# Supplementary material for: Proteome‐scale mapping of binding sites in the unstructured regions of the human proteome
Source: Mol Syst Biol. 2022 Jan 19;18(1):e10584. doi: 10.15252/msb.202110584 (PMC8769072; doi:10.15252/msb.202110584)
Supplement: Supplementary file 2 — Dataset EV1 [file MSB-18-e10584-s003.xlsx]

## Sheet: EV Dataset 1. Statistics
EV Dataset 1.Library design statistics.
					Oligonucleotide level coverage		Peptide level coverage
	Library	Oligonucleotides	Peptides	Redundancy	Sequenced coverage	Predicted coverage	Sequenced coverage	Predicted coverage
	HD2 P8	1131938	938427	0.199	0.896	98±3%	0.915	96±5%
	Endomembrane	185836	171832	0.079	0.882	98±2%	0.89	97±2%
	Cytoplasm	278754	253418	0.096	0.887	97±4%	0.897	97±4%
	Nucleocytoplasm	371672	307978	0.2	0.882	97±6%	0.898	98±5%
	Nucleus	278754	196074	0.411	0.857	96±3%	0.901	98±3%
	Other	92918	83290	0.111	0.931	99±7%	0.937	100±3%
	HD2 P3	1131938	938427	0.199	0.838	98±3%	0.862	99±3%

## Sheet: Legend
	EV dataset 1.Library design statistics.
	Summary of the number of unique oligoniucleotides used for creating the HD2 library, and the sub-pools thereof.
	Redundance indicates the % of oligonucleotides encoding the same peptide sequences but using distinct codons.
	The coverage of the created phage libraries are indicated at the oligonucleotide level and the peptide level.
