# Supplementary material for: Proteome‐scale mapping of binding sites in the unstructured regions of the human proteome
Source: Mol Syst Biol. 2022 Jan 19;18(1):e10584. doi: 10.15252/msb.202110584 (PMC8769072; doi:10.15252/msb.202110584)
Supplement: Supplementary file 3 — Dataset EV2 [file MSB-18-e10584-s004.xlsx]

## Sheet: EV Dataset 2a. Constructs
EV Dataset 2a. Overview of protein domains and expression vectors used.
Uniprot Accession	Gene Name	Domain Short Name	Region Start	Region End	Vector	Source
Q9H9E1	ANKRA2	ANK	142	313	pETM33	Genescript
P63010	AP2B1	adaptin	700	937	pETM33	Genescript
P0DP23	CALM1	EF-hand	2	149	pETM33	Genescript
Q53EZ4	CEP55	EABR	160	217	pETM33	Genescript
P30622	CLIP1	CAP-Gly	57	128	pETM33	Genescript
Q00610	CLTC	Clathrin propeller	1	364	pETM33	Genescript
P46108	CRK	SH3	124	198	pETM33	Genescript
Q96GG9	DCUN1D1	PONY	62	259	pETM33	Genescript
P06730	EIF4E	eIF4E	1	217	pETM33	Genescript
P42566	EPS15	EH	121	215	pETM33	Genescript
P08515	GST	N-terminal domain	1	218	pGEX
Q14653	IRF3	IRF-3	175	427	pHH0103	Sidhu Lab (PMID: 33438817)
Q14145	KEAP1	Kelch	321	609	pETM33	Genescript
Q07866	KLC1	TPR	203	497	pETM33	Genescript
O00629	KPNA4	Arm	68	487	pETM33/pETM41	Genescript
Q14974	KPNB1	HEAT	1	485	pETM41	Genescript
Q13257	MAD2L1	HORMA	1	205	pETM33	Genescript
Q9H492	MAP1LC3A	ATG8	2	121	pGEX-4T1	Ernst Lab (PMID: 28028054)
Q9GZQ8	MAP1LC3B	ATG8	2	119	pGEX-4T1	Ernst Lab (PMID: 28028054)
Q00987	MDM2	SWIB	17	125	pETM33	Genescript
P46934	NEDD4	WW	890	928	pHH0103	Sidhu/Sudol Labs (Addgene plasmid #104211)
O95747	OXSR1	OXSR1	434	527	pETM33	Genescript
P11940	PABPC1	PABP	544	623	pHH0103	Sidhu Lab (PMID: 33438817)
Q8WUM4	PDCD6IP	ALIX V-domain	360	702	pETM33	Genescript
O75381	PEX14	Pex14	16	84	pETM33	Genescript
Q05397	PTK2	Focal-AT	891	1050	pETM33	Genescript
P31947	SFN	14-3-3	1	236	pHH0103	Sidhu Lab (PMID: 33438817)
Q96ST3	SIN3A	PAH	295	383	pETM33	Genescript
Q96BD6	SPSB1	SPRY	30	231	pETM33	Genescript
Q9UMX1	SUFU	SUFU	1	484	pETM33	Genescript
P63165	SUMO1	SUMO	1	101	pGEX-4T1	Ernst Lab
Q9Y490	TLN1	PTB	309	401	pHH0103	Sidhu Lab (PMID: 33438817)
O95271	TNKS	TANK-peptide-bind	174	649	pETM33	Genescript
Q99816	TSG101	UEV	1	145	pHH0103	Sidhu Lab (PMID: 33438817)
Q93009	USP7	MATH	53	206	pETM33	Genescript
P50552	VASP	EVH1	1	114	pHH0103	Sidhu Lab (PMID: 33438817)
P61964	WDR5	WD	21	334	pETM33	Genescript
P46937	YAP1	WW	169	207	pHH0103	Sidhu/Sudol Labs (Addgene plasmid Plasmid #104227)
P07947	YES1	SH3	90	152	pETM33	Genescript
Q15326	ZMYND11	coiled-coil-MYND	480	602	pETM33	Genescript

## Sheet: EV Dataset 2b. Result overview
EV Dataset 2b. Overview of selection results related to Figure 1.
bait	accession	gene_name	protein_name	protein_family	pfam_id	pfam_accession	domain_name	domain_clan_name	domain_start	domain_end	overlaps_count	overlaps_proportion	replicates_count	replicates_proportion	motif_consensus_background_p	motif_consensus_enrichment	motif_consensus_expected	motif_consensus_observed	motif_consensus_probability	motif_match_proportion_peptides	slimfinder_probability	slimfinder_consensus_similarity_IC	slimfinder_consensus_similarity_score	interactors_count	interactors_expected	interactors_observed	interactors_probability	total_count	screens_count	replicates_count
ANKRA2_Ank__Q9H9E1_142_313	Q9H9E1	ANKRA2	Ankyrin repeat family A protein 2		Ank_2	PF12796	Ankyrin repeats (3 copies)	Ank	142	313	15	0.069	4	0.157	0.000337	327.81	0.073	24	0	0.111	0	1	4	36	0.459	4	0.0005	217	8	4
AP2B1_adaptin__P63010_700_937	P63010	AP2B1	AP-2 complex subunit beta	adaptor complexes large subunit family	Alpha_adaptinC2	PF02883	Adaptin C-terminal domain	E-set	700	937	235	0.285	4	0.369	0.000321	37.793	0.265	10	0	0.012	0	1	2	325	11.9	23	0.0014	824	7	4
CALM1_EF-hand__P0DP23_2_149	P0DP23	CALM1	Calmodulin-1	calmodulin family	EF-hand_7	PF13499	EF-hand domain pair	EF_hand	2	149	18	0.017	4	0.079	0.000255	14.838	0.27	4	0.000177	0.004	0.00000525	0.509	1.02	150	10.5	14	0.1548	1056	7	4
CEP55_EABR__Q53EZ4_160_217	Q53EZ4	CEP55	Centrosomal protein of 55 kDa		EABR	PF12180	TSG101 and ALIX binding domain of CEP55		160	217	4	0.083	2	0.229	0.0000188	0	0.001	0	1	0	0.003	1	3	245	0.826	3	0.0499	48	4	2
CLTC_Clathrin-propeller__Q00610_1_364	Q00610	CLTC	Clathrin heavy chain 1	clathrin heavy chain family	Clathrin_propel	PF01394	Clathrin propeller repeat	TPR	1	364	24	0.197	4	0.164	0.00396	22.753	0.483	11	0	0.09	0	0.692	2.08	547	3.99	10	0.0055	122	8	4
CRK_SH3_1_P46108_124_198	P46108	CRK	Adapter molecule crk	CRK family	SH3_1	PF00018	SH3 domain	SH3	124	198	94	0.22	4	0.407	0.0123	41.642	5.259	219	0	0.513	0	1	3	498	12.4	39	0	427	8	4
EIF4E_eIF4E__P06730_1_217	P06730	EIF4E	Eukaryotic translation initiation factor 4E	eukaryotic initiation factor 4E family	IF4E	PF01652	Eukaryotic initiation factor 4E	eIF4e	1	217	4	0.024	4	0.125	0.00204	26.205	0.343	9	0.00000000011	0.054	1			95	0.921	4	0.0113	168	8	4
EPS15_EH__P42566_121_215	P42566	EPS15	Epidermal growth factor receptor substrate 15								83	0.235	4	0.292	0.00115	253.745	0.406	103	0	0.292	0	1	3	267	5.39	15	0.0004	353	8	4
KLC1_TPR__Q07866_203_497	Q07866	KLC1	Kinesin light chain 1	kinesin light chain family	TPR_1	PF00515	Tetratricopeptide repeat	TPR	203	497	26	0.029	3	0.039	0.00242	10.946	2.193	24	0	0.026	1			218	11.6	15	0.1821	907	6	3
KPNA4_Arm__O00629_68_487	O00629	KPNA4	Importin subunit alpha-3	importin alpha family	Arm	PF00514	Armadillo/beta-catenin-like repeat	TPR	68	487	12	0.014	5	0.049	0.0231	1.582	19.599	31	0.00965	0.037	0	0.912	2.74	155	7.91	14	0.0255	849	9	5
Keap1_KELCH__Q14145_321_609	Q14145	KEAP1	Kelch-like ECH-associated protein 1	KEAP1 family	Kelch_1	PF01344	Kelch motif	Beta_propeller	321	609	23	0.033	3	0.049	0.000636	26.98	0.445	12	0	0.017	0	0.878	2.63	476	17.6	16	0.6956	699	6	3
MAD2L1_HORMA__Q13257_1_205	Q13257	MAD2L1	Mitotic spindle assembly checkpoint protein MAD2A	MAD2 family	HORMA	PF02301	HORMA domain	Mad2	1	205	10	0.011	3	0.028	0.000818	0	0.711	0	1	0	1			463	26	30	0.2288	870	5	3
MAP1LC3A_ATG8__Q9H492_2_121	Q9H492	MAP1LC3A	Microtubule-associated proteins 1A/1B light chain 3A	ATG8 family	Atg8	PF02991	Autophagy protein Atg8 ubiquitin like	Ubiquitin	2	121	208	0.274	4	0.332	0.0335	15.486	25.377	393	0	0.518	0	1	2	477	18	23	0.1322	758	6	4
MAP1LC3B_ATG8__Q9GZQ8_2_119	Q9GZQ8	MAP1LC3B	Microtubule-associated proteins 1A/1B light chain 3B	ATG8 family	Atg8	PF02991	Autophagy protein Atg8 ubiquitin like	Ubiquitin	2	119	64	0.196	3	0.254	0.0337	17.627	11.006	194	0	0.593	0	1	2	411	7.33	18	0.0005	327	4	3
MDM2_p53-binding-domain__Q00987_17_125	Q00987	MDM2	E3 ubiquitin-protein ligase Mdm2	MDM2/MDM4 family	SWIB	PF02201	SWIB/MDM2 domain		17	125	12	0.012	3	0.036	0.000258	49.227	0.264	13	0	0.013	0.000266	0.969	2.91	965	52.2	57	0.2558	1025	6	3
NEDD4_WW_4_P46934_890_928	P46934	NEDD4	E3 ubiquitin-protein ligase NEDD4		WW	PF00397	WW domain	WW	890	928	189	0.383	4	0.374	0.00246	251.428	1.217	306	0	0.619	0	1	3	577	14	67	0	494	8	4
OXSR1___O95747_434_527	O95747	OXSR1	Serine/threonine-protein kinase OSR1		OSR1_C	PF12202	Oxidative-stress-responsive kinase 1 C-terminal domain	FKBP	434	527	16	0.271	3	0.271	0.000953	391.142	0.056	22	0	0.373	0	1	3	189	0.363	4	0.0002	59	6	3
PABP-B_PABP__P11940_544_623	P11940	PABPC1	Polyadenylate-binding protein 1	polyadenylate-binding protein type-1 family	PABP	PF00658	Poly-adenylate binding protein, unique domain		544	623	9	0.136	3	0.136	0.0000647	2577.9	0.004	11	0	0.167	0.00000273	0.612	1.84	478	1.46	13	0	66	5	3
PDCD6IP_Alix-V-domain__Q8WUM4_360_702	Q8WUM4	PDCD6IP	Programmed cell death 6-interacting protein		ALIX_LYPXL_bnd	PF13949	ALIX V-shaped domain binding to HIV		360	702	8	0.064	4	0.216	0.000178	540.823	0.022	12	0	0.096	0.00000000281	0.923	2.77	170	1.08	4	0.0217	125	8	4
PEX14_Pex14__O75381_16_84	O75381	PEX14	Peroxisomal membrane protein PEX14	peroxin-14 family	Pex14_N	PF04695	Pex14 N-terminal domain		16	84	82	0.189	3	0.298	0.0122	21.539	5.293	114	0	0.263	0	0.858	1.72	160	2.76	14	0	433	6	3
PTK2_Focal-AT__Q05397_891_1050	Q05397	PTK2	Focal adhesion kinase 1		Focal_AT	PF03623	Focal adhesion targeting region		891	1050	4	0.027	4	0.19	0.000153	400.614	0.022	9	0	0.061	1			372	3.12	9	0.0045	147	8	4
SIN3A_PAH__Q96ST3_295_383	Q96ST3	SIN3A	Paired amphipathic helix protein Sin3a		PAH	PF02671	Paired amphipathic helix repeat		295	383	6	0.022	3	0.111	0.000394	18.807	0.106	2	0.00525	0.007	0.009	0.914	2.74	337	6.85	9	0.2486	270	6	3
SPSB1_SPRY__Q96BD6_30_231	Q96BD6	SPSB1	SPRY domain-containing SOCS box protein 1	SPSB family	SPRY	PF00622	SPRY domain	Concanavalin	30	231	6	0.009	4	0.052	0.0000306	0	0.02	0	1	0	1			316	10.1	13	0.212	639	6	4
SUFU_SUFU__Q9UMX1_1_484	Q9UMX1	SUFU	Suppressor of fused homolog	SUFU family	SUFU	PF05076	Suppressor of fused protein (SUFU)		1	484	25	0.016	4	0.087	0.00000942	66.12	0.015	1	0.015	0.001	1			188	13.1	17	0.1485	1606	8	4
SUMO1_SUMO__P63165_1_101	P63165	SUMO1	Small ubiquitin-related modifier 1		Rad60-SLD	PF11976	Ubiquitin-2 like Rad60 SUMO-like	Ubiquitin	1	101	19	0.035	3	0.161	0.0275	2.548	14.912	38	0.000000244	0.07	0.000785	0.792	2.38	1302	43.9	62	0.0029	542	6	3
TLN1_PTB__Q9Y490_309_401	Q9Y490	TLN1	Talin-1								18	0.151	4	0.303	0.00424	13.888	0.504	7	0.000000905	0.059	0.003	0.354	0.354	257	1.62	2	0.4832	119	8	4
TNKS_TANK-peptide-bind__O95271_174_649	O95271	TNKS	Poly [ADP-ribose] polymerase tankyrase-1		Ank	PF00023	Ankyrin repeat	Ank	174	649	62	0.092	4	0.255	0.00322	28.972	2.175	63	0	0.093	0	0.916	2.75	140	5.51	11	0.0192	675	8	4
TSG101_UEV__Q99816_1_145	Q99816	TSG101	Tumor susceptibility gene 101 protein		UEV	PF05743	UEV domain	UBC	1	145	105	0.309	4	0.365	0.00191	260.483	0.649	169	0	0.497	0	1	4	286	5.58	21	0	340	8	4
USP7_MATH-TRAF__Q93009_53_206	Q93009	USP7	Ubiquitin carboxyl-terminal hydrolase 7	peptidase C19 family	MATH	PF00917	MATH domain	TRAF	53	206	265	0.123	3	0.146	0.133	3.608	286.054	1032	0	0.48	0	0.94	2.82	444	49.9	68	0.0028	2152	6	3
VASP_EVH1__P50552_1_114	P50552	VASP	Vasodilator-stimulated phosphoprotein	Ena/VASP family	WH1	PF00568	WH1 domain	PH	1	114	23	0.129	4	0.23	0.00449	55.072	0.799	44	0	0.247	0.00000185	0.935	3.74	139	1.38	5	0.0121	178	8	4
WDR5_WD_1234567_P61964_21_334	P61964	WDR5	WD repeat-containing protein 5	WD repeat WDR5/wds family	WD40	PF00400	WD domain, G-beta repeat	Beta_propeller	21	334	4	0.005	3	0.03	0.00449	2.095	3.342	7	0.0534	0.009	1			392	18.3	28	0.0141	744	6	3
YAP1_WW_1_P46937_169_207	P46937	YAP1	Transcriptional coactivator YAP1	YAP1 family	WW	PF00397	WW domain	WW	169	207	241	0.291	4	0.329	0.00241	181.801	1.997	363	0	0.438	0	1	3	421	17	46	0	828	8	4
YES1_SH3__P07947_90_152	P07947	YES1	Tyrosine-protein kinase Yes		SH3_1	PF00018	SH3 domain	SH3	90	152	59	0.221	3	0.303	0.013	21.531	3.483	75	0	0.281	0	1	3	327	4.17	14	0.0002	267	5	3
ZMYND11_coiled-coil-MYND__Q15326_480_602	Q15326	ZMYND11	Zinc finger MYND domain-containing protein 11								250	0.501	4	0.499	0.0115	5.248	5.717	30	0	0.06	0	0.697	1.39	68	1.13	1	0.6868	499	8	4
CLIP1_Cap-Gly_1_P30622_57_128	P30622	CLIP1	CAP-Gly domain-containing linker protein 1		CAP_GLY	PF01302	CAP-Gly domain	SH3	57	128	6	0.016	4	0.21	0.00231	0	0.749	0	1	0	1			172	3.68	5	0.3033	371	5	4
DCUN1D1_PONY__Q96GG9_62_259	Q96GG9	DCUN1D1	DCN1-like protein 1		Cullin_binding	PF03556	Cullin binding	EF_hand	62	259	10	0.016	2	0.035	0.000362	32.879	0.061	2	0.00177	0.003	1			373	3.33	4	0.4263	628	4	2
IRF3_SMAD-FHA__Q14653_175_427	Q14653	IRF3	Interferon regulatory factor 3	IRF family	IRF-3	PF10401	Interferon-regulatory factor 3	SMAD-FHA	175	427	3	0.013	3	0.035	0.00111	0	0.254	0	1	0	1			268	3.51	7	0.0587	229	5	3
SFN_14-3-3_sigma_P31947_1_236	P31947	SFN	14-3-3 protein sigma	14-3-3 family	37694	PF00244	14-3-3 protein		1	236	16	0.021	4	0.062	0.0729	1.051	56.123	59	0.364	0.077	1			382	20.2	19	0.6491	770	6	4
GST___P08515_1_218	P08515		Glutathione S-transferase class-mu 26 kDa isozyme	GST superfamily Mu family	GST_N	PF02798	Glutathione S-transferase, N-terminal domain	Thioredoxin	1	218	6	0.006	10	0.061	1	1	930	930	1	1	1							930	10	10

## Sheet: Legend
	EV Dataset 2. (a) Overview of protein domains and expression vectors used, and (b) overview of selection results.
	EV dataset 2a: Overview of expression constructs. Uniprot accessons, gene names, domain names and the expressed amino acid region are indicated
	EV dataset 2b: Overview of ProP-PD selection results, related to Figure 1.
