# Supplementary material for: Proteome‐scale mapping of binding sites in the unstructured regions of the human proteome
Source: Mol Syst Biol. 2022 Jan 19;18(1):e10584. doi: 10.15252/msb.202110584 (PMC8769072; doi:10.15252/msb.202110584)
Supplement: Supplementary file 4 — Dataset EV3 [file MSB-18-e10584-s006.xlsx]

## Sheet: Legend
Legend
EV Dataset 3.Observed motifs based on HD2 P8 data, and the expected motifs based on information in the ELM database.
Motifs were generated using the SLiMFinder algorithm.

## Sheet: EV Dataset 3
EV Dataset 3. Observed motifs based on HD2 P8 data, and the expected motifs based on information in the ELM database.
