# Supplementary material for: Proteome‐scale mapping of binding sites in the unstructured regions of the human proteome
Source: Mol Syst Biol. 2022 Jan 19;18(1):e10584. doi: 10.15252/msb.202110584 (PMC8769072; doi:10.15252/msb.202110584)
Supplement: Supplementary file 5 — Dataset EV4 [file MSB-18-e10584-s010.xlsx]

## Sheet: ELM Benchmarking Dataset
bait	HD2 confidence	HD2 mean counts	HD2 count proportions	library_count	library_max_count	library_high_confidence	library_medium_confidence	peptide_counts	peptide_counts_proportion	curated_motifs	consensus_matches	pssm_matches	promiscuity	specificity	overlap	replicates	slimfinder_score_p	SeqStart	SeqStop	Hit	protein_accession	gene_name	protein_name	interactor evidence count	interactor evidence	in HuRi	in BioPlex	target_development_level	colocalisation_score	colocalisation_best	shared_function_score	shared_function_best	shared_process_score	shared_process_best
ANKRA2_Ank__Q9H9E1_142_313	2	2	5.45544e-05	1	2	0	1	2|2|4|-	0.000|0.000|0.000|0.000		LIG_ANK_PxLPxL_1|2|11|PKLPYLPTF	2;8;PKLPYL	1	1	0	3	1e-06	531	546	PQPKLPYLPTFPFSMP	O60393	NOBOX	Homeobox protein NOBOX	0		FALSE	FALSE	Tbio	0.066	nucleus	0.008	transcription regulator activity	0.008	regulation of transcription by RNA polymerase II
ANKRA2_Ank__Q9H9E1_142_313	2	14.5	0.000406832	1	2	0	1	30:6|5|2|15	0.001|0.000|0.000|0.000		LIG_ANK_PxLPxL_1|1|10|PFLPDLNFF	1;7;PFLPDL	2	0.935	0	4	1e-06	301	316	SPFLPDLNFFAADSCL	P14652	HOXB2	Homeobox protein Hox-B2	0		FALSE	FALSE	Tbio	0.06	cytosol	0.008	transcription regulator activity	0.008	regulation of transcription by RNA polymerase II
ANKRA2_Ank__Q9H9E1_142_313	3	14613.2	0.48989	1	3	0	1	13666:3896|4248:12138|2240:3781|973:17511	0.595|0.423|0.126|0.816			4;10;PKLPSL	4	0.998	0	4	1e-06	227	242	TLVSPKLPSLEAPTSA	P28324	ELK4	ETS domain-containing protein Elk-4	0		FALSE	FALSE	Tbio	0.06	cytosol	0.001	transcription cofactor activity	0.008	regulation of transcription by RNA polymerase II
ANKRA2_Ank__Q9H9E1_142_313	2	9	0.000247435	1	2	0	1	5|10:2|15|4	0.000|0.000|0.000|0.000		LIG_ANK_PxLPxL_1|6|14|PVLPKISL	6;12;PVLPKI	1	1	0	4	1e-06	464	479	EEEMEVPVLPKISLPI	P49790	NUP153	Nuclear pore complex protein Nup153	0		FALSE	FALSE	Tbio	0.014	intracellular non-membrane-bounded organelle	0.112	protein binding	0.037	regulation of nucleobase-containing compound metabolic process
ANKRA2_Ank__Q9H9E1_142_313	3	200	0.00567007	1	3	0	1	617:112|-|-|71	0.021|0.000|0.000|0.002			4;10;PTLPQF	1	1	0	2	1e-06	175	190	EKPVPTLPQFTMGPNV	P52797	EFNA3	Ephrin-A3	0		FALSE	FALSE	Tbio	0.153	membrane	0.006	signaling receptor binding	0.073	regulation of nitrogen compound metabolic process
ANKRA2_Ank__Q9H9E1_142_313	3	10247.8	0.208385	1	3	0	1	2131:156|367:177|10838:26829|17:476	0.052|0.016|0.747|0.018	349|358||bait_protein|||PLPLYTSPSLPNITLGLP|15964851,22649097,16236793	LIG_ANK_PxLPxL_1|5|15|PSLPNITLGL	5;11;PSLPNI	2	1	0	4	1e-06	344	359	PLYTSPSLPNITLGLP	P56524	HDAC4	Histone deacetylase 4	4	1.59649e+31	FALSE	FALSE	Tclin	0.06	cytosol	0	histone deacetylase binding	0.002	regulation of cellular component biogenesis
ANKRA2_Ank__Q9H9E1_142_313	2	4.25	0.000109207	1	2	0	1	5|6:2|2|2	0.000|0.000|0.000|0.000			1;7;LRLPSL	1	1	0	4	1.2e-05	93	108	NLRLPSLDEQVIPARL	Q5PR19		Putative UPF0607 protein LOC392364	0		FALSE	FALSE	Tdark	1		1		1
ANKRA2_Ank__Q9H9E1_142_313	4	226.5	0.00707794	1	4	1	1	688:158|34:21|5|-	0.027|0.002|0.000|0.000			7;13;MSLPKL	1	1	1	3	1e-06	76	91	AESSQAVMSLPKLQQV	Q5T0B9	ZNF362	Zinc finger protein 362	0		FALSE	FALSE	Tdark	0.066	nucleus	0.382	binding	0.027	regulation of transcription, DNA-templated
ANKRA2_Ank__Q9H9E1_142_313	2	4.25	0.000148226	1	2	0	1	13:4|-|-|-	0.001|0.000|0.000|0.000			3;9;MSLPKL	1	1	1	1	2e-06	80	95	QAVMSLPKLQQVPGLH	Q5T0B9	ZNF362	Zinc finger protein 362	0		FALSE	FALSE	Tdark	0.066	nucleus	0.382	binding	0.027	regulation of transcription, DNA-templated
ANKRA2_Ank__Q9H9E1_142_313	2	18.25	0.000477502	1	2	0	1	23|20|25|5	0.000|0.001|0.001|0.000			4;10;PSLPPL	1	1	0	4	1e-06	1	16	MSARPSLPPLPAKPAG	Q5TG53	SERTAD4-AS1	Putative uncharacterized protein SERTAD4-AS1	0		FALSE	FALSE	Tdark	1		1		1
ANKRA2_Ank__Q9H9E1_142_313	2	4.75	0.000140561	1	2	0	1	2|12:3|2|-	0.000|0.000|0.000|0.000			7;13;PGLPQF	1	1	0	3	1e-06	172	187	PGTLLPTPGLPQFPSA	Q5XKR4	OTP	Homeobox protein orthopedia	0		FALSE	FALSE	Tbio	0.066	nucleus	0.008	transcription regulator activity	0.258	regulation of cellular process
ANKRA2_Ank__Q9H9E1_142_313	3	93.25	0.00254621	1	3	0	1	29|12:7|293:14|18	0.001|0.001|0.009|0.000			3;9;PSLPAL	1	1	0	4	1e-06	736	751	AAKPSLPALDPMSMLF	Q63HK5	TSHZ3	Teashirt homolog 3	1	32296183	TRUE	FALSE	Tbio	0.066	nucleus	0.008	transcription regulator activity	0.008	regulation of transcription by RNA polymerase II
ANKRA2_Ank__Q9H9E1_142_313	4	42	0.00109608	1	4	1	1	8|3|124:30|3	0.000|0.000|0.004|0.000		LIG_ANK_PxLPxL_1|8|16|PVLPSLTV	8;14;PVLPSL	1	1	1	4	1e-06	367	382	LETKVFPRPVLPSLTV	Q6P387	C16orf46	Uncharacterized protein C16orf46	0		FALSE	FALSE	Tdark	0.06	cytosol	1		1
ANKRA2_Ank__Q9H9E1_142_313	4	126.75	0.00356195	1	4	1	1	60:2|109:16|288:7|25	0.001|0.004|0.008|0.001		LIG_ANK_PxLPxL_1|4|12|PVLPSLTV	4;10;PVLPSL	1	1	1	4	1e-06	371	386	VFPRPVLPSLTVSRVI	Q6P387	C16orf46	Uncharacterized protein C16orf46	0		FALSE	FALSE	Tdark	0.06	cytosol	1		1
ANKRA2_Ank__Q9H9E1_142_313	4	319.75	0.00735233	1	4	1	1	1176:88|4|4|7	0.029|0.000|0.000|0.000		LIG_ANK_PxLPxL_1|7|16|PDLPHLLAF	7;13;PDLPHL	2	0.988	1	4	1e-06	109	124	ESSNLCMPDLPHLLAF	Q6ZS11	RINL	Ras and Rab interactor-like protein	0		FALSE	FALSE	Tdark	0.002	cytoskeleton	0.012	enzyme binding	0.679	biological_process
ANKRA2_Ank__Q9H9E1_142_313	2	0.5	1.08498e-05	1	2	0	1	-|-|-|2	0.000|0.000|0.000|0.000		LIG_ANK_PxLPxL_1|3|13|PDLPHLLAFL	3;9;PDLPHL	1	1	1	1	1e-06	113	128	LCMPDLPHLLAFLSAS	Q6ZS11	RINL	Ras and Rab interactor-like protein	0		FALSE	FALSE	Tdark	0.002	cytoskeleton	0.012	enzyme binding	0.679	biological_process
ANKRA2_Ank__Q9H9E1_142_313	2	0.75	2.49302e-05	1	2	0	1	-|3|-|-	0.000|0.000|0.000|0.000			7;13;LSLPPL	1	1	1	1	1e-06	76	91	ALSNDSALSLPPLSLP	Q6ZSK4	NTM-AS1	Putative uncharacterized protein NTM-AS1	0		FALSE	FALSE	Tdark	1		1		1
ANKRA2_Ank__Q9H9E1_142_313	3	8.25	0.000194065	1	3	0	1	19|7|7|-	0.000|0.000|0.000|0.000			3;9;LSLPPL	1	1	1	3	1e-06	80	95	DSALSLPPLSLPHPHP	Q6ZSK4	NTM-AS1	Putative uncharacterized protein NTM-AS1	0		FALSE	FALSE	Tdark	1		1		1
ANKRA2_Ank__Q9H9E1_142_313	2	1.5	4.22092e-05	1	2	0	1	2|4|-|-	0.000|0.000|0.000|0.000			6;12;MSLPEL	1	1	0	2	1e-06	609	624	QASLQAMSLPELSGAL	Q6ZW76	ANKS3	Ankyrin repeat and SAM domain-containing protein 3	0		FALSE	FALSE	Tbio	1		1		1
ANKRA2_Ank__Q9H9E1_142_313	2	11.75	0.000282174	1	2	0	1	8|7|8|24	0.000|0.000|0.000|0.001			10;16;PSLPAI	2	0.922	0	4	1e-06	825	840	NPVAFLSSVLPSLPAI	Q86TC9	MYPN	Myopalladin	0		FALSE	FALSE	Tbio	0.066	nucleus	0.112	protein binding	0.014	regulation of cellular component organization
ANKRA2_Ank__Q9H9E1_142_313	2	22.25	0.000497438	1	2	0	1	67:4|2|2|14	0.002|0.000|0.000|0.000			1;7;LLLPDL	1	1	0	4	1e-06	268	283	ALLLPDLSLHVPPGGA	Q8N8E2	ZNF513	Zinc finger protein 513	0		FALSE	FALSE	Tbio	0.066	nucleus	0.382	binding	0.027	regulation of transcription, DNA-templated
ANKRA2_Ank__Q9H9E1_142_313	3	47.25	0.00127245	1	3	0	1	-|-|159:30|-	0.000|0.000|0.005|0.000			-	1	1	1	1	1e-06	516	531	TATASETMSMPQLTVP	Q8NET4	RTL9	Retrotransposon Gag-like protein 9	0		FALSE	FALSE	Tdark	1		1		1
ANKRA2_Ank__Q9H9E1_142_313	4	18.25	0.000518539	1	4	1	1	2|39:32|-|-	0.000|0.002|0.000|0.000			-	2	0.973	1	2	1e-06	520	535	SETMSMPQLTVPASGS	Q8NET4	RTL9	Retrotransposon Gag-like protein 9	0		FALSE	FALSE	Tdark	1		1		1
ANKRA2_Ank__Q9H9E1_142_313	3	109.75	0.00276646	1	3	0	1	15|97:321|-|6	0.000|0.011|0.000|0.000			10;16;PSLPDL	2	0.995	0	3	1e-06	144	159	SLPELPRMQRPSLPDL	Q8TF74	WIPF2	WAS/WASL-interacting protein family member 2	0		FALSE	FALSE	Tbio	0.002	cytoskeleton	0.112	protein binding	0.258	regulation of cellular process
ANKRA2_Ank__Q9H9E1_142_313	3	3000.75	0.0728372	1	3	0	1	4931:122|1412:446|2726:137|12:2217	0.099|0.057|0.081|0.053			2;8;LVLPNL	3	0.999	0	4	1e-06	167	182	LNLVLPNLSLGPIDSS	Q99685	MGLL	Monoglyceride lipase	0		FALSE	FALSE	Tchem	0.06	cytosol	0.112	protein binding	0.258	regulation of cellular process
ANKRA2_Ank__Q9H9E1_142_313	3	128	0.00863982	1	3	0	1	-|2|-|55:455	0.000|0.000|0.000|0.034			2;8;LKLPDL	1	1	0	2	1e-06	445	460	SMLKLPDLPQNSVKLQ	Q9BVV6	KIAA0586	Protein TALPID3	0		FALSE	FALSE	Tbio	0.014	intracellular non-membrane-bounded organelle	1		0.258	regulation of cellular process
ANKRA2_Ank__Q9H9E1_142_313	2	5.5	0.000111011	1	2	0	1	15|2|-|5	0.000|0.000|0.000|0.000		LIG_ANK_PxLPxL_1|3|12|PALPSLPTL	9;15;PTLPTL	1	1	0	3	1e-06	295	310	VELPALPSLPTLPTLP	Q9BXM0	PRX	Periaxin	0		FALSE	FALSE	Tbio	0.066	nucleus	1		0.679	biological_process
ANKRA2_Ank__Q9H9E1_142_313	2	1	3.11028e-05	1	2	0	1	-|2|2|-	0.000|0.000|0.000|0.000			5;11;LQLPTL	1	1	0	2	1e-06	64	79	MPPSQLQLPTLPLVMV	Q9BZS1	FOXP3	Forkhead box protein P3	0		FALSE	FALSE	Tbio	0.066	nucleus	0	histone deacetylase binding	0.008	regulation of transcription by RNA polymerase II
ANKRA2_Ank__Q9H9E1_142_313	3	1199.75	0.0397818	1	3	0	1	3155:897|113:18|250:8|6:352	0.137|0.004|0.007|0.010			1;7;LELPGL	2	0.999	0	4	1e-06	92	107	ALELPGLPLSLPQPSI	Q9H4A3	WNK1	Serine/threonine-protein kinase WNK1	0		FALSE	FALSE	Tchem	0.06	cytosol	0.001	protein kinase binding	0.08	regulation of cellular metabolic process
ANKRA2_Ank__Q9H9E1_142_313	2	1.25	2.43032e-05	1	2	0	1	3|-|-|2	0.000|0.000|0.000|0.000		LIG_ANK_PxLPxL_1|1|11|PNLPNLNLNL	1;7;PNLPNL	1	1	0	2	1e-06	312	327	LPNLPNLNLNLPAPHI	Q9H8Y8	GORASP2	Golgi reassembly-stacking protein 2	0		FALSE	FALSE	Tbio	0.153	intracellular membrane-bounded organelle	1		0.679	biological_process
ANKRA2_Ank__Q9H9E1_142_313	2	3.5	0.000108107	1	2	0	1	-|9:2|3|-	0.000|0.000|0.000|0.000		LIG_ANK_PxLPxL_1|6|15|PTLPSLIPF	6;12;PTLPSL	1	1	0	2	1e-06	555	570	VGLPLPPTLPSLIPFI	Q9NSC2	SALL1	Sal-like protein 1	0		FALSE	FALSE	Tbio	0.066	nucleus	0.008	transcription regulator activity	0.008	regulation of transcription by RNA polymerase II
ANKRA2_Ank__Q9H9E1_142_313	3	2.5	8.09632e-05	1	3	0	1	-|8|2|-	0.000|0.000|0.000|0.000	325|334||bait_protein|||PSLPNITLGL|22649097	LIG_ANK_PxLPxL_1|7|15|PSLPNITL	7;13;PSLPNI	1	1	2	2	1e-06	318	333	LLSLYTSPSLPNITLG	Q9UKV0	HDAC9	Histone deacetylase 9	1	15964851	FALSE	FALSE	Tclin	0.066	nucleus	0	histone deacetylase binding	0.008	regulation of transcription by RNA polymerase II
ANKRA2_Ank__Q9H9E1_142_313	3	4.75	9.7709e-05	1	3	0	1	4|-|6:9|-	0.000|0.000|0.000|0.000	325|334||bait_protein|||PSLPNITLGL|22649097	LIG_ANK_PxLPxL_1|5|15|PSLPNITLGL	5;11;PSLPNI	1	1	2	2	1e-06	320	335	SLYTSPSLPNITLGLP	Q9UKV0	HDAC9	Histone deacetylase 9	1	15964851	FALSE	FALSE	Tclin	0.066	nucleus	0	histone deacetylase binding	0.008	regulation of transcription by RNA polymerase II
ANKRA2_Ank__Q9H9E1_142_313	4	58	0.00160964	1	4	1	1	61:11|9:3|112:7|29	0.002|0.000|0.003|0.001	325|334||bait_protein|||PSLPNITLGL|22649097	LIG_ANK_PxLPxL_1|3|13|PSLPNITLGL	3;9;PSLPNI	1	1	2	4	1e-06	322	337	YTSPSLPNITLGLPAV	Q9UKV0	HDAC9	Histone deacetylase 9	1	15964851	FALSE	FALSE	Tclin	0.066	nucleus	0	histone deacetylase binding	0.008	regulation of transcription by RNA polymerase II
ANKRA2_Ank__Q9H9E1_142_313	3	2.5	5.68769e-05	1	3	0	1	3|-|3|4	0.000|0.000|0.000|0.000	367|376||bait_protein|||PSLPNISLGL|22649097,16236793	LIG_ANK_PxLPxL_1|7|15|PSLPNISL	7;13;PSLPNI	1	1	1	3	1e-06	360	375	QFSLYTSPSLPNISLG	Q9UQL6	HDAC5	Histone deacetylase 5	3	1.59649e+23	FALSE	FALSE	Tclin	0.06	cytosol	0	histone deacetylase binding	0.008	regulation of transcription by RNA polymerase II
ANKRA2_Ank__Q9H9E1_142_313	4	80.5	0.00177308	1	4	1	1	7|11:3|-|301	0.000|0.000|0.000|0.007	367|376||bait_protein|||PSLPNISLGL|22649097,16236793	LIG_ANK_PxLPxL_1|3|13|PSLPNISLGL	3;9;PSLPNI	1	1	1	3	1e-06	364	379	YTSPSLPNISLGLQAT	Q9UQL6	HDAC5	Histone deacetylase 5	3	1.59649e+23	FALSE	FALSE	Tclin	0.06	cytosol	0	histone deacetylase binding	0.008	regulation of transcription by RNA polymerase II
AP2B1_adaptin__P63010_700_937	3	14	0.000984692	1	3	0	1	-|3|20|33	0.000|0.000|0.001|0.003			10;14;WCNA	1	1	0	3	1e-06	953	968	CSSPVNWACPWCNAMN	A0A0J9YWL9	TEX13C	Putative testis-expressed protein 13C	0		FALSE	FALSE	Tdark	1		0.382	binding	1
AP2B1_adaptin__P63010_700_937	2	5	0.000225028	1	2	0	1	3|9|5|3	0.000|0.000|0.000|0.000			0;4;WALF	2	0.833	0	4	2.5e-05	784	799	WALFELPGPSQAVKGD	A1L390	PLEKHG3	Pleckstrin homology domain-containing family G member 3	0		FALSE	FALSE	Tdark	1		0.112	protein binding	0.258	regulation of cellular process
AP2B1_adaptin__P63010_700_937	4	2729.5	0.1342	1	4	1	1	4528|4393:1997|-|-	0.204|0.333|0.000|0.000			12;16;FGAF	4	0.936	1	2	4e-06	252	267	APDFFPHLWPGDFGAF	A1YPR0	ZBTB7C	Zinc finger and BTB domain-containing protein 7C	0		FALSE	FALSE	Tbio	0.219	intracellular organelle	0.382	binding	0.015	regulation of developmental process
AP2B1_adaptin__P63010_700_937	4	12	0.00103815	1	4	1	1	2|23|2|21	0.002|0.001|0.000|0.002			4;8;FGAF	1	1	1	4	1e-06	260	275	WPGDFGAFAQLPEQPM	A1YPR0	ZBTB7C	Zinc finger and BTB domain-containing protein 7C	0		FALSE	FALSE	Tbio	0.219	intracellular organelle	0.382	binding	0.015	regulation of developmental process
AP2B1_adaptin__P63010_700_937	2	3.5	0.00020116	1	2	0	1	-|5|3|6	0.000|0.000|0.000|0.001			12;16;WCPF	1	1	0	3	1e-05	1	16	MGSCGWALTQSDWCPF	A4D174	C7orf71	Putative uncharacterized protein C7orf71	0		FALSE	FALSE	Tdark	1		1		1
AP2B1_adaptin__P63010_700_937	2	1	6.88225e-05	1	2	0	1	-|-|2|2	0.000|0.000|0.000|0.000			6;10;WSSF	1	1	0	2	3.7e-05	386	401	FTKVEHWSSFAALPWG	A4IF30	SLC35F4	Solute carrier family 35 member F4	0		FALSE	FALSE	Tdark	0.114	membrane part	0.594	molecular_function	1
AP2B1_adaptin__P63010_700_937	3	1.5	0.000633298	1	3	0	1	3|3|-|-	0.002|0.000|0.000|0.000			6;10;WYHP	1	1	1	2	0.0013	1526	1541	PPPREHWYHPILRLQE	A6NE52	WDR97	WD repeat-containing protein 97	0		FALSE	FALSE	Tdark	0.501	intracellular part	1		1
AP2B1_adaptin__P63010_700_937	3	256	0.0136222	1	3	0	1	315:16|574:92|18|9	0.027|0.026|0.001|0.001			2;6;WYHP	2	0.98	1	4	0.0011	1530	1545	EHWYHPILRLQEAKPQ	A6NE52	WDR97	WD repeat-containing protein 97	0		FALSE	FALSE	Tdark	0.501	intracellular part	1		1
AP2B1_adaptin__P63010_700_937	2	59	0.00864863	1	2	0	1	-|7|38:191|-	0.000|0.000|0.034|0.000			12;16;FSWL	1	1	0	2	0.0002	205	220	TQAQCCLNFGWAFSWL	A8MTZ7	C12orf71	Uncharacterized protein C12orf71	0		FALSE	FALSE	Tdark	1		1		1
AP2B1_adaptin__P63010_700_937	2	18.25	0.00132985	1	2	0	1	-|39:2|4:28|-	0.000|0.001|0.004|0.000			-	2	0.849	0	2	0.0018	1	16	MEWAKWTPHEASNQTQ	A8MWV9	SMIM34A	Small integral membrane protein 34A	0		FALSE	FALSE	Tdark	0.114	membrane part	1		1
AP2B1_adaptin__P63010_700_937	3	84	0.00567441	1	3	0	1	44:13|248:31|-|-	0.013|0.010|0.000|0.000			9;13;WALA	4	0.913	0	2	1e-06	28	43	PWSPAWICCWALAGCQ	A8MWY0	KIAA1324L	UPF0577 protein KIAA1324-like	0		FALSE	FALSE	Tdark	0.114	membrane part	1		1
AP2B1_adaptin__P63010_700_937	2	3	0.000104227	1	2	0	1	5|7|-|-	0.000|0.000|0.000|0.000			5;9;WLHP	2	0.857	0	2	1.4e-05	1	16	MQFADWLHPSGWTIEI	B1AMM8	LINC00587	Putative uncharacterized protein encoded by LINC00587	0		FALSE	FALSE	Tdark	1		1		1
AP2B1_adaptin__P63010_700_937	2	2.5	0.000139212	1	2	0	1	3|3|-|4	0.000|0.000|0.000|0.000			3;7;WLPA	1	1	0	3	7.4e-05	323	338	ADPWLPAWTPENSPQG	C9JSJ3	BHMG1	Basic helix-loop-helix and HMG box domain-containing protein 1	0		FALSE	FALSE	Tdark	0.219	intracellular organelle	0.112	protein binding	0.081	cellular macromolecule metabolic process
AP2B1_adaptin__P63010_700_937	2	8	0.000433126	1	2	0	1	-|16|2|14	0.000|0.000|0.000|0.001			-	2	0.941	0	3	1e-06	84	99	ALPWSGDWTDMACTAW	O00321	ETV2	ETS translocation variant 2	0		FALSE	FALSE	Tbio	0.219	intracellular organelle	0.382	binding	0	Wnt signaling pathway
AP2B1_adaptin__P63010_700_937	2	1.25	9.00467e-05	1	2	0	1	-|-|2|3	0.000|0.000|0.000|0.000			8;12;FSDL	1	1	0	2	5.5e-05	611	626	AGLGGPVDFSDLPWPL	O00327	ARNTL	Aryl hydrocarbon receptor nuclear translocator-like protein 1	0		FALSE	FALSE	Tbio	0.05	protein-containing complex	0.112	protein binding	0	protein catabolic process
AP2B1_adaptin__P63010_700_937	3	219.5	0.0189936	1	3	0	1	5:4|28|3:42|796	0.003|0.001|0.004|0.068			-	4	0.737	2	4	0.0049	437	452	AAEGTFAVSWPSQTAE	O00499	BIN1	Myc box-dependent-interacting protein 1	0		FALSE	FALSE	Tbio	0.019	plasma membrane part	0.112	protein binding	0	regulation of endocytosis
AP2B1_adaptin__P63010_700_937	3	26	0.00208156	1	3	0	1	-|27|6:71|-	0.000|0.001|0.008|0.000			-	1	1	2	2	0.003	441	456	TFAVSWPSQTAEPGPA	O00499	BIN1	Myc box-dependent-interacting protein 1	0		FALSE	FALSE	Tbio	0.019	plasma membrane part	0.112	protein binding	0	regulation of endocytosis
AP2B1_adaptin__P63010_700_937	2	130.5	0.0108766	1	2	0	1	3|12|-|507	0.000|0.000|0.000|0.043			-	2	0.941	0	3	0.0024	155	170	ESWGQDGIWIASQLLR	O14545	TRAFD1	TRAF-type zinc finger domain-containing protein 1	0		FALSE	FALSE	Tdark	1		0.382	binding	0.057	negative regulation of biological process
AP2B1_adaptin__P63010_700_937	3	22.75	0.0032123	1	3	0	1	2|7:2|11:65|4	0.002|0.000|0.010|0.000			4;8;WSRF	4	0.655	1	4	0.0002	1994	2009	EQGMWSRFHMAVLSEP	O15018	PDZD2	PDZ domain-containing protein 2	0		FALSE	FALSE	Tbio	0.219	intracellular organelle	1		0.679	biological_process
AP2B1_adaptin__P63010_700_937	2	5.5	0.000434784	1	2	0	1	-|-|4|18	0.000|0.000|0.000|0.002			12;16;WSWL	1	1	1	2	0.002	728	743	NEEQGNSMMNLDWSWL	O15111	CHUK	Inhibitor of nuclear factor kappa-B kinase subunit alpha	0		FALSE	FALSE	Tchem	0.001	plasma membrane protein complex	0.112	protein binding	0	antigen processing and presentation of exogenous peptide antigen
AP2B1_adaptin__P63010_700_937	3	156.5	0.00653735	1	3	0	1	-|499:89|7|31	0.000|0.023|0.000|0.003			10;14;WSWL	3	0.859	1	3	0.0025	730	745	EQGNSMMNLDWSWLTE	O15111	CHUK	Inhibitor of nuclear factor kappa-B kinase subunit alpha	0		FALSE	FALSE	Tchem	0.001	plasma membrane protein complex	0.112	protein binding	0	antigen processing and presentation of exogenous peptide antigen
AP2B1_adaptin__P63010_700_937	2	2	6.36132e-05	1	2	0	1	2|6|-|-	0.000|0.000|0.000|0.000			4;8;WTTF	1	1	0	2	7e-06	352	367	SQEDWTTFTHDRIRQL	O15357	INPPL1	Phosphatidylinositol 3,4,5-trisphosphate 5-phosphatase 2	0		FALSE	FALSE	Tchem	0.049	plasma membrane	0.112	protein binding	0	endocytosis
AP2B1_adaptin__P63010_700_937	3	492.25	0.0272135	1	3	0	1	75:3|1339:157|49:346|-	0.006|0.053|0.050|0.000			10;14;FPYP	13	0.803	0	3	1e-05	1127	1142	GGLEPWWFADFPYPYA	O15399	GRIN2D	Glutamate receptor ionotropic, NMDA 2D	0		FALSE	FALSE	Tclin	0.001	plasma membrane protein complex	0.112	protein binding	0.006	establishment of localization in cell
AP2B1_adaptin__P63010_700_937	2	1.25	8.20096e-05	1	2	0	1	-|-|3|2	0.000|0.000|0.000|0.000			3;7;WGVF	1	1	0	2	7.9e-05	1318	1333	GGSWGVFSSGESPAIV	O43151	TET3	Methylcytosine dioxygenase TET3	0		FALSE	FALSE	Tbio	0.219	intracellular organelle	0.382	binding	0.023	cellular protein metabolic process
AP2B1_adaptin__P63010_700_937	3	6	0.000385889	1	3	0	1	-|3|10|11	0.000|0.000|0.001|0.001			5;9;WTPA	4	0.632	1	3	2.5e-05	99	114	QELQPWTPADWKDSPQ	O43280	TREH	Trehalase	0		FALSE	FALSE	Tchem	0.019	plasma membrane part	0.594	molecular_function	0.006	organic substance catabolic process
AP2B1_adaptin__P63010_700_937	2	2.75	0.000201318	1	2	0	1	-|-|4|7	0.000|0.000|0.000|0.001			3;7;WTPA	1	1	1	2	0.0002	101	116	LQPWTPADWKDSPQFL	O43280	TREH	Trehalase	0		FALSE	FALSE	Tchem	0.019	plasma membrane part	0.594	molecular_function	0.006	organic substance catabolic process
AP2B1_adaptin__P63010_700_937	2	2	8.35533e-05	1	2	0	1	-|6|-|2	0.000|0.000|0.000|0.000			6;10;WEAF	1	1	0	2	6.3e-05	363	378	EERLRGWEAFLNAPEA	O43719	HTATSF1	HIV Tat-specific factor 1	0		FALSE	FALSE	Tbio	0.05	protein-containing complex	0.382	binding	0.001	symbiont process
AP2B1_adaptin__P63010_700_937	2	1.25	6.30009e-05	1	2	0	1	-|3|-|2	0.000|0.000|0.000|0.000			2;6;WSSF	1	1	0	2	2.1e-05	2581	2596	FDWSSFKPMGFEVSFL	O60281	ZNF292	Zinc finger protein 292	0		FALSE	FALSE	Tbio	0.219	intracellular organelle	0.382	binding	1
AP2B1_adaptin__P63010_700_937	2	1.25	8.20096e-05	1	2	0	1	-|-|3|2	0.000|0.000|0.000|0.000			10;14;WDRA	1	1	1	2	0.0003	255	270	QDDMNWNALEWDRAAE	O60337	2021-03-06	E3 ubiquitin-protein ligase MARCH6	0		FALSE	FALSE	Tbio	0.003	membrane protein complex	0.112	protein binding	0	protein catabolic process
AP2B1_adaptin__P63010_700_937	3	24.75	0.0021867	1	3	0	1	-|-|6:93|-	0.000|0.000|0.009|0.000			6;10;WDRA	2	0.961	1	1	6.2e-05	259	274	NWNALEWDRAAEELTW	O60337	2021-03-06	E3 ubiquitin-protein ligase MARCH6	0		FALSE	FALSE	Tbio	0.003	membrane protein complex	0.112	protein binding	0	protein catabolic process
AP2B1_adaptin__P63010_700_937	2	42.25	0.00275097	1	2	0	1	106|6:57|-|-	0.005|0.006|0.000|0.000		TRG_AP2beta_CARGO_1|1|11|EEFDKFLEER	3;7;FDKF	2	0.899	0	2	0.0024	440	455	SEEFDKFLEERAKAAD	O60784	TOM1	Target of Myb protein 1	0		FALSE	FALSE	Tbio	0	lysosomal membrane	0	clathrin binding	0	endocytosis
AP2B1_adaptin__P63010_700_937	2	2	0.000109973	1	2	0	1	6|-|-|2	0.000|0.000|0.000|0.000			0;4;WAPF	2	0.727	0	2	4e-06	43	58	WAPFSSSSSQLPLGQE	O75127	PTCD1	Pentatricopeptide repeat-containing protein 1, mitochondrial	0		FALSE	FALSE	Tdark	0.201	intracellular organelle part	0.382	binding	0.116	macromolecule metabolic process
AP2B1_adaptin__P63010_700_937	2	33.75	0.00155368	1	2	0	1	113|14:6|2|-	0.005|0.001|0.000|0.000			7;11;FEEF	2	0.978	0	3	0.0014	792	807	QMTAQQVFEEFICQRL	O75140	DEPDC5	GATOR complex protein DEPDC5	0		FALSE	FALSE	Tbio	0	lysosomal membrane	0.594	molecular_function	0.046	negative regulation of cellular process
AP2B1_adaptin__P63010_700_937	3	11.25	0.000781369	1	3	0	1	10|20:3|2:10|-	0.000|0.001|0.002|0.000			12;16;FDEP	2	0.882	2	3	0.0004	705	720	EGDSEGAMWTAVFDEP	O75170	PPP6R2	Serine/threonine-protein phosphatase 6 regulatory subunit 2	0		FALSE	FALSE	Tbio	0.06	cytosol	1		1
AP2B1_adaptin__P63010_700_937	3	99.25	0.00892024	1	3	0	1	8:4|11|-|374	0.004|0.000|0.000|0.032			8;12;FDEP	3	0.593	2	3	0.0003	709	724	EGAMWTAVFDEPANST	O75170	PPP6R2	Serine/threonine-protein phosphatase 6 regulatory subunit 2	0		FALSE	FALSE	Tbio	0.06	cytosol	1		1
AP2B1_adaptin__P63010_700_937	3	18.25	0.000686774	1	3	0	1	2|62:9|-|-	0.000|0.003|0.000|0.000			4;8;FDEP	2	0.83	2	2	0.0003	713	728	WTAVFDEPANSTPTAP	O75170	PPP6R2	Serine/threonine-protein phosphatase 6 regulatory subunit 2	0		FALSE	FALSE	Tbio	0.06	cytosol	1		1
AP2B1_adaptin__P63010_700_937	2	859.5	0.0750088	1	2	0	1	214:115|475:38|31:1811|754	0.104|0.017|0.115|0.064			10;14;FGGA	5	0.673	0	4	0.0013	37	52	WQPDVEWAQQFGGAVM	O75306	NDUFS2	NADH dehydrogenase [ubiquinone] iron-sulfur protein 2, mitochondrial	0		FALSE	FALSE	Tclin	0.003	membrane protein complex	0.112	protein binding	0.001	cellular protein-containing complex assembly
AP2B1_adaptin__P63010_700_937	2	4	0.000294766	1	2	0	1	-|2|2|12	0.000|0.000|0.000|0.001			9;13;WAGP	1	1	0	3	7.6e-05	180	195	QPQSDPGSAWAGPWGG	O94850	DDN	Dendrin	0		FALSE	FALSE	Tbio	0.019	plasma membrane part	0.382	binding	0.059	positive regulation of cellular process
AP2B1_adaptin__P63010_700_937	2	5.5	0.000179465	1	2	0	1	-|20|-|2	0.000|0.001|0.000|0.000			1;5;FANF	1	1	0	2	3.5e-05	258	273	GFANFDAFSSGPSSSV	O95081	AGFG2	Arf-GAP domain and FG repeat-containing protein 2	0		FALSE	FALSE	Tbio	0.153	membrane	0.382	binding	1
AP2B1_adaptin__P63010_700_937	2	4.75	0.00031702	1	2	0	1	-|6|-|13	0.000|0.000|0.000|0.001			7;11;WALP	1	1	0	2	5e-06	12	27	DPGAMEPWALPTWHSW	O95153	TSPOAP1	Peripheral-type benzodiazepine receptor-associated protein 1	0		FALSE	FALSE	Tbio	0.06	cytosol	0.112	protein binding	0.006	establishment of localization in cell
AP2B1_adaptin__P63010_700_937	3	30.25	0.000945478	1	3	0	1	13|105:3|-|-	0.001|0.003|0.000|0.000			6;10;WERL	2	0.871	0	2	7.3e-05	953	968	GPWEPGWERLEQRAAT	O95153	TSPOAP1	Peripheral-type benzodiazepine receptor-associated protein 1	0		FALSE	FALSE	Tbio	0.06	cytosol	0.112	protein binding	0.006	establishment of localization in cell
AP2B1_adaptin__P63010_700_937	2	0.5	4.24484e-05	1	2	0	1	-|-|-|2	0.000|0.000|0.000|0.000			12;16;WDQP	1	1	2	1	7.4e-05	80	95	DRSQHERDPWYSWDQP	O95169	NDUFB8	NADH dehydrogenase [ubiquinone] 1 beta subcomplex subunit 8, mitochondrial	0		FALSE	FALSE	Tclin	0.003	membrane protein complex	0.594	molecular_function	0.001	intracellular protein transport
AP2B1_adaptin__P63010_700_937	3	12.5	0.000866446	1	3	0	1	13:2|30|-|5	0.002|0.001|0.000|0.000			8;12;WDQP	1	1	2	3	0.0003	84	99	HERDPWYSWDQPGLRL	O95169	NDUFB8	NADH dehydrogenase [ubiquinone] 1 beta subcomplex subunit 8, mitochondrial	0		FALSE	FALSE	Tclin	0.003	membrane protein complex	0.594	molecular_function	0.001	intracellular protein transport
AP2B1_adaptin__P63010_700_937	3	236.25	0.0163228	1	3	0	1	3|147:3|200|592	0.000|0.004|0.011|0.050			5;9;WPSL	3	0.947	0	4	2.9e-05	2234	2249	WTLEPWPSLPVTPHSG	O95613	PCNT	Pericentrin	0		FALSE	FALSE	Tbio	0.06	cytosol	0.112	protein binding	0	positive regulation of cellular protein localization
AP2B1_adaptin__P63010_700_937	2	1.75	0.000132495	1	2	0	1	-|-|2|5	0.000|0.000|0.000|0.000			3;7;WECP	1	1	0	2	4e-06	1275	1290	FGKWECPWHHCDVCGK	O96028	NSD2	Histone-lysine N-methyltransferase NSD2	0		FALSE	FALSE	Tchem	0.201	intracellular organelle part	0.382	binding	0.002	regulation of protein localization
AP2B1_adaptin__P63010_700_937	2	1	5.27482e-05	1	2	0	1	-|-|4|-	0.000|0.000|0.000|0.000			8;12;WCLF	1	1	2	1	2.1e-05	132	147	PACEVTSSWCLFGPEL	P06401	PGR	Progesterone receptor	0		FALSE	FALSE	Tclin	0.004	whole membrane	0.112	protein binding	0.027	anatomical structure development
AP2B1_adaptin__P63010_700_937	3	7.5	0.000636726	1	3	0	1	-|-|-|30	0.000|0.000|0.000|0.003			4;8;WCLF	2	0.75	2	1	1.3e-05	136	151	VTSSWCLFGPELPEDP	P06401	PGR	Progesterone receptor	0		FALSE	FALSE	Tclin	0.004	whole membrane	0.112	protein binding	0.027	anatomical structure development
AP2B1_adaptin__P63010_700_937	3	1.5	0.000111271	1	3	0	1	-|-|2|4	0.000|0.000|0.000|0.000			0;4;WCLF	1	1	2	2	3.1e-05	140	155	WCLFGPELPEDPPAAP	P06401	PGR	Progesterone receptor	0		FALSE	FALSE	Tclin	0.004	whole membrane	0.112	protein binding	0.027	anatomical structure development
AP2B1_adaptin__P63010_700_937	4	7.5	0.000896831	1	4	1	1	2|13|4:11|-	0.000|0.000|0.003|0.000			10;14;WYDF	1	1	2	3	1e-05	190	205	DVFSATETSLWYDFLP	P07199	CENPB	Major centromere autoantigen B	0		FALSE	FALSE	Tbio	0.201	intracellular organelle part	0.382	binding	1
AP2B1_adaptin__P63010_700_937	4	66.5	0.0097852	1	4	1	1	149:32|15|2|68	0.033|0.000|0.000|0.006			6;10;WYDF	5	0.719	2	4	2e-05	194	209	ATETSLWYDFLPDQAA	P07199	CENPB	Major centromere autoantigen B	0		FALSE	FALSE	Tbio	0.201	intracellular organelle part	0.382	binding	1
AP2B1_adaptin__P63010_700_937	3	3.25	0.000101733	1	3	0	1	-|11|2|-	0.000|0.000|0.000|0.000			2;6;WYDF	1	1	2	2	3.2e-05	198	213	SLWYDFLPDQAAGLCG	P07199	CENPB	Major centromere autoantigen B	0		FALSE	FALSE	Tbio	0.201	intracellular organelle part	0.382	binding	1
AP2B1_adaptin__P63010_700_937	2	1	5.61501e-05	1	2	0	1	-|2|-|2	0.000|0.000|0.000|0.000			8;12;WLSL	1	1	0	2	1e-06	28	43	GSESWDCHWLSLPTAP	P0C671	C6orf222	Uncharacterized protein C6orf222	0		FALSE	FALSE	Tdark	1		1		1
AP2B1_adaptin__P63010_700_937	3	4.25	0.000274571	1	3	0	1	-|6|-|11	0.000|0.000|0.000|0.001			5;9;WVAF	1	1	2	2	1e-06	172	187	HPAPSWVAFAHTGAWG	P0CJ85	DUX4L2	Double homeobox protein 4-like protein 2	0		FALSE	FALSE	Tdark	0.219	intracellular organelle	0.382	binding	0.081	cellular macromolecule metabolic process
AP2B1_adaptin__P63010_700_937	4	85	0.00519769	1	4	1	1	3|180:126|10|21	0.000|0.018|0.001|0.002			9;13;WVAF	2	0.942	2	4	1e-06	168	183	PGGGHPAPSWVAFAHT	P0CJ88	DUX4L5	Double homeobox protein 4-like protein 5	0		FALSE	FALSE	Tdark	0.219	intracellular organelle	0.382	binding	0.081	cellular macromolecule metabolic process
AP2B1_adaptin__P63010_700_937	4	17.75	0.000696608	1	4	1	1	-|59:7|-|5	0.000|0.002|0.000|0.000			1;5;WVAF	1	1	2	2	2e-06	176	191	SWVAFAHTGAWGTGLP	P0CJ88	DUX4L5	Double homeobox protein 4-like protein 5	0		FALSE	FALSE	Tdark	0.219	intracellular organelle	0.382	binding	0.081	cellular macromolecule metabolic process
AP2B1_adaptin__P63010_700_937	2	1.5	6.98517e-05	1	2	0	1	-|4|-|2	0.000|0.000|0.000|0.000			3;7;FAEA	1	1	1	2	0.0017	4	19	PVGFAEAWKAQFPDSE	P11274	BCR	Breakpoint cluster region protein	0		FALSE	FALSE	Tclin	0.019	plasma membrane part	0.112	protein binding	0	positive regulation of endocytosis
AP2B1_adaptin__P63010_700_937	2	1.25	8.20096e-05	1	2	0	1	-|-|3|2	0.000|0.000|0.000|0.000			1;5;WEAF	1	1	0	2	1e-06	299	314	SWEAFDSHGQESSGQL	P23610	F8A3	Factor VIII intron 22 protein	0		FALSE	FALSE	Tbio	0.219	intracellular organelle	1		1
AP2B1_adaptin__P63010_700_937	2	7.25	0.000415041	1	2	0	1	-|5|16|8	0.000|0.000|0.001|0.001			-	2	0.829	1	3	0.0042	462	477	NEWWITGFDGGEKALI	P26358	DNMT1	DNA (cytosine-5)-methyltransferase 1	0		FALSE	FALSE	Tclin	0.201	intracellular organelle part	0.382	binding	0.004	positive regulation of cellular component organization
AP2B1_adaptin__P63010_700_937	2	19.25	0.000782567	1	2	0	1	4|55:5|6|7	0.000|0.002|0.000|0.001			11;15;FPPL	4	0.856	0	4	0.0033	780	795	FPQGTWIGEDIFPPLL	P42226	STAT6	Signal transducer and activator of transcription 6	0		FALSE	FALSE	Tchem	0.019	organelle membrane	0.112	protein binding	0.009	regulation of multicellular organismal development
AP2B1_adaptin__P63010_700_937	3	6	0.000610217	1	3	0	1	-|-|2:22|-	0.000|0.000|0.002|0.000	722|727||bait_protein|bait_domain|bait_region|GGFADF|16903783;722|727||bait_protein|bait_domain|bait_region|GGFADF|16903783;722|727||bait_protein|bait_domain|bait_region|GGFADF|16903783		6;10;FADF	1	1	1	1	9.1e-05	718	733	ESFGGGFADFSTLSKV	P42566	EPS15	Epidermal growth factor receptor substrate 15	2	2618619419380740	FALSE	TRUE	Tbio	0	AP-2 adaptor complex	0.112	protein binding	0	clathrin coat assembly
AP2B1_adaptin__P63010_700_937	3	264.75	0.0172952	1	3	0	1	59:8|577:415|-|-	0.009|0.060|0.000|0.000			6;10;FLAA	4	0.964	1	2	0.0011	116	131	ENWAQEFLAAGDAVDV	P50542	PEX5	Peroxisomal targeting signal 1 receptor	0		FALSE	FALSE	Tbio	0.004	whole membrane	0	signal sequence binding	0.001	intracellular protein transport
AP2B1_adaptin__P63010_700_937	2	286.75	0.0117994	1	2	0	1	11|939:197|-|-	0.000|0.047|0.000|0.000			-	3	0.961	0	2	0.0009	240	255	AEQWAAEFIQQQGTSD	P50542	PEX5	Peroxisomal targeting signal 1 receptor	0		FALSE	FALSE	Tbio	0.004	whole membrane	0	signal sequence binding	0.001	intracellular protein transport
AP2B1_adaptin__P63010_700_937	3	28.25	0.00169503	1	3	0	1	4|72:17|3:17|-	0.000|0.004|0.003|0.000			10;14;FANF	2	0.95	2	3	0.0002	211	226	PAPQSTATANFANFAH	P52594	AGFG1	Arf-GAP domain and FG repeat-containing protein 1	0		FALSE	FALSE	Tbio	0.004	cytoplasmic vesicle	0.382	binding	0.001	membrane organization
AP2B1_adaptin__P63010_700_937	4	31.25	0.00165574	1	4	1	1	2|80:35|2|6	0.000|0.006|0.000|0.001			6;10;FANF	3	0.969	2	4	3.5e-05	215	230	STATANFANFAHFNSH	P52594	AGFG1	Arf-GAP domain and FG repeat-containing protein 1	0		FALSE	FALSE	Tbio	0.004	cytoplasmic vesicle	0.382	binding	0.001	membrane organization
AP2B1_adaptin__P63010_700_937	4	293.5	0.0173588	1	4	1	1	500:14|196:82|2:378|2	0.034|0.014|0.021|0.000			2;6;FANF	2	0.989	2	4	4.5e-05	219	234	ANFANFAHFNSHAAQN	P52594	AGFG1	Arf-GAP domain and FG repeat-containing protein 1	0		FALSE	FALSE	Tbio	0.004	cytoplasmic vesicle	0.382	binding	0.001	membrane organization
AP2B1_adaptin__P63010_700_937	2	0.5	1.37016e-05	1	2	0	1	-|2|-|-	0.000|0.000|0.000|0.000			9;13;FANF	1	1	2	1	2.5e-05	231	246	AAQNSANADFANFDAF	P52594	AGFG1	Arf-GAP domain and FG repeat-containing protein 1	0		FALSE	FALSE	Tbio	0.004	cytoplasmic vesicle	0.382	binding	0.001	membrane organization
AP2B1_adaptin__P63010_700_937	3	6	0.00030699	1	3	0	1	3|12|-|9	0.000|0.000|0.000|0.001			5;9;FANF	1	1	2	3	7e-06	235	250	SANADFANFDAFGQSS	P52594	AGFG1	Arf-GAP domain and FG repeat-containing protein 1	0		FALSE	FALSE	Tbio	0.004	cytoplasmic vesicle	0.382	binding	0.001	membrane organization
AP2B1_adaptin__P63010_700_937	3	2.25	0.000873264	1	3	0	1	5:4|-|-|-	0.003|0.000|0.000|0.000			1;5;FANF	2	0.429	2	1	1e-05	239	254	DFANFDAFGQSSGSSN	P52594	AGFG1	Arf-GAP domain and FG repeat-containing protein 1	0		FALSE	FALSE	Tbio	0.004	cytoplasmic vesicle	0.382	binding	0.001	membrane organization
AP2B1_adaptin__P63010_700_937	4	11.5	0.000689148	1	4	1	1	2|13|10|21	0.000|0.000|0.001|0.002			3;7;FAHF	2	0.939	1	4	9.7e-05	279	294	NANFAHFDNFPKSSSA	P52594	AGFG1	Arf-GAP domain and FG repeat-containing protein 1	0		FALSE	FALSE	Tbio	0.004	cytoplasmic vesicle	0.382	binding	0.001	membrane organization
AP2B1_adaptin__P63010_700_937	2	1.5	6.64498e-05	1	2	0	1	-|2|4|-	0.000|0.000|0.000|0.000			9;13;FCPF	1	1	0	2	9.1e-05	367	382	PGSEELRCTFCPFATF	P52746	ZNF142	Zinc finger protein 142	0		FALSE	FALSE	Tdark	0.219	intracellular organelle	0.382	binding	0.081	cellular macromolecule metabolic process
AP2B1_adaptin__P63010_700_937	2	1.75	0.000124458	1	2	0	1	-|-|3|4	0.000|0.000|0.000|0.000			12;16;WQMA	1	1	1	2	0.0004	345	360	WDSAIDTWSPSEWQMA	P61978	HNRNPK	Heterogeneous nuclear ribonucleoprotein K	0		FALSE	FALSE	Tbio	0.035	vesicle	0.112	protein binding	0	positive regulation of endocytosis
AP2B1_adaptin__P63010_700_937	3	13.75	0.000837042	1	3	0	1	-|9|25|21	0.000|0.000|0.001|0.002			-	1	1	1	3	0.0015	84	99	VPVWEPQDWQQQLVNI	P78549	NTHL1	Endonuclease III-like protein 1	0		FALSE	FALSE	Tbio	0.201	intracellular organelle part	0.382	binding	0.001	organonitrogen compound catabolic process
AP2B1_adaptin__P63010_700_937	3	9.5	0.000611161	1	3	0	1	-|8|10|20	0.000|0.000|0.001|0.002			12;16;WSSL	1	1	1	3	0.0003	44	59	LNSPAWEASGLHWSSL	P84996	GNAS	Protein ALEX	0		FALSE	FALSE	Tbio	0.049	plasma membrane	1		0.027	anatomical structure development
AP2B1_adaptin__P63010_700_937	2	15.75	0.000449215	1	2	0	1	4|59|-|-	0.000|0.002|0.000|0.000			8;12;WSSL	2	0.84	1	2	0.0003	48	63	AWEASGLHWSSLDSPV	P84996	GNAS	Protein ALEX	0		FALSE	FALSE	Tbio	0.049	plasma membrane	1		0.027	anatomical structure development
AP2B1_adaptin__P63010_700_937	2	460.5	0.0211162	1	2	0	1	-|1350:346|5:141|-	0.000|0.074|0.011|0.000			-	3	0.958	0	2	0.0178	338	353	GDVDYFGQQFDQISNR	P98082	DAB2	Disabled homolog 2	1	22323290	FALSE	FALSE	Tbio	0	clathrin-coated vesicle	0	clathrin binding	0	regulation of establishment of planar polarity
AP2B1_adaptin__P63010_700_937	2	2.75	0.000185586	1	2	0	1	3|2:2|-|4	0.000|0.000|0.000|0.000			-	1	1	1	3	0.0016	12	27	WGTTPAGPVWTAVFDY	Q02779	MAP3K10	Mitogen-activated protein kinase kinase kinase 10	0		FALSE	FALSE	Tchem	0.501	intracellular part	0.112	protein binding	0.007	regulation of cell death
AP2B1_adaptin__P63010_700_937	3	9.75	0.000770251	1	3	0	1	-|4|-|35	0.000|0.000|0.000|0.003			-	2	0.929	1	2	0.0026	16	31	PAGPVWTAVFDYEAAG	Q02779	MAP3K10	Mitogen-activated protein kinase kinase kinase 10	0		FALSE	FALSE	Tchem	0.501	intracellular part	0.112	protein binding	0.007	regulation of cell death
AP2B1_adaptin__P63010_700_937	2	8.5	0.00061714	1	2	0	1	-|-|13|21	0.000|0.000|0.001|0.002			12;16;FPWF	1	1	0	2	0.0013	824	839	AEPFSSSSPTPLFPWF	Q03164	KMT2A	Histone-lysine N-methyltransferase 2A	0		FALSE	FALSE	Tchem	0.05	protein-containing complex	0.112	protein binding	0.002	positive regulation of transport
AP2B1_adaptin__P63010_700_937	3	9.75	0.000865492	1	3	0	1	-|10:9|2:18|-	0.000|0.001|0.002|0.000			7;11;WLSF	2	0.951	0	2	2.5e-05	28	43	GWVDPLTWLSFQGPPG	Q06416	POU5F1B	Putative POU domain, class 5, transcription factor 1B	0		FALSE	FALSE	Tbio	0.06	cytosol	0.382	binding	0.081	cellular macromolecule metabolic process
AP2B1_adaptin__P63010_700_937	3	9.75	0.000618012	1	3	0	1	-|9|10|20	0.000|0.000|0.001|0.002			1;5;WTCF	1	1	0	3	1e-06	188	203	PWTCFPKPSNSQPTSP	Q0VF96	CGNL1	Cingulin-like protein 1	0		FALSE	FALSE	Tbio	0.05	protein-containing complex	0.594	molecular_function	0.046	negative regulation of cellular process
AP2B1_adaptin__P63010_700_937	2	5.25	0.000335357	1	2	0	1	-|6|3|12	0.000|0.000|0.000|0.001			-	2	0.913	0	3	1e-05	24	39	WAGHWDSTSPASSSDS	Q0VG99	MESP2	Mesoderm posterior protein 2	0		FALSE	FALSE	Tbio	0.035	vesicle	0.112	protein binding	0.012	cell surface receptor signaling pathway
AP2B1_adaptin__P63010_700_937	3	10.5	0.000706562	1	3	0	1	-|-|23|19	0.000|0.000|0.001|0.002			8;12;WKEP	1	1	1	2	0.001	32	47	ELLTVPDGWKEPAFSK	Q13601	KRR1	KRR1 small subunit processome component homolog	0		FALSE	FALSE	Tbio	0.05	protein-containing complex	0.382	binding	0.116	macromolecule metabolic process
AP2B1_adaptin__P63010_700_937	2	1.75	0.000108384	1	2	0	1	-|-|5|2	0.000|0.000|0.000|0.000			4;8;WKEP	1	1	1	2	0.0009	36	51	VPDGWKEPAFSKEDNP	Q13601	KRR1	KRR1 small subunit processome component homolog	0		FALSE	FALSE	Tbio	0.05	protein-containing complex	0.382	binding	0.116	macromolecule metabolic process
AP2B1_adaptin__P63010_700_937	2	12	0.00102639	1	2	0	1	10:2|18|-|18	0.002|0.000|0.000|0.002			8;12;FSFA	1	1	0	3	0.0038	120	135	PPAKIEDLFSFAYHAW	Q13615	MTMR3	Myotubularin-related protein 3	0		FALSE	FALSE	Tbio	0.06	cytosol	0.112	protein binding	0.006	cellular catabolic process
AP2B1_adaptin__P63010_700_937	2	10.25	0.000464634	1	2	0	1	-|12|29|-	0.000|0.000|0.002|0.000			5;9;WCSF	1	1	0	2	1.3e-05	526	541	PMNTSWCSFNTADWVL	Q13772	NCOA4	Nuclear receptor coactivator 4	0		FALSE	FALSE	Tbio	0.219	intracellular organelle	0.112	protein binding	0.001	intracellular protein transport
AP2B1_adaptin__P63010_700_937	2	2	0.000116935	1	2	0	1	-|2|3|3	0.000|0.000|0.000|0.000			-	1	1	2	3	0.0004	487	502	AAQLWAGCWPSDTALG	Q13796	SHROOM2	Protein Shroom2	0		FALSE	FALSE	Tbio	0.019	plasma membrane part	0.112	protein binding	0.005	movement of cell or subcellular component
AP2B1_adaptin__P63010_700_937	3	83.5	0.00852208	1	3	0	1	37:2|36:4|27:226|2	0.003|0.001|0.029|0.000			-	2	0.979	2	4	0.0002	491	506	WAGCWPSDTALGALES	Q13796	SHROOM2	Protein Shroom2	0		FALSE	FALSE	Tbio	0.019	plasma membrane part	0.112	protein binding	0.005	movement of cell or subcellular component
AP2B1_adaptin__P63010_700_937	2	2.5	0.00014501	1	2	0	1	-|3|3|4	0.000|0.000|0.000|0.000			-	1	1	1	3	0.0004	338	353	RISDDDTATSDFCLWP	Q13950	RUNX2	Runt-related transcription factor 2	0		FALSE	FALSE	Tbio	0.05	protein-containing complex	0.112	protein binding	0	regulation of organ morphogenesis
AP2B1_adaptin__P63010_700_937	3	69	0.00780172	1	3	0	1	11:18|67:15|5:131|29	0.015|0.003|0.010|0.002			-	3	0.952	1	4	0.0006	342	357	DDTATSDFCLWPSTLS	Q13950	RUNX2	Runt-related transcription factor 2	0		FALSE	FALSE	Tbio	0.05	protein-containing complex	0.112	protein binding	0	regulation of organ morphogenesis
AP2B1_adaptin__P63010_700_937	3	5	0.000235073	1	3	0	1	-|13:4|3|-	0.000|0.001|0.000|0.000			4;8;WTAF	2	0.87	1	2	7.3e-05	1	16	MEANWTAFLFQAHEAS	Q14119	VEZF1	Vascular endothelial zinc finger 1	0		FALSE	FALSE	Tbio	0.201	intracellular organelle part	0.382	binding	0.027	anatomical structure development
AP2B1_adaptin__P63010_700_937	3	11.5	0.000976314	1	3	0	1	-|-|-|46	0.000|0.000|0.000|0.004			1;5;WTAF	2	0.885	1	1	2.1e-05	4	19	NWTAFLFQAHEASHHQ	Q14119	VEZF1	Vascular endothelial zinc finger 1	0		FALSE	FALSE	Tbio	0.201	intracellular organelle part	0.382	binding	0.027	anatomical structure development
AP2B1_adaptin__P63010_700_937	4	25	0.00248374	1	4	1	1	4|23|5|68	0.003|0.001|0.000|0.006			8;12;FATF	2	0.893	1	4	2.6e-05	1215	1230	PGATVPTDFATFPSSA	Q14203	DCTN1	Dynactin subunit 1	0		FALSE	FALSE	Tbio	0.05	protein-containing complex	0.112	protein binding	0	antigen processing and presentation of exogenous peptide antigen via MHC class II
AP2B1_adaptin__P63010_700_937	4	19.5	0.00173514	1	4	1	1	2:2|4|26|44	0.002|0.000|0.001|0.004			12;16;FLRA	1	1	1	4	2.2e-05	1219	1234	VPTDFATFPSSAFLRA	Q14203	DCTN1	Dynactin subunit 1	0		FALSE	FALSE	Tbio	0.05	protein-containing complex	0.112	protein binding	0	antigen processing and presentation of exogenous peptide antigen via MHC class II
AP2B1_adaptin__P63010_700_937	2	6.25	0.000474345	1	2	0	1	-|-|7|18	0.000|0.000|0.000|0.002			12;16;FGSA	1	1	1	2	0.0003	338	353	GGSADLFGGFADFGSA	Q14677	CLINT1	Clathrin interactor 1	3	2.63442e+23	FALSE	FALSE	Tbio	0	clathrin-coated vesicle	0	clathrin binding	0	clathrin coat assembly
AP2B1_adaptin__P63010_700_937	4	16.25	0.00127386	1	4	1	1	-|4|6|55	0.000|0.000|0.000|0.005			9;13;WSAF	3	0.812	1	3	4e-06	366	381	TSGNGDFGDWSAFNQA	Q14677	CLINT1	Clathrin interactor 1	3	2.63442e+23	FALSE	FALSE	Tbio	0	clathrin-coated vesicle	0	clathrin binding	0	clathrin coat assembly
AP2B1_adaptin__P63010_700_937	3	9	0.000433472	1	3	0	1	-|26:8|-|2	0.000|0.002|0.000|0.000			1;5;WSAF	2	0.878	1	2	1e-06	374	389	DWSAFNQAPSGPVASS	Q14677	CLINT1	Clathrin interactor 1	3	2.63442e+23	FALSE	FALSE	Tbio	0	clathrin-coated vesicle	0	clathrin binding	0	clathrin coat assembly
AP2B1_adaptin__P63010_700_937	2	22.25	0.00222509	1	2	0	1	3:2|-|-|84	0.002|0.000|0.000|0.007			12;16;FGLL	2	0.978	0	2	0.01	834	849	DGSTPINLFNTAFGLL	Q14764	MVP	Major vault protein	0		FALSE	FALSE	Tbio	0.005	cytoplasmic vesicle part	0.112	protein binding	0.001	transmembrane receptor protein tyrosine kinase signaling pathway
AP2B1_adaptin__P63010_700_937	2	35	0.0081807	1	2	0	1	40:35|57:4|-|4	0.030|0.002|0.000|0.000			10;14;FAVF	2	0.946	0	3	0.0047	466	481	TVSEGCITIPFAVFDV	Q14D33	RTP5	Receptor-transporting protein 5	0		FALSE	FALSE	Tdark	0.114	membrane part	0.112	protein binding	0.001	intracellular protein transport
AP2B1_adaptin__P63010_700_937	4	4	0.000788959	1	4	1	1	10:3|-|-|3	0.003|0.000|0.000|0.000			11;15;WAVL	1	1	1	2	1.9e-05	1	16	MQIPQAPWPVVWAVLQ	Q15116	PDCD1	Programmed cell death protein 1	0		FALSE	FALSE	Tclin	0.019	plasma membrane part	0.594	molecular_function	0.002	negative regulation of cell death
AP2B1_adaptin__P63010_700_937	2	1.5	7.91223e-05	1	2	0	1	-|-|6|-	0.000|0.000|0.000|0.000			8;12;WAVL	2	0.667	1	1	2.4e-05	4	19	PQAPWPVVWAVLQLGW	Q15116	PDCD1	Programmed cell death protein 1	0		FALSE	FALSE	Tclin	0.019	plasma membrane part	0.594	molecular_function	0.002	negative regulation of cell death
AP2B1_adaptin__P63010_700_937	2	2.5	0.000126002	1	2	0	1	-|6|-|4	0.000|0.000|0.000|0.000			3;7;FPTF	1	1	0	2	9.6e-05	2355	2370	TISFPTFWSPSDTPLY	Q15751	HERC1	Probable E3 ubiquitin-protein ligase HERC1	0		FALSE	FALSE	Tbio	0.06	cytosol	0.112	protein binding	0.029	multicellular organismal process
AP2B1_adaptin__P63010_700_937	3	223	0.0153484	1	3	0	1	21|261:70|-|540	0.001|0.015|0.000|0.046			-	4	0.969	1	3	0.0002	8	23	EPGLLSDVPKFASWGD	Q15784	NEUROD2	Neurogenic differentiation factor 2	0		FALSE	FALSE	Tbio	0.219	intracellular organelle	0.112	protein binding	0.004	positive regulation of cellular component organization
AP2B1_adaptin__P63010_700_937	4	36.75	0.00163031	1	4	1	1	7:2|128:10|-|-	0.002|0.005|0.000|0.000			8;12;WADF	1	1	1	2	1e-06	842	857	EPSTTPNNWADFSSTW	Q15811	ITSN1	Intersectin-1	3	2.61862e+23	FALSE	TRUE	Tbio	0	endocytic vesicle	0.112	protein binding	0	ephrin receptor signaling pathway
AP2B1_adaptin__P63010_700_937	4	16.75	0.000709996	1	4	1	1	57|10|-|-	0.003|0.000|0.000|0.000			4;8;WADF	2	0.944	1	2	1e-06	846	861	TPNNWADFSSTWPTST	Q15811	ITSN1	Intersectin-1	3	2.61862e+23	FALSE	TRUE	Tbio	0	endocytic vesicle	0.112	protein binding	0	ephrin receptor signaling pathway
AP2B1_adaptin__P63010_700_937	2	3.75	0.000196108	1	2	0	1	2|6|2|5	0.000|0.000|0.000|0.000			-	1	1	1	4	0.0012	716	731	SGNDFCIWCEVGGHTM	Q16288	NTRK3	NT-3 growth factor receptor	0		FALSE	FALSE	Tchem	0.019	plasma membrane part	0.112	protein binding	0.001	transmembrane receptor protein tyrosine kinase signaling pathway
AP2B1_adaptin__P63010_700_937	3	39.5	0.00356167	1	3	0	1	19:5|36|-|98	0.005|0.001|0.000|0.008			-	3	0.699	1	3	0.0007	719	734	DFCIWCEVGGHTMLPI	Q16288	NTRK3	NT-3 growth factor receptor	0		FALSE	FALSE	Tchem	0.019	plasma membrane part	0.112	protein binding	0.001	transmembrane receptor protein tyrosine kinase signaling pathway
AP2B1_adaptin__P63010_700_937	3	99.75	0.00934589	1	3	0	1	11|41|68|279	0.009|0.001|0.004|0.024			10;14;WGAP	2	0.976	0	4	2.2e-05	64	79	DAWQVTTWGSWGAPVG	Q32Q52	C12orf74	Uncharacterized protein C12orf74	0		FALSE	FALSE	Tdark	1		1		1
AP2B1_adaptin__P63010_700_937	3	23.5	0.00157638	1	3	0	1	2|16|21|55	0.000|0.000|0.001|0.005			0;4;WQPF	2	0.969	0	4	4.6e-05	382	397	WQPFPDDHSACLRPGS	Q3ZLR7	SUPT20HL1	Transcription factor SPT20 homolog-like 1	0		FALSE	FALSE	Tdark	0.05	protein-containing complex	0.594	molecular_function	1
AP2B1_adaptin__P63010_700_937	3	3	0.00019843	1	3	0	1	-|-|7|5	0.000|0.000|0.000|0.000			-	3	0.632	2	2	7e-05	673	688	MEVDLSEPPNWSANFD	Q5H9R7	PPP6R3	Serine/threonine-protein phosphatase 6 regulatory subunit 3	0		FALSE	FALSE	Tbio	0.002	Golgi apparatus part	0.112	protein binding	0.005	protein-containing complex assembly
AP2B1_adaptin__P63010_700_937	4	3	0.00112112	1	4	1	1	2:5|2|-|3	0.004|0.000|0.000|0.000			10;14;FDVP	2	0.706	2	3	9.9e-05	677	692	LSEPPNWSANFDVPME	Q5H9R7	PPP6R3	Serine/threonine-protein phosphatase 6 regulatory subunit 3	0		FALSE	FALSE	Tbio	0.002	Golgi apparatus part	0.112	protein binding	0.005	protein-containing complex assembly
AP2B1_adaptin__P63010_700_937	3	25.75	0.00187849	1	3	0	1	2|10|4:87|-	0.000|0.000|0.007|0.000			6;10;FDVP	2	0.981	2	3	0.0004	681	696	PNWSANFDVPMETTHG	Q5H9R7	PPP6R3	Serine/threonine-protein phosphatase 6 regulatory subunit 3	0		FALSE	FALSE	Tbio	0.002	Golgi apparatus part	0.112	protein binding	0.005	protein-containing complex assembly
AP2B1_adaptin__P63010_700_937	3	5	0.000219387	1	3	0	1	-|7|13|-	0.000|0.000|0.001|0.000			-	1	1	1	2	3.8e-05	1092	1107	DVLNPWVPNWELGEPP	Q5JPB2	ZNF831	Zinc finger protein 831	0		FALSE	FALSE	Tdark	0.219	intracellular organelle	0.382	binding	0.027	anatomical structure development
AP2B1_adaptin__P63010_700_937	3	29.5	0.00110483	1	3	0	1	-|103:15|-|-	0.000|0.004|0.000|0.000			-	1	1	1	1	4e-05	1096	1111	PWVPNWELGEPPGNAP	Q5JPB2	ZNF831	Zinc finger protein 831	0		FALSE	FALSE	Tdark	0.219	intracellular organelle	0.382	binding	0.027	anatomical structure development
AP2B1_adaptin__P63010_700_937	3	157	0.011868	1	3	0	1	95:9|154:56|31|283	0.012|0.010|0.002|0.024			8;12;WVAF	3	0.863	0	4	2.2e-05	63	78	GDGSDVPSWVAFDKQV	Q5JST6	EFHC2	EF-hand domain-containing family member C2	0		FALSE	FALSE	Tbio	1		0.382	binding	0.514	cellular process
AP2B1_adaptin__P63010_700_937	2	4	0.000222899	1	2	0	1	-|7|2|7	0.000|0.000|0.000|0.001			7;11;WAEF	2	0.889	0	3	2e-05	8	23	VQLSDQDWAEFSATAD	Q5SV97	PERM1	PGC-1 and ERR-induced regulator in muscle protein 1	0		FALSE	FALSE	Tdark	0.219	intracellular organelle	1		0.081	cellular macromolecule metabolic process
AP2B1_adaptin__P63010_700_937	2	23.75	0.00198709	1	2	0	1	-|-|5:90|-	0.000|0.000|0.008|0.000	256|266||bait_protein|bait_domain|bait_region|LDDGLDEAFSRLAQSRT|16516836;256|266||bait_protein|bait_domain|bait_region|LDDGLDEAFSRLAQSRT|16516836	TRG_AP2beta_CARGO_1|5|16|DEAFSRLAQSR	8;12;FSRL	2	0.969	1	1	0.0099	251	266	LDDGLDEAFSRLAQSR	Q5SW96	LDLRAP1	Low density lipoprotein receptor adapter protein 1	5	3.22962e+39	TRUE	FALSE	Tbio	0	clathrin-coated vesicle membrane	0	clathrin binding	0	low-density lipoprotein particle clearance
AP2B1_adaptin__P63010_700_937	2	2	9.28239e-05	1	2	0	1	-|2|6|-	0.000|0.000|0.000|0.000	256|266||bait_protein|bait_domain|bait_region|LDDGLDEAFSRLAQSRT|16516836;256|266||bait_protein|bait_domain|bait_region|LDDGLDEAFSRLAQSRT|16516836	TRG_AP2beta_CARGO_1|1|12|DEAFSRLAQSR	4;8;FSRL	1	1	1	2	0.0077	255	270	LDEAFSRLAQSRTNPQ	Q5SW96	LDLRAP1	Low density lipoprotein receptor adapter protein 1	5	3.22962e+39	TRUE	FALSE	Tbio	0	clathrin-coated vesicle membrane	0	clathrin binding	0	low-density lipoprotein particle clearance
AP2B1_adaptin__P63010_700_937	3	14	0.00116006	1	3	0	1	-|3|3:50|-	0.000|0.000|0.005|0.000			12;16;WVCF	1	1	1	2	0.0002	1235	1250	TGQDIAPRDSPEWVCF	Q5SYB0	FRMPD1	FERM and PDZ domain-containing protein 1	0		FALSE	FALSE	Tbio	0.035	vesicle	1		0.004	establishment of protein localization
AP2B1_adaptin__P63010_700_937	4	21.5	0.00146149	1	4	1	1	4|63|5:14|-	0.000|0.002|0.004|0.000			0;4;WVCF	2	0.935	1	3	8e-06	1247	1262	WVCFNPEPSLPEPLPC	Q5SYB0	FRMPD1	FERM and PDZ domain-containing protein 1	0		FALSE	FALSE	Tbio	0.035	vesicle	1		0.004	establishment of protein localization
AP2B1_adaptin__P63010_700_937	2	3	9.48823e-05	1	2	0	1	-|10|2|-	0.000|0.000|0.000|0.000			0;4;WSEF	1	1	0	2	9.1e-05	271	286	WSEFHEDQVDHNSYVR	Q5T8P6	RBM26	RNA-binding protein 26	0		FALSE	FALSE	Tdark	1		0.382	binding	0.046	negative regulation of cellular process
AP2B1_adaptin__P63010_700_937	3	12.75	0.000835451	1	3	0	1	-|6|20|25	0.000|0.000|0.001|0.002			12;16;WCPF	1	1	0	3	8.8e-05	27	42	MSGWCEGPRMLSWCPF	Q5TGU0	TSPO2	Translocator protein 2	0		FALSE	FALSE	Tbio	0.114	membrane part	0.382	binding	1
AP2B1_adaptin__P63010_700_937	3	1.75	0.000116421	1	3	0	1	-|-|4|3	0.000|0.000|0.000|0.000			9;13;WASF	1	1	1	2	1e-06	2565	2580	QDAEATEEGWASFSCE	Q5VST9	OBSCN	Obscurin	0		FALSE	FALSE	Tbio	0.049	plasma membrane	0.112	protein binding	0.007	regulation of cell death
AP2B1_adaptin__P63010_700_937	4	24.75	0.00129445	1	4	1	1	-|67:29|-|3	0.000|0.005|0.000|0.000			6;10;WASF	1	1	1	2	1e-06	2568	2583	EATEEGWASFSCELSH	Q5VST9	OBSCN	Obscurin	0		FALSE	FALSE	Tbio	0.049	plasma membrane	0.112	protein binding	0.007	regulation of cell death
AP2B1_adaptin__P63010_700_937	2	3.75	0.00014078	1	2	0	1	-|9|6|-	0.000|0.000|0.000|0.000			-	1	1	0	2	9.8e-05	685	700	EQLLTGWTSWPEMPTG	Q5VTM2	AGAP9	Arf-GAP with GTPase, ANK repeat and PH domain-containing protein 9	0		FALSE	FALSE	Tdark	1		0.382	binding	1
AP2B1_adaptin__P63010_700_937	2	2.25	0.000150832	1	2	0	1	-|-|5|4	0.000|0.000|0.000|0.000			-	1	1	1	2	0.0009	28	43	GGGGASSWLLDGNSWL	Q5VV63	ATRNL1	Attractin-like protein 1	0		FALSE	FALSE	Tdark	0.114	membrane part	0.382	binding	0.054	signal transduction
AP2B1_adaptin__P63010_700_937	3	7	0.000841509	1	3	0	1	3|21|-|4	0.002|0.001|0.000|0.000			-	3	0.7	1	3	0.0006	32	47	ASSWLLDGNSWLLCYG	Q5VV63	ATRNL1	Attractin-like protein 1	0		FALSE	FALSE	Tdark	0.114	membrane part	0.382	binding	0.054	signal transduction
AP2B1_adaptin__P63010_700_937	2	3.75	0.000232123	1	2	0	1	-|6|-|9	0.000|0.000|0.000|0.001			7;11;WDTA	2	0.577	0	2	5e-06	320	335	TPAWTPSWDTAAPERP	Q5VZ46	KIAA1614	Uncharacterized protein KIAA1614	0		FALSE	FALSE	Tdark	1		1		1
AP2B1_adaptin__P63010_700_937	3	33.25	0.00320985	1	3	0	1	-|2|10:121|-	0.000|0.000|0.013|0.000			4;8;WAAF	1	1	0	2	9.9e-05	211	226	RGVEWAAFGRDLFLAS	Q6IA86	ELP2	Elongator complex protein 2	0		FALSE	FALSE	Tbio	0.05	protein-containing complex	0.112	protein binding	0.116	macromolecule metabolic process
AP2B1_adaptin__P63010_700_937	2	1.5	6.98517e-05	1	2	0	1	-|4|-|2	0.000|0.000|0.000|0.000			9;13;WTPF	1	1	0	2	8.9e-05	911	926	PEGSELSSHWTPFTVP	Q6IWH7	ANO7	Anoctamin-7	0		FALSE	FALSE	Tbio	0.049	plasma membrane	0.112	protein binding	0.001	membrane organization
AP2B1_adaptin__P63010_700_937	3	6.5	0.000629022	1	3	0	1	-|5|2:16|3	0.000|0.000|0.002|0.000			10;14;WAQF	2	0.929	0	3	9.1e-05	219	234	IQQVTATSSKWAQFVL	Q6NTE8	MRNIP	MRN complex-interacting protein	0		FALSE	FALSE	Tbio	0.201	intracellular organelle part	0.382	binding	0.007	protein localization
AP2B1_adaptin__P63010_700_937	3	29.25	0.00158535	1	3	0	1	3|52|15|47	0.000|0.001|0.001|0.004			10;14;FGSA	3	0.688	1	4	0.0004	32	47	DAEGLFSFADFGSALG	Q6NXT1	ANKRD54	Ankyrin repeat domain-containing protein 54	0		FALSE	FALSE	Tbio	0.219	intracellular organelle	0.594	molecular_function	0.004	intracellular transport
AP2B1_adaptin__P63010_700_937	2	1.25	9.00467e-05	1	2	0	1	-|-|2|3	0.000|0.000|0.000|0.000			8;12;WEDL	2	0.227	0	2	6e-05	748	763	KADLVWQPWEDLESSR	Q6PJG2	ELMSAN1	ELM2 and SANT domain-containing protein 1	0		FALSE	FALSE	Tdark	0.05	protein-containing complex	0.112	protein binding	0.081	cellular macromolecule metabolic process
AP2B1_adaptin__P63010_700_937	2	1.5	8.25241e-05	1	2	0	1	-|2|2|2	0.000|0.000|0.000|0.000			2;6;WEVA	1	1	0	3	9.8e-05	1756	1771	PEWEVACPWGSVGPGA	Q6PRD1	GPR179	Probable G-protein coupled receptor 179	0		FALSE	FALSE	Tdark	0.049	plasma membrane	0.594	molecular_function	0.029	multicellular organismal process
AP2B1_adaptin__P63010_700_937	2	1.75	0.000132495	1	2	0	1	-|-|2|5	0.000|0.000|0.000|0.000			11;15;WADA	1	1	0	2	6.8e-05	2109	2124	LSHLGQVEPVPWADAF	Q6UB99	ANKRD11	Ankyrin repeat domain-containing protein 11	0		FALSE	FALSE	Tbio	0.049	plasma membrane	1		0.027	anatomical structure development
AP2B1_adaptin__P63010_700_937	2	0.5	2.63741e-05	1	2	0	1	-|-|2|-	0.000|0.000|0.000|0.000			7;11;FADF	1	1	1	1	9.8e-05	224	239	VPSPAEEFADFATFSK	Q6ULP2	AFTPH	Aftiphilin	0		FALSE	FALSE	Tbio	0	clathrin adaptor complex	0	clathrin binding	0.004	protein transport
AP2B1_adaptin__P63010_700_937	4	97.75	0.00508949	1	4	1	1	-|233:105|53|-	0.000|0.018|0.003|0.000			2;6;FADF	2	0.85	2	2	5.4e-05	556	571	DDFADFSSAGPSQVVD	Q6ULP2	AFTPH	Aftiphilin	0		FALSE	FALSE	Tbio	0	clathrin adaptor complex	0	clathrin binding	0.004	protein transport
AP2B1_adaptin__P63010_700_937	3	2.75	0.000116778	1	3	0	1	-|7|2|2	0.000|0.000|0.000|0.000			12;16;WNAF	2	0.478	2	3	1.4e-05	560	575	DFSSAGPSQVVDWNAF	Q6ULP2	AFTPH	Aftiphilin	0		FALSE	FALSE	Tbio	0	clathrin adaptor complex	0	clathrin binding	0.004	protein transport
AP2B1_adaptin__P63010_700_937	2	4.5	0.000162839	1	2	0	1	-|16:2|-|-	0.000|0.001|0.000|0.000			8;12;WNAF	2	0.9	2	1	1.9e-05	564	579	AGPSQVVDWNAFEDEQ	Q6ULP2	AFTPH	Aftiphilin	0		FALSE	FALSE	Tbio	0	clathrin adaptor complex	0	clathrin binding	0.004	protein transport
AP2B1_adaptin__P63010_700_937	2	2.25	0.000101181	1	2	0	1	-|7:2|-|-	0.000|0.000|0.000|0.000			0;4;WNAF	2	0.692	2	1	3.2e-05	572	587	WNAFEDEQKDSCSWAA	Q6ULP2	AFTPH	Aftiphilin	0		FALSE	FALSE	Tbio	0	clathrin adaptor complex	0	clathrin binding	0.004	protein transport
AP2B1_adaptin__P63010_700_937	3	5.25	0.000201361	1	3	0	1	-|17|-|4	0.000|0.000|0.000|0.000			9;13;WAAF	1	1	2	2	1e-06	576	591	EDEQKDSCSWAAFGDQ	Q6ULP2	AFTPH	Aftiphilin	0		FALSE	FALSE	Tbio	0	clathrin adaptor complex	0	clathrin binding	0.004	protein transport
AP2B1_adaptin__P63010_700_937	3	6	0.000610217	1	3	0	1	-|-|2:22|-	0.000|0.000|0.002|0.000			1;5;WAAF	1	1	2	1	1e-06	584	599	SWAAFGDQQATESHHR	Q6ULP2	AFTPH	Aftiphilin	0		FALSE	FALSE	Tbio	0	clathrin adaptor complex	0	clathrin binding	0.004	protein transport
AP2B1_adaptin__P63010_700_937	2	6.5	0.000511644	1	2	0	1	-|-|5|21	0.000|0.000|0.000|0.002			-	1	1	0	2	0.0073	24	39	EWLYGGPWDVHVHSDL	Q6UN15	FIP1L1	Pre-mRNA 3'-end-processing factor FIP1	0		FALSE	FALSE	Tbio	0.05	protein-containing complex	0.382	binding	0.004	intracellular transport
AP2B1_adaptin__P63010_700_937	3	5	0.000557469	1	3	0	1	-|-|2:18|-	0.000|0.000|0.002|0.000			11;15;WPSL	1	1	1	1	1e-06	12	27	VEGPPAWEAAPWPSLP	Q6UWD8	C16orf54	Transmembrane protein C16orf54	0		FALSE	FALSE	Tdark	0.114	membrane part	1		1
AP2B1_adaptin__P63010_700_937	4	260.25	0.0202608	1	4	1	1	28|65:40|44:864|-	0.001|0.006|0.074|0.000			7;11;WPSL	2	0.995	1	3	1e-06	16	31	PAWEAAPWPSLPCGPC	Q6UWD8	C16orf54	Transmembrane protein C16orf54	0		FALSE	FALSE	Tdark	0.114	membrane part	1		1
AP2B1_adaptin__P63010_700_937	4	25	0.00114024	1	4	1	1	54|35:11|-|-	0.002|0.002|0.000|0.000			9;13;WDNL	2	0.98	2	2	3.9e-05	4921	4936	LGQQAGTFNWDNLLNW	Q6V0I7	FAT4	Protocadherin Fat 4	0		FALSE	FALSE	Tbio	0.035	vesicle	0.382	binding	0.001	transmembrane receptor protein tyrosine kinase signaling pathway
AP2B1_adaptin__P63010_700_937	2	0.5	1.37016e-05	1	2	0	1	-|2|-|-	0.000|0.000|0.000|0.000			5;9;WDNL	2	0.286	2	1	4.5e-05	4925	4940	AGTFNWDNLLNWGPGF	Q6V0I7	FAT4	Protocadherin Fat 4	0		FALSE	FALSE	Tbio	0.035	vesicle	0.382	binding	0.001	transmembrane receptor protein tyrosine kinase signaling pathway
AP2B1_adaptin__P63010_700_937	2	1	2.74033e-05	1	2	0	1	-|4|-|-	0.000|0.000|0.000|0.000			1;5;WDNL	2	0.308	2	1	3.8e-05	4929	4944	NWDNLLNWGPGFGHYV	Q6V0I7	FAT4	Protocadherin Fat 4	0		FALSE	FALSE	Tbio	0.035	vesicle	0.382	binding	0.001	transmembrane receptor protein tyrosine kinase signaling pathway
AP2B1_adaptin__P63010_700_937	3	7.75	0.000582682	1	3	0	1	-|3|4|24	0.000|0.000|0.000|0.002			-	1	1	1	3	0.0026	612	627	TMGDVWLPWAEGSGCD	Q6ZSY5	PPP1R3F	Protein phosphatase 1 regulatory subunit 3F	0		FALSE	FALSE	Tbio	0.114	membrane part	0.112	protein binding	0.258	regulation of cellular process
AP2B1_adaptin__P63010_700_937	3	58.5	0.00502051	1	3	0	1	4|3|79|148	0.003|0.000|0.004|0.013			-	3	0.947	1	4	0.0021	616	631	VWLPWAEGSGCDGPVV	Q6ZSY5	PPP1R3F	Protein phosphatase 1 regulatory subunit 3F	0		FALSE	FALSE	Tbio	0.114	membrane part	0.112	protein binding	0.258	regulation of cellular process
AP2B1_adaptin__P63010_700_937	3	4.5	0.00098137	1	3	0	1	4|7|4|3	0.003|0.000|0.000|0.000			-	1	1	1	4	0.0002	867	882	APPFPQSTFTPWASWV	Q6ZUB1	SPATA31E1	Spermatogenesis-associated protein 31E1	0		FALSE	FALSE	Tdark	0.114	membrane part	1		0.058	developmental process
AP2B1_adaptin__P63010_700_937	2	2.75	0.000114989	1	2	0	1	9|2|-|-	0.000|0.000|0.000|0.000		TRG_AP2beta_CARGO_1|5|16|DQHFESFVFSR	8;12;FESF	1	1	1	2	0.0006	673	688	REKAEDQHFESFVFSR	Q6ZW33	MICALCL	MICAL C-terminal-like protein	0		FALSE	FALSE	Tdark	0.501	intracellular part	0.112	protein binding	0.027	anatomical structure development
AP2B1_adaptin__P63010_700_937	2	1	5.61501e-05	1	2	0	1	-|2|-|2	0.000|0.000|0.000|0.000		TRG_AP2beta_CARGO_1|1|12|DQHFESFVFSR	4;8;FESF	1	1	1	2	0.0007	677	692	EDQHFESFVFSRGCQL	Q6ZW33	MICALCL	MICAL C-terminal-like protein	0		FALSE	FALSE	Tdark	0.501	intracellular part	0.112	protein binding	0.027	anatomical structure development
AP2B1_adaptin__P63010_700_937	2	8.5	0.000261675	1	2	0	1	-|32|-|2	0.000|0.001|0.000|0.000			-	2	0.85	0	2	7.6e-05	179	194	PDCWVTGWGLISPSGT	Q7RTY9	PRSS41	Serine protease 41	0		FALSE	FALSE	Tdark	0.019	plasma membrane part	0.594	molecular_function	0.023	cellular protein metabolic process
AP2B1_adaptin__P63010_700_937	2	1.75	6.11658e-05	1	2	0	1	3|4|-|-	0.000|0.000|0.000|0.000			7;11;FCDF	1	1	1	2	0.0009	178	193	KPFQNVEFCDFSRHEP	Q7Z5L2	R3HCC1L	Coiled-coil domain-containing protein R3HCC1L	0		FALSE	FALSE	Tbio	1		1		1
AP2B1_adaptin__P63010_700_937	3	3	0.000182915	1	3	0	1	-|5:3|2|2	0.000|0.000|0.000|0.000			11;15;WAAF	1	1	2	3	1e-06	20	35	GETQTTSPAIPWAAFP	Q7Z6B0	CCDC91	Coiled-coil domain-containing protein 91	0		FALSE	FALSE	Tbio	0	trans-Golgi network	0.112	protein binding	0.004	protein transport
AP2B1_adaptin__P63010_700_937	4	17.25	0.000664196	1	4	1	1	-|54|3|12	0.000|0.001|0.000|0.001			7;11;WAAF	2	0.972	2	3	3e-06	24	39	TTSPAIPWAAFPAVSG	Q7Z6B0	CCDC91	Coiled-coil domain-containing protein 91	0		FALSE	FALSE	Tbio	0	trans-Golgi network	0.112	protein binding	0.004	protein transport
AP2B1_adaptin__P63010_700_937	3	3.75	0.000243094	1	3	0	1	-|3|4|8	0.000|0.000|0.000|0.001			3;7;WAAF	1	1	2	3	4e-06	28	43	AIPWAAFPAVSGVHLS	Q7Z6B0	CCDC91	Coiled-coil domain-containing protein 91	0		FALSE	FALSE	Tbio	0	trans-Golgi network	0.112	protein binding	0.004	protein transport
AP2B1_adaptin__P63010_700_937	2	46.75	0.00201229	1	2	0	1	-|150:37|-|-	0.000|0.008|0.000|0.000			-	2	0.969	0	1	9.8e-05	4	19	DIYHPGHSFPSWVLCW	Q86UQ5	GTSCR1	Gilles de la Tourette syndrome chromosomal region candidate gene 1 protein	0		FALSE	FALSE	Tdark	0.114	membrane part	1		1
AP2B1_adaptin__P63010_700_937	3	4.25	0.000554379	1	3	0	1	2|12|-|3	0.002|0.000|0.000|0.000			-	1	1	1	3	0.0014	779	794	FPRHELSNFVGDWPVD	Q86UW6	N4BP2	NEDD4-binding protein 2	0		FALSE	FALSE	Tbio	0.06	cytosol	0.382	binding	1
AP2B1_adaptin__P63010_700_937	3	17	0.000832168	1	3	0	1	3|30:2|20|13	0.000|0.001|0.001|0.001			-	2	0.944	1	4	0.0113	783	798	ELSNFVGDWPVDKTIG	Q86UW6	N4BP2	NEDD4-binding protein 2	0		FALSE	FALSE	Tbio	0.06	cytosol	0.382	binding	1
AP2B1_adaptin__P63010_700_937	3	24.5	0.00174165	1	3	0	1	-|9|26|63	0.000|0.000|0.001|0.005			9;13;WLNF	2	0.98	0	3	1.5e-05	1	16	MAQHDFAPAWLNFPTP	Q86WP2	GPBP1	Vasculin	0		FALSE	FALSE	Tdark	0.049	plasma membrane	0.382	binding	0.059	positive regulation of cellular process
AP2B1_adaptin__P63010_700_937	2	29.5	0.00106411	1	2	0	1	-|84:3|31|-	0.000|0.003|0.002|0.000			11;15;WQLP	3	0.894	0	2	0.0003	148	163	DGRAWFPSESSWQLPQ	Q86X59	C17orf82	Putative uncharacterized protein C17orf82	0		FALSE	FALSE	Tdark	1		1		1
AP2B1_adaptin__P63010_700_937	3	2.25	0.000171078	1	3	0	1	2|-|-|7	0.000|0.000|0.000|0.001			12;16;WQAF	1	1	2	2	3.6e-05	448	463	NSISEPKGNPLAWQAF	Q86YF9	DZIP1	Zinc finger protein DZIP1	0		FALSE	FALSE	Tbio	0.05	protein-containing complex	0.382	binding	0.004	establishment of protein localization
AP2B1_adaptin__P63010_700_937	2	3.25	0.000171432	1	2	0	1	-|-|13|-	0.000|0.000|0.001|0.000			8;12;WQAF	1	1	2	1	1.4e-05	452	467	EPKGNPLAWQAFESQP	Q86YF9	DZIP1	Zinc finger protein DZIP1	0		FALSE	FALSE	Tbio	0.05	protein-containing complex	0.382	binding	0.004	establishment of protein localization
AP2B1_adaptin__P63010_700_937	2	2	0.000105496	1	2	0	1	-|-|8|-	0.000|0.000|0.000|0.000			0;4;WQAF	1	1	2	1	5e-06	460	475	WQAFESQPAAPAVPMN	Q86YF9	DZIP1	Zinc finger protein DZIP1	0		FALSE	FALSE	Tbio	0.05	protein-containing complex	0.382	binding	0.004	establishment of protein localization
AP2B1_adaptin__P63010_700_937	4	538	0.0270166	1	4	1	1	1298:13|639:202|-|-	0.069|0.039|0.000|0.000			10;14;WGTL	2	0.959	1	2	3.9e-05	441	456	PEDNLSSWATWGTLPP	Q8IU57	IFNLR1	Interferon lambda receptor 1	0		FALSE	FALSE	Tbio	0.001	plasma membrane protein complex	0.594	molecular_function	0.005	multi-organism process
AP2B1_adaptin__P63010_700_937	2	3.75	0.000171227	1	2	0	1	-|8|4|3	0.000|0.000|0.000|0.000			8;12;WEVA	1	1	1	3	0.0009	520	535	AQVPHVWGWEVAGAPA	Q8IVT2	MISP	Mitotic interactor and substrate of PLK1	0		FALSE	FALSE	Tbio	0.049	plasma membrane	0.112	protein binding	0.514	cellular process
AP2B1_adaptin__P63010_700_937	2	4.75	0.00036014	1	2	0	1	-|3|-|16	0.000|0.000|0.000|0.001			10;14;WVAF	2	0.905	0	2	3.7e-05	275	290	DLSAIQERQLWVAFQC	Q8IWV1	LAX1	Lymphocyte transmembrane adapter 1	0		FALSE	FALSE	Tbio	0.049	plasma membrane	0.112	protein binding	0.013	immune system process
AP2B1_adaptin__P63010_700_937	2	31	0.00204628	1	2	0	1	-|29:3|23|69	0.000|0.001|0.001|0.006			-	10	0.389	0	3	0.0006	206	221	GASSWWDVGAGWIDVQ	Q8IXZ3	SP8	Transcription factor Sp8	0		FALSE	FALSE	Tbio	0.219	intracellular organelle	0.382	binding	0.029	multicellular organismal process
AP2B1_adaptin__P63010_700_937	2	1.25	3.42541e-05	1	2	0	1	-|5|-|-	0.000|0.000|0.000|0.000			6;10;WMEA	1	1	1	1	1.3e-05	80	95	PAPDHWWMEAPHHWLP	Q8N377		Putative uncharacterized protein LOC387726	0		FALSE	FALSE	Tdark	1		1		1
AP2B1_adaptin__P63010_700_937	4	17	0.00140254	1	4	1	1	3|36|9|20	0.002|0.001|0.000|0.002			0;4;WDVP	1	1	1	4	2.1e-05	177	192	WDVPAWESTQHPWPVC	Q8N393	ZNF786	Zinc finger protein 786	0		FALSE	FALSE	Tdark	0.219	intracellular organelle	0.382	binding	0.081	cellular macromolecule metabolic process
AP2B1_adaptin__P63010_700_937	2	25.25	0.00608156	1	2	0	1	16:26|49:8|-|2	0.022|0.002|0.000|0.000			-	1	1	0	3	0.0123	291	306	DSDGHTDAFVAYFADG	Q8N3I7	BBS5	Bardet-Biedl syndrome 5 protein	0		FALSE	FALSE	Tbio	0.009	bounding membrane of organelle	0.112	protein binding	0.004	protein transport
AP2B1_adaptin__P63010_700_937	2	31.5	0.00220733	1	2	0	1	-|9|42|75	0.000|0.000|0.002|0.006			8;12;WGVA	2	0.955	0	3	0.0008	572	587	GWPVGQEEWGVAHTSS	Q8N9H9	C1orf127	Uncharacterized protein C1orf127	0		FALSE	FALSE	Tdark	1		1		1
AP2B1_adaptin__P63010_700_937	2	1	2.74033e-05	1	2	0	1	-|4|-|-	0.000|0.000|0.000|0.000			9;13;WPSF	3	0.286	1	1	1e-05	149	164	FEELLTCSHWPSFFPS	Q8NA77	TEX19	Testis-expressed protein 19	0		FALSE	FALSE	Tdark	0.501	intracellular part	0.382	binding	0.046	negative regulation of cellular process
AP2B1_adaptin__P63010_700_937	2	3	0.000185758	1	2	0	1	-|2|5|5	0.000|0.000|0.000|0.000			5;9;WGDF	3	0.5	0	3	2.9e-05	247	262	VSNDLWGDFSTASSSV	Q8NC96	NECAP1	Adaptin ear-binding coat-associated protein 1	0		FALSE	FALSE	Tbio	0.003	membrane protein complex	1		0	endocytosis
AP2B1_adaptin__P63010_700_937	2	14.5	0.00103101	1	2	0	1	-|10|7|41	0.000|0.000|0.000|0.003			9;13;WTFP	4	0.532	0	3	0.0012	221	236	PVDSSLAFPWTFPFGI	Q8NCP5	ZBTB44	Zinc finger and BTB domain-containing protein 44	0		FALSE	FALSE	Tdark	0.219	intracellular organelle	0.382	binding	0.081	cellular macromolecule metabolic process
AP2B1_adaptin__P63010_700_937	2	6.75	0.000396236	1	2	0	1	-|-|22|5	0.000|0.000|0.001|0.000			4;8;WGEP	1	1	0	2	1e-06	1060	1075	WGEPWGEPSTPATTVD	Q8NDV7	TNRC6A	Trinucleotide repeat-containing gene 6A protein	0		FALSE	FALSE	Tbio	0.05	protein-containing complex	0.382	binding	0	non-canonical Wnt signaling pathway
AP2B1_adaptin__P63010_700_937	3	9.25	0.000653767	1	3	0	1	-|3|11|23	0.000|0.000|0.001|0.002			9;13;FAWL	4	0.514	0	3	3.1e-05	413	428	YACGECGEAFAWLSHL	Q8TBC5	ZSCAN18	Zinc finger and SCAN domain-containing protein 18	0		FALSE	FALSE	Tdark	0.219	intracellular organelle	0.382	binding	0.081	cellular macromolecule metabolic process
AP2B1_adaptin__P63010_700_937	2	7.25	0.000558009	1	2	0	1	-|4|-|25	0.000|0.000|0.000|0.002			6;10;FSIL	3	0.509	0	2	0.0022	211	226	TDQTQWFSILPDFSLD	Q8TE02	ELP5	Elongator complex protein 5	0		FALSE	FALSE	Tbio	0.05	protein-containing complex	1		0.017	regulation of localization
AP2B1_adaptin__P63010_700_937	2	123.25	0.00625911	1	2	0	1	461:4|22|3|3	0.024|0.001|0.000|0.000			-	2	0.986	0	4	0.007	387	402	DCEHPIFPTVWAQQGN	Q8WUG5	SLC22A17	Solute carrier family 22 member 17	0		FALSE	FALSE	Tbio	0	vacuolar membrane	0.594	molecular_function	0.036	transport
AP2B1_adaptin__P63010_700_937	3	217.75	0.00987481	1	3	0	1	497|287:87|-|-	0.022|0.017|0.000|0.000			1;5;WFDF	2	0.914	0	2	2e-05	401	416	WWFDFKAPNTETEPLL	Q8WWT9	SLC13A3	Solute carrier family 13 member 3	0		FALSE	FALSE	Tbio	0.019	plasma membrane part	0.594	molecular_function	0.008	organic substance transport
AP2B1_adaptin__P63010_700_937	3	12.5	0.00127034	1	3	0	1	-|9:6|4:31|-	0.000|0.001|0.004|0.000			7;11;WFCL	2	0.877	0	2	4.8e-05	1	16	MWATCCNWFCLDGQPE	Q8WZ73	RFFL	E3 ubiquitin-protein ligase rififylin	0		FALSE	FALSE	Tbio	0.001	endosome membrane	0.112	protein binding	0	protein catabolic process
AP2B1_adaptin__P63010_700_937	2	13.25	0.00108176	1	2	0	1	-|3|-|50	0.000|0.000|0.000|0.004			1;5;WWRP	2	0.964	0	2	0.0008	1401	1416	QWWRPWLDHATVIHSG	Q92508	PIEZO1	Piezo-type mechanosensitive ion channel component 1	0		FALSE	FALSE	Tchem	0.009	bounding membrane of organelle	0.594	molecular_function	0.004	positive regulation of cellular component organization
AP2B1_adaptin__P63010_700_937	2	4.25	0.000188422	1	2	0	1	-|12:3|2|-	0.000|0.001|0.000|0.000			4;8;WWAF	1	1	0	2	1e-06	84	99	VACGWWAFAPPCLQVL	Q96BD0	SLCO4A1	Solute carrier organic anion transporter family member 4A1	0		FALSE	FALSE	Tbio	0.019	plasma membrane part	0.594	molecular_function	0.008	organic substance transport
AP2B1_adaptin__P63010_700_937	2	1.5	4.11049e-05	1	2	0	1	-|6|-|-	0.000|0.000|0.000|0.000			11;15;FEVF	1	1	1	1	2.3e-05	622	637	PEQPNFADFSQFEVFA	Q96D71	REPS1	RalBP1-associated Eps domain-containing protein 1	1	26186194	FALSE	TRUE	Tbio	0.049	plasma membrane	0.112	protein binding	0	receptor-mediated endocytosis
AP2B1_adaptin__P63010_700_937	3	15.25	0.000673294	1	3	0	1	58|3|-|-	0.003|0.000|0.000|0.000			7;11;FEVF	1	1	1	2	0.0002	626	641	NFADFSQFEVFAASNV	Q96D71	REPS1	RalBP1-associated Eps domain-containing protein 1	1	26186194	FALSE	TRUE	Tbio	0.049	plasma membrane	0.112	protein binding	0	receptor-mediated endocytosis
AP2B1_adaptin__P63010_700_937	2	51.75	0.00509275	1	2	0	1	3|5|6:76|117	0.002|0.000|0.008|0.010			7;11;FADL	4	0.908	0	4	0.001	184	199	LVLGDNCFADLVHNWM	Q96EL1	FAM212A	PAK4-inhibitor INKA1	0		FALSE	FALSE	Tdark	0.035	vesicle	0.112	protein binding	0.027	anatomical structure development
AP2B1_adaptin__P63010_700_937	2	4.5	0.000192549	1	2	0	1	2|9|5|2	0.000|0.000|0.000|0.000			12;16;WAAL	2	0.818	0	4	6.1e-05	240	255	GSGPGLLEGFSGWAAL	Q96G79	SLC35A4	Probable UDP-sugar transporter protein SLC35A4	0		FALSE	FALSE	Tdark	0.002	Golgi apparatus part	0.594	molecular_function	1
AP2B1_adaptin__P63010_700_937	3	5.75	0.00107652	1	3	0	1	4|10|-|9	0.003|0.000|0.000|0.001			7;11;WTAF	2	0.767	0	3	4e-06	790	805	TSLEHRSWTAFSTSSS	Q96J92	WNK4	Serine/threonine-protein kinase WNK4	0		FALSE	FALSE	Tbio	0.06	cytosol	0.382	binding	0.007	protein localization
AP2B1_adaptin__P63010_700_937	3	43.5	0.00326628	1	3	0	1	-|9|37|128	0.000|0.000|0.002|0.011			-	1	1	1	3	0.0005	562	577	MGGAAASWAGWAVTGV	Q96KG9	SCYL1	N-terminal kinase-like protein	0		FALSE	FALSE	Tbio	0.002	Golgi apparatus part	0.112	protein binding	0.006	vesicle-mediated transport
AP2B1_adaptin__P63010_700_937	3	3.75	0.000602806	1	3	0	1	2|4|3|6	0.002|0.000|0.000|0.001			-	1	1	1	4	0.0003	566	581	AASWAGWAVTGVSSLT	Q96KG9	SCYL1	N-terminal kinase-like protein	0		FALSE	FALSE	Tbio	0.002	Golgi apparatus part	0.112	protein binding	0.006	vesicle-mediated transport
AP2B1_adaptin__P63010_700_937	2	1	6.88225e-05	1	2	0	1	-|-|2|2	0.000|0.000|0.000|0.000			-	1	1	0	2	6e-06	690	705	ESDWSSWEAEGSWEQG	Q96KG9	SCYL1	N-terminal kinase-like protein	0		FALSE	FALSE	Tbio	0.002	Golgi apparatus part	0.112	protein binding	0.006	vesicle-mediated transport
AP2B1_adaptin__P63010_700_937	2	73.5	0.00595916	1	2	0	1	7|77|5:143|62	0.006|0.002|0.011|0.005			8;12;WQGL	1	1	0	4	0.0005	85	100	DAMQLNDKWQGLCWPM	Q96MX0	CMTM3	CKLF-like MARVEL transmembrane domain-containing protein 3	0		FALSE	FALSE	Tbio	0.019	organelle membrane	0.112	protein binding	0.059	positive regulation of cellular process
AP2B1_adaptin__P63010_700_937	2	0.5	1.37016e-05	1	2	0	1	-|2|-|-	0.000|0.000|0.000|0.000			4;8;WGFP	1	1	1	1	7e-06	44	59	WPASWGFPDASSTVPS	Q96NJ1		Uncharacterized protein FLJ30774	0		FALSE	FALSE	Tdark	1		1		1
AP2B1_adaptin__P63010_700_937	2	2.75	0.000193281	1	2	0	1	-|-|5|6	0.000|0.000|0.000|0.001			3;7;WMSP	1	1	0	2	2.2e-05	336	351	TESWMSPLAWLEKGVN	Q96R06	SPAG5	Sperm-associated antigen 5	0		FALSE	FALSE	Tbio	0.05	protein-containing complex	0.112	protein binding	0.001	microtubule-based process
AP2B1_adaptin__P63010_700_937	2	1	5.61501e-05	1	2	0	1	-|2|-|2	0.000|0.000|0.000|0.000			3;7;WSAA	2	0.667	0	2	9.9e-05	430	445	HDNWSAAWTAERNLND	Q96RT6	CTAGE1	cTAGE family member 2	0		FALSE	FALSE	Tbio	0.114	membrane part	1		1
AP2B1_adaptin__P63010_700_937	3	1	6.88225e-05	1	3	0	1	-|-|2|2	0.000|0.000|0.000|0.000			8;12;WVAL	1	1	1	2	1e-06	1945	1960	STDDWPCDWVALGACG	Q99466	NOTCH4	Neurogenic locus notch homolog protein 4	0		FALSE	FALSE	Tchem	0.002	Golgi apparatus part	0.112	protein binding	0.009	regulation of multicellular organismal development
AP2B1_adaptin__P63010_700_937	4	12.5	0.000852244	1	4	1	1	-|-|26|24	0.000|0.000|0.001|0.002			4;8;WVAL	2	0.943	1	2	1e-06	1949	1964	WPCDWVALGACGSASN	Q99466	NOTCH4	Neurogenic locus notch homolog protein 4	0		FALSE	FALSE	Tchem	0.002	Golgi apparatus part	0.112	protein binding	0.009	regulation of multicellular organismal development
AP2B1_adaptin__P63010_700_937	2	17.25	0.0011651	1	2	0	1	-|13|14|42	0.000|0.000|0.001|0.004			-	9	0.585	0	3	0.0058	8	23	VGDGELWQTWLPNHVV	Q99567	NUP88	Nuclear pore complex protein Nup88	0		FALSE	FALSE	Tbio	0.05	protein-containing complex	0.594	molecular_function	0	protein-containing complex localization
AP2B1_adaptin__P63010_700_937	2	0.5	4.24484e-05	1	2	0	1	-|-|-|2	0.000|0.000|0.000|0.000			7;11;WGLP	1	1	1	1	2.9e-05	681	696	QVEGWSPWGLPSGSAL	Q9BRB3	PIGQ	Phosphatidylinositol N-acetylglucosaminyltransferase subunit Q	0		FALSE	FALSE	Tbio	0.003	membrane protein complex	0.594	molecular_function	0.165	primary metabolic process
AP2B1_adaptin__P63010_700_937	4	16	0.00099051	1	4	1	1	-|20|10|34	0.000|0.001|0.001|0.003			3;7;WGLP	5	0.451	1	3	2e-05	685	700	WSPWGLPSGSALAVGV	Q9BRB3	PIGQ	Phosphatidylinositol N-acetylglucosaminyltransferase subunit Q	0		FALSE	FALSE	Tbio	0.003	membrane protein complex	0.594	molecular_function	0.165	primary metabolic process
AP2B1_adaptin__P63010_700_937	2	36	0.00294593	1	2	0	1	-|6|3|135	0.000|0.000|0.000|0.011			6;10;WMPL	3	0.894	0	3	0.0005	248	263	LALLETWMPLSPLEWL	Q9BRJ9	MESP1	Mesoderm posterior protein 1	0		FALSE	FALSE	Tbio	0.219	intracellular organelle	0.112	protein binding	0	regulation of organ morphogenesis
AP2B1_adaptin__P63010_700_937	2	3.5	0.000920728	1	2	0	1	8:4|2|-|-	0.004|0.000|0.000|0.000			-	2	0.778	0	2	0.0003	480	495	PPWLAMFTDQPALPNP	Q9BST9	RTKN	Rhotekin	0		FALSE	FALSE	Tbio	0.06	cytosol	0.112	protein binding	0.007	regulation of cell death
AP2B1_adaptin__P63010_700_937	3	9	0.000779901	1	3	0	1	-|2|2:29|3	0.000|0.000|0.003|0.000			8;12;WPEP	1	1	0	3	9.4e-05	338	353	NPGLSWTDWPEPSLLE	Q9BWX1	PHF7	PHD finger protein 7	0		FALSE	FALSE	Tbio	0.049	plasma membrane	0.382	binding	1
AP2B1_adaptin__P63010_700_937	3	8.5	0.000721623	1	3	0	1	-|-|-|34	0.000|0.000|0.000|0.003			4;8;WEAF	2	0.919	2	1	1e-06	332	347	LPSDWEAFDTSLWSDG	Q9BXU3	TEX13A	Testis-expressed protein 13A	0		FALSE	FALSE	Tdark	1		0.382	binding	1
AP2B1_adaptin__P63010_700_937	3	1.5	0.000111271	1	3	0	1	-|-|2|4	0.000|0.000|0.000|0.000			0;4;WEAF	1	1	2	2	1e-05	336	351	WEAFDTSLWSDGGPHR	Q9BXU3	TEX13A	Testis-expressed protein 13A	0		FALSE	FALSE	Tdark	1		0.382	binding	1
AP2B1_adaptin__P63010_700_937	2	125.5	0.0139928	1	2	0	1	3:34|183|4:97|181	0.028|0.005|0.008|0.015			-	9	0.737	0	4	0.0006	170	185	WDAVTGPLWRMTDVVA	Q9BY78	RNF26	E3 ubiquitin-protein ligase RNF26	0		FALSE	FALSE	Tbio	0.114	membrane part	0.382	binding	0.007	protein localization
AP2B1_adaptin__P63010_700_937	2	2	0.000129608	1	2	0	1	-|-|5|3	0.000|0.000|0.000|0.000			2;6;WLVF	1	1	1	2	0.0005	35	50	DPWLVFDARTTPATEL	Q9H3H3	C11orf68	UPF0696 protein C11orf68	0		FALSE	FALSE	Tdark	1		0.382	binding	1
AP2B1_adaptin__P63010_700_937	2	39.75	0.00405537	1	2	0	1	7|25|30|97	0.006|0.001|0.002|0.008			9;13;WSAL	3	0.952	0	4	0.0002	48	63	CPTLNGQPQWSALFTL	Q9H478	KCNQ1DN	KCNQ1 downstream neighbor protein	0		FALSE	FALSE	Tdark	1		1		1
AP2B1_adaptin__P63010_700_937	2	85	0.00482372	1	2	0	1	284:5|38:13|-|-	0.017|0.002|0.000|0.000			-	2	0.902	0	2	0.0007	647	662	DPGFAKWAPTPERLQE	Q9H4Z3	PCIF1	Phosphorylated CTD-interacting factor 1	0		FALSE	FALSE	Tbio	0.201	intracellular organelle part	1		0.046	negative regulation of cellular process
AP2B1_adaptin__P63010_700_937	3	37.5	0.00179796	1	3	0	1	7:3|132:6|-|2	0.003|0.004|0.000|0.000			-	1	1	1	3	0.0024	116	131	ITAWEAGWNVTNAIQG	Q9H598	SLC32A1	Vesicular inhibitory amino acid transporter	0		FALSE	FALSE	Tchem	0	clathrin-coated vesicle membrane	0.594	molecular_function	0.006	establishment of localization in cell
AP2B1_adaptin__P63010_700_937	3	15.5	0.00137601	1	3	0	1	3:4|43:3|5|4	0.003|0.001|0.000|0.000			-	2	0.939	1	4	0.0022	118	133	AWEAGWNVTNAIQGMF	Q9H598	SLC32A1	Vesicular inhibitory amino acid transporter	0		FALSE	FALSE	Tchem	0	clathrin-coated vesicle membrane	0.594	molecular_function	0.006	establishment of localization in cell
AP2B1_adaptin__P63010_700_937	2	0.75	3.95611e-05	1	2	0	1	-|-|3|-	0.000|0.000|0.000|0.000			4;8;WAFF	1	1	1	1	6.2e-05	269	284	NLVSWAFFKTPVEGAQ	Q9HBH5	RDH14	Retinol dehydrogenase 14	0		FALSE	FALSE	Tdark	0	lysosomal membrane	0.594	molecular_function	0.058	developmental process
AP2B1_adaptin__P63010_700_937	2	0.5	1.37016e-05	1	2	0	1	-|2|-|-	0.000|0.000|0.000|0.000			9;13;WLNF	1	1	1	1	3.7e-05	1	16	MAQHDFVPAWLNFSTP	Q9HC44	GPBP1L1	Vasculin-like protein 1	0		FALSE	FALSE	Tdark	0.219	intracellular organelle	0.382	binding	0.059	positive regulation of cellular process
AP2B1_adaptin__P63010_700_937	2	1	2.74033e-05	1	2	0	1	-|4|-|-	0.000|0.000|0.000|0.000			6;10;WLNF	1	1	1	1	3.8e-05	4	19	HDFVPAWLNFSTPQSA	Q9HC44	GPBP1L1	Vasculin-like protein 1	0		FALSE	FALSE	Tdark	0.219	intracellular organelle	0.382	binding	0.059	positive regulation of cellular process
AP2B1_adaptin__P63010_700_937	2	1	6.49568e-05	1	2	0	1	2|-|-|2	0.000|0.000|0.000|0.000			-	1	1	1	2	0.0004	1021	1036	ASPGWTCWECDCLFMQ	Q9HCE3	ZNF532	Zinc finger protein 532	0		FALSE	FALSE	Tdark	0.219	intracellular organelle	0.382	binding	0.081	cellular macromolecule metabolic process
AP2B1_adaptin__P63010_700_937	3	6.5	0.000511644	1	3	0	1	-|-|5|21	0.000|0.000|0.000|0.002			-	1	1	1	2	0.0006	1025	1040	WTCWECDCLFMQRDVY	Q9HCE3	ZNF532	Zinc finger protein 532	0		FALSE	FALSE	Tdark	0.219	intracellular organelle	0.382	binding	0.081	cellular macromolecule metabolic process
AP2B1_adaptin__P63010_700_937	2	1.5	8.42251e-05	1	2	0	1	-|3|-|3	0.000|0.000|0.000|0.000			-	1	1	0	2	0.0001	920	935	SYPWLADSWPATSLPV	Q9HCK4	ROBO2	Roundabout homolog 2	0		FALSE	FALSE	Tbio	0.019	plasma membrane part	0.112	protein binding	0.003	regulation of anatomical structure morphogenesis
AP2B1_adaptin__P63010_700_937	2	18	0.00113474	1	2	0	1	33:2|21|16|-	0.003|0.001|0.001|0.000			-	3	0.75	0	3	0.0023	30	45	EGWWAYKEVVQGSFVP	Q9NS85	CA10	Carbonic anhydrase-related protein 10	0		FALSE	FALSE	Tbio	1		1		0.027	anatomical structure development
AP2B1_adaptin__P63010_700_937	2	15.75	0.00106139	1	2	0	1	-|8|20|35	0.000|0.000|0.001|0.003			-	3	0.84	0	3	0.0025	174	189	MLSEGSVGEVQWEAEF	Q9NSC5	HOMER3	Homer protein homolog 3	0		FALSE	FALSE	Tbio	0.019	plasma membrane part	0.112	protein binding	0.001	intracellular protein transport
AP2B1_adaptin__P63010_700_937	2	2.5	0.000167421	1	2	0	1	-|2|2|6	0.000|0.000|0.000|0.001			10;14;WNPF	1	1	0	3	2.7e-05	614	629	NISNPPDMSGWNPFGE	Q9NSY1	BMP2K	BMP-2-inducible protein kinase	1	26186194	FALSE	TRUE	Tchem	0.201	intracellular organelle part	0.382	binding	0	regulation of endocytosis
AP2B1_adaptin__P63010_700_937	2	8	0.000395041	1	2	0	1	13|13:6|-|-	0.001|0.001|0.000|0.000			5;9;WFDF	1	1	0	2	6.8e-05	739	754	DDSLDWFDFMATHQSE	Q9NXL9	MCM9	DNA helicase MCM9	0		FALSE	FALSE	Tbio	0.05	protein-containing complex	0.382	binding	0.081	cellular macromolecule metabolic process
AP2B1_adaptin__P63010_700_937	2	9.25	0.00118838	1	2	0	1	33:4|-|-|-	0.005|0.000|0.000|0.000			11;15;FATF	1	1	1	1	0.0004	901	916	VAVKQELSQANFATFT	Q9NZ71	RTEL1	Regulator of telomere elongation helicase 1	0		FALSE	FALSE	Tbio	0.201	intracellular organelle part	0.382	binding	0.004	positive regulation of cellular component organization
AP2B1_adaptin__P63010_700_937	2	9.25	0.000591638	1	2	0	1	-|9|8|20	0.000|0.000|0.000|0.002			-	2	0.949	0	3	0.0068	927	942	VLEQQENWWFGEVHGG	Q9NZM3	ITSN2	Intersectin-2	1	26186194	FALSE	TRUE	Tbio	0.035	vesicle	0.112	protein binding	0	endocytosis
AP2B1_adaptin__P63010_700_937	3	11.25	0.000898829	1	3	0	1	-|-|7|38	0.000|0.000|0.000|0.003			4;8;FADF	2	0.763	0	2	5.8e-05	737	752	SAEGFADFSQMSKPPP	Q9UBC2	EPS15L1	Epidermal growth factor receptor substrate 15-like 1	1	26186194	FALSE	TRUE	Tbio	0.001	plasma membrane protein complex	0.112	protein binding	0	endocytosis
AP2B1_adaptin__P63010_700_937	2	1.5	4.99116e-05	1	2	0	1	2|4|-|-	0.000|0.000|0.000|0.000			11;15;FVCF	1	1	0	2	7.3e-05	382	397	TVGKNHEWNWAFVCFT	Q9UBY0	SLC9A2	Sodium/hydrogen exchanger 2	0		FALSE	FALSE	Tchem	0.049	plasma membrane	0.594	molecular_function	0.001	import into cell
AP2B1_adaptin__P63010_700_937	3	8.25	0.000641204	1	3	0	1	-|3|2|28	0.000|0.000|0.000|0.002			-	2	0.868	1	3	0.0003	372	387	SPGWQATQQGWQATPL	Q9UJ55	MAGEL2	MAGE-like protein 2	0		FALSE	FALSE	Tbio	0.004	cytoplasmic vesicle	0.594	molecular_function	0.004	positive regulation of cellular component organization
AP2B1_adaptin__P63010_700_937	4	12.5	0.000613078	1	4	1	1	-|31:4|3|12	0.000|0.001|0.000|0.001			2;6;WEGP	2	0.36	1	3	5.5e-05	956	971	SGWEGPSASWALSAWE	Q9UJ55	MAGEL2	MAGE-like protein 2	0		FALSE	FALSE	Tbio	0.004	cytoplasmic vesicle	0.594	molecular_function	0.004	positive regulation of cellular component organization
AP2B1_adaptin__P63010_700_937	2	0.5	1.37016e-05	1	2	0	1	-|2|-|-	0.000|0.000|0.000|0.000			8;12;WALF	1	1	1	1	1.2e-05	20	35	VTEKSPTDWALFTYEG	Q9UJU6	DBNL	Drebrin-like protein	0		FALSE	FALSE	Tbio	0	clathrin-coated vesicle membrane	0.112	protein binding	0	receptor-mediated endocytosis
AP2B1_adaptin__P63010_700_937	2	0.75	2.05524e-05	1	2	0	1	-|3|-|-	0.000|0.000|0.000|0.000			6;10;WALF	1	1	1	1	1.2e-05	22	37	EKSPTDWALFTYEGNS	Q9UJU6	DBNL	Drebrin-like protein	0		FALSE	FALSE	Tbio	0	clathrin-coated vesicle membrane	0.112	protein binding	0	receptor-mediated endocytosis
AP2B1_adaptin__P63010_700_937	2	0.5	1.37016e-05	1	2	0	1	-|2|-|-	0.000|0.000|0.000|0.000			12;16;WYDF	1	1	2	1	2e-05	485	500	DLVSPPNTEGNQWYDF	Q9UJX5	ANAPC4	Anaphase-promoting complex subunit 4	0		FALSE	FALSE	Tbio	0.05	protein-containing complex	0.112	protein binding	0	protein catabolic process
AP2B1_adaptin__P63010_700_937	3	4.25	0.000332065	1	3	0	1	-|2|-|15	0.000|0.000|0.000|0.001			8;12;WYDF	2	0.85	2	2	2.3e-05	489	504	PPNTEGNQWYDFLQNS	Q9UJX5	ANAPC4	Anaphase-promoting complex subunit 4	0		FALSE	FALSE	Tbio	0.05	protein-containing complex	0.112	protein binding	0	protein catabolic process
AP2B1_adaptin__P63010_700_937	3	1.25	9.00467e-05	1	3	0	1	-|-|2|3	0.000|0.000|0.000|0.000			0;4;WYDF	1	1	2	2	2.3e-05	497	512	WYDFLQNSSHLKESPL	Q9UJX5	ANAPC4	Anaphase-promoting complex subunit 4	0		FALSE	FALSE	Tbio	0.05	protein-containing complex	0.112	protein binding	0	protein catabolic process
AP2B1_adaptin__P63010_700_937	2	1.5	6.7525e-05	1	2	0	1	6|-|-|-	0.000|0.000|0.000|0.000			3;7;WWAF	2	0.545	1	1	1e-06	715	730	QASWWAFVEPPAVSPE	Q9UKN7	MYO15A	Unconventional myosin-XV	0		FALSE	FALSE	Tbio	0.035	vesicle	0.112	protein binding	0	microtubule-based movement
AP2B1_adaptin__P63010_700_937	2	2.5	8.17182e-05	1	2	0	1	3|7|-|-	0.000|0.000|0.000|0.000			1;5;FADF	3	0.5	0	2	6e-06	690	705	DFADFMAFSNSSISSE	Q9UMZ2	SYNRG	Synergin gamma	0		FALSE	FALSE	Tdark	0	clathrin adaptor complex	1		0	endocytosis
AP2B1_adaptin__P63010_700_937	3	36.5	0.00299251	1	3	0	1	-|17|8:121|-	0.000|0.000|0.012|0.000			-	1	1	2	2	0.0002	702	717	SPGPQPPGPSWTATFD	Q9UPN7	PPP6R1	Serine/threonine-protein phosphatase 6 regulatory subunit 1	0		FALSE	FALSE	Tbio	0.002	Golgi apparatus part	0.112	protein binding	0.005	protein-containing complex assembly
AP2B1_adaptin__P63010_700_937	4	980	0.0830453	1	4	1	1	-|48:2|49:781|3040	0.000|0.002|0.073|0.258			-	3	0.647	2	3	8.1e-05	706	721	QPPGPSWTATFDPVPT	Q9UPN7	PPP6R1	Serine/threonine-protein phosphatase 6 regulatory subunit 1	0		FALSE	FALSE	Tbio	0.002	Golgi apparatus part	0.112	protein binding	0.005	protein-containing complex assembly
AP2B1_adaptin__P63010_700_937	2	344.5	0.023421	1	2	0	1	1337:41|-|-|-	0.094|0.000|0.000|0.000			2;6;WFPF	2	0.961	1	1	0.0004	60	75	TQWFPFSGITELVNNV	Q9UQ26	RIMS2	Regulating synaptic membrane exocytosis protein 2	0		FALSE	FALSE	Tbio	0.019	plasma membrane part	0.112	protein binding	0.001	regulation of vesicle-mediated transport
AP2B1_adaptin__P63010_700_937	2	10.25	0.00124671	1	2	0	1	-|7|5:27|2	0.000|0.000|0.005|0.000			11;15;FSMP	6	0.289	0	3	0.0003	1	16	MSDSLWTALSNFSMPS	Q9Y2H9	MAST1	Microtubule-associated serine/threonine-protein kinase 1	0		FALSE	FALSE	Tchem	0.049	plasma membrane	0.382	binding	0.023	cellular protein metabolic process
AP2B1_adaptin__P63010_700_937	3	2.25	0.000174944	1	3	0	1	-|-|2|7	0.000|0.000|0.000|0.001			-	1	1	1	2	5.8e-05	247	262	WSHWEDSALPPPSLRP	Q9Y3P4	RHBDD3	Rhomboid domain-containing protein 3	0		FALSE	FALSE	Tbio	0.114	membrane part	0.594	molecular_function	0.002	regulation of protein localization
AP2B1_adaptin__P63010_700_937	2	3.75	0.000153452	1	2	0	1	-|7|8|-	0.000|0.000|0.000|0.000			-	2	0.882	1	2	0.0008	708	723	EVNWASWEQTLPTLCE	Q9Y5S1	TRPV2	Transient receptor potential cation channel subfamily V member 2	0		FALSE	FALSE	Tchem	0.004	cytoplasmic vesicle	0.594	molecular_function	0.002	positive regulation of transport
AP2B1_adaptin__P63010_700_937	4	26	0.0026187	1	4	1	1	-|-|8:87|9	0.000|0.000|0.010|0.001			11;15;WQNL	1	1	2	2	1e-06	428	443	WIPADWPIPPDWQNLR	Q9Y5V3	MAGED1	Melanoma-associated antigen D1	0		FALSE	FALSE	Tbio	0.049	plasma membrane	0.112	protein binding	0	regulation of morphogenesis of an epithelium
AP2B1_adaptin__P63010_700_937	2	0.5	2.63741e-05	1	2	0	1	-|-|2|-	0.000|0.000|0.000|0.000			7;11;WQNL	1	1	2	1	7e-06	432	447	DWPIPPDWQNLRPSPN	Q9Y5V3	MAGED1	Melanoma-associated antigen D1	0		FALSE	FALSE	Tbio	0.049	plasma membrane	0.112	protein binding	0	regulation of morphogenesis of an epithelium
AP2B1_adaptin__P63010_700_937	2	2.25	0.000499573	1	2	0	1	2|4|-|3	0.002|0.000|0.000|0.000			-	2	0.209	1	3	0.0002	1182	1197	CPASEEPSTESWMAQW	Q9Y6Y1	CAMTA1	Calmodulin-binding transcription activator 1	0		FALSE	FALSE	Tbio	0.06	cytosol	0.382	binding	0.029	multicellular organismal process
AP2B1_adaptin__P63010_700_937	3	100	0.0077231	1	3	0	1	62:8|141:79|2:36|72	0.009|0.012|0.003|0.006			-	4	0.591	1	4	0.0002	1190	1205	TESWMAQWHSEAISSP	Q9Y6Y1	CAMTA1	Calmodulin-binding transcription activator 1	0		FALSE	FALSE	Tbio	0.06	cytosol	0.382	binding	0.029	multicellular organismal process
CALM1_EF-hand__P0DP23_2_149	2	1.25	5.7432e-05	1	2	0	1	-|2|-|3	0.000|0.000|0.000|0.000			0;4;WVRL	2	0.556	0	2	1e-06	947	962	WVRLHDKMKVDMSGLQ	A2RUR9	CCDC144A	Coiled-coil domain-containing protein 144A	0		FALSE	FALSE	Tdark	1		1		1
CALM1_EF-hand__P0DP23_2_149	2	426.5	0.0248427	1	2	0	1	-|-|-|1706	0.000|0.000|0.000|0.099			8;12;WEKL	2	0.989	0	1	1e-05	275	290	LRGELESRWEKLRGLM	A6NI56	CCDC154	Coiled-coil domain-containing protein 154	0		FALSE	FALSE	Tdark	0.035	vesicle	1		1
CALM1_EF-hand__P0DP23_2_149	3	18	0.000873307	1	3	0	1	-|2:20|-|50	0.000|0.001|0.000|0.003			1;5;WLAL	1	1	0	2	5.3e-05	1340	1355	LWLALRETVYDPSLPA	A7MBM2	DISP2	Protein dispatched homolog 2	0		FALSE	FALSE	Tdark	0.049	plasma membrane	1		0.012	cell surface receptor signaling pathway
CALM1_EF-hand__P0DP23_2_149	2	1.5	5.26134e-05	1	2	0	1	4|-|2|-	0.000|0.000|0.000|0.000			6;10;WPAL	1	1	0	2	3e-06	72	87	VTAGWTWPALRTLSSL	O00221	NFKBIE	NF-kappa-B inhibitor epsilon	0		FALSE	FALSE	Tbio	0.044	cytoplasm	1		0.002	negative regulation of molecular function
CALM1_EF-hand__P0DP23_2_149	3	4	0.000759761	1	3	0	1	3:7|-|2|4	0.003|0.000|0.000|0.000			1;5;WSNL	1	1	0	3	1e-05	1678	1693	DWSNLVDAAKAYEVQR	O43166	SIPA1L1	Signal-induced proliferation-associated 1-like protein 1	0		FALSE	FALSE	Tdark	0.044	cytoplasm	0.001	enzyme activator activity	0.001	positive regulation of hydrolase activity
CALM1_EF-hand__P0DP23_2_149	2	1.75	0.000109121	1	2	0	1	-|-|2|5	0.000|0.000|0.000|0.000			0;4;WSSL	1	1	0	2	4e-06	1650	1665	WSSLVNAAKAYEVQRA	O60292	SIPA1L3	Signal-induced proliferation-associated 1-like protein 3	0		FALSE	FALSE	Tbio	0.006	cytoskeletal part	0.001	enzyme activator activity	0.008	regulation of intracellular signal transduction
CALM1_EF-hand__P0DP23_2_149	2	20.75	0.000568451	1	2	0	1	5|6|11:61|-	0.000|0.000|0.002|0.000			-	1	1	0	3	0.0136	1163	1178	SFWLFRVSPTTFPFLY	O60423	ATP8B3	Phospholipid-transporting ATPase IK	0		FALSE	FALSE	Tdark	0.049	plasma membrane	0.004	transporter activity	0.514	cellular process
CALM1_EF-hand__P0DP23_2_149	3	22.25	0.000586458	1	3	0	1	19|7:28|5:25|5	0.000|0.001|0.001|0.000			0;4;WKTL	1	1	0	4	3.5e-05	417	432	WKTLKERESILKLLDG	O75528	TADA3	Transcriptional adapter 3	0		FALSE	FALSE	Tbio	0.004	catalytic complex	0.001	protein domain specific binding	0.004	regulation of protein phosphorylation
CALM1_EF-hand__P0DP23_2_149	2	8.5	0.000206691	1	2	0	1	-|9:25|-|-	0.000|0.001|0.000|0.000			9;13;WKQL	1	1	1	1	4.7e-05	870	885	MAAQDFFQRWKQLSLP	O95782	AP2A1	AP-2 complex subunit alpha-1	0		FALSE	FALSE	Tbio	0.035	vesicle	0.001	protein kinase binding	0	non-canonical Wnt signaling pathway
CALM1_EF-hand__P0DP23_2_149	2	17	0.000467115	1	2	0	1	3|12:42|2:5|4	0.000|0.001|0.000|0.000			7;11;WKQL	1	1	1	4	0.0002	872	887	AQDFFQRWKQLSLPQQ	O95782	AP2A1	AP-2 complex subunit alpha-1	0		FALSE	FALSE	Tbio	0.035	vesicle	0.001	protein kinase binding	0	non-canonical Wnt signaling pathway
CALM1_EF-hand__P0DP23_2_149	3	910.25	0.024994	1	3	0	1	23:653|976:1989|-|-	0.030|0.070|0.000|0.000			3;7;WRVL	1	1	0	2	2.2e-05	4	19	GTHWRVLGLCLLSVGV	P07766	CD3E	T-cell surface glycoprotein CD3 epsilon chain	0		FALSE	FALSE	Tclin	0.049	plasma membrane	0.001	protein kinase binding	0	positive regulation of calcium-mediated signaling
CALM1_EF-hand__P0DP23_2_149	2	6551.5	0.188216	1	2	0	1	391:25800|6:9|-|-	0.753|0.000|0.000|0.000			-	11	0.205	0	2	0.0117	8	23	LMSIEVLLLAVRHLSL	P08F94	PKHD1	Fibrocystin	0		FALSE	FALSE	Tbio	0.001	centrosome	1		0	cellular calcium ion homeostasis
CALM1_EF-hand__P0DP23_2_149	2	7.75	0.000223457	1	2	0	1	-|3:23|2|3	0.000|0.001|0.000|0.000			-	1	1	0	3	1.4e-05	281	296	SIPRSWPSAHSVSNIL	P15863	PAX1	Paired box protein Pax-1	0		FALSE	FALSE	Tbio	0.066	nucleus	0.382	binding	0.027	anatomical structure development
CALM1_EF-hand__P0DP23_2_149	3	43.75	0.00150781	1	3	0	1	5|9:116|-|45	0.000|0.003|0.000|0.003			0;4;WNLL	1	1	0	3	3e-06	183	198	WNLLQQQTTTTSSKNL	P19013	KRT4	Keratin, type II cytoskeletal 4	0		FALSE	FALSE	Tbio	0.001	polymeric cytoskeletal fiber	0.594	molecular_function	0.029	multicellular organismal process
CALM1_EF-hand__P0DP23_2_149	3	582.5	0.0105026	1	3	0	1	4|1834:492|-|-	0.000|0.042|0.000|0.000			-	1	1	0	2	1.8e-05	306	321	PYPKWNSVFDQLTQVV	P45985	MAP2K4	Dual specificity mitogen-activated protein kinase kinase 4	0		FALSE	FALSE	Tchem	0.044	cytoplasm	0.001	protein kinase binding	0	Fc-epsilon receptor signaling pathway
CALM1_EF-hand__P0DP23_2_149	3	126.25	0.00286314	1	3	0	1	-|219:277|5:4|-	0.000|0.011|0.000|0.000			2;6;WPDL	2	0.992	0	2	1e-06	3418	3433	LSWPDLLSDPSIVGSN	P98161	PKD1	Polycystin-1	0		FALSE	FALSE	Tbio	0.019	extracellular exosome	0	ion channel binding	0	positive regulation of cytosolic calcium ion concentration
CALM1_EF-hand__P0DP23_2_149	2	3	0.00048111	1	2	0	1	2:3|5|2|-	0.002|0.000|0.000|0.000			0;4;WELL	2	0.279	0	3	1e-06	215	230	WELLQQQTTGSGPSSL	Q01546	KRT76	Keratin, type II cytoskeletal 2 oral	0		FALSE	FALSE	Tdark	0.001	polymeric cytoskeletal fiber	0.594	molecular_function	0.027	anatomical structure development
CALM1_EF-hand__P0DP23_2_149	2	19	0.00141147	1	2	0	1	4:15|2:18|14:23|-	0.004|0.001|0.001|0.000			-	1	1	0	3	0.0004	719	734	EISNRWKLAQVQVQKD	Q01780	EXOSC10	Exosome component 10	0		FALSE	FALSE	Tbio	0.004	catalytic complex	0.081	catalytic activity	0.002	macromolecule catabolic process
CALM1_EF-hand__P0DP23_2_149	2	3.25	0.000101051	1	2	0	1	-|9|2|2	0.000|0.000|0.000|0.000			0;4;WQRL	1	1	0	3	3e-06	234	249	WQRLQSNPHLKEGSVT	Q03154	ACY1	Aminoacylase-1	0		FALSE	FALSE	Tbio	0.019	extracellular exosome	0.043	metal ion binding	0.007	small molecule metabolic process
CALM1_EF-hand__P0DP23_2_149	2	4.5	0.000162003	1	2	0	1	4|2|4:6|2	0.000|0.000|0.000|0.000			1;5;WKSL	1	1	0	4	3e-06	3689	3704	AWKSLTDKVQEARSNA	Q03164	KMT2A	Histone-lysine N-methyltransferase 2A	0		FALSE	FALSE	Tchem	0.004	catalytic complex	0.013	transferase activity	0	positive regulation of transporter activity
CALM1_EF-hand__P0DP23_2_149	2	6.75	0.00106199	1	2	0	1	4:8|-|8:7|-	0.004|0.000|0.001|0.000			-	2	0.771	0	2	0.0142	216	231	DPSVGRFRNMVQTAVV	Q12972	PPP1R8	Nuclear inhibitor of protein phosphatase 1	0		FALSE	FALSE	Tbio	0.024	nucleoplasm	0	protein phosphatase regulator activity	0	regulation of protein dephosphorylation
CALM1_EF-hand__P0DP23_2_149	2	6.5	0.00102047	1	2	0	1	4:5|-|5:12|-	0.003|0.000|0.001|0.000			-	1	1	0	2	0.0041	989	1004	SISSQVSSAVMKSLLC	Q14005	IL16	Pro-interleukin-16	0		FALSE	FALSE	Tbio	0.008	extracellular region	0.008	molecular function regulator	0	regulation of calcium ion transport
CALM1_EF-hand__P0DP23_2_149	3	3867.5	0.0931857	1	3	0	1	2|-|1166:14302|-	0.000|0.000|0.373|0.000		LIG_CaM_NSCaTE_8|8|16|WALLLAAA	8;12;WALL	11	0.335	0	2	6.4e-05	1	16	MNWAPATCWALLLAAA	Q5BIV9	SPRN	Shadow of prion protein	0		FALSE	FALSE	Tbio	0.008	extracellular region	0.382	binding	0.019	cellular protein modification process
CALM1_EF-hand__P0DP23_2_149	3	7	0.00061969	1	3	0	1	2:15|-|6:5|-	0.002|0.000|0.001|0.000			1;5;WPVL	1	1	0	2	1e-06	503	518	LWPVLRSDAFSGLTAL	Q5HY92	FIGN	Fidgetin	0		FALSE	FALSE	Tbio	0	microtubule	0.095	ion binding	0.037	regulation of nucleobase-containing compound metabolic process
CALM1_EF-hand__P0DP23_2_149	2	11.25	0.000929599	1	2	0	1	2|-|22:21|-	0.002|0.000|0.002|0.000			-	1	1	0	2	0.0038	755	770	AWKTALLANVGTISAI	Q5SV97	PERM1	PGC-1 and ERR-induced regulator in muscle protein 1	0		FALSE	FALSE	Tdark	0.044	cytoplasm	1		0.037	regulation of nucleobase-containing compound metabolic process
CALM1_EF-hand__P0DP23_2_149	3	878.5	0.0222999	1	3	0	1	3:1021|428:1525|40:273|224	0.019|0.049|0.008|0.013			1;5;WPSL	1	1	0	4	1e-06	320	335	KWPSLATLACTPISSS	Q5VUJ5	AGAP7P	Putative Arf-GAP with GTPase, ANK repeat and PH domain-containing protein 7	0		FALSE	FALSE	Tdark	1		0.001	enzyme activator activity	1
CALM1_EF-hand__P0DP23_2_149	2	2.75	7.19271e-05	1	2	0	1	-|9|2|-	0.000|0.000|0.000|0.000			0;4;WPLL	1	1	0	2	1e-06	541	556	WPLLRKQLEGRLALPS	Q5VVP1	SPATA31A6	Spermatogenesis-associated protein 31A6	0		FALSE	FALSE	Tdark	0.815	cellular_component	1		0.058	developmental process
CALM1_EF-hand__P0DP23_2_149	2	9.5	0.00102475	1	2	0	1	3:4|-|7:11|13	0.003|0.000|0.001|0.001			-	1	1	0	3	0.0032	291	306	AVPSNASWEQAMKMVV	Q6NWY9	PRPF40B	Pre-mRNA-processing factor 40 homolog B	0		FALSE	FALSE	Tdark	0.048	nuclear part	0.382	binding	0.116	macromolecule metabolic process
CALM1_EF-hand__P0DP23_2_149	2	2.25	4.22756e-05	1	2	0	1	7|2|-|-	0.000|0.000|0.000|0.000			1;5;WDNL	2	0.692	0	2	1e-06	4929	4944	NWDNLLNWGPGFGHYV	Q6V0I7	FAT4	Protocadherin Fat 4	0		FALSE	FALSE	Tbio	0.019	extracellular exosome	0.001	calcium ion binding	0.006	intracellular signal transduction
CALM1_EF-hand__P0DP23_2_149	2	3.5	0.000537349	1	2	0	1	2|-|4:8|-	0.002|0.000|0.000|0.000			-	3	0.226	0	2	0.0024	64	79	YMAIVNKTVWDLMVGA	Q6ZS02	DNM1P46	Putative GED domain-containing protein DNM1P46	0		FALSE	FALSE	Tdark	0.153	membrane	0.002	cytoskeletal protein binding	0.514	cellular process
CALM1_EF-hand__P0DP23_2_149	2	107.25	0.00445803	1	2	0	1	3:25|-|110:264|27	0.003|0.000|0.013|0.002			-	1	1	0	3	0.0058	1	16	MMLSEQAQKWFPTHVQ	Q7L804	RAB11FIP2	Rab11 family-interacting protein 2	0		FALSE	FALSE	Tbio	0.024	nucleoplasm	0.001	Ras GTPase binding	0.001	regulated exocytosis
CALM1_EF-hand__P0DP23_2_149	2	7	0.000216737	1	2	0	1	5|14|2:4|3	0.000|0.000|0.000|0.000			2;6;WTLL	1	1	0	4	1e-06	710	725	TNWTLLKSDMNKPHLI	Q8N841	TTLL6	Tubulin polyglutamylase TTLL6	0		FALSE	FALSE	Tdark	0	microtubule	0.002	cytoskeletal protein binding	0.017	regulation of localization
CALM1_EF-hand__P0DP23_2_149	2	122.75	0.00694309	1	2	0	1	-|10:13|-|468	0.000|0.001|0.000|0.027			-	2	0.992	0	2	0.0007	292	307	HKRDISHWDKVKVLLN	Q8NAV2	C8orf58	Uncharacterized protein C8orf58	0		FALSE	FALSE	Tdark	1		1		1
CALM1_EF-hand__P0DP23_2_149	2	32.75	0.00208508	1	2	0	1	3:2|3|61:62|-	0.003|0.000|0.006|0.000			-	1	1	0	3	0.0013	101	116	CWSDVVGRRSSLLACI	Q8NBP5	MFSD9	Major facilitator superfamily domain-containing protein 9	0		FALSE	FALSE	Tdark	0.815	cellular_component	0.004	transporter activity	0.036	transport
CALM1_EF-hand__P0DP23_2_149	2	52.5	0.00129464	1	2	0	1	39|45:115|3|8	0.001|0.004|0.000|0.000			-	1	1	0	4	0.0008	148	163	STWGTVKDSLKALSSC	Q8NEQ6	SRARP	Steroid receptor-associated and regulated protein	0		FALSE	FALSE	Tbio	1		1		1
CALM1_EF-hand__P0DP23_2_149	2	58	0.00218451	1	2	0	1	2:46|-|34:129|21	0.002|0.000|0.005|0.001			12;16;WQWL	14	0.214	0	3	0.0017	124	139	LLPNQTLASTVFWQWL	Q8TD22	SFXN5	Sideroflexin-5	0		FALSE	FALSE	Tdark	0.153	membrane	0.002	inorganic molecular entity transmembrane transporter activity	0.001	metal ion homeostasis
CALM1_EF-hand__P0DP23_2_149	2	59.25	0.00221187	1	2	0	1	5|-|78:154|-	0.000|0.000|0.009|0.000			-	7	0.51	0	2	0.0192	12	27	VLFGEWLLGEISSGCY	Q92985	IRF7	Interferon regulatory factor 7	0		FALSE	FALSE	Tbio	0.024	nucleoplasm	0.382	binding	0.001	immune response-regulating signaling pathway
CALM1_EF-hand__P0DP23_2_149	2	4.5	0.000552692	1	2	0	1	2:5|-|4:7|-	0.002|0.000|0.000|0.000			11;15;WLQL	2	0.9	0	2	0.0006	111	126	GSPSAQPLGQAWLQLL	Q96BZ4	PLD4	Phospholipase D4	0		FALSE	FALSE	Tbio	0.153	membrane	0.081	catalytic activity	0	inositol phosphate metabolic process
CALM1_EF-hand__P0DP23_2_149	2	3.5	0.000179295	1	2	0	1	-|6|6|2	0.000|0.000|0.000|0.000			6;10;WTAL	1	1	0	3	1e-06	1	16	MAAWKSWTALRLCATV	Q96JJ7	TMX3	Protein disulfide-isomerase TMX3	0		FALSE	FALSE	Tbio	0.049	plasma membrane	0.081	catalytic activity	0	platelet degranulation
CALM1_EF-hand__P0DP23_2_149	2	2	6.07647e-05	1	2	0	1	6|-|2|-	0.000|0.000|0.000|0.000			-	1	1	1	2	0.0047	302	317	VTPGDRSWHQMVVRAL	Q96JZ2	HSH2D	Hematopoietic SH2 domain-containing protein	0		FALSE	FALSE	Tbio	0.06	cytosol	0.112	protein binding	0.001	ion homeostasis
CALM1_EF-hand__P0DP23_2_149	2	4469.75	0.0841945	1	2	0	1	-|12900:4979|-|-	0.000|0.337|0.000|0.000			-	1	1	1	1	0.0047	306	321	DRSWHQMVVRALSSQE	Q96JZ2	HSH2D	Hematopoietic SH2 domain-containing protein	0		FALSE	FALSE	Tbio	0.06	cytosol	0.112	protein binding	0.001	ion homeostasis
CALM1_EF-hand__P0DP23_2_149	3	1957.5	0.036164	1	3	0	1	69|5890:1815|17:30|9	0.001|0.141|0.002|0.001			-	3	0.999	0	4	1e-06	475	490	SRWEVIANYMNIHSSS	Q99543	DNAJC2	DnaJ homolog subfamily C member 2	0		FALSE	FALSE	Tbio	0.024	nucleoplasm	0.001	enzyme activator activity	0.007	positive regulation of nucleobase-containing compound metabolic process
CALM1_EF-hand__P0DP23_2_149	2	6.5	0.000170268	1	2	0	1	-|-|3:23|-	0.000|0.000|0.001|0.000			9;13;WKLL	1	1	1	1	4.6e-05	232	247	EVCFGKEGLWKLLGGF	Q9BVP2	GNL3	Guanine nucleotide-binding protein-like 3	0		FALSE	FALSE	Tbio	0.038	extracellular region part	0.081	catalytic activity	0.002	regulation of cellular localization
CALM1_EF-hand__P0DP23_2_149	2	23.75	0.000908907	1	2	0	1	43|4|2|46	0.001|0.000|0.000|0.003			-	2	0.969	0	4	0.002	639	654	WGLAYTLLHNPTLQVF	Q9BX79	STRA6	Receptor for retinol uptake STRA6	0		FALSE	FALSE	Tbio	0.049	plasma membrane	0.002	inorganic molecular entity transmembrane transporter activity	0.005	system process
CALM1_EF-hand__P0DP23_2_149	2	2.75	0.00017155	1	2	0	1	2|-|9|-	0.000|0.000|0.001|0.000			5;9;WERL	1	1	0	2	2.5e-05	248	263	GGLLHWERLLGGLGGE	Q9HCH0	NCKAP5L	Nck-associated protein 5-like	0		FALSE	FALSE	Tdark	0.001	centrosome	1		0.514	cellular process
CALM1_EF-hand__P0DP23_2_149	2	10.75	0.000402283	1	2	0	1	4|-|13:24|2	0.000|0.000|0.001|0.000			7;11;WKVL	4	0.632	0	3	3e-06	264	279	LTCIDMDWKVLTWLRY	Q9P035	HACD3	Very-long-chain (3R)-3-hydroxyacyl-CoA dehydratase 3	0		FALSE	FALSE	Tbio	0.048	nuclear part	0.001	enzyme activator activity	0	positive regulation of protein serine/threonine kinase activity
CALM1_EF-hand__P0DP23_2_149	3	101	0.00886976	1	3	0	1	30:157|15|53:144|5	0.028|0.000|0.007|0.000			0;4;WEAL	4	0.978	0	4	3e-06	90	105	WEALNDSVKTSMHWVV	Q9UKB3	DNAJC12	DnaJ homolog subfamily C member 12	0		FALSE	FALSE	Tbio	0.044	cytoplasm	1		1
CALM1_EF-hand__P0DP23_2_149	4	132	0.00729417	1	4	1	1	4:35|25|22:74|368	0.004|0.001|0.003|0.021			2;6;WTAL	11	0.267	1	4	1.4e-05	4	19	SLWTALSNFSMPSFPG	Q9Y2H9	MAST1	Microtubule-associated serine/threonine-protein kinase 1	0		FALSE	FALSE	Tchem	0.044	cytoplasm	0.002	phosphotransferase activity, alcohol group as acceptor	0.002	protein phosphorylation
CEP55_EABR__Q53EZ4_160_217	2	9.5	0.00015099	1	2	0	1	2:5|12	0.000|0.000			3;9;PPASMY	1	1	0	2	1e-06	32	47	PQSPPASMYGSTGSLL	A5PKW4	PSD	PH and SEC7 domain-containing protein 1	0		FALSE	FALSE	Tbio	0	cleavage furrow	1		0.514	cellular process
CEP55_EABR__Q53EZ4_160_217	3	1005.5	0.0170596	1	3	0	1	154:878|12:967	0.019|0.015			3;9;PPAQAY	2	0.999	0	2	1e-06	86	101	AYPPPAQAYGIPSYSI	O00167	EYA2	Eyes absent homolog 2	0		FALSE	FALSE	Tbio	0.201	intracellular organelle part	1		0.027	anatomical structure development
CEP55_EABR__Q53EZ4_160_217	4	496	0.00755693	1	4	1	1	2|10:980	0.000|0.015			4;10;PPTACY	1	1	1	2	1e-06	240	255	DAKAPPTACYAGAAPA	P17676	CEBPB	CCAAT/enhancer-binding protein beta	0		FALSE	FALSE	Tbio	0.201	intracellular organelle part	1		0.027	anatomical structure development
CEP55_EABR__Q53EZ4_160_217	3	14.5	0.000243103	1	3	0	1	11|18	0.000|0.000			0;6;PPTACY	1	1	1	2	1e-06	244	259	PPTACYAGAAPAPSQV	P17676	CEBPB	CCAAT/enhancer-binding protein beta	0		FALSE	FALSE	Tbio	0.201	intracellular organelle part	1		0.027	anatomical structure development
CEP55_EABR__Q53EZ4_160_217	2	697	0.0133858	1	2	0	1	93:1301|-	0.027|0.000			0;6;PPSQSY	1	1	0	1	1e-06	108	123	PPSQSYGGGPAQVPLP	P20073	ANXA7	Annexin A7	0		FALSE	FALSE	Tbio	0.038	extracellular region part	1		0.058	developmental process
CEP55_EABR__Q53EZ4_160_217	2	96	0.00159361	1	2	0	1	77:115|-	0.003|0.000			0;6;PPATSY	1	1	0	1	3.3e-05	6	21	PPATSYAPSDVPSGVA	Q13021	MALL	MAL-like protein	0		FALSE	FALSE	Tdark	0.049	plasma membrane	1		0.007	protein localization
CEP55_EABR__Q53EZ4_160_217	2	3328	0.0607975	1	2	0	1	1244:5412|-	0.122|0.000			-	1	1	0	1	5.2e-05	82	97	AREPPADVWTPPARAS	Q14258	TRIM25	E3 ubiquitin/ISG15 ligase TRIM25	0		FALSE	FALSE	Tbio	0.201	intracellular organelle part	1		0.514	cellular process
CEP55_EABR__Q53EZ4_160_217	2	1970.5	0.0366487	1	2	0	1	167:1551|280:1943	0.033|0.041			-	2	0.922	0	2	0.0004	292	307	ESATYVPVAPPTPAWQ	Q6PKG0	LARP1	La-related protein 1	0		FALSE	FALSE	Tbio	0.014	intracellular non-membrane-bounded organelle	1		0.514	cellular process
CEP55_EABR__Q53EZ4_160_217	3	24842	0.43374	1	3	0	1	29615:3442|7411:9216	0.421|0.446			0;6;PPQQHY	2	1	0	2	1e-06	336	351	PPQQHYAPPPPPPPPI	Q75N03	CBLL1	E3 ubiquitin-protein ligase Hakai	0		FALSE	FALSE	Tbio	0.201	intracellular organelle part	1		0.514	cellular process
CEP55_EABR__Q53EZ4_160_217	3	11512	0.227786	1	3	0	1	2|4173:18849	0.000|0.456			0;6;PPAAVY	1	1	0	2	1e-06	1352	1367	PPAAVYYAPAGPTSAQ	Q7Z591	AKNA	AT-hook-containing transcription factor	0		FALSE	FALSE	Tbio	0.001	centrosome	1		0.679	biological_process
CEP55_EABR__Q53EZ4_160_217	3	54.5	0.00097211	1	3	0	1	14:30|8:57	0.001|0.001			0;6;PPFTDY	1	1	0	2	1e-06	1086	1101	PPFTDYRQPPLDYRQP	Q86UL8	MAGI2	Membrane-associated guanylate kinase, WW and PDZ domain-containing protein 2	0		FALSE	FALSE	Tbio	0.049	plasma membrane	1		0.002	cell cycle process
CEP55_EABR__Q53EZ4_160_217	2	9082.5	0.148479	1	2	0	1	7873:10292|-	0.297|0.000	792|802||bait_protein|bait_domain|bait_region|PLAVGPPSLNYIPP|26392564,20176808;792|802||bait_protein|bait_domain|bait_region|PLAVGPPSLNYIPP|26392564,20176808		1;7;PPSLNY	1	1	0	1	1.7e-05	795	810	GPPSLNYIPPVLQLSG	Q8IWB6	TEX14	Inactive serine/threonine-protein kinase TEX14	1	20176808	FALSE	FALSE	Tbio	0	intercellular bridge	1		0.001	mitotic cell cycle process
CEP55_EABR__Q53EZ4_160_217	2	4	6.45972e-05	1	2	0	1	2|6	0.000|0.000			-	1	1	0	2	1e-06	172	187	MAVGPPDCPVGGPLTF	Q8NBZ0	INO80E	INO80 complex subunit E	0		FALSE	FALSE	Tdark	0.014	intracellular non-membrane-bounded organelle	1		0.514	cellular process
CEP55_EABR__Q53EZ4_160_217	2	13.5	0.000561658	1	2	0	1	-|27	0.000|0.001			-	1	1	1	1	0.0712	309	324	WSYLMHFLFDHSNLGS	Q8NGK6	OR52I1	Olfactory receptor 52I1	0		FALSE	FALSE	Tdark	0.049	plasma membrane	1		0.514	cellular process
CEP55_EABR__Q53EZ4_160_217	3	2932.5	0.0455571	1	3	0	1	2536:1945|67:1317	0.069|0.022			0;6;PPSADY	1	1	0	2	1e-06	739	754	PPSADYSTPPHRTVPE	Q8TBE0	BAHD1	Bromo adjacent homology domain-containing 1 protein	0		FALSE	FALSE	Tbio	0.201	intracellular organelle part	1		0.514	cellular process
CEP55_EABR__Q53EZ4_160_217	2	1.5	2.24363e-05	1	2	0	1	-|3	0.000|0.000			7;13;PPSSPY	1	1	1	1	1e-06	516	531	SNWSPLGPPSSPYGAA	Q96JK9	MAML3	Mastermind-like protein 3	0		FALSE	FALSE	Tbio	0.201	intracellular organelle part	1		0.514	cellular process
CEP55_EABR__Q53EZ4_160_217	2	1	1.97246e-05	1	2	0	1	2|-	0.000|0.000			3;9;PPSSPY	1	1	1	1	1e-06	520	535	PLGPPSSPYGAAFTAE	Q96JK9	MAML3	Mastermind-like protein 3	0		FALSE	FALSE	Tbio	0.201	intracellular organelle part	1		0.514	cellular process
CEP55_EABR__Q53EZ4_160_217	2	2	2.9915e-05	1	2	0	1	-|4	0.000|0.000			0;6;PPTLVY	2	0.364	1	1	2e-06	225	240	PPTLVYQNGSIGCVEN	Q9Y6W5	WASF2	Wiskott-Aldrich syndrome protein family member 2	0		FALSE	FALSE	Tbio	0.014	intracellular non-membrane-bounded organelle	1		0.027	anatomical structure development
CLTC_Clathrin-propeller__Q00610_1_364	3	1.25	1.76212e-05	1	3	0	1	2|3|-|-	0.000|0.000|0.000|0.000			5;9;LISW	1	1	1	2	1e-06	52	67	NADPSLISWDEPGVDF	O00750	PIK3C2B	Phosphatidylinositol 4-phosphate 3-kinase C2 domain-containing subunit beta	0		FALSE	FALSE	Tchem	0	endocytic vesicle	0.086	heterocyclic compound binding	0.005	movement of cell or subcellular component
CLTC_Clathrin-propeller__Q00610_1_364	4	37.5	0.000684866	1	4	1	1	59|63:4|24|-	0.002|0.000|0.001|0.000			1;5;LISW	1	1	1	3	1e-06	56	71	SLISWDEPGVDFYSKP	O00750	PIK3C2B	Phosphatidylinositol 4-phosphate 3-kinase C2 domain-containing subunit beta	0		FALSE	FALSE	Tchem	0	endocytic vesicle	0.086	heterocyclic compound binding	0.005	movement of cell or subcellular component
CLTC_Clathrin-propeller__Q00610_1_364	2	0.5	1.57173e-05	1	2	0	1	2|-|-|-	0.000|0.000|0.000|0.000			10;14;LIDF	1	1	2	1	1e-06	1	16	METPEVPVGSLIDFGP	O60268	KIAA0513	Uncharacterized protein KIAA0513	0		FALSE	FALSE	Tdark	0.501	intracellular part	1		1
CLTC_Clathrin-propeller__Q00610_1_364	2	0.5	1.42304e-05	1	2	0	1	-|-|-|2	0.000|0.000|0.000|0.000			7;11;LIDF	1	1	2	1	1e-06	4	19	PEVPVGSLIDFGPEAP	O60268	KIAA0513	Uncharacterized protein KIAA0513	0		FALSE	FALSE	Tdark	0.501	intracellular part	1		1
CLTC_Clathrin-propeller__Q00610_1_364	3	3.5	9.40864e-05	1	3	0	1	10|2|-|2	0.000|0.000|0.000|0.000			3;7;LIDF	1	1	2	3	1e-06	8	23	VGSLIDFGPEAPTSSP	O60268	KIAA0513	Uncharacterized protein KIAA0513	0		FALSE	FALSE	Tdark	0.501	intracellular part	1		1
CLTC_Clathrin-propeller__Q00610_1_364	3	1.75	3.89305e-05	1	3	0	1	2|2|3|-	0.000|0.000|0.000|0.000			-	1	1	1	3	8.8e-05	252	267	ANTLPVSGNLIDLYGN	O75030	MITF	Microphthalmia-associated transcription factor	0		FALSE	FALSE	Tbio	0.153	intracellular membrane-bounded organelle	0.04	nucleic acid binding	0	Wnt signaling pathway
CLTC_Clathrin-propeller__Q00610_1_364	2	1.5	1.71678e-05	1	2	0	1	-|4|2|-	0.000|0.000|0.000|0.000			-	1	1	1	2	0.0016	260	275	NLIDLYGNQGLPPPGL	O75030	MITF	Microphthalmia-associated transcription factor	0		FALSE	FALSE	Tbio	0.153	intracellular membrane-bounded organelle	0.04	nucleic acid binding	0	Wnt signaling pathway
CLTC_Clathrin-propeller__Q00610_1_364	3	11.5	0.00132467	1	3	0	1	-|-|-|13:33	0.000|0.000|0.000|0.005			-	1	1	1	1	1e-06	242	257	DLLSGDLIFLGSDSHP	O95377	GJB5	Gap junction beta-5 protein	1	25388970	FALSE	FALSE	Tbio	0.001	plasma membrane protein complex	1		0.008	cell differentiation
CLTC_Clathrin-propeller__Q00610_1_364	3	4.5	0.000588401	1	3	0	1	-|-|-|6:12	0.000|0.000|0.000|0.002			-	1	1	1	1	1e-06	246	261	GDLIFLGSDSHPPLLP	O95377	GJB5	Gap junction beta-5 protein	1	25388970	FALSE	FALSE	Tbio	0.001	plasma membrane protein complex	1		0.008	cell differentiation
CLTC_Clathrin-propeller__Q00610_1_364	3	14.75	0.000134836	1	3	0	1	5|42:3|3|6	0.000|0.000|0.000|0.000			5;9;LIEF	1	1	1	4	1e-06	368	383	PVDTNLIEFDTNYATD	P32121	ARRB2	Beta-arrestin-2	2	916947710097102	FALSE	FALSE	Tbio	0	endocytic vesicle	0.001	protein kinase binding	0	receptor internalization
CLTC_Clathrin-propeller__Q00610_1_364	4	28328.5	0.325744	1	4	1	1	1526|65108:27484|1819:78|1251:16048	0.048|0.321|0.058|0.876			1;5;LIEF	2	1	1	4	1e-06	372	387	NLIEFDTNYATDDDIV	P32121	ARRB2	Beta-arrestin-2	2	916947710097102	FALSE	FALSE	Tbio	0	endocytic vesicle	0.001	protein kinase binding	0	receptor internalization
CLTC_Clathrin-propeller__Q00610_1_364	3	10257.5	0.0578631	1	3	0	1	22|16842:22963|623:345|44:191	0.001|0.173|0.038|0.020			3;7;LIDF	2	1	0	4	1e-06	567	582	EVTLIDFGEEPVVPAL	Q07912	TNK2	Activated CDC42 kinase 1	5	2.87395e+39	FALSE	FALSE	Tchem	0	clathrin-coated vesicle	0.001	protein domain specific binding	0	endocytosis
CLTC_Clathrin-propeller__Q00610_1_364	4	227.25	0.00230926	1	4	1	1	47|612:47|203|-	0.001|0.002|0.006|0.000			12;16;LISF	1	1	1	3	1e-06	917	932	GLLLMEEEGHSDLISF	Q12767	TMEM94	Transmembrane protein 94	0		FALSE	FALSE	Tdark	0.114	membrane part	1		1
CLTC_Clathrin-propeller__Q00610_1_364	3	2	1.9525e-05	1	3	0	1	2|6|-|-	0.000|0.000|0.000|0.000			8;12;LISF	1	1	1	2	1e-06	921	936	MEEEGHSDLISFQPTD	Q12767	TMEM94	Transmembrane protein 94	0		FALSE	FALSE	Tdark	0.114	membrane part	1		1
CLTC_Clathrin-propeller__Q00610_1_364	2	0.75	0.000251509	1	2	0	1	-|-|-|3	0.000|0.000|0.000|0.001			5;9;LISF	1	1	1	1	1e-06	200	215	LVDIDLISFDDDVLPT	Q5HYK7	SH3D19	SH3 domain-containing protein 19	0		FALSE	FALSE	Tbio	0.049	plasma membrane	0.112	protein binding	0.003	regulation of anatomical structure morphogenesis
CLTC_Clathrin-propeller__Q00610_1_364	4	2243.75	0.0755173	1	4	1	1	9|4|7515:1385|8:54	0.000|0.000|0.298|0.004			1;5;LISF	3	0.997	1	4	1e-06	204	219	DLISFDDDVLPTPSGN	Q5HYK7	SH3D19	SH3 domain-containing protein 19	0		FALSE	FALSE	Tbio	0.049	plasma membrane	0.112	protein binding	0.003	regulation of anatomical structure morphogenesis
CLTC_Clathrin-propeller__Q00610_1_364	3	3060.25	0.136485	1	3	0	1	-|-|5241:7000|-	0.000|0.000|0.546|0.000			2;6;LISW	2	0.996	1	1	1e-06	305	320	EDLISWTNTLNTNTSE	Q5VVX9	UBE2U	Ubiquitin-conjugating enzyme E2 U	0		FALSE	FALSE	Tdark	0.05	protein-containing complex	0.012	enzyme binding	0	protein catabolic process
CLTC_Clathrin-propeller__Q00610_1_364	2	1.25	0.000189018	1	2	0	1	-|-|-|2:3	0.000|0.000|0.000|0.001			1;5;LISW	1	1	1	1	1e-06	306	321	DLISWTNTLNTNTSED	Q5VVX9	UBE2U	Ubiquitin-conjugating enzyme E2 U	0		FALSE	FALSE	Tdark	0.05	protein-containing complex	0.012	enzyme binding	0	protein catabolic process
CLTC_Clathrin-propeller__Q00610_1_364	2	10.75	0.000441956	1	2	0	1	-|-|24:19|-	0.000|0.000|0.002|0.000			9;13;LINF	1	1	2	1	1e-06	1573	1588	PVSSLAEPDLINFMDF	Q5VZ89	DENND4C	DENN domain-containing protein 4C	0		FALSE	FALSE	Tbio	0.001	cytoplasmic vesicle membrane	0.012	enzyme binding	0.004	protein transport
CLTC_Clathrin-propeller__Q00610_1_364	2	3.25	9.24977e-05	1	2	0	1	-|-|-|13	0.000|0.000|0.000|0.000			5;9;LINF	1	1	2	1	1e-06	1577	1592	LAEPDLINFMDFPKHN	Q5VZ89	DENND4C	DENN domain-containing protein 4C	0		FALSE	FALSE	Tbio	0.001	cytoplasmic vesicle membrane	0.012	enzyme binding	0.004	protein transport
CLTC_Clathrin-propeller__Q00610_1_364	2	1.75	4.98065e-05	1	2	0	1	-|-|-|7	0.000|0.000|0.000|0.000			1;5;LINF	1	1	2	1	1e-06	1581	1596	DLINFMDFPKHNQIIT	Q5VZ89	DENND4C	DENN domain-containing protein 4C	0		FALSE	FALSE	Tbio	0.001	cytoplasmic vesicle membrane	0.012	enzyme binding	0.004	protein transport
CLTC_Clathrin-propeller__Q00610_1_364	2	217.75	0.012475	1	2	0	1	47|311:19|19|109:366	0.001|0.001|0.001|0.047			-	1	1	0	4	0.0058	1159	1174	GQVQVADLLGINGTGE	Q6ZP82	CCDC141	Coiled-coil domain-containing protein 141	0		FALSE	FALSE	Tbio	0.006	cytoskeletal part	1		1
CLTC_Clathrin-propeller__Q00610_1_364	3	405	0.0126375	1	3	0	1	-|-|1538:72|4:6	0.000|0.000|0.049|0.002			2;6;LIDF	4	0.953	0	2	1e-06	568	583	SDLIDFASTSQAFNKV	Q96JQ2	CLMN	Calmin	0		FALSE	FALSE	Tbio	0.114	membrane part	0.112	protein binding	0.046	negative regulation of cellular process
CLTC_Clathrin-propeller__Q00610_1_364	2	0.75	2.19439e-05	1	2	0	1	-|-|3|-	0.000|0.000|0.000|0.000			11;15;LIVF	1	1	1	1	7e-06	332	347	VPQAKKDRSDWLIVFS	Q9BVN2	RUSC1	RUN and SH3 domain-containing protein 1	0		FALSE	FALSE	Tbio	0	microtubule	0.112	protein binding	0.023	cellular protein metabolic process
CLTC_Clathrin-propeller__Q00610_1_364	3	32110.2	0.107104	1	3	0	1	-|95768:32673|-|-	0.000|0.428|0.000|0.000			3;7;LIVF	2	1	1	1	1e-06	340	355	SDWLIVFSPDTELPPS	Q9BVN2	RUSC1	RUN and SH3 domain-containing protein 1	0		FALSE	FALSE	Tbio	0	microtubule	0.112	protein binding	0.023	cellular protein metabolic process
CLTC_Clathrin-propeller__Q00610_1_364	3	3522.5	0.110707	1	3	0	1	14087|3|-|-	0.443|0.000|0.000|0.000			2;6;LIDF	1	1	0	2	1e-06	648	663	LPLIDFCDTPEAHVAV	Q9NYZ3	GTSE1	G2 and S phase-expressed protein 1	1	26496610	FALSE	FALSE	Tbio	0	microtubule	1		0	protein catabolic process
CLTC_Clathrin-propeller__Q00610_1_364	2	2.5	7.31465e-05	1	2	0	1	-|-|10|-	0.000|0.000|0.000|0.000			11;15;LIQF	1	1	1	1	1e-06	1639	1654	RPDPVILQSADLIQFE	Q9Y4F3	MARF1	Meiosis regulator and mRNA stability factor 1	1	26496610	FALSE	FALSE	Tdark	0.153	intracellular membrane-bounded organelle	0.007	RNA binding	0.012	negative regulation of cellular metabolic process
CLTC_Clathrin-propeller__Q00610_1_364	3	9.5	0.000310293	1	3	0	1	-|-|27:5|6	0.000|0.000|0.001|0.000			3;7;LIQF	1	1	1	2	1e-06	1647	1662	SADLIQFEERPQEPSE	Q9Y4F3	MARF1	Meiosis regulator and mRNA stability factor 1	1	26496610	FALSE	FALSE	Tdark	0.153	intracellular membrane-bounded organelle	0.007	RNA binding	0.012	negative regulation of cellular metabolic process
CLTC_Clathrin-propeller__Q00610_1_364	3	16.5	6.72992e-05	1	3	0	1	2|50:14|-|-	0.000|0.000|0.000|0.000			7;11;LITW	1	1	1	2	1e-06	580	595	CSLPEHNLITWTDGPP	Q9Y6X3	MAU2	MAU2 chromatid cohesion factor homolog	0		FALSE	FALSE	Tdark	0.05	protein-containing complex	0.04	nucleic acid binding	0	cell division
CLTC_Clathrin-propeller__Q00610_1_364	4	5354.25	0.0175368	1	4	1	1	4|16554:4840|10|9	0.000|0.069|0.000|0.000			3;7;LITW	1	1	1	4	1e-06	584	599	EHNLITWTDGPPPVQF	Q9Y6X3	MAU2	MAU2 chromatid cohesion factor homolog	0		FALSE	FALSE	Tdark	0.05	protein-containing complex	0.04	nucleic acid binding	0	cell division
CRK_SH3_1_P46108_124_198	2	2	4.78522e-05	1	2	0	1	2|-|4|2	0.000|0.000|0.000|0.000			-	1	1	0	3	8.7e-05	888	903	PLDLLPSKSTASLTKP	A6NGG8	C2orf71	Uncharacterized protein C2orf71	0		FALSE	FALSE	Tbio	0.297	organelle	1		0.058	cellular component organization
CRK_SH3_1_P46108_124_198	4	13.5	0.000556858	1	4	1	1	13:2|5|6:26|2	0.000|0.001|0.001|0.000		LIG_SH3_2|8|14|PPPPPK	-	1	1	1	4	1e-06	1024	1039	VSSVSLIPPPPPPKNV	A7KAX9	ARHGAP32	Rho GTPase-activating protein 32	2	1281920312454010	FALSE	FALSE	Tbio	0	actin cytoskeleton	0.382	binding	0	regulation of small GTPase mediated signal transduction
CRK_SH3_1_P46108_124_198	4	8	0.000659178	1	4	1	1	2|5:12|5:8|-	0.000|0.002|0.000|0.000		LIG_SH3_2|4|10|PPPPPK	-	1	1	1	3	1e-06	1028	1043	SLIPPPPPPKNVARML	A7KAX9	ARHGAP32	Rho GTPase-activating protein 32	2	1281920312454010	FALSE	FALSE	Tbio	0	actin cytoskeleton	0.382	binding	0	regulation of small GTPase mediated signal transduction
CRK_SH3_1_P46108_124_198	3	5.75	0.000306595	1	3	0	1	3|3|17|-	0.000|0.001|0.001|0.000		LIG_SH3_2|4|10|PGLPEK	4;10;PGLPEK	1	1	1	3	2.1e-05	1376	1391	TAVQPGLPEKVRDGAR	A7KAX9	ARHGAP32	Rho GTPase-activating protein 32	2	1281920312454010	FALSE	FALSE	Tbio	0	actin cytoskeleton	0.382	binding	0	regulation of small GTPase mediated signal transduction
CRK_SH3_1_P46108_124_198	2	1.25	4.95953e-05	1	2	0	1	-|-|5|-	0.000|0.000|0.000|0.000		LIG_SH3_2|0|6|PGLPEK	0;6;PGLPEK	1	1	1	1	5e-06	1380	1395	PGLPEKVRDGARVPLL	A7KAX9	ARHGAP32	Rho GTPase-activating protein 32	2	1281920312454010	FALSE	FALSE	Tbio	0	actin cytoskeleton	0.382	binding	0	regulation of small GTPase mediated signal transduction
CRK_SH3_1_P46108_124_198	2	2	0.00010686	1	2	0	1	4:2|2|-|-	0.000|0.000|0.000|0.000			-	1	1	0	2	5e-06	1589	1604	SSSAHLPPKDRPVTVF	B2RTY4	MYO9A	Unconventional myosin-IXa	0		FALSE	FALSE	Tbio	0.06	cytosol	0.002	cytoskeletal protein binding	0	regulation of small GTPase mediated signal transduction
CRK_SH3_1_P46108_124_198	2	0.5	8.76271e-05	1	2	0	1	-|2|-|-	0.000|0.000|0.000|0.000		LIG_SH3_2|10|16|PPLPSR	10;16;PPLPSR	1	1	1	1	5e-06	348	363	ASYPSQRSVIPPLPSR	E9PAV3	NACA	Nascent polypeptide-associated complex subunit alpha, muscle-specific form	0		FALSE	FALSE	Tbio	0.066	nucleus	0.382	binding	0.027	regulation of transcription, DNA-templated
CRK_SH3_1_P46108_124_198	2	16.5	0.000174037	1	2	0	1	-|-|-|4:62	0.000|0.000|0.000|0.001		LIG_SH3_2|2|8|PPLPSR	2;8;PPLPSR	2	0.404	1	1	5e-06	356	371	VIPPLPSRNEVVPATV	E9PAV3	NACA	Nascent polypeptide-associated complex subunit alpha, muscle-specific form	0		FALSE	FALSE	Tbio	0.066	nucleus	0.382	binding	0.027	regulation of transcription, DNA-templated
CRK_SH3_1_P46108_124_198	2	2.25	7.3787e-05	1	2	0	1	2|-|7|-	0.000|0.000|0.000|0.000		LIG_SH3_2|9|15|PALPPK	9;15;PALPPK	1	1	0	2	1e-06	291	306	HLEEQEVAPPALPPKP	O00459	PIK3R2	Phosphatidylinositol 3-kinase regulatory subunit beta	2	2581455419380740	FALSE	FALSE	Tbio	0.06	cytosol	0	phosphotyrosine residue binding	0	vascular endothelial growth factor receptor signaling pathway
CRK_SH3_1_P46108_124_198	3	4	0.000324961	1	3	0	1	-|6:6|4|-	0.000|0.001|0.000|0.000		LIG_SH3_2|5|11|PPLPPR	5;11;PPLPPR	1	1	1	2	1e-06	152	167	KKLSPPPLPPRASIWD	O00750	PIK3C2B	Phosphatidylinositol 4-phosphate 3-kinase C2 domain-containing subunit beta	1	19380743	FALSE	FALSE	Tchem	0.035	vesicle	0.382	binding	0.005	response to external stimulus
CRK_SH3_1_P46108_124_198	3	14.5	0.000305027	1	3	0	1	20:2|2|8:18|8	0.000|0.000|0.001|0.000		LIG_SH3_2|1|7|PPLPPR	1;7;PPLPPR	3	0.574	1	4	1e-06	156	171	PPPLPPRASIWDTPPL	O00750	PIK3C2B	Phosphatidylinositol 4-phosphate 3-kinase C2 domain-containing subunit beta	1	19380743	FALSE	FALSE	Tchem	0.035	vesicle	0.382	binding	0.005	response to external stimulus
CRK_SH3_1_P46108_124_198	3	48.75	0.00179643	1	3	0	1	35|50:21|10:50|29	0.000|0.004|0.002|0.000		LIG_SH3_2|7|13|PMLPGK	7;13;PMLPGK	1	1	0	4	2.2e-05	823	838	NDNSEYVPMLPGKFLG	O14654	IRS4	Insulin receptor substrate 4	3	9.61408e+22	FALSE	FALSE	Tbio	0.049	plasma membrane	0	SH3/SH2 adaptor activity	0.001	transmembrane receptor protein tyrosine kinase signaling pathway
CRK_SH3_1_P46108_124_198	2	4.75	0.000117454	1	2	0	1	4|-|10|5	0.000|0.000|0.000|0.000			-	1	1	0	3	8e-06	1700	1715	DNLCPVLKPKMTAGSH	O15021	MAST4	Microtubule-associated serine/threonine-protein kinase 4	0		FALSE	FALSE	Tbio	0.044	cytoplasm	0.382	binding	0.054	signal transduction
CRK_SH3_1_P46108_124_198	2	15	0.000267469	1	2	0	1	38:4|-|4:14|-	0.000|0.000|0.001|0.000		LIG_SH3_2|0|6|PPLPPR	0;6;PPLPPR	1	1	0	2	1e-06	139	154	PPLPPRSGSTSISAPT	O15357	INPPL1	Phosphatidylinositol 3,4,5-trisphosphate 5-phosphatase 2	1	19380743	FALSE	FALSE	Tchem	0.002	cytoskeleton	0	SH2 domain binding	0	response to peptide hormone
CRK_SH3_1_P46108_124_198	3	11	0.000586145	1	3	0	1	7|2:8|4:18|5	0.000|0.001|0.001|0.000	781|794||bait_protein|bait_domain||TTSAPPLPPRNVGK|17474147;781|794||bait_protein|bait_domain||TTSAPPLPPRNVGK|17474147	LIG_SH3_2|8|14|PPLPPR	8;14;PPLPPR	1	1	0	4	1e-06	777	792	AAPSTTSAPPLPPRNV	O43150	ASAP2	Arf-GAP with SH3 domain, ANK repeat and PH domain-containing protein 2	1	17474147	FALSE	FALSE	Tbio	0.049	plasma membrane	0.382	binding	1
CRK_SH3_1_P46108_124_198	3	26.25	0.000397266	1	3	0	1	40:9|2|6|2:46	0.001|0.000|0.000|0.000		LIG_SH3_2|6|12|PPVPLK	6;12;PPVPLK	1	1	1	4	4e-06	378	393	TSQSIAPPVPLKAQTV	O43683	BUB1	Mitotic checkpoint serine/threonine-protein kinase BUB1	2	1618951416713560	FALSE	FALSE	Tchem	0.014	intracellular non-membrane-bounded organelle	0.382	binding	0.004	regulation of organelle organization
CRK_SH3_1_P46108_124_198	4	9682.75	0.14867	1	4	1	1	8826:5216|2061:122|150:128|3698:18530	0.187|0.052|0.009|0.347		LIG_SH3_2|2|8|PPVPLK	2;8;PPVPLK	3	0.996	1	4	2e-06	382	397	IAPPVPLKAQTVTDSM	O43683	BUB1	Mitotic checkpoint serine/threonine-protein kinase BUB1	2	1618951416713560	FALSE	FALSE	Tchem	0.014	intracellular non-membrane-bounded organelle	0.382	binding	0.004	regulation of organelle organization
CRK_SH3_1_P46108_124_198	2	1	0.000107465	1	2	0	1	-|2|2|-	0.000|0.000|0.000|0.000		LIG_SH3_2|1|7|PGLPRK	1;7;PGLPRK	1	1	0	2	4e-05	1603	1618	EPGLPRKADFSAVGTI	O60346	PHLPP1	PH domain leucine-rich repeat-containing protein phosphatase 1	0		FALSE	FALSE	Tchem	0.044	cytoplasm	0.382	binding	0.001	regulation of MAPK cascade
CRK_SH3_1_P46108_124_198	3	210	0.00685174	1	3	0	1	38|30:37|273:295|8:159	0.000|0.007|0.018|0.002		LIG_SH3_2|3|9|PVVPPK	3;9;PVVPPK	4	0.987	0	4	4e-06	2044	2059	DDKPVVPPKMDVSPCI	O60673	REV3L	DNA polymerase zeta catalytic subunit	0		FALSE	FALSE	Tbio	0.014	intracellular non-membrane-bounded organelle	0.382	binding	0.006	cellular response to stress
CRK_SH3_1_P46108_124_198	2	5	4.93415e-05	1	2	0	1	4:3|-|-|13	0.000|0.000|0.000|0.000		LIG_SH3_2|4|10|PKVPEK	4;10;PKVPEK	1	1	0	2	4e-06	144	159	KPGPPKVPEKSVRLVV	O75128	COBL	Protein cordon-bleu	0		FALSE	FALSE	Tbio	0.044	cytoplasm	0.002	cytoskeletal protein binding	0.001	positive regulation of cell development
CRK_SH3_1_P46108_124_198	3	1.25	2.63685e-05	1	3	0	1	3|-|2|-	0.000|0.000|0.000|0.000		LIG_SH3_2|9|15|PMVPAK	9;15;PMVPAK	1	1	1	2	2.2e-05	784	799	TDSEFSMQEPMVPAKL	O75335	PPFIA4	Liprin-alpha-4	0		FALSE	FALSE	Tdark	0.06	cytosol	1		0.027	regulation of biological quality
CRK_SH3_1_P46108_124_198	3	25.25	0.000337183	1	3	0	1	66:33|-|2|-	0.001|0.000|0.000|0.000		LIG_SH3_2|5|11|PMVPAK	5;11;PMVPAK	1	1	1	2	4.9e-05	788	803	FSMQEPMVPAKLGTQA	O75335	PPFIA4	Liprin-alpha-4	0		FALSE	FALSE	Tdark	0.06	cytosol	1		0.027	regulation of biological quality
CRK_SH3_1_P46108_124_198	3	2	0.000134771	1	3	0	1	-|2:2|4|-	0.000|0.000|0.000|0.000		LIG_SH3_2|5|11|PPTPTK	-	1	1	1	2	4e-06	425	440	ALAVPPPTPTKAAPPA	O75398	DEAF1	Deformed epidermal autoregulatory factor 1 homolog	0		FALSE	FALSE	Tbio	0.044	cytoplasm	0.382	binding	0.008	regulation of transcription by RNA polymerase II
CRK_SH3_1_P46108_124_198	2	9.5	0.000422446	1	2	0	1	-|31:7|-|-	0.000|0.002|0.000|0.000		LIG_SH3_2|1|7|PPTPTK	-	1	1	1	1	1e-06	429	444	PPPTPTKAAPPALVNG	O75398	DEAF1	Deformed epidermal autoregulatory factor 1 homolog	0		FALSE	FALSE	Tbio	0.044	cytoplasm	0.382	binding	0.008	regulation of transcription by RNA polymerase II
CRK_SH3_1_P46108_124_198	4	28	0.00122326	1	4	1	1	32:3|24:17|8:25|3	0.000|0.003|0.001|0.000		LIG_SH3_2|7|13|PILPAK	7;13;PILPAK	1	1	1	4	8e-06	160	175	EEEVELCPILPAKKQG	O75607	NPM3	Nucleoplasmin-3	0		FALSE	FALSE	Tbio	0	actin cytoskeleton	0.382	binding	0.514	cellular process
CRK_SH3_1_P46108_124_198	4	150.5	0.007018	1	4	1	1	36:13|98:68|67:312|8	0.001|0.013|0.014|0.000		LIG_SH3_2|4|10|PILPAK	4;10;PILPAK	1	1	1	4	1.5e-05	163	178	VELCPILPAKKQGGRP	O75607	NPM3	Nucleoplasmin-3	0		FALSE	FALSE	Tbio	0	actin cytoskeleton	0.382	binding	0.514	cellular process
CRK_SH3_1_P46108_124_198	3	60	0.000996669	1	3	0	1	129:29|40:2|19:21|-	0.002|0.001|0.001|0.000		LIG_SH3_2|0|6|PLPPPK	-	1	1	0	3	4.5e-05	52	67	PLPPPKEVINGNIKTV	O75821	EIF3G	Eukaryotic translation initiation factor 3 subunit G	0		FALSE	FALSE	Tbio	0.044	cytoplasm	0.382	binding	0.005	multi-organism process
CRK_SH3_1_P46108_124_198	2	2.75	4.50703e-05	1	2	0	1	5:2|-|2|2	0.000|0.000|0.000|0.000		LIG_SH3_2|7|13|PEVPQK	7;13;PEVPQK	1	1	0	3	5e-06	859	874	EPPPQIVPEVPQKTTA	O94885	SASH1	SAM and SH3 domain-containing protein 1	0		FALSE	FALSE	Tbio	1		0.001	protein kinase binding	0	positive regulation of MAP kinase activity
CRK_SH3_1_P46108_124_198	2	7.5	0.000402355	1	2	0	1	5|3:5|2:15|-	0.000|0.001|0.001|0.000		LIG_SH3_2|4|10|PQVPDK	4;10;PQVPDK	1	1	0	3	1.6e-05	8	23	AGEVPQVPDKETKATM	O94956	SLCO2B1	Solute carrier organic anion transporter family member 2B1	0		FALSE	FALSE	Tchem	0.049	plasma membrane	0.594	molecular_function	0.679	biological_process
CRK_SH3_1_P46108_124_198	2	1.25	0.000135794	1	2	0	1	2|3|-|-	0.000|0.001|0.000|0.000			-	1	1	0	2	1e-06	238	253	PPGPCLQPKASVLQQL	O95402	MED26	Mediator of RNA polymerase II transcription subunit 26	0		FALSE	FALSE	Tbio	0.501	intracellular part	0.594	molecular_function	0.008	regulation of transcription by RNA polymerase II
CRK_SH3_1_P46108_124_198	2	2	0.000173614	1	2	0	1	-|3|2:3|-	0.000|0.001|0.000|0.000			-	1	1	0	2	1.1e-05	106	121	IAELPPKVSVFVPPRD	P01871	IGHM	Immunoglobulin heavy constant mu	0		FALSE	FALSE	Tbio	0.019	extracellular exosome	0.382	binding	0	immune response-activating cell surface receptor signaling pathway
CRK_SH3_1_P46108_124_198	4	83.25	0.00282158	1	4	1	1	8|127:22|57:98|21	0.000|0.006|0.005|0.000		LIG_SH3_2|5|11|PALPTK	5;11;PALPTK	1	1	1	4	1.5e-05	552	567	VQDIQPALPTKGEVLL	P07476	IVL	Involucrin	0		FALSE	FALSE	Tbio	0.019	extracellular exosome	0	protein binding, bridging	0.064	response to stimulus
CRK_SH3_1_P46108_124_198	2	7.5	7.76483e-05	1	2	0	1	26:4|-|-|-	0.000|0.000|0.000|0.000		LIG_SH3_2|1|7|PALPTK	1;7;PALPTK	1	1	1	1	8e-06	556	571	QPALPTKGEVLLPVEH	P07476	IVL	Involucrin	0		FALSE	FALSE	Tbio	0.019	extracellular exosome	0	protein binding, bridging	0.064	response to stimulus
CRK_SH3_1_P46108_124_198	3	43.5	0.00248852	1	3	0	1	30|13:36|11:71|13	0.000|0.007|0.003|0.000			-	1	1	0	4	5e-06	8	23	SQECLPPKKRDLPVTS	P0C7T5	ATXN1L	Ataxin-1-like	0		FALSE	FALSE	Tbio	0.014	intracellular non-membrane-bounded organelle	0.382	binding	0.003	positive regulation of immune system process
CRK_SH3_1_P46108_124_198	2	3	0.000254607	1	2	0	1	-|4|8|-	0.000|0.001|0.000|0.000			-	1	1	0	2	4e-05	1848	1863	DDTVEMPLPKKLKSVT	P12270	TPR	Nucleoprotein TPR	0		FALSE	FALSE	Tbio	0.014	intracellular non-membrane-bounded organelle	0.001	protein kinase binding	0	response to growth factor
CRK_SH3_1_P46108_124_198	3	68.25	0.00284255	1	3	0	1	5|111:38|29:44|4:42	0.000|0.008|0.002|0.001		LIG_SH3_2|2|8|PALPPR	2;8;PALPPR	1	1	0	4	1e-06	340	355	EPPALPPRTLEGLQVE	P14317	HCLS1	Hematopoietic lineage cell-specific protein	0		FALSE	FALSE	Tbio	0.044	cytoplasm	0	SH3 domain binding	0	regulation of actin cytoskeleton organization
CRK_SH3_1_P46108_124_198	2	2.75	0.000198423	1	2	0	1	-|2:3|6|-	0.000|0.001|0.000|0.000			-	1	1	0	2	8.9e-05	114	129	AVLLPKKTSATVGPKA	P16104	H2AFX	Histone H2AX	0		FALSE	FALSE	Tbio	0.014	intracellular non-membrane-bounded organelle	0.012	enzyme binding	0.005	protein-containing complex assembly
CRK_SH3_1_P46108_124_198	2	1.5	3.62876e-05	1	2	0	1	3|-|3|-	0.000|0.000|0.000|0.000	308|310|||bait_domain||PPKPPK|8294442	LIG_SH3_2|2|8|PALPPK	2;8;PALPPK	1	1	0	2	1e-06	303	318	PAPALPPKPPKPTTVA	P27986	PIK3R1	Phosphatidylinositol 3-kinase regulatory subunit alpha	6	1.14186e+47	FALSE	FALSE	Tchem	0.044	cytoplasm	0	insulin-like growth factor receptor binding	0	vascular endothelial growth factor receptor signaling pathway
CRK_SH3_1_P46108_124_198	2	3.75	2.8668e-05	1	2	0	1	-|-|-|15	0.000|0.000|0.000|0.000		LIG_SH3_2|4|10|PPPPPK	-	1	1	1	1	1e-06	669	684	QELPPPPPPKKRQIHV	P46939	UTRN	Utrophin	0		FALSE	FALSE	Tbio	0.002	cytoskeleton	0.001	protein kinase binding	0	positive regulation of cell-substrate adhesion
CRK_SH3_1_P46108_124_198	2	0.75	5.73359e-06	1	2	0	1	-|-|-|3	0.000|0.000|0.000|0.000		LIG_SH3_2|0|6|PPPPPK	-	1	1	1	1	1e-06	673	688	PPPPPKKRQIHVDIEA	P46939	UTRN	Utrophin	0		FALSE	FALSE	Tbio	0.002	cytoskeleton	0.001	protein kinase binding	0	positive regulation of cell-substrate adhesion
CRK_SH3_1_P46108_124_198	2	0.75	1.12017e-05	1	2	0	1	-|3|-|-	0.000|0.000|0.000|0.000			-	1	1	2	1	8e-06	460	475	SDPMSQSVADLPPKLQ	P48549	KCNJ3	G protein-activated inward rectifier potassium channel 1	0		FALSE	FALSE	Tchem	0.049	plasma membrane	0.594	molecular_function	0.017	regulation of localization
CRK_SH3_1_P46108_124_198	3	1209.25	0.0143189	1	3	0	1	3609:1228|-|-|-	0.057|0.000|0.000|0.000			-	1	1	2	1	8e-06	464	479	SQSVADLPPKLQKMAG	P48549	KCNJ3	G protein-activated inward rectifier potassium channel 1	0		FALSE	FALSE	Tchem	0.049	plasma membrane	0.594	molecular_function	0.017	regulation of localization
CRK_SH3_1_P46108_124_198	4	51.25	0.00132894	1	4	1	1	41:9|138:15|2|-	0.001|0.005|0.000|0.000			-	1	1	2	3	1.4e-05	468	483	ADLPPKLQKMAGGAAR	P48549	KCNJ3	G protein-activated inward rectifier potassium channel 1	0		FALSE	FALSE	Tchem	0.049	plasma membrane	0.594	molecular_function	0.017	regulation of localization
CRK_SH3_1_P46108_124_198	2	5.25	0.000474108	1	2	0	1	3|9|7|2	0.000|0.002|0.000|0.000		LIG_SH3_2|1|7|PLIPDK	-	1	1	0	4	2.6e-05	92	107	YPLIPDKGSSIPSSSF	P51825	AFF1	AF4/FMR2 family member 1	0		FALSE	FALSE	Tbio	0.501	intracellular part	0.594	molecular_function	1
CRK_SH3_1_P46108_124_198	3	16.5	0.000945799	1	3	0	1	14|18:16|2:13|3	0.000|0.003|0.001|0.000		LIG_SH3_2|5|11|PSLPSK	5;11;PSLPSK	1	1	0	4	1e-06	272	287	QTFPPPSLPSKSVAMQ	P51825	AFF1	AF4/FMR2 family member 1	0		FALSE	FALSE	Tbio	0.501	intracellular part	0.594	molecular_function	1
CRK_SH3_1_P46108_124_198	2	2.75	9.79768e-05	1	2	0	1	-|-|3:8|-	0.000|0.000|0.000|0.000		LIG_SH3_2|5|11|PPLPEK	5;11;PPLPEK	1	1	1	1	4e-06	40	55	YKDAFPPLPEKAACLE	Q00341	HDLBP	Vigilin	0		FALSE	FALSE	Tbio	0.038	extracellular region part	0.112	protein binding	0.679	biological_process
CRK_SH3_1_P46108_124_198	3	12	0.000539944	1	3	0	1	-|39:9|-|-	0.000|0.002|0.000|0.000		LIG_SH3_2|1|7|PPLPEK	1;7;PPLPEK	1	1	1	1	1e-06	44	59	FPPLPEKAACLESAQE	Q00341	HDLBP	Vigilin	0		FALSE	FALSE	Tbio	0.038	extracellular region part	0.112	protein binding	0.679	biological_process
CRK_SH3_1_P46108_124_198	2	1	0.000107465	1	2	0	1	-|2|2|-	0.000|0.000|0.000|0.000		LIG_SH3_2|1|7|PRLPPR	1;7;PRLPPR	1	1	0	2	5e-06	621	636	GPRLPPRQPTVASPAE	Q01826	SATB1	DNA-binding protein SATB1	0		FALSE	FALSE	Tbio	0.066	nucleus	0.382	binding	0.005	multi-organism process
CRK_SH3_1_P46108_124_198	3	13.5	0.000982938	1	3	0	1	-|2:14|4:34|-	0.000|0.002|0.001|0.000			-	1	1	0	2	2.8e-05	160	175	PTPVLMNQPPQIAPKR	Q04637	EIF4G1	Eukaryotic translation initiation factor 4 gamma 1	0		FALSE	FALSE	Tbio	0.044	cytoplasm	0.112	protein binding	0	positive regulation of cell growth
CRK_SH3_1_P46108_124_198	2	26.75	0.00036722	1	2	0	1	92:8|2:2|3|-	0.001|0.000|0.000|0.000		LIG_SH3_2|3|9|PPLPER	3;9;PPLPER	1	1	0	3	1e-06	672	687	DSPPPLPERTPESFVL	Q05209	PTPN12	Tyrosine-protein phosphatase non-receptor type 12	0		FALSE	FALSE	Tchem	0.014	intracellular non-membrane-bounded organelle	0	SH3 domain binding	0	cellular response to growth factor stimulus
CRK_SH3_1_P46108_124_198	3	13	0.00063552	1	3	0	1	7|20:9|2:14|-	0.000|0.002|0.001|0.000		LIG_SH3_2|2|8|PLLPPR	2;8;PLLPPR	1	1	0	3	1e-06	1210	1225	SPPLLPPREPVRTPDV	Q07889	SOS1	Son of sevenless homolog 1	6	1.93807e+45	FALSE	TRUE	Tbio	0.044	cytoplasm	0	SH3 domain binding	0	regulation of Ras protein signal transduction
CRK_SH3_1_P46108_124_198	2	11.5	0.000419167	1	2	0	1	-|-|10:36|-	0.000|0.000|0.002|0.000		LIG_SH3_2|4|10|PPVPPR	4;10;PPVPPR	1	1	1	1	4e-06	1286	1301	SIAGPPVPPRQSTSQH	Q07889	SOS1	Son of sevenless homolog 1	6	1.93807e+45	FALSE	TRUE	Tbio	0.044	cytoplasm	0	SH3 domain binding	0	regulation of Ras protein signal transduction
CRK_SH3_1_P46108_124_198	3	5	7.08413e-05	1	3	0	1	-|-|2:3|15	0.000|0.000|0.000|0.000		LIG_SH3_2|0|6|PPVPPR	0;6;PPVPPR	2	0.87	1	2	1e-06	1290	1305	PPVPPRQSTSQHIPKL	Q07889	SOS1	Son of sevenless homolog 1	6	1.93807e+45	FALSE	TRUE	Tbio	0.044	cytoplasm	0	SH3 domain binding	0	regulation of Ras protein signal transduction
CRK_SH3_1_P46108_124_198	2	4.75	0.000308024	1	2	0	1	-|4|13|2	0.000|0.001|0.001|0.000		LIG_SH3_2|3|9|PKLPPK	3;9;PKLPPK	1	1	0	3	1e-06	1300	1315	PHLPKLPPKTYKRELS	Q07890	SOS2	Son of sevenless homolog 2	3	1.74741e+23	FALSE	TRUE	Tbio	0.06	cytosol	0.012	enzyme binding	0	regulation of Ras protein signal transduction
CRK_SH3_1_P46108_124_198	2	1.75	0.000113996	1	2	0	1	3|2|2|-	0.000|0.000|0.000|0.000			-	1	1	0	3	4e-05	3945	3960	QLPSKLPVKVRSTCVT	Q12955	ANK3	Ankyrin-3	0		FALSE	FALSE	Tbio	0.002	cytoskeleton	0	protein binding, bridging	0	cellular response to inorganic substance
CRK_SH3_1_P46108_124_198	3	2.5	0.000184858	1	3	0	1	-|3|5|2	0.000|0.001|0.000|0.000		LIG_SH3_2|5|11|PVLPGK	5;11;PVLPGK	1	1	1	3	9e-06	736	751	GQGTAPVLPGKTGPTV	Q13428	TCOF1	Treacle protein	0		FALSE	FALSE	Tbio	0.014	intracellular non-membrane-bounded organelle	0	scaffold protein binding	0.013	regulation of cellular protein metabolic process
CRK_SH3_1_P46108_124_198	4	744.5	0.0129474	1	4	1	1	857:234|1061:88|-|52:686	0.012|0.031|0.000|0.008		LIG_SH3_2|1|7|PVLPGK	1;7;PVLPGK	3	0.996	1	3	4e-06	740	755	APVLPGKTGPTVTQVK	Q13428	TCOF1	Treacle protein	0		FALSE	FALSE	Tbio	0.014	intracellular non-membrane-bounded organelle	0	scaffold protein binding	0.013	regulation of cellular protein metabolic process
CRK_SH3_1_P46108_124_198	2	11.75	0.000378922	1	2	0	1	6|-|11:30|-	0.000|0.000|0.001|0.000			-	1	1	0	2	5.2e-05	126	141	LIVQVPPKISNISSDV	Q13449	LSAMP	Limbic system-associated membrane protein	0		FALSE	FALSE	Tbio	0.049	plasma membrane	1		0.514	cellular process
CRK_SH3_1_P46108_124_198	2	1	2.41917e-05	1	2	0	1	2|-|2|-	0.000|0.000|0.000|0.000			-	1	1	0	2	8e-06	1151	1166	LLPPKQQHLRLQTATM	Q13796	SHROOM2	Protein Shroom2	0		FALSE	FALSE	Tbio	0.002	cytoskeleton	0.002	cytoskeletal protein binding	0.005	response to external stimulus
CRK_SH3_1_P46108_124_198	3	4	0.000220349	1	3	0	1	-|3|8|5	0.000|0.001|0.000|0.000			-	1	1	1	3	4.3e-05	1452	1467	PLPAKMHNYNYGGNLQ	Q14004	CDK13	Cyclin-dependent kinase 13	0		FALSE	FALSE	Tchem	0.014	intracellular non-membrane-bounded organelle	0.001	protein kinase binding	0.002	immune effector process
CRK_SH3_1_P46108_124_198	3	1.5	2.85453e-05	1	3	0	1	4|-|2|-	0.000|0.000|0.000|0.000		LIG_SH3_2|10|16|PPLPLK	10;16;PPLPLK	1	1	1	2	1e-06	1790	1805	MTGADVADVPPPLPLK	Q14185	DOCK1	Dedicator of cytokinesis protein 1	10	1.26159e+77	FALSE	TRUE	Tbio	0.044	cytoplasm	0	SH3 domain binding	0	positive regulation of substrate adhesion-dependent cell spreading
CRK_SH3_1_P46108_124_198	4	98	0.00188195	1	4	1	1	255:29|9:8|26:63|2	0.003|0.002|0.003|0.000		LIG_SH3_2|6|12|PPLPLK	6;12;PPLPLK	1	1	1	4	1e-06	1794	1809	DVADVPPPLPLKGSVA	Q14185	DOCK1	Dedicator of cytokinesis protein 1	10	1.26159e+77	FALSE	TRUE	Tbio	0.044	cytoplasm	0	SH3 domain binding	0	positive regulation of substrate adhesion-dependent cell spreading
CRK_SH3_1_P46108_124_198	2	1.75	0.000158747	1	2	0	1	-|2:3|2|-	0.000|0.001|0.000|0.000		LIG_SH3_2|1|7|PMLPAK	1;7;PMLPAK	1	1	0	2	5e-06	458	473	KPMLPAKFGQPQGSPC	Q14190	SIM2	Single-minded homolog 2	0		FALSE	FALSE	Tbio	0.066	nucleus	0.112	protein binding	0.008	regulation of transcription by RNA polymerase II
CRK_SH3_1_P46108_124_198	2	3.25	0.000113463	1	2	0	1	2|-|11|-	0.000|0.000|0.000|0.000			-	1	1	0	2	8e-06	982	997	IPQFPVPPKSQKAQGL	Q14207	NPAT	Protein NPAT	0		FALSE	FALSE	Tbio	0.044	cytoplasm	0.112	protein binding	0.019	positive regulation of nitrogen compound metabolic process
CRK_SH3_1_P46108_124_198	4	37.5	0.00114366	1	4	1	1	12:2|52:17|2|2:63	0.000|0.004|0.000|0.001		LIG_SH3_2|4|10|PALPSK	4;10;PALPSK	1	1	1	4	1e-06	393	408	PPPVPALPSKLPTFGA	Q14258	TRIM25	E3 ubiquitin/ISG15 ligase TRIM25	0		FALSE	FALSE	Tbio	0.06	cytosol	0.112	protein binding	0	negative regulation of locomotion
CRK_SH3_1_P46108_124_198	3	5	0.00015692	1	3	0	1	2|-|7:11|-	0.000|0.000|0.001|0.000		LIG_SH3_2|0|6|PALPSK	0;6;PALPSK	1	1	1	2	5e-06	397	412	PALPSKLPTFGAPEQL	Q14258	TRIM25	E3 ubiquitin/ISG15 ligase TRIM25	0		FALSE	FALSE	Tbio	0.06	cytosol	0.112	protein binding	0	negative regulation of locomotion
CRK_SH3_1_P46108_124_198	2	5.5	0.000314067	1	2	0	1	2|7:5|4:4|-	0.000|0.001|0.000|0.000		LIG_SH3_2|8|14|PTLPAK	8;14;PTLPAK	1	1	0	3	9e-06	79	94	SSALACTLPTLPAKVY	Q15080	NCF4	Neutrophil cytosol factor 4	0		FALSE	FALSE	Tbio	0.035	vesicle	0.012	enzyme binding	0	vascular endothelial growth factor receptor signaling pathway
CRK_SH3_1_P46108_124_198	3	44	0.00054989	1	3	0	1	125:45|3|3|-	0.002|0.000|0.000|0.000		LIG_SH3_2|10|16|PTVPPR	10;16;PTVPPR	1	1	0	3	5e-06	2300	2315	PPVLAEKARVPTVPPR	Q15772	SPEG	Striated muscle preferentially expressed protein kinase	0		FALSE	FALSE	Tbio	0.066	nucleus	0.382	binding	0.046	negative regulation of cellular process
CRK_SH3_1_P46108_124_198	3	2.25	7.3787e-05	1	3	0	1	2|-|7|-	0.000|0.000|0.000|0.000		LIG_SH3_2|6|12|PQLPKK	6;12;PQLPKK	1	1	1	2	1.5e-05	269	284	TKPDASPQLPKKSITN	Q3KR37	GRAMD1B	GRAM domain-containing protein 1B	0		FALSE	FALSE	Tdark	0.114	membrane part	1		1
CRK_SH3_1_P46108_124_198	3	2	0.00011511	1	3	0	1	-|2|2|4	0.000|0.000|0.000|0.000		LIG_SH3_2|2|8|PQLPKK	2;8;PQLPKK	1	1	1	3	1.1e-05	273	288	ASPQLPKKSITNSTLT	Q3KR37	GRAMD1B	GRAM domain-containing protein 1B	0		FALSE	FALSE	Tdark	0.114	membrane part	1		1
CRK_SH3_1_P46108_124_198	3	69.75	0.00327225	1	3	0	1	75|14:41|9:117|23	0.001|0.007|0.005|0.000		LIG_SH3_2|5|11|PHLPSK	5;11;PHLPSK	1	1	0	4	1e-06	286	301	TASSPPHLPSKRLPPW	Q4G0A6	MINDY4	Probable ubiquitin carboxyl-terminal hydrolase MINDY-4	0		FALSE	FALSE	Tdark	1		0.594	molecular_function	1
CRK_SH3_1_P46108_124_198	3	10.75	0.000747407	1	3	0	1	3|16:14|2:5|3	0.000|0.003|0.000|0.000		LIG_SH3_2|1|7|PELPKK	1;7;PELPKK	2	0.935	0	4	4e-06	100	115	KPELPKKPNPGLIRSV	Q5HYK7	SH3D19	SH3 domain-containing protein 19	0		FALSE	FALSE	Tbio	0.049	plasma membrane	0.112	protein binding	0	regulation of cell morphogenesis
CRK_SH3_1_P46108_124_198	3	6.5	0.00037711	1	3	0	1	6:2|2:6|8|2	0.000|0.001|0.000|0.000		LIG_SH3_2|3|9|PAIPPK	-	1	1	1	4	4e-06	636	651	MLGPAIPPKATPEPAI	Q5T0Z8	C6orf132	Uncharacterized protein C6orf132	0		FALSE	FALSE	Tdark	1		1		1
CRK_SH3_1_P46108_124_198	2	2.5	9.91906e-05	1	2	0	1	-|-|10|-	0.000|0.000|0.000|0.000		LIG_SH3_2|5|11|PAIPPK	-	1	1	1	1	4e-06	644	659	KATPEPAIPPKATLWP	Q5T0Z8	C6orf132	Uncharacterized protein C6orf132	0		FALSE	FALSE	Tdark	1		1		1
CRK_SH3_1_P46108_124_198	3	134	0.00427432	1	3	0	1	24:6|367:49|17:46|5:22	0.000|0.014|0.002|0.000		LIG_SH3_2|2|8|PVLPGK	2;8;PVLPGK	1	1	0	4	8e-06	2263	2278	HIPVLPGKVGESTERE	Q5VU43	PDE4DIP	Myomegalin	0		FALSE	FALSE	Tbio	0.014	intracellular non-membrane-bounded organelle	0.012	enzyme binding	0.001	regulation of cytoskeleton organization
CRK_SH3_1_P46108_124_198	3	352	0.00779155	1	3	0	1	-|1018:29|232:129|-	0.000|0.020|0.011|0.000		LIG_SH3_2|0|6|PPLPEK	0;6;PPLPEK	1	1	0	2	4e-06	153	168	PPLPEKFVVKGVVDRF	Q5VWJ9	SNX30	Sorting nexin-30	0		FALSE	FALSE	Tdark	0.035	vesicle	0.382	binding	0.058	cellular component organization
CRK_SH3_1_P46108_124_198	4	972.5	0.0179782	1	4	1	1	1081:767|1617:68|257:98|2	0.026|0.036|0.010|0.000		LIG_SH3_2|5|11|PPVPVK	5;11;PPVPVK	1	1	1	4	2e-06	1402	1417	ASSPEPPVPVKETRPY	Q5VWN6	FAM208B	Protein FAM208B	0		FALSE	FALSE	Tdark	0.06	cytosol	1		1
CRK_SH3_1_P46108_124_198	4	122	0.00380932	1	4	1	1	-|233:26|127:102|-	0.000|0.008|0.007|0.000		LIG_SH3_2|1|7|PPVPVK	1;7;PPVPVK	1	1	1	2	4e-06	1406	1421	EPPVPVKETRPYQAVT	Q5VWN6	FAM208B	Protein FAM208B	0		FALSE	FALSE	Tdark	0.06	cytosol	1		1
CRK_SH3_1_P46108_124_198	2	7.75	0.000201843	1	2	0	1	13|4:2|6|6	0.000|0.000|0.000|0.000			-	1	1	1	4	0.0016	220	235	IEAKDLPAKKKYLCEL	Q5VWQ8	DAB2IP	Disabled homolog 2-interacting protein	0		FALSE	FALSE	Tbio	0.019	extracellular exosome	0	signaling adaptor activity	0	vascular endothelial growth factor receptor signaling pathway
CRK_SH3_1_P46108_124_198	2	1.25	3.41108e-05	1	2	0	1	2|-|3|-	0.000|0.000|0.000|0.000			-	1	1	1	2	0.0002	224	239	DLPAKKKYLCELCLDD	Q5VWQ8	DAB2IP	Disabled homolog 2-interacting protein	0		FALSE	FALSE	Tbio	0.019	extracellular exosome	0	signaling adaptor activity	0	vascular endothelial growth factor receptor signaling pathway
CRK_SH3_1_P46108_124_198	4	358.5	0.00343084	1	4	1	1	6|3|3|45:1377	0.000|0.001|0.000|0.013		LIG_SH3_2|10|16|PSLPTK	10;16;PSLPTK	3	0.981	1	4	6e-06	676	691	SDDSDDIVIAPSLPTK	Q6IPM2	IQCE	IQ domain-containing protein E	0		FALSE	FALSE	Tdark	0.114	membrane part	1		1
CRK_SH3_1_P46108_124_198	4	47.5	0.000657625	1	4	1	1	63:40|-|-|12:75	0.001|0.000|0.000|0.001		LIG_SH3_2|6|12|PSLPTK	6;12;PSLPTK	1	1	1	2	8e-06	680	695	DDIVIAPSLPTKNFPV	Q6IPM2	IQCE	IQ domain-containing protein E	0		FALSE	FALSE	Tdark	0.114	membrane part	1		1
CRK_SH3_1_P46108_124_198	2	4.25	0.000155388	1	2	0	1	6|3:2|4|2	0.000|0.000|0.000|0.000		LIG_SH3_2|4|10|PPIPSR	-	2	0.85	0	4	8e-06	6	21	AGTPPPIPSREGRLQP	Q6PXP3	SLC2A7	Solute carrier family 2, facilitated glucose transporter member 7	0		FALSE	FALSE	Tdark	0.049	plasma membrane	0.594	molecular_function	0.679	biological_process
CRK_SH3_1_P46108_124_198	3	120	0.00338714	1	3	0	1	3|435:40|-|2	0.000|0.014|0.000|0.000		LIG_SH3_2|10|16|PPLPPR	10;16;PPLPPR	1	1	0	3	1e-06	71	86	NVLNESPVQLPPLPPR	Q6UWF3	SCIMP	SLP adapter and CSK-interacting membrane protein	0		FALSE	FALSE	Tdark	0.114	membrane part	1		0.001	positive regulation of MAPK cascade
CRK_SH3_1_P46108_124_198	3	486.25	0.00912037	1	3	0	1	45:19|1107:47|21:29|85:592	0.001|0.025|0.002|0.009			-	2	0.997	0	4	8e-06	44	59	NAPALSPKSYASGPGP	Q6ZQN5	FOXI2	Forkhead box protein I2	0		FALSE	FALSE	Tbio	0.066	nucleus	0.382	binding	0.514	cellular process
CRK_SH3_1_P46108_124_198	2	1	2.41917e-05	1	2	0	1	2|-|2|-	0.000|0.000|0.000|0.000		LIG_SH3_2|4|10|PPVPER	4;10;PPVPER	1	1	0	2	1e-06	924	939	SSPVPPVPERRGSLTL	Q6ZRV2	FAM83H	Protein FAM83H	0		FALSE	FALSE	Tbio	0.002	cytoskeleton	0.001	protein kinase binding	0	positive regulation of cell migration
CRK_SH3_1_P46108_124_198	2	8	0.000336541	1	2	0	1	10|8:5|2:5|2	0.000|0.001|0.000|0.000		LIG_SH3_2|2|8|PPLPCK	2;8;PPLPCK	1	1	0	4	1e-06	108	123	EKPPLPCKPRNMTGLD	Q6ZS10	CLEC17A	C-type lectin domain family 17, member A	0		FALSE	FALSE	Tbio	0.114	membrane part	0.382	binding	1
CRK_SH3_1_P46108_124_198	2	1.25	1.39982e-05	1	2	0	1	3|2|-|-	0.000|0.000|0.000|0.000		LIG_SH3_2|10|16|PRLPPK	10;16;PRLPPK	1	1	0	2	4e-06	657	672	QTEDVMPRIEPRLPPK	Q6ZSS7	MFSD6	Major facilitator superfamily domain-containing protein 6	0		FALSE	FALSE	Tbio	0.114	membrane part	1		1
CRK_SH3_1_P46108_124_198	2	0.75	2.97572e-05	1	2	0	1	-|-|3|-	0.000|0.000|0.000|0.000			-	1	1	1	1	1.6e-05	473	488	ELSFPQLLPKTSPQSA	Q6ZU69	FAM205A	Protein FAM205A	0		FALSE	FALSE	Tdark	0.066	nucleus	1		1
CRK_SH3_1_P46108_124_198	4	18.75	0.000877431	1	4	1	1	18|5:10|3:36|3	0.000|0.002|0.002|0.000			-	1	1	1	4	5e-06	477	492	PQLLPKTSPQSAPPSS	Q6ZU69	FAM205A	Protein FAM205A	0		FALSE	FALSE	Tdark	0.066	nucleus	1		1
CRK_SH3_1_P46108_124_198	2	42.5	0.00142647	1	2	0	1	-|-|70:100|-	0.000|0.000|0.006|0.000		LIG_SH3_2|3|9|PLLPLK	3;9;PLLPLK	1	1	0	1	8e-06	224	239	PPEPLLPLKCPATQPH	Q6ZUB1	SPATA31E1	Spermatogenesis-associated protein 31E1	0		FALSE	FALSE	Tdark	0.114	membrane part	1		0.514	cellular process
CRK_SH3_1_P46108_124_198	2	13.75	0.000455204	1	2	0	1	4|-|16:35|-	0.000|0.000|0.002|0.000		LIG_SH3_2|3|9|PPLPPK	3;9;PPLPPK	1	1	0	2	1e-06	919	934	NLPPPLPPKKYAITSV	Q70EK8	USP53	Inactive ubiquitin carboxyl-terminal hydrolase 53	3	3.22962e+23	TRUE	FALSE	Tdark	0.815	cellular_component	1		0.005	response to external stimulus
CRK_SH3_1_P46108_124_198	2	3.75	0.000172704	1	2	0	1	2|2:2|7|2	0.000|0.000|0.000|0.000		LIG_SH3_2|2|8|PPLPSK	2;8;PPLPSK	1	1	0	4	1e-06	80	95	PIPPLPSKLPPVNLIH	Q7L190	DPPA4	Developmental pluripotency-associated protein 4	3	2.68716e+23	FALSE	FALSE	Tbio	0.501	intracellular part	1		0.027	regulation of transcription, DNA-templated
CRK_SH3_1_P46108_124_198	2	2.25	0.000126091	1	2	0	1	4|2|3|-	0.000|0.000|0.000|0.000		LIG_SH3_2|5|11|PTLPVK	5;11;PTLPVK	1	1	0	3	9e-06	76	91	NSTSRPTLPVKSLAQR	Q7Z422	SZRD1	SUZ domain-containing protein 1	0		FALSE	FALSE	Tdark	1		1		1
CRK_SH3_1_P46108_124_198	2	19	0.000387911	1	2	0	1	30|6:2|10|5:23	0.000|0.000|0.000|0.000		LIG_SH3_2|9|15|PPLPIK	9;15;PPLPIK	1	1	0	4	1e-06	605	620	VGGQDGEQAPPLPIKA	Q7Z4F1	LRP10	Low-density lipoprotein receptor-related protein 10	0		FALSE	FALSE	Tbio	0.114	membrane part	0.594	molecular_function	0.679	biological_process
CRK_SH3_1_P46108_124_198	2	2	3.98991e-05	1	2	0	1	-|-|2:2|4	0.000|0.000|0.000|0.000		LIG_SH3_2|6|12|PGLPSK	6;12;PGLPSK	1	1	0	2	1e-06	1209	1224	KELSPPPGLPSKIGSI	Q7Z4S6	KIF21A	Kinesin-like protein KIF21A	0		FALSE	FALSE	Tbio	0.049	plasma membrane	0.002	cytoskeletal protein binding	0.514	cellular process
CRK_SH3_1_P46108_124_198	4	25.25	0.000706827	1	4	1	1	-|-|32:44|2:23	0.000|0.000|0.003|0.000		LIG_SH3_2|6|12|PPLPFK	6;12;PPLPFK	1	1	1	2	4e-06	997	1012	GILNTQPPLPFKEAHV	Q7Z570	ZNF804A	Zinc finger protein 804A	0		FALSE	FALSE	Tbio	0.044	cytoplasm	0.382	binding	0.001	positive regulation of cell development
CRK_SH3_1_P46108_124_198	4	143.75	0.00294349	1	4	1	1	234:34|43:12|76:92|2:82	0.003|0.003|0.006|0.001		LIG_SH3_2|3|9|PPLPFK	3;9;PPLPFK	1	1	1	4	4e-06	1000	1015	NTQPPLPFKEAHVSGH	Q7Z570	ZNF804A	Zinc finger protein 804A	0		FALSE	FALSE	Tbio	0.044	cytoplasm	0.382	binding	0.001	positive regulation of cell development
CRK_SH3_1_P46108_124_198	3	2	1.6352e-05	1	3	0	1	4|-|-|4	0.000|0.000|0.000|0.000		LIG_SH3_2|5|11|PPLPAK	5;11;PPLPAK	1	1	1	2	1e-06	943	958	PHSSPPPLPAKASRQL	Q86UU1	PHLDB1	Pleckstrin homology-like domain family B member 1	0		FALSE	FALSE	Tbio	0.044	cytoplasm	1		0.001	regulation of cytoskeleton organization
CRK_SH3_1_P46108_124_198	2	1.5	5.20924e-05	1	2	0	1	-|-|2:4|-	0.000|0.000|0.000|0.000		LIG_SH3_2|1|7|PPLPAK	1;7;PPLPAK	1	1	1	1	1e-06	947	962	PPPLPAKASRQLQVYR	Q86UU1	PHLDB1	Pleckstrin homology-like domain family B member 1	0		FALSE	FALSE	Tbio	0.044	cytoplasm	1		0.001	regulation of cytoskeleton organization
CRK_SH3_1_P46108_124_198	3	1066.75	0.0129427	1	3	0	1	839:151|80:27|9:24|213:2924	0.010|0.006|0.001|0.034		LIG_SH3_2|1|7|PELPTK	1;7;PELPTK	3	0.995	0	4	8e-06	331	346	HPELPTKGKDVSYCPV	Q86UW6	N4BP2	NEDD4-binding protein 2	0		FALSE	FALSE	Tbio	0.06	cytosol	0.382	binding	1
CRK_SH3_1_P46108_124_198	2	0.75	5.73359e-06	1	2	0	1	-|-|-|3	0.000|0.000|0.000|0.000	312|325||bait_protein|bait_domain|bait_region|PPGVPALPVKNLNG|17474147;312|325||bait_protein|bait_domain|bait_region|PPGVPALPVKNLNG|17474147	LIG_SH3_2|10|16|PALPVK	10;16;PALPVK	1	1	2	1	1e-06	306	321	SARASIPPGVPALPVK	Q86Y01	DTX1	E3 ubiquitin-protein ligase DTX1	1	17474147	FALSE	FALSE	Tbio	0.044	cytoplasm	0	SH3 domain binding	0	negative regulation of immune system process
CRK_SH3_1_P46108_124_198	3	4.25	0.00028243	1	3	0	1	-|9:5|3|-	0.000|0.001|0.000|0.000	312|325||bait_protein|bait_domain|bait_region|PPGVPALPVKNLNG|17474147;312|325||bait_protein|bait_domain|bait_region|PPGVPALPVKNLNG|17474147	LIG_SH3_2|6|12|PALPVK	6;12;PALPVK	1	1	2	2	4e-06	310	325	SIPPGVPALPVKNLNG	Q86Y01	DTX1	E3 ubiquitin-protein ligase DTX1	1	17474147	FALSE	FALSE	Tbio	0.044	cytoplasm	0	SH3 domain binding	0	negative regulation of immune system process
CRK_SH3_1_P46108_124_198	3	6	0.00026667	1	3	0	1	8|3|3:10|-	0.000|0.001|0.000|0.000	312|325||bait_protein|bait_domain|bait_region|PPGVPALPVKNLNG|17474147;312|325||bait_protein|bait_domain|bait_region|PPGVPALPVKNLNG|17474147	LIG_SH3_2|2|8|PALPVK	2;8;PALPVK	1	1	2	3	4e-06	314	329	GVPALPVKNLNGTGPV	Q86Y01	DTX1	E3 ubiquitin-protein ligase DTX1	1	17474147	FALSE	FALSE	Tbio	0.044	cytoplasm	0	SH3 domain binding	0	negative regulation of immune system process
CRK_SH3_1_P46108_124_198	2	4.5	0.000202425	1	2	0	1	-|5:3|4:2|4	0.000|0.001|0.000|0.000		LIG_SH3_2|3|9|PQLPPR	3;9;PQLPPR	1	1	0	3	1e-06	560	575	PSCPQLPPRDSPRCLM	Q86YN6	PPARGC1B	Peroxisome proliferator-activated receptor gamma coactivator 1-beta	0		FALSE	FALSE	Tbio	0.066	nucleus	0.001	protein domain specific binding	0	cellular response to reactive oxygen species
CRK_SH3_1_P46108_124_198	2	3.75	8.07492e-05	1	2	0	1	-|11|4|-	0.000|0.000|0.000|0.000		LIG_SH3_2|10|16|PELPVK	10;16;PELPVK	1	1	0	2	5e-06	459	474	EDEVDSAVQHPELPVK	Q8IWB9	TEX2	Testis-expressed protein 2	0		FALSE	FALSE	Tbio	0.114	membrane part	0.382	binding	0.054	signal transduction
CRK_SH3_1_P46108_124_198	2	1.5	5.95144e-05	1	2	0	1	-|-|6|-	0.000|0.000|0.000|0.000		LIG_SH3_2|9|15|PSVPTK	9;15;PSVPTK	1	1	1	1	3.3e-05	1424	1439	SSEQLSQKLPSVPTKL	Q8IZD2	KMT2E	Inactive histone-lysine N-methyltransferase 2E	0		FALSE	FALSE	Tbio	0.044	cytoplasm	0.012	enzyme binding	0.002	immune effector process
CRK_SH3_1_P46108_124_198	4	24.75	0.000830257	1	4	1	1	17:4|66:12|-|-	0.000|0.003|0.000|0.000		LIG_SH3_2|1|7|PSVPTK	1;7;PSVPTK	1	1	1	2	9e-06	1432	1447	LPSVPTKLHCPPSPHL	Q8IZD2	KMT2E	Inactive histone-lysine N-methyltransferase 2E	0		FALSE	FALSE	Tbio	0.044	cytoplasm	0.012	enzyme binding	0.002	immune effector process
CRK_SH3_1_P46108_124_198	2	17.75	0.000287785	1	2	0	1	28|-|2:14|2:25	0.000|0.000|0.001|0.000		LIG_SH3_2|7|13|PALPPK	7;13;PALPPK	1	1	0	3	1e-06	1964	1979	PQDPMDPPALPPKPYH	Q8IZD9	DOCK3	Dedicator of cytokinesis protein 3	3	1.08543e+23	FALSE	FALSE	Tbio	0.06	cytosol	0	SH3 domain binding	0.054	signal transduction
CRK_SH3_1_P46108_124_198	2	15.5	0.000296425	1	2	0	1	-|-|6:19|37	0.000|0.000|0.001|0.000		LIG_SH3_2|3|9|PELPVK	3;9;PELPVK	1	1	0	2	5e-06	60	75	LEAPELPVKVNPTKPR	Q8IZQ5	SELENOH	Selenoprotein H	0		FALSE	FALSE	Tbio	1		0.382	binding	1
CRK_SH3_1_P46108_124_198	2	1.75	3.38363e-05	1	2	0	1	3|2|2|-	0.000|0.000|0.000|0.000			-	1	1	0	3	1e-06	727	742	PSVDLLPPKSGPLTVP	Q8N137	CNTROB	Centrobin	0		FALSE	FALSE	Tbio	0.014	intracellular non-membrane-bounded organelle	0.001	protein domain specific binding	0.011	cellular component assembly
CRK_SH3_1_P46108_124_198	2	29	0.000334054	1	2	0	1	48:19|-|-|3:46	0.001|0.000|0.000|0.001		LIG_SH3_2|9|15|PALPPK	9;15;PALPPK	1	1	0	2	1e-06	1920	1935	LSIPVTSEPPALPPKP	Q8N1I0	DOCK4	Dedicator of cytokinesis protein 4	0		FALSE	FALSE	Tbio	0.014	intracellular non-membrane-bounded organelle	0	protein tyrosine kinase binding	0	positive regulation of smooth muscle cell migration
CRK_SH3_1_P46108_124_198	3	191	0.00288271	1	3	0	1	-|2|29:42|80:611	0.000|0.000|0.002|0.009		LIG_SH3_2|3|9|PTIPQK	-	3	0.991	0	3	4e-06	510	525	PSVPTIPQKAVSPTAP	Q8N5Q1	FAM71E2	Protein FAM71E2	0		FALSE	FALSE	Tdark	0.066	nucleus	1		1
CRK_SH3_1_P46108_124_198	2	2	0.000123915	1	2	0	1	3|2|3|-	0.000|0.000|0.000|0.000		LIG_SH3_2|1|7|PVLPDK	1;7;PVLPDK	1	1	0	3	2.5e-05	80	95	SPVLPDKRNGIFPAAA	Q8N6S5	ARL6IP6	ADP-ribosylation factor-like protein 6-interacting protein 6	0		FALSE	FALSE	Tdark	0.114	membrane part	1		1
CRK_SH3_1_P46108_124_198	3	3537.25	0.0714556	1	3	0	1	10|2:3|3374:1590|1424:7746	0.000|0.001|0.147|0.138		LIG_SH3_2|3|9|PTVPTK	3;9;PTVPTK	4	0.995	0	4	1e-06	180	195	PFPPTVPTKAYDSTVL	Q8N865	C7orf31	Uncharacterized protein C7orf31	0		FALSE	FALSE	Tdark	0.044	cytoplasm	1		1
CRK_SH3_1_P46108_124_198	2	11.5	0.000490187	1	2	0	1	5|2:4|5:26|4	0.000|0.001|0.001|0.000		LIG_SH3_2|8|14|PTLPGK	8;14;PTLPGK	1	1	0	4	1.1e-05	415	430	PFLAEHKYPTLPGKLS	Q8ND30	PPFIBP2	Liprin-beta-2	3	2.68716e+23	FALSE	TRUE	Tbio	0.038	extracellular region part	0.112	protein binding	1
CRK_SH3_1_P46108_124_198	3	167.75	0.00908688	1	3	0	1	16|40:92|70:446|7	0.000|0.017|0.019|0.000			-	1	1	0	4	4e-06	1716	1731	ELWKVPLPPKNITAPS	Q8NDV7	TNRC6A	Trinucleotide repeat-containing gene 6A protein	0		FALSE	FALSE	Tbio	0.014	intracellular non-membrane-bounded organelle	0.382	binding	0.006	regulation of immune system process
CRK_SH3_1_P46108_124_198	3	25.25	0.00103953	1	3	0	1	17:2|5:11|3:44|19	0.000|0.002|0.002|0.000		LIG_SH3_2|7|13|PPLPQK	7;13;PPLPQK	1	1	0	4	1e-06	580	595	LSETVTKPPLPQKNTA	Q8NE18	NSUN7	Putative methyltransferase NSUN7	0		FALSE	FALSE	Tdark	1		0.382	binding	1
CRK_SH3_1_P46108_124_198	3	1.5	0.000104397	1	3	0	1	2|2|2|-	0.000|0.000|0.000|0.000		LIG_SH3_2|8|14|PALPSK	8;14;PALPSK	1	1	1	3	1e-06	700	715	SGLGEEEPPALPSKLL	Q8NFM7	IL17RD	Interleukin-17 receptor D	0		FALSE	FALSE	Tbio	0.114	membrane part	0.594	molecular_function	0.054	signal transduction
CRK_SH3_1_P46108_124_198	3	6	0.000161363	1	3	0	1	-|7|9:8|-	0.000|0.000|0.001|0.000		LIG_SH3_2|0|6|PALPSK	0;6;PALPSK	1	1	1	2	4e-06	708	723	PALPSKLLSSGSCKAD	Q8NFM7	IL17RD	Interleukin-17 receptor D	0		FALSE	FALSE	Tbio	0.114	membrane part	0.594	molecular_function	0.054	signal transduction
CRK_SH3_1_P46108_124_198	2	7.75	0.000414669	1	2	0	1	7|3:6|2:11|2	0.000|0.001|0.000|0.000		LIG_SH3_2|5|11|PEIPPR	-	1	1	0	4	8e-06	656	671	ELPVSPEIPPRKSQYL	Q8NI17	IL31RA	Interleukin-31 receptor subunit alpha	0		FALSE	FALSE	Tbio	0.049	plasma membrane	0.001	protein kinase binding	0	negative regulation of immune system process
CRK_SH3_1_P46108_124_198	4	16.5	0.00098863	1	4	1	1	13:4|9:16|9:15|-	0.000|0.003|0.001|0.000		LIG_SH3_2|10|16|PPLPPK	10;16;PPLPPK	1	1	1	3	1e-06	212	227	LKAIPCSSSAPPLPPK	Q8TC76	FAM110B	Protein FAM110B	0		FALSE	FALSE	Tbio	0.06	cytosol	1		1
CRK_SH3_1_P46108_124_198	3	1.25	3.41108e-05	1	3	0	1	2|-|3|-	0.000|0.000|0.000|0.000		LIG_SH3_2|2|8|PPLPPK	2;8;PPLPPK	1	1	1	2	1e-06	220	235	SAPPLPPKPKIAAIAS	Q8TC76	FAM110B	Protein FAM110B	0		FALSE	FALSE	Tbio	0.06	cytosol	1		1
CRK_SH3_1_P46108_124_198	3	19	0.00103707	1	3	0	1	9|4:14|11:31|7	0.000|0.003|0.002|0.000		LIG_SH3_2|3|9|PPLPVK	3;9;PPLPVK	1	1	0	4	1e-06	750	765	DCPPPLPVKNSSRTLV	Q8TDY4	ASAP3	Arf-GAP with SH3 domain, ANK repeat and PH domain-containing protein 3	3	1.93807e+23	FALSE	TRUE	Tbio	0.06	cytosol	0.382	binding	0	regulation of GTPase activity
CRK_SH3_1_P46108_124_198	2	3	5.68797e-05	1	2	0	1	5|-|2:3|2	0.000|0.000|0.000|0.000		LIG_SH3_2|6|12|PELPQR	6;12;PELPQR	1	1	0	3	7e-06	268	283	PTNESAPELPQRHNSL	Q8TF74	WIPF2	WAS/WASL-interacting protein family member 2	0		FALSE	FALSE	Tbio	0.002	cytoskeleton	0.002	cytoskeletal protein binding	0	Fc-gamma receptor signaling pathway involved in phagocytosis
CRK_SH3_1_P46108_124_198	3	16	0.000533386	1	3	0	1	-|2|24:38|-	0.000|0.000|0.002|0.000		LIG_SH3_2|7|13|PEVPKK	7;13;PEVPKK	1	1	0	2	4.2e-05	11390	11405	KEPPAKVPEVPKKIVV	Q8WZ42	TTN	Titin	0		FALSE	FALSE	Tbio	0.014	intracellular non-membrane-bounded organelle	0	protein self-association	0.001	response to inorganic substance
CRK_SH3_1_P46108_124_198	2	2.25	5.83025e-05	1	2	0	1	4|-|5|-	0.000|0.000|0.000|0.000		LIG_SH3_2|3|9|PQLPPK	3;9;PQLPPK	1	1	0	2	1e-06	606	621	SSSPQLPPKPSIDLTV	Q8WZ74	CTTNBP2	Cortactin-binding protein 2	0		FALSE	FALSE	Tbio	0.035	vesicle	0	SH3 domain binding	0.679	biological_process
CRK_SH3_1_P46108_124_198	2	2.5	0.000127737	1	2	0	1	3|2|3|2	0.000|0.000|0.000|0.000		LIG_SH3_2|5|11|PALPPK	5;11;PALPPK	1	1	0	4	1e-06	30	45	IEMDPPALPPKPPKPM	Q92569	PIK3R3	Phosphatidylinositol 3-kinase regulatory subunit gamma	2	2581455419380740	FALSE	FALSE	Tbio	0.06	cytosol	0	phosphotyrosine residue binding	0.001	transmembrane receptor protein tyrosine kinase signaling pathway
CRK_SH3_1_P46108_124_198	2	3.5	7.48039e-05	1	2	0	1	-|-|6|8	0.000|0.000|0.000|0.000		LIG_SH3_2|1|7|PPLPPR	1;7;PPLPPR	1	1	0	2	1e-06	994	1009	APPLPPREPPSKAAQE	Q92618	ZNF516	Zinc finger protein 516	0		FALSE	FALSE	Tbio	0.066	nucleus	0.112	protein binding	0.019	positive regulation of nitrogen compound metabolic process
CRK_SH3_1_P46108_124_198	4	1494.25	0.0194958	1	4	1	1	4310:1493|12:26|40:77|2:17	0.069|0.005|0.004|0.000		LIG_SH3_2|9|15|PELPPR	9;15;PELPPR	8	0.996	2	4	1e-06	115	130	DTVESVVSPPELPPRN	Q92835	INPP5D	Phosphatidylinositol 3,4,5-trisphosphate 5-phosphatase 1	0		FALSE	FALSE	Tbio	0	membrane raft	0	SH3 domain binding	0	negative regulation of immune response
CRK_SH3_1_P46108_124_198	4	5580	0.0759	1	4	1	1	8644:3421|147:55|1009:423|767:7854	0.147|0.012|0.042|0.103		LIG_SH3_2|5|11|PELPPR	5;11;PELPPR	7	0.995	2	4	1e-06	119	134	SVVSPPELPPRNIPLT	Q92835	INPP5D	Phosphatidylinositol 3,4,5-trisphosphate 5-phosphatase 1	0		FALSE	FALSE	Tbio	0	membrane raft	0	SH3 domain binding	0	negative regulation of immune response
CRK_SH3_1_P46108_124_198	4	123.25	0.00227303	1	4	1	1	18:9|8|-|107:351	0.000|0.000|0.000|0.009		LIG_SH3_2|1|7|PELPPR	1;7;PELPPR	9	0.851	2	3	1e-06	123	138	PPELPPRNIPLTASSC	Q92835	INPP5D	Phosphatidylinositol 3,4,5-trisphosphate 5-phosphatase 1	0		FALSE	FALSE	Tbio	0	membrane raft	0	SH3 domain binding	0	negative regulation of immune response
CRK_SH3_1_P46108_124_198	2	7.75	0.000179524	1	2	0	1	2|-|-|10:19	0.000|0.000|0.000|0.001	391|404||bait_protein|bait_domain||EDTPPPLPPKPKFR|17474147;391|404|||bait_domain||EDTPPPLPPKPKFR|17474147;391|404||bait_protein|bait_domain||EDTPPPLPPKPKFR|17474147	LIG_SH3_2|10|16|PPLPPK	10;16;PPLPPK	1	1	0	2	1e-06	385	400	DIPTPAEDTPPPLPPK	Q92918	MAP4K1	Mitogen-activated protein kinase kinase kinase kinase 1	6	9.89107e+45	FALSE	FALSE	Tchem	0.044	cytoplasm	0.382	binding	0	positive regulation of MAP kinase activity
CRK_SH3_1_P46108_124_198	3	72.25	0.0015448	1	3	0	1	151:45|22:11|3:9|18:30	0.002|0.002|0.000|0.001		LIG_SH3_2|1|7|PSLPGK	1;7;PSLPGK	1	1	0	4	6e-06	1511	1526	APSLPGKGSGCSVALM	Q96JG9	ZNF469	Zinc finger protein 469	0		FALSE	FALSE	Tbio	0.066	nucleus	0.382	binding	0.027	regulation of transcription, DNA-templated
CRK_SH3_1_P46108_124_198	2	6.25	0.00028781	1	2	0	1	-|4:3|10:8|-	0.000|0.001|0.001|0.000		LIG_SH3_2|3|9|PDVPNK	3;9;PDVPNK	1	1	0	2	2.4e-05	283	298	TNLPDVPNKSAPSPTS	Q96JM2	ZNF462	Zinc finger protein 462	0		FALSE	FALSE	Tbio	0.066	nucleus	0.382	binding	0	regulation of binding
CRK_SH3_1_P46108_124_198	2	20	0.000237398	1	2	0	1	2|-|6|3:69	0.000|0.000|0.000|0.001			-	1	1	0	3	1.3e-05	458	473	TPVAIATQLPPKVSAA	Q96L91	EP400	E1A-binding protein p400	0		FALSE	FALSE	Tbio	0.501	intracellular part	0.112	protein binding	0.058	cellular component organization
CRK_SH3_1_P46108_124_198	2	2.5	2.68778e-05	1	2	0	1	4:2|-|-|4	0.000|0.000|0.000|0.000		LIG_SH3_2|3|9|PPMPER	-	1	1	0	2	4e-06	1112	1127	EWCPPMPERSHLTEPS	Q96MS0	ROBO3	Roundabout homolog 3	0		FALSE	FALSE	Tbio	0.049	plasma membrane	1		0.012	cell surface receptor signaling pathway
CRK_SH3_1_P46108_124_198	2	7.25	0.000467968	1	2	0	1	4|7|7:11|-	0.000|0.001|0.001|0.000		LIG_SH3_2|1|7|PPIPPR	-	4	0.829	0	3	1e-06	114	129	APPIPPRRSCLPPTCF	Q96P48	ARAP1	Arf-GAP with Rho-GAP domain, ANK repeat and PH domain-containing protein 1	1	26186194	FALSE	TRUE	Tbio	0.035	vesicle	0.006	signaling receptor binding	0	regulation of cell shape
CRK_SH3_1_P46108_124_198	2	2.75	4.74918e-05	1	2	0	1	7|-|2:2|-	0.000|0.000|0.000|0.000			-	1	1	1	2	0.0002	269	284	IEARELPPKKRYYCEL	Q96PV0	SYNGAP1	Ras/Rap GTPase-activating protein SynGAP	0		FALSE	FALSE	Tbio	0.044	cytoplasm	0	SH3 domain binding	0	regulation of Ras protein signal transduction
CRK_SH3_1_P46108_124_198	4	2217.5	0.0290039	1	4	1	1	586:290|5:3|-|901:7085	0.011|0.001|0.000|0.104			-	3	0.984	1	3	6e-06	273	288	ELPPKKRYYCELCLDD	Q96PV0	SYNGAP1	Ras/Rap GTPase-activating protein SynGAP	0		FALSE	FALSE	Tbio	0.044	cytoplasm	0	SH3 domain binding	0	regulation of Ras protein signal transduction
CRK_SH3_1_P46108_124_198	3	2	6.38679e-05	1	3	0	1	2|-|6|-	0.000|0.000|0.000|0.000		LIG_SH3_2|9|15|PALPSK	9;15;PALPSK	1	1	2	2	1e-06	2979	2994	GSTLTPHHPPALPSKL	Q96T58	SPEN	Msx2-interacting protein	1	17474147	FALSE	FALSE	Tbio	0.019	extracellular exosome	0.112	protein binding	0.001	positive regulation of cell development
CRK_SH3_1_P46108_124_198	4	9745.25	0.182574	1	4	1	1	5127:1232|21089:1009|1278:932|744:7570	0.071|0.492|0.069|0.099		LIG_SH3_2|5|11|PALPSK	5;11;PALPSK	3	0.997	2	4	2e-06	2983	2998	TPHHPPALPSKLPTEV	Q96T58	SPEN	Msx2-interacting protein	1	17474147	FALSE	FALSE	Tbio	0.019	extracellular exosome	0.112	protein binding	0.001	positive regulation of cell development
CRK_SH3_1_P46108_124_198	2	4.5	3.44016e-05	1	2	0	1	-|-|-|18	0.000|0.000|0.000|0.000		LIG_SH3_2|1|7|PALPSK	1;7;PALPSK	1	1	2	1	1e-06	2987	3002	PPALPSKLPTEVNHVP	Q96T58	SPEN	Msx2-interacting protein	1	17474147	FALSE	FALSE	Tbio	0.019	extracellular exosome	0.112	protein binding	0.001	positive regulation of cell development
CRK_SH3_1_P46108_124_198	3	4.25	0.000371845	1	3	0	1	2|3:7|5|-	0.000|0.001|0.000|0.000		LIG_SH3_2|10|16|PELPQK	10;16;PELPQK	1	1	1	3	1e-06	1	16	MAFPEPKPRPPELPQK	Q9BRX9	WDR83	WD repeat domain-containing protein 83	1	25814554	FALSE	FALSE	Tbio	0.153	membrane	1		0.054	signal transduction
CRK_SH3_1_P46108_124_198	4	383.75	0.00514535	1	4	1	1	1032:476|18:7|2|-	0.019|0.001|0.000|0.000		LIG_SH3_2|3|9|PELPQK	3;9;PELPQK	1	1	1	3	4e-06	8	23	PRPPELPQKRLKTLDC	Q9BRX9	WDR83	WD repeat domain-containing protein 83	1	25814554	FALSE	FALSE	Tbio	0.153	membrane	1		0.054	signal transduction
CRK_SH3_1_P46108_124_198	2	444.5	0.00611381	1	2	0	1	1166:306|135:5|109:57|-	0.017|0.003|0.005|0.000			-	1	1	0	3	0.0004	1517	1532	SDALMSPPPKSSLPKA	Q9BTC0	DIDO1	Death-inducer obliterator 1	0		FALSE	FALSE	Tbio	0.014	intracellular non-membrane-bounded organelle	0.382	binding	0.054	signal transduction
CRK_SH3_1_P46108_124_198	2	1.25	4.95953e-05	1	2	0	1	-|-|5|-	0.000|0.000|0.000|0.000		LIG_SH3_2|10|16|PVVPSK	10;16;PVVPSK	1	1	1	1	1.2e-05	56	71	LEDVMAVHMVPVVPSK	Q9BWN1	PRR14	Proline-rich protein 14	0		FALSE	FALSE	Tbio	0.014	intracellular non-membrane-bounded organelle	1		0.679	biological_process
CRK_SH3_1_P46108_124_198	4	178.25	0.00268858	1	4	1	1	58:5|-|57:122|6:465	0.001|0.000|0.006|0.004		LIG_SH3_2|2|8|PVVPSK	2;8;PVVPSK	3	0.994	1	3	8e-06	64	79	MVPVVPSKQTSIPQHH	Q9BWN1	PRR14	Proline-rich protein 14	0		FALSE	FALSE	Tbio	0.014	intracellular non-membrane-bounded organelle	1		0.679	biological_process
CRK_SH3_1_P46108_124_198	3	124.5	0.00169294	1	3	0	1	-|5:6|5:5|35:442	0.000|0.001|0.000|0.005		LIG_SH3_2|3|9|PALPAK	3;9;PALPAK	3	0.992	0	3	5e-06	48	63	PAKPALPAKPSLLVPV	Q9C0C2	TNKS1BP1	182 kDa tankyrase-1-binding protein	0		FALSE	FALSE	Tbio	0.002	cytoskeleton	0.001	protein domain specific binding	0.002	positive regulation of protein phosphorylation
CRK_SH3_1_P46108_124_198	2	1.25	0.000117384	1	2	0	1	-|2|3|-	0.000|0.000|0.000|0.000		LIG_SH3_2|9|15|PLLPKK	9;15;PLLPKK	1	1	0	2	8e-06	432	447	IPASPGQAAPLLPKKG	Q9H093	NUAK2	NUAK family SNF1-like kinase 2	0		FALSE	FALSE	Tchem	0.044	cytoplasm	0.382	binding	0.005	response to external stimulus
CRK_SH3_1_P46108_124_198	2	37.75	0.00120071	1	2	0	1	-|-|52:86|13	0.000|0.000|0.005|0.000			-	1	1	0	2	0.0006	8	23	DSNLPPKVWHSEMTVS	Q9H095	IQCG	IQ domain-containing protein G	0		FALSE	FALSE	Tbio	0.019	extracellular exosome	0.112	protein binding	0.011	cellular component assembly
CRK_SH3_1_P46108_124_198	2	2.5	6.40341e-05	1	2	0	1	-|-|3:4|3	0.000|0.000|0.000|0.000	583|596|||bait_domain||AQNNPPVPPKPQPK|17474147	LIG_SH3_2|10|16|PPVPPK	10;16;PPVPPK	1	1	0	2	1e-06	577	592	ESVAYHAQNNPPVPPK	Q9H2P0	ADNP	Activity-dependent neuroprotector homeobox protein	0		FALSE	FALSE	Tbio	0.038	extracellular region part	0.002	cytoskeletal protein binding	0	positive regulation of cell morphogenesis involved in differentiation
CRK_SH3_1_P46108_124_198	3	7534.5	0.1572	1	3	0	1	8231:5140|4:2|10469:3746|427:2119	0.180|0.000|0.409|0.040		LIG_SH3_2|0|6|PELPVK	0;6;PELPVK	5	0.999	0	4	5e-06	705	720	PELPVKHLRAAGDPWE	Q9H3T2	SEMA6C	Semaphorin-6C	0		FALSE	FALSE	Tbio	0.114	membrane part	1		0.514	cellular process
CRK_SH3_1_P46108_124_198	2	3.5	6.26806e-05	1	2	0	1	-|-|-|3:11	0.000|0.000|0.000|0.000		LIG_SH3_2|4|10|PPVPPK	4;10;PPVPPK	2	0.824	1	1	1e-06	510	525	ALPPPPVPPKSEAVRE	Q9H706	GAREM1	GRB2-associated and regulator of MAPK protein 1	0		FALSE	FALSE	Tbio	0.049	plasma membrane	0.112	protein binding	0	cellular response to growth factor stimulus
CRK_SH3_1_P46108_124_198	4	18.25	0.000595909	1	4	1	1	-|7:10|2:2|52	0.000|0.002|0.000|0.000		LIG_SH3_2|0|6|PPVPPK	0;6;PPVPPK	1	1	1	3	1e-06	514	529	PPVPPKSEAVREECRL	Q9H706	GAREM1	GRB2-associated and regulator of MAPK protein 1	0		FALSE	FALSE	Tbio	0.049	plasma membrane	0.112	protein binding	0	cellular response to growth factor stimulus
CRK_SH3_1_P46108_124_198	2	11.5	0.00034026	1	2	0	1	-|-|14:24|8	0.000|0.000|0.001|0.000		LIG_SH3_2|9|15|PALPPR	9;15;PALPPR	1	1	0	2	1e-06	714	729	GVTKQSTSCPALPPRA	Q9H706	GAREM1	GRB2-associated and regulator of MAPK protein 1	0		FALSE	FALSE	Tbio	0.049	plasma membrane	0.112	protein binding	0	cellular response to growth factor stimulus
CRK_SH3_1_P46108_124_198	4	226.25	0.00320547	1	4	1	1	620:183|85:12|5|-	0.009|0.003|0.000|0.000			-	1	1	1	3	1e-06	1784	1799	QSTPLSPPPLTPKATR	Q9H7D0	DOCK5	Dedicator of cytokinesis protein 5	1	26186194	FALSE	TRUE	Tbio	0.044	cytoplasm	0.012	enzyme binding	0	positive regulation of smooth muscle cell migration
CRK_SH3_1_P46108_124_198	2	0.5	7.46781e-06	1	2	0	1	-|2|-|-	0.000|0.000|0.000|0.000			-	1	1	1	1	1e-06	1788	1803	LSPPPLTPKATRTLSS	Q9H7D0	DOCK5	Dedicator of cytokinesis protein 5	1	26186194	FALSE	TRUE	Tbio	0.044	cytoplasm	0.012	enzyme binding	0	positive regulation of smooth muscle cell migration
CRK_SH3_1_P46108_124_198	4	62.25	0.00255927	1	4	1	1	75|13:27|12:107|15	0.001|0.005|0.005|0.000		LIG_SH3_2|9|15|PPLPPR	9;15;PPLPPR	1	1	1	4	1e-06	232	247	AVPYPGLQCPPLPPRV	Q9H9H4	VPS37B	Vacuolar protein sorting-associated protein 37B	0		FALSE	FALSE	Tbio	0.019	extracellular exosome	0.112	protein binding	0.001	positive regulation of locomotion
CRK_SH3_1_P46108_124_198	4	113.25	0.00324296	1	4	1	1	-|89:38|-|52:274	0.000|0.008|0.000|0.005		LIG_SH3_2|5|11|PPLPPR	5;11;PPLPPR	1	1	1	2	1e-06	236	251	PGLQCPPLPPRVGLPT	Q9H9H4	VPS37B	Vacuolar protein sorting-associated protein 37B	0		FALSE	FALSE	Tbio	0.019	extracellular exosome	0.112	protein binding	0.001	positive regulation of locomotion
CRK_SH3_1_P46108_124_198	4	47.5	0.000924995	1	4	1	1	109:28|4:5|7:24|13	0.002|0.001|0.001|0.000		LIG_SH3_2|10|16|PLLPPR	10;16;PLLPPR	2	0.99	2	4	2e-06	1296	1311	LELIHEESDAPLLPPR	Q9HAR2	ADGRL3	Adhesion G protein-coupled receptor L3	0		FALSE	FALSE	Tbio	0.114	membrane part	0.382	binding	0.001	response to drug
CRK_SH3_1_P46108_124_198	4	482.25	0.00540779	1	4	1	1	1355:185|9:11|15|12:342	0.016|0.002|0.001|0.003		LIG_SH3_2|6|12|PLLPPR	6;12;PLLPPR	3	0.996	2	4	1e-06	1300	1315	HEESDAPLLPPRVYST	Q9HAR2	ADGRL3	Adhesion G protein-coupled receptor L3	0		FALSE	FALSE	Tbio	0.114	membrane part	0.382	binding	0.001	response to drug
CRK_SH3_1_P46108_124_198	4	1893.5	0.024472	1	4	1	1	5126:2169|4|166:56|3:50	0.090|0.001|0.006|0.001		LIG_SH3_2|2|8|PLLPPR	2;8;PLLPPR	4	0.998	2	4	1e-06	1304	1319	DAPLLPPRVYSTENHQ	Q9HAR2	ADGRL3	Adhesion G protein-coupled receptor L3	0		FALSE	FALSE	Tbio	0.114	membrane part	0.382	binding	0.001	response to drug
CRK_SH3_1_P46108_124_198	3	249.75	0.00637754	1	3	0	1	225:52|-|417:305|-	0.003|0.000|0.022|0.000			-	2	0.998	0	2	7.8e-05	1040	1055	GPLPAKTVGYPQGVAA	Q9HCL0	PCDH18	Protocadherin-18	0		FALSE	FALSE	Tbio	0.114	membrane part	0.382	binding	0.514	cellular process
CRK_SH3_1_P46108_124_198	4	13.25	0.000719516	1	4	1	1	4|6:9|3:27|4	0.000|0.002|0.001|0.000		LIG_SH3_2|6|12|PELPPR	6;12;PELPPR	1	1	1	4	1e-06	464	479	SMELLPPELPPRIPIE	Q9NRF2	SH2B1	SH2B adapter protein 1	0		FALSE	FALSE	Tbio	0.06	cytosol	0	signaling adaptor activity	0.004	positive regulation of cellular component organization
CRK_SH3_1_P46108_124_198	3	12.25	0.000177698	1	3	0	1	29:18|-|2|-	0.001|0.000|0.000|0.000		LIG_SH3_2|2|8|PELPPR	2;8;PELPPR	1	1	1	2	1e-06	468	483	LPPELPPRIPIEEGPP	Q9NRF2	SH2B1	SH2B adapter protein 1	0		FALSE	FALSE	Tbio	0.06	cytosol	0	signaling adaptor activity	0.004	positive regulation of cellular component organization
CRK_SH3_1_P46108_124_198	2	5.25	4.01352e-05	1	2	0	1	-|-|-|21	0.000|0.000|0.000|0.000			-	2	0.913	1	1	8e-06	352	367	QPKPAGVLPPKLYQLT	Q9NZM4	BICRA	BRD4-interacting chromatin-remodeling complex-associated protein	0		FALSE	FALSE	Tbio	1		1		1
CRK_SH3_1_P46108_124_198	4	43	0.000699781	1	4	1	1	4:3|4|2:5|12:142	0.000|0.001|0.000|0.002			-	2	0.983	1	4	5e-06	356	371	AGVLPPKLYQLTPKPF	Q9NZM4	BICRA	BRD4-interacting chromatin-remodeling complex-associated protein	0		FALSE	FALSE	Tbio	1		1		1
CRK_SH3_1_P46108_124_198	2	0.5	8.76271e-05	1	2	0	1	-|2|-|-	0.000|0.000|0.000|0.000	1236|1249|||bait_domain||TQPPPHLPTKLVIR|17474147	LIG_SH3_2|8|14|PHLPTK	8;14;PHLPTK	1	1	1	1	1e-06	1232	1247	PGASTQPPPHLPTKLV	Q9NZM4	BICRA	BRD4-interacting chromatin-remodeling complex-associated protein	0		FALSE	FALSE	Tbio	1		1		1
CRK_SH3_1_P46108_124_198	3	14	0.00045242	1	3	0	1	27:7|4:6|7|5	0.000|0.001|0.000|0.000	1236|1249|||bait_domain||TQPPPHLPTKLVIR|17474147	LIG_SH3_2|4|10|PHLPTK	4;10;PHLPTK	1	1	1	4	4e-06	1236	1251	TQPPPHLPTKLVIRHG	Q9NZM4	BICRA	BRD4-interacting chromatin-remodeling complex-associated protein	0		FALSE	FALSE	Tbio	1		1		1
CRK_SH3_1_P46108_124_198	3	83.75	0.00268312	1	3	0	1	-|2:7|233:93|-	0.000|0.001|0.009|0.000		LIG_SH3_2|3|9|PPVPPR	3;9;PPVPPR	7	0.343	0	2	1e-06	611	626	KTPPPVPPRTTSKPLI	Q9P1A6	DLGAP2	Disks large-associated protein 2	1	17474147	FALSE	FALSE	Tbio	0.049	plasma membrane	0.001	protein domain specific binding	0.514	cellular process
CRK_SH3_1_P46108_124_198	3	21.5	0.000900912	1	3	0	1	18|32:13|2:15|6	0.000|0.003|0.001|0.000		LIG_SH3_2|0|6|PALPER	0;6;PALPER	4	0.951	0	4	8e-06	115	130	PALPERPVREADLRHQ	Q9P1Y5	CAMSAP3	Calmodulin-regulated spectrin-associated protein 3	0		FALSE	FALSE	Tbio	0.044	cytoplasm	0.002	cytoskeletal protein binding	0	regulation of cell-substrate adhesion
CRK_SH3_1_P46108_124_198	3	263.5	0.00580462	1	3	0	1	517:75|35:15|159:253|-	0.006|0.003|0.014|0.000		LIG_SH3_2|0|6|PTLPPK	0;6;PTLPPK	1	1	0	3	1e-06	532	547	PTLPPKGLAGPPASPG	Q9P206	KIAA1522	Uncharacterized protein KIAA1522	0		FALSE	FALSE	Tdark	1		1		0.514	cellular process
CRK_SH3_1_P46108_124_198	2	11.5	0.000422295	1	2	0	1	8|15:4|4:15|-	0.000|0.001|0.001|0.000		LIG_SH3_2|4|10|PSMPHK	-	1	1	0	3	1e-06	12	27	TPPPPSMPHKERYFDR	Q9UEY8	ADD3	Gamma-adducin	0		FALSE	FALSE	Tbio	0.002	cytoskeleton	0.002	cytoskeletal protein binding	0.679	biological_process
CRK_SH3_1_P46108_124_198	2	2.5	6.66515e-05	1	2	0	1	3:2|-|5|-	0.000|0.000|0.000|0.000			-	1	1	0	2	5.4e-05	1621	1636	QDTDIPFEVPLPAKQH	Q9UG01	IFT172	Intraflagellar transport protein 172 homolog	0		FALSE	FALSE	Tbio	0.02	extracellular organelle	1		0.005	positive regulation of signal transduction
CRK_SH3_1_P46108_124_198	2	5.25	0.000274518	1	2	0	1	8|4|2:7|-	0.000|0.001|0.000|0.000			-	1	1	0	3	8e-06	331	346	GGTRDQLMPLPVKVSS	Q9UII4	HERC5	E3 ISG15--protein ligase HERC5	0		FALSE	FALSE	Tbio	0.044	cytoplasm	0.382	binding	0	regulation of immune effector process
CRK_SH3_1_P46108_124_198	3	280	0.00583615	1	3	0	1	-|1016:40|-|14:50	0.000|0.022|0.000|0.001		LIG_SH3_2|4|10|PPLPPK	4;10;PPLPPK	1	1	0	2	1e-06	311	326	LDLGPPLPPKIEAGTF	Q9ULC8	ZDHHC8	Probable palmitoyltransferase ZDHHC8	0		FALSE	FALSE	Tbio	0.06	cytosol	0.594	molecular_function	0.004	positive regulation of cellular component organization
CRK_SH3_1_P46108_124_198	3	17.75	0.000758241	1	3	0	1	7|2:6|18:36|2	0.000|0.001|0.002|0.000		LIG_SH3_2|8|14|PPLPPR	8;14;PPLPPR	1	1	0	4	1e-06	783	798	PTSPTTEAPPLPPRNA	Q9ULH1	ASAP1	Arf-GAP with SH3 domain, ANK repeat and PH domain-containing protein 1	4	9.81939e+30	FALSE	TRUE	Tbio	0.014	intracellular non-membrane-bounded organelle	0.112	protein binding	0.002	regulation of cell development
CRK_SH3_1_P46108_124_198	2	30	0.000395412	1	2	0	1	70:44|-|-|6	0.002|0.000|0.000|0.000			-	1	1	0	2	4.2e-05	970	985	MAVEESISMKPLPPKL	Q9ULL0	KIAA1210	Acrosomal protein KIAA1210	0		FALSE	FALSE	Tdark	0.035	vesicle	1		1
CRK_SH3_1_P46108_124_198	3	236.75	0.0105342	1	3	0	1	6|647:165|4:66|7:52	0.000|0.039|0.003|0.001		LIG_SH3_2|9|15|PPLPPR	9;15;PPLPPR	2	0.998	0	4	1e-06	425	440	ELGQVPLSAPPLPPRP	Q9ULV8	CBLC	E3 ubiquitin-protein ligase CBL-C	5	1.67136e+39	FALSE	FALSE	Tbio	0	membrane raft	0	phosphotyrosine residue binding	0	regulation of MAP kinase activity
CRK_SH3_1_P46108_124_198	2	12.5	0.000178162	1	2	0	1	36:6|-|3:5|-	0.000|0.000|0.000|0.000		LIG_SH3_2|3|9|PTVPVK	3;9;PTVPVK	1	1	0	2	2.5e-05	311	326	SGVPTVPVKNLNGSSP	Q9Y2E6	DTX4	E3 ubiquitin-protein ligase DTX4	0		FALSE	FALSE	Tbio	0.06	cytosol	0.382	binding	0.012	cell surface receptor signaling pathway
CRK_SH3_1_P46108_124_198	2	1.25	4.95953e-05	1	2	0	1	-|-|5|-	0.000|0.000|0.000|0.000		LIG_SH3_2|10|16|PSLPLK	10;16;PSLPLK	1	1	2	1	8e-06	182	197	EENALPVLQVPSLPLK	Q9Y2L8	ZKSCAN5	Zinc finger protein with KRAB and SCAN domains 5	0		FALSE	FALSE	Tbio	0.066	nucleus	0.382	binding	0.027	regulation of transcription, DNA-templated
CRK_SH3_1_P46108_124_198	2	0.5	1.98381e-05	1	2	0	1	-|-|2|-	0.000|0.000|0.000|0.000		LIG_SH3_2|6|12|PSLPLK	6;12;PSLPLK	1	1	2	1	9e-06	186	201	LPVLQVPSLPLKDSQE	Q9Y2L8	ZKSCAN5	Zinc finger protein with KRAB and SCAN domains 5	0		FALSE	FALSE	Tbio	0.066	nucleus	0.382	binding	0.027	regulation of transcription, DNA-templated
CRK_SH3_1_P46108_124_198	4	60.5	0.00298021	1	4	1	1	5|137:45|16:39|-	0.000|0.010|0.002|0.000		LIG_SH3_2|2|8|PSLPLK	2;8;PSLPLK	1	1	2	3	1.1e-05	190	205	QVPSLPLKDSQELTAS	Q9Y2L8	ZKSCAN5	Zinc finger protein with KRAB and SCAN domains 5	0		FALSE	FALSE	Tbio	0.066	nucleus	0.382	binding	0.027	regulation of transcription, DNA-templated
CRK_SH3_1_P46108_124_198	2	5	4.35358e-05	1	2	0	1	20|-|-|-	0.000|0.000|0.000|0.000		LIG_SH3_2|7|13|PPLPER	7;13;PPLPER	1	1	1	1	1e-06	688	703	QDRSSPPPPLPERTLE	Q9Y2R2	PTPN22	Tyrosine-protein phosphatase non-receptor type 22	0		FALSE	FALSE	Tchem	0.044	cytoplasm	0	SH3 domain binding	0	cellular response to peptide
CRK_SH3_1_P46108_124_198	4	99.25	0.00171917	1	4	1	1	69:39|-|93:26|17:153	0.001|0.000|0.003|0.002		LIG_SH3_2|3|9|PPLPER	3;9;PPLPER	4	0.975	1	3	1e-06	692	707	SPPPPLPERTLESFFL	Q9Y2R2	PTPN22	Tyrosine-protein phosphatase non-receptor type 22	0		FALSE	FALSE	Tchem	0.044	cytoplasm	0	SH3 domain binding	0	cellular response to peptide
CRK_SH3_1_P46108_124_198	3	1.25	0.000117384	1	3	0	1	-|2|3|-	0.000|0.000|0.000|0.000		LIG_SH3_2|7|13|PQLPPR	7;13;PQLPPR	1	1	1	2	2e-06	164	179	ALRASDGPQLPPRVLA	Q9Y4B4	RAD54L2	Helicase ARIP4	0		FALSE	FALSE	Tdark	0.066	nucleus	0.382	binding	1
CRK_SH3_1_P46108_124_198	4	54.25	0.000883828	1	4	1	1	129:26|13:6|2:5|2:34	0.002|0.001|0.000|0.000		LIG_SH3_2|3|9|PQLPPR	3;9;PQLPPR	2	0.969	1	4	4e-06	168	183	SDGPQLPPRVLAQEVI	Q9Y4B4	RAD54L2	Helicase ARIP4	0		FALSE	FALSE	Tdark	0.066	nucleus	0.382	binding	1
CRK_SH3_1_P46108_124_198	3	2	3.98444e-05	1	3	0	1	2|-|3|3	0.000|0.000|0.000|0.000		LIG_SH3_2|5|11|PFLPEK	5;11;PFLPEK	1	1	1	3	5e-06	1395	1410	LMDISPFLPEKGLPST	Q9Y4B5	MTCL1	Microtubule cross-linking factor 1	0		FALSE	FALSE	Tbio	0.002	cytoskeleton	0.002	cytoskeletal protein binding	0.002	regulation of hydrolase activity
CRK_SH3_1_P46108_124_198	2	0.5	4.35358e-06	1	2	0	1	2|-|-|-	0.000|0.000|0.000|0.000		LIG_SH3_2|1|7|PFLPEK	1;7;PFLPEK	1	1	1	1	4e-06	1399	1414	SPFLPEKGLPSTSSKE	Q9Y4B5	MTCL1	Microtubule cross-linking factor 1	0		FALSE	FALSE	Tbio	0.002	cytoskeleton	0.002	cytoskeletal protein binding	0.002	regulation of hydrolase activity
CRK_SH3_1_P46108_124_198	2	3.25	0.000132599	1	2	0	1	-|2|-|2:9	0.000|0.000|0.000|0.000		LIG_SH3_2|1|7|PPLPPK	1;7;PPLPPK	1	1	0	2	1e-06	389	404	PPPLPPKPRISSYPED	Q9Y4K4	MAP4K5	Mitogen-activated protein kinase kinase kinase kinase 5	5	1.06484e+38	FALSE	FALSE	Tchem	0.044	cytoplasm	0.382	binding	0	positive regulation of MAP kinase activity
CRK_SH3_1_P46108_124_198	2	1.75	0.000171117	1	2	0	1	-|3|4|-	0.000|0.001|0.000|0.000		LIG_SH3_2|0|6|PELPSK	0;6;PELPSK	1	1	0	2	6e-06	74	89	PELPSKNLFFNMNNRQ	Q9Y5X0	SNX10	Sorting nexin-10	0		FALSE	FALSE	Tbio	0.066	nucleus	0.012	enzyme binding	0.004	cellular response to organic substance
EIF4E_eIF4E__P06730_1_217	2	24489.5	0.427462	1	2	0	1	363:213|49:135|12888:32245|26021:26044	0.011|0.004|0.726|0.969	624|630||bait_protein|bait_domain|bait_region|YDREFLL|10394359;624|630||bait_protein|bait_domain|bait_region|YDREFLL|10394359	LIG_eIF4E_1|0|7|YDREFLL		2	1	0	4		624	639	YDREFLLDFQFMPACI	O43432	EIF4G3	Eukaryotic translation initiation factor 4 gamma 3	7	2.61862e+54	FALSE	FALSE	Tbio	0	eukaryotic translation initiation factor 4F complex	0	RNA cap binding	0	regulation of translation
EIF4E_eIF4E__P06730_1_217	2	2094.25	0.041173	1	2	0	1	3451:1677|1208:1730|178:9|121:3	0.097|0.061|0.005|0.002	29|103|||bait_domain||PAMPKYKLADYRYGREEMLALYVKENKVPEELQDKEFAAVLQDEPLQPLALEPLTEEEQRNFSLSVNSVAVLRLM|28698298			1	1	0	4		36	51	LADYRYGREEMLALYV	O75420	GIGYF1	GRB10-interacting GYF protein 1	0		FALSE	FALSE	Tdark	1		1		0.258	regulation of cellular process
EIF4E_eIF4E__P06730_1_217	3	128	0.00209504	1	3	0	1	66:444|2|-|-	0.008|0.000|0.000|0.000		LIG_eIF4E_1|9|16|YSRDFLL		1	1	1	2		70	85	SPVKKERIKYSRDFLL	P0DMB2	C8orf88	Uncharacterized protein C8orf88	0		FALSE	FALSE	Tdark	0.044	cytoplasm	0	translation initiation factor binding	0	negative regulation of translation
EIF4E_eIF4E__P06730_1_217	2	9353.75	0.195624	1	2	0	1	8446:4076|4803:14702|3940:71|1364:13	0.236|0.416|0.106|0.025				2	1	0	4		136	151	CTRIWSKENLLALNTH	P0DMR3	ATXN8OS	Putative protein ATXN8OS	0		FALSE	FALSE	Tdark	0.044	cytoplasm	1		1
EIF4E_eIF4E__P06730_1_217	2	5.75	0.000113809	1	2	0	1	-|4:9|-|10	0.000|0.000|0.000|0.000	54|60||bait_protein|bait_domain|bait_region|MSGGSSCSQTPSRAIPATRRVVLGDGVQLPPGDYSTTPGGTLFSTTPGGTRIIYDRKFLMECRNSPVTKTPPRDLPTIPGVTS|10394359,17631896,10406811,16271312,21965542,19710013,22178476,25702871,27592390,28698298,17368478;54|60||bait_protein|bait_domain|bait_region|MSGGSSCSQTPSRAIPATRRVVLGDGVQLPPGDYSTTPGGTLFSTTPGGTRIIYDRKFLMECRNSPVTKTPPRDLPTIPGVTS|10394359,17631896,10406811,16271312,21965542…	LIG_eIF4E_1|2|9|YDRKFLM		1	1	1	2		52	67	IIYDRKFLMECRNSPV	Q13541	EIF4EBP1	Eukaryotic translation initiation factor 4E-binding protein 1	44	32296183,16242075,16798736,12588975,24211447,18957614,10753870,10698949,10364159,10772338,15094042,8816458,16271312,7935836,12747804,26186194,28514442,24931163,25940091,26344197,22509910,25416956,24722188,21798997,16189514,19834456,15153109,16504179,20224576,22586265,15767663,7651417,10405182,17254965,17353931,12071973,11605658,16648488,16824195,11553333,18955708,21191102,20880835,22678294	TRUE	TRUE	Tbio	0.06	cytosol	0	translation initiation factor binding	0	cellular response to dexamethasone stimulus
EIF4E_eIF4E__P06730_1_217	2	199.5	0.00401455	1	2	0	1	338:99|143:111|66:3|38	0.008|0.005|0.002|0.001		LIG_eIF4E_1|7|14|YLRRELI		1	1	0	4		97	112	LESSQVKYLRRELIEL	Q92734	TFG	Protein TFG	0		FALSE	FALSE	Tbio	0.019	extracellular exosome	0.112	protein binding	0.004	intracellular transport
EIF4E_eIF4E__P06730_1_217	2	244.25	0.00491351	1	2	0	1	731:109|9:95|26|7	0.017|0.002|0.001|0.000				1	1	0	4		252	267	SSSYSGESLRELRWPP	Q9NQR7	CCDC177	Coiled-coil domain-containing protein 177	0		FALSE	FALSE	Tdark	1		1		1
EIF4E_eIF4E__P06730_1_217	2	14372.8	0.259504	1	2	0	1	10428:24836|17520:4697|3|3:4	0.603|0.434|0.000|0.000		LIG_eIF4E_1|2|9|YTKEELL		3	1	0	4		28	43	HRYTKEELLDIKELPH	Q9NRA8	EIF4ENIF1	Eukaryotic translation initiation factor 4E transporter	10	1.90609e+79	FALSE	TRUE	Tbio	0	P-body	0.007	RNA binding	0	negative regulation of translation
EPS15_EH__P42566_121_215	4	31	0.00089788	1	4	1	1	2|-|41:19|7:55	0.000|0.000|0.002|0.002		LIG_EH_1|4|7|NPF	4;7;NPF	1	1	1	3	6.5e-05	79	94	TPLMNPFRLENVTVSE	B3SHH9	TMEM114	Transmembrane protein 114	0		FALSE	FALSE	Tdark	0	apical plasma membrane	1		1
EPS15_EH__P42566_121_215	3	3	5.97098e-05	1	3	0	1	-|4|2|6	0.000|0.000|0.000|0.000		LIG_EH_1|0|3|NPF	0;3;NPF	1	1	1	3	4e-06	83	98	NPFRLENVTVSESSRQ	B3SHH9	TMEM114	Transmembrane protein 114	0		FALSE	FALSE	Tdark	0	apical plasma membrane	1		1
EPS15_EH__P42566_121_215	2	4.5	0.000137028	1	2	0	1	-|-|7:3|2:6	0.000|0.000|0.000|0.000		LIG_EH_1|0|3|NPF	0;3;NPF	1	1	0	2	2e-06	16	31	NPFQDPSVTQLTNAPQ	O15127	SCAMP2	Secretory carrier-associated membrane protein 2	0		FALSE	FALSE	Tbio	0.001	endosome membrane	1		0	post-Golgi vesicle-mediated transport
EPS15_EH__P42566_121_215	2	1.75	3.41965e-05	1	2	0	1	-|5|-|2	0.000|0.000|0.000|0.000		LIG_EH_1|2|5|NPF	2;5;NPF	1	1	0	2	3e-06	36	51	GLNPFGDSTHAAAAAA	O60481	ZIC3	Zinc finger protein ZIC 3	0		FALSE	FALSE	Tbio	0.153	intracellular membrane-bounded organelle	0.043	metal ion binding	0.021	positive regulation of cellular metabolic process
EPS15_EH__P42566_121_215	2	1	2.49601e-05	1	2	0	1	-|-|-|4	0.000|0.000|0.000|0.000		LIG_EH_1|9|12|NPF	9;12;NPF	1	1	1	1	3e-06	88	103	MFAPEFGPENPFRTQQ	O60508	CDC40	Pre-mRNA-processing factor 17	0		FALSE	FALSE	Tbio	0.05	protein-containing complex	0.382	binding	0.004	intracellular transport
EPS15_EH__P42566_121_215	4	263.25	0.00808426	1	4	1	1	-|-|129:26|200:698	0.000|0.000|0.003|0.029		LIG_EH_1|5|8|NPF	5;8;NPF	1	1	1	2	3e-06	92	107	EFGPENPFRTQQMAAP	O60508	CDC40	Pre-mRNA-processing factor 17	0		FALSE	FALSE	Tbio	0.05	protein-containing complex	0.382	binding	0.004	intracellular transport
EPS15_EH__P42566_121_215	3	9.75	0.00136358	1	3	0	1	2|2|23:12|-	0.004|0.000|0.001|0.000		LIG_EH_1|1|4|NPF	1;4;NPF	1	1	0	3	8e-06	56	71	LNPFEVLQIDPEVTDE	O75937	DNAJC8	DnaJ homolog subfamily C member 8	0		FALSE	FALSE	Tbio	0.06	cytosol	0.112	protein binding	0.514	cellular process
EPS15_EH__P42566_121_215	2	143.25	0.00262451	1	2	0	1	-|-|428:35|32:78	0.000|0.000|0.007|0.004			-	2	0.997	0	2	0.0064	982	997	MSWLASYLENVDHFPS	O94983	CAMTA2	Calmodulin-binding transcription activator 2	0		FALSE	FALSE	Tbio	0.153	intracellular membrane-bounded organelle	0.112	protein binding	0.021	positive regulation of cellular metabolic process
EPS15_EH__P42566_121_215	3	1331	0.0158028	1	3	0	1	77|219|4897:126|5	0.002|0.004|0.057|0.000		LIG_EH_1|0|3|NPF	0;3;NPF	2	0.999	0	4	2e-06	537	552	NPFLAPGAPATSAPVN	O95208	EPN2	Epsin-2	1	10567358	FALSE	FALSE	Tbio	0.003	membrane protein complex	0	cadherin binding	0	endocytosis
EPS15_EH__P42566_121_215	3	197.75	0.00366857	1	3	0	1	8:2|25|698:26|5:27	0.005|0.000|0.009|0.001		LIG_EH_1|0|3|NPF	0;3;NPF	1	1	0	4	3e-06	192	207	NPFSVHTATAVPSGKI	P09884	POLA1	DNA polymerase alpha catalytic subunit	0		FALSE	FALSE	Tclin	0.05	protein-containing complex	0.043	metal ion binding	0.001	cell proliferation
EPS15_EH__P42566_121_215	3	21.5	0.000719037	1	3	0	1	-|15|9:20|2:40	0.000|0.000|0.001|0.001			-	1	1	2	3	0.0051	513	528	LEGGEAWLECSLRGGT	P0DP72	VSIG10L2	V-set and immunoglobulin domain-containing protein 10-like 2	0		FALSE	FALSE	Tdark	0.114	membrane part	1		1
EPS15_EH__P42566_121_215	3	287.5	0.00830714	1	3	0	1	17:3|221|511:103|79:216	0.007|0.004|0.012|0.010			-	1	1	2	4	0.0087	517	532	EAWLECSLRGGTPPAQ	P0DP72	VSIG10L2	V-set and immunoglobulin domain-containing protein 10-like 2	0		FALSE	FALSE	Tdark	0.114	membrane part	1		1
EPS15_EH__P42566_121_215	2	13.75	0.000449515	1	2	0	1	-|-|11:7|8:29	0.000|0.000|0.001|0.001			-	2	0.846	1	2	0.0065	116	131	NTEGDWWLAHSLSTGQ	P12931	SRC	Proto-oncogene tyrosine-protein kinase Src	0		FALSE	FALSE	Tclin	0	cell projection membrane	0	cadherin binding	0	entry into cell of other organism involved in symbiotic interaction
EPS15_EH__P42566_121_215	2	6.5	0.000192568	1	2	0	1	-|11|-|6:9	0.000|0.000|0.000|0.001			-	1	1	1	2	0.0081	119	134	GDWWLAHSLSTGQTGY	P12931	SRC	Proto-oncogene tyrosine-protein kinase Src	0		FALSE	FALSE	Tclin	0	cell projection membrane	0	cadherin binding	0	entry into cell of other organism involved in symbiotic interaction
EPS15_EH__P42566_121_215	2	0.5	3.52709e-05	1	2	0	1	-|-|2|-	0.000|0.000|0.000|0.000		LIG_EH_1|4|7|NPF	4;7;NPF	2	0.5	1	1	6e-06	232	247	QVNINPFTPDSLLLHS	P30291	WEE1	Wee1-like protein kinase	0		FALSE	FALSE	Tchem	0.153	intracellular membrane-bounded organelle	0.043	metal ion binding	0.011	organelle organization
EPS15_EH__P42566_121_215	4	2628.5	0.0892282	1	4	1	1	143:7|629|1081:271|2558:5825	0.020|0.011|0.030|0.297		LIG_EH_1|0|3|NPF	0;3;NPF	1	1	1	4	2e-06	236	251	NPFTPDSLLLHSSGQC	P30291	WEE1	Wee1-like protein kinase	0		FALSE	FALSE	Tchem	0.153	intracellular membrane-bounded organelle	0.043	metal ion binding	0.011	organelle organization
EPS15_EH__P42566_121_215	2	95	0.00165425	1	2	0	1	-|378|-|2	0.000|0.007|0.000|0.000			-	1	1	0	2	0.0089	228	243	DQWLEQYTQAIETAGR	P33241	LSP1	Lymphocyte-specific protein 1	0		FALSE	FALSE	Tbio	0.049	plasma membrane	0.112	protein binding	0.679	biological_process
EPS15_EH__P42566_121_215	3	235.5	0.00903729	1	3	0	1	15:7|515|102:22|57:224	0.016|0.009|0.003|0.009		LIG_EH_1|0|3|NPF	0;3;NPF	1	1	0	4	2e-06	562	577	NPFTTLTDRELEEYRR	P35611	ADD1	Alpha-adducin	0		FALSE	FALSE	Tbio	0.049	plasma membrane	0	cadherin binding	0.011	organelle organization
EPS15_EH__P42566_121_215	2	1.75	7.78664e-05	1	2	0	1	-|-|3|4	0.000|0.000|0.000|0.000		LIG_EH_1|7|10|NPF	7;10;NPF	1	1	0	2	7e-06	476	491	SSEVNIVNPFALESTI	P43005	SLC1A1	Excitatory amino acid transporter 3	0		FALSE	FALSE	Tchem	0	apical plasma membrane	0.043	metal ion binding	0.001	import into cell
EPS15_EH__P42566_121_215	3	168.75	0.0115966	1	3	0	1	36:12|25|33:33|79:457	0.027|0.000|0.003|0.016			-	1	1	1	4	0.0046	436	451	TPSEADRWLEEVSKSV	P49757	NUMB	Protein numb homolog	3	1.0953e+22	FALSE	FALSE	Tbio	0.003	plasma membrane region	0	cadherin binding	0.057	negative regulation of biological process
EPS15_EH__P42566_121_215	2	1	2.49601e-05	1	2	0	1	-|-|-|4	0.000|0.000|0.000|0.000		LIG_EH_1|3|6|NPF	3;6;NPF	1	1	1	1	3e-06	431	446	PSTNPFVAAAGPSVAS	P52594	AGFG1	Arf-GAP domain and FG repeat-containing protein 1	3	9.30354e+22	FALSE	FALSE	Tbio	0.05	protein-containing complex	0.043	metal ion binding	0	vesicle organization
EPS15_EH__P42566_121_215	3	1	1.73765e-05	1	3	0	1	-|-|2|2	0.000|0.000|0.000|0.000		LIG_EH_1|10|13|NPF	10;13;NPF	1	1	1	2	2e-06	439	454	AAGPSVASSTNPFQTN	P52594	AGFG1	Arf-GAP domain and FG repeat-containing protein 1	3	9.30354e+22	FALSE	FALSE	Tbio	0.05	protein-containing complex	0.043	metal ion binding	0	vesicle organization
EPS15_EH__P42566_121_215	3	1.75	6.6471e-05	1	3	0	1	-|-|2|5	0.000|0.000|0.000|0.000		LIG_EH_1|13|16|NPF	13;16;NPF	1	1	2	2	3e-06	527	542	TPFGQVAAAGVSSNPF	P52594	AGFG1	Arf-GAP domain and FG repeat-containing protein 1	3	9.30354e+22	FALSE	FALSE	Tbio	0.05	protein-containing complex	0.043	metal ion binding	0	vesicle organization
EPS15_EH__P42566_121_215	2	2.5	6.24002e-05	1	2	0	1	-|-|-|10	0.000|0.000|0.000|0.000		LIG_EH_1|9|12|NPF	9;12;NPF	1	1	2	1	2e-06	531	546	QVAAAGVSSNPFMTGA	P52594	AGFG1	Arf-GAP domain and FG repeat-containing protein 1	3	9.30354e+22	FALSE	FALSE	Tbio	0.05	protein-containing complex	0.043	metal ion binding	0	vesicle organization
EPS15_EH__P42566_121_215	3	7.25	0.000232211	1	3	0	1	-|-|3|2:24	0.000|0.000|0.000|0.001		LIG_EH_1|1|4|NPF	1;4;NPF	1	1	2	2	2e-06	539	554	SNPFMTGAPTGQFPTG	P52594	AGFG1	Arf-GAP domain and FG repeat-containing protein 1	3	9.30354e+22	FALSE	FALSE	Tbio	0.05	protein-containing complex	0.043	metal ion binding	0	vesicle organization
EPS15_EH__P42566_121_215	2	111.75	0.00320113	1	2	0	1	68|54|151:24|82:68	0.002|0.001|0.003|0.007			-	1	1	0	4	0.0068	1682	1697	DMESDIRSWELFLSNV	P53804	TTC3	E3 ubiquitin-protein ligase TTC3	0		FALSE	FALSE	Tbio	0.06	cytosol	0.043	metal ion binding	0.514	cellular process
EPS15_EH__P42566_121_215	4	175.25	0.00734686	1	4	1	1	16:5|16|390:138|23:113	0.011|0.000|0.014|0.004		LIG_EH_1|11|14|NPF	11;14;NPF	1	1	2	4	1e-06	1028	1043	TQAPPLHTATTNPFLT	P55197	MLLT10	Protein AF-10	0		FALSE	FALSE	Tbio	0.06	cytosol	0.043	metal ion binding	0.021	positive regulation of cellular metabolic process
EPS15_EH__P42566_121_215	3	5.25	0.00020133	1	3	0	1	-|-|7:7|2:5	0.000|0.000|0.001|0.000		LIG_EH_1|7|10|NPF	7;10;NPF	1	1	2	2	1e-06	1032	1047	PLHTATTNPFLTIHGD	P55197	MLLT10	Protein AF-10	0		FALSE	FALSE	Tbio	0.06	cytosol	0.043	metal ion binding	0.021	positive regulation of cellular metabolic process
EPS15_EH__P42566_121_215	4	96.5	0.00396899	1	4	1	1	11:3|51|204:68|3:46	0.007|0.001|0.007|0.001		LIG_EH_1|3|6|NPF	3;6;NPF	1	1	2	4	1e-06	1036	1051	ATTNPFLTIHGDNASQ	P55197	MLLT10	Protein AF-10	0		FALSE	FALSE	Tbio	0.06	cytosol	0.043	metal ion binding	0.021	positive regulation of cellular metabolic process
EPS15_EH__P42566_121_215	3	16.75	0.000482602	1	3	0	1	-|2|3|4:58	0.000|0.000|0.000|0.002		LIG_EH_1|10|13|NPF	10;13;NPF	2	0.409	1	3	1e-06	1052	1067	GGPPVLTAQTNPFLSL	P55198	MLLT6	Protein AF-17	0		FALSE	FALSE	Tdark	0.153	intracellular membrane-bounded organelle	0.043	metal ion binding	0.079	regulation of macromolecule metabolic process
EPS15_EH__P42566_121_215	4	47.75	0.00156768	1	4	1	1	-|3|6:22|18:142	0.000|0.000|0.002|0.005		LIG_EH_1|6|9|NPF	6;9;NPF	1	1	1	3	1e-06	1056	1071	VLTAQTNPFLSLSGAE	P55198	MLLT6	Protein AF-17	0		FALSE	FALSE	Tdark	0.153	intracellular membrane-bounded organelle	0.043	metal ion binding	0.079	regulation of macromolecule metabolic process
EPS15_EH__P42566_121_215	2	15.75	0.000492094	1	2	0	1	-|18|25:20|-	0.000|0.000|0.002|0.000			-	2	0.94	2	2	0.0081	3185	3200	GRPVSVWDVLFSSYLS	P58107	EPPK1	Epiplakin	0		FALSE	FALSE	Tdark	0.003	plasma membrane region	0.112	protein binding	0.006	negative regulation of response to stimulus
EPS15_EH__P42566_121_215	3	44.5	0.000621824	1	3	0	1	-|2|164:12|-	0.000|0.000|0.002|0.000			-	1	1	1	2	0.0085	4785	4800	QGRPVSVWDVLFSSYL	P58107	EPPK1	Epiplakin	0		FALSE	FALSE	Tdark	0.003	plasma membrane region	0.112	protein binding	0.006	negative regulation of response to stimulus
EPS15_EH__P42566_121_215	3	3.75	0.000116391	1	3	0	1	-|-|2|13	0.000|0.000|0.000|0.000		LIG_EH_1|10|13|NPF	10;13;NPF	1	1	1	2	2e-06	47	62	PLLTGVSSSTNPFRPQ	P63218	GNG5	Guanine nucleotide-binding protein G(I)/G(S)/G(O) subunit gamma-5	0		FALSE	FALSE	Tbio	0.001	plasma membrane protein complex	0.001	protein domain specific binding	0.006	regulation of cell proliferation
EPS15_EH__P42566_121_215	2	0.5	1.248e-05	1	2	0	1	-|-|-|2	0.000|0.000|0.000|0.000		LIG_EH_1|4|7|NPF	4;7;NPF	1	1	1	1	2e-06	53	68	SSSTNPFRPQKVCSFL	P63218	GNG5	Guanine nucleotide-binding protein G(I)/G(S)/G(O) subunit gamma-5	0		FALSE	FALSE	Tbio	0.001	plasma membrane protein complex	0.001	protein domain specific binding	0.006	regulation of cell proliferation
EPS15_EH__P42566_121_215	3	6006.25	0.138879	1	3	0	1	2244:40|818|15136:1032|1278:3477	0.158|0.014|0.221|0.162		LIG_EH_1|0|3|NPF	0;3;NPF	3	1	0	4	2e-06	346	361	NPFQSESYSPSMTMSV	P81877	SSBP2	Single-stranded DNA-binding protein 2	0		FALSE	FALSE	Tbio	0.153	intracellular membrane-bounded organelle	0.382	binding	0.021	positive regulation of cellular metabolic process
EPS15_EH__P42566_121_215	2	0.75	1.872e-05	1	2	0	1	-|-|-|3	0.000|0.000|0.000|0.000		LIG_EH_1|7|10|NPF	7;10;NPF	1	1	1	1	4e-06	246	261	NQNSLRENPFLTNGIT	P98082	DAB2	Disabled homolog 2	1	22648170	FALSE	FALSE	Tbio	0	clathrin-coated pit	0.112	protein binding	0.001	cell proliferation
EPS15_EH__P42566_121_215	2	1.75	4.36801e-05	1	2	0	1	-|-|-|7	0.000|0.000|0.000|0.000		LIG_EH_1|3|6|NPF	3;6;NPF	1	1	1	1	4e-06	250	265	LRENPFLTNGITSCSL	P98082	DAB2	Disabled homolog 2	1	22648170	FALSE	FALSE	Tbio	0	clathrin-coated pit	0.112	protein binding	0.001	cell proliferation
EPS15_EH__P42566_121_215	2	11.25	0.000307408	1	2	0	1	9|-|24:9|3	0.000|0.000|0.001|0.000		LIG_EH_1|0|3|NPF	0;3;NPF	1	1	0	3	1e-06	12	27	NPFNTPHLQLVHDGLG	Q00325	SLC25A3	Phosphate carrier protein, mitochondrial	0		FALSE	FALSE	Tbio	0.019	plasma membrane part	0.594	molecular_function	0.036	transport
EPS15_EH__P42566_121_215	3	35.75	0.000992884	1	3	0	1	-|6|5:4|10:118	0.000|0.000|0.000|0.004		LIG_EH_1|7|10|NPF	7;10;NPF	1	1	0	3	3e-06	1378	1393	YPDRVTQNPFIPTFGD	Q13224	GRIN2B	Glutamate receptor ionotropic, NMDA 2B	0		FALSE	FALSE	Tclin	0.001	plasma membrane protein complex	0.043	metal ion binding	0.001	transmembrane receptor protein tyrosine kinase signaling pathway
EPS15_EH__P42566_121_215	2	0.75	1.872e-05	1	2	0	1	-|-|-|3	0.000|0.000|0.000|0.000		LIG_EH_1|5|8|NPF	5;8;NPF	1	1	1	1	2e-06	432	447	AIPSLNPFLTKSSGDV	Q13492	PICALM	Phosphatidylinositol-binding clathrin assembly protein	2	2851444226496610	FALSE	FALSE	Tbio	0	clathrin-coated pit	0	cadherin binding	0	clathrin coat assembly
EPS15_EH__P42566_121_215	4	215.75	0.0073244	1	4	1	1	3|28|209:73|40:510	0.007|0.000|0.007|0.015		LIG_EH_1|1|4|NPF	1;4;NPF	1	1	1	4	1e-06	436	451	LNPFLTKSSGDVHLSI	Q13492	PICALM	Phosphatidylinositol-binding clathrin assembly protein	2	2851444226496610	FALSE	FALSE	Tbio	0	clathrin-coated pit	0	cadherin binding	0	clathrin coat assembly
EPS15_EH__P42566_121_215	3	1376	0.0199363	1	3	0	1	-|292|4823:389|-	0.000|0.005|0.075|0.000		LIG_EH_1|0|3|NPF	0;3;NPF	2	1	0	2	2e-06	240	255	NPFSDPRQFDRSFPTL	Q13761	RUNX3	Runt-related transcription factor 3	0		FALSE	FALSE	Tbio	0.06	cytosol	0.095	ion binding	0.006	regulation of cell proliferation
EPS15_EH__P42566_121_215	2	2.25	5.23667e-05	1	2	0	1	-|2|-|7	0.000|0.000|0.000|0.000		LIG_EH_1|8|11|NPF	8;11;NPF	1	1	0	2	3e-06	805	820	DSPGLNCSNPFTQLER	Q15398	DLGAP5	Disks large-associated protein 5	0		FALSE	FALSE	Tbio	0.06	cytosol	0.594	molecular_function	0.001	cell proliferation
EPS15_EH__P42566_121_215	3	336.75	0.0116608	1	3	0	1	2|9|245:225|66:800	0.004|0.000|0.018|0.024		LIG_EH_1|6|9|NPF	6;9;NPF	1	1	0	4	2e-06	32	47	DVGLGINPFADGMGAF	Q15915	ZIC1	Zinc finger protein ZIC 1	0		FALSE	FALSE	Tbio	0.153	intracellular membrane-bounded organelle	0.043	metal ion binding	0.02	regulation of signal transduction
EPS15_EH__P42566_121_215	2	5.75	0.000177707	1	2	0	1	-|-|3|20	0.000|0.000|0.000|0.000		LIG_EH_1|0|3|NPF	0;3;NPF	1	1	0	2	3e-06	72	87	NPFSVSNPNPLLPSPA	Q5T481	RBM20	RNA-binding protein 20	0		FALSE	FALSE	Tbio	0.153	intracellular membrane-bounded organelle	0.043	metal ion binding	0.021	positive regulation of cellular metabolic process
EPS15_EH__P42566_121_215	3	2	7.2711e-05	1	3	0	1	-|-|2|6	0.000|0.000|0.000|0.000		LIG_EH_1|5|8|NPF	5;8;NPF	1	1	1	2	2e-06	499	514	DSASSNPFALPNSVTP	Q6PJI9	WDR59	GATOR complex protein WDR59	0		FALSE	FALSE	Tdark	0.004	whole membrane	1		0.006	positive regulation of signaling
EPS15_EH__P42566_121_215	2	14.25	0.000372745	1	2	0	1	-|-|-|2:55	0.000|0.000|0.000|0.001		LIG_EH_1|2|5|NPF	2;5;NPF	1	1	1	1	2e-06	502	517	SSNPFALPNSVTPPLP	Q6PJI9	WDR59	GATOR complex protein WDR59	0		FALSE	FALSE	Tdark	0.004	whole membrane	1		0.006	positive regulation of signaling
EPS15_EH__P42566_121_215	2	2.75	8.5704e-05	1	2	0	1	-|-|-|2:9	0.000|0.000|0.000|0.000		LIG_EH_1|5|8|NPF	5;8;NPF	1	1	1	1	2.1e-05	553	568	GMVLVNPFCQETLFVG	Q6UXF1	TMEM108	Transmembrane protein 108	0		FALSE	FALSE	Tbio	0.001	endosome membrane	1		0	receptor-mediated endocytosis
EPS15_EH__P42566_121_215	3	320.25	0.00664444	1	3	0	1	-|-|1050:231|-	0.000|0.000|0.027|0.000		LIG_EH_1|1|4|NPF	1;4;NPF	1	1	1	1	3e-06	557	572	VNPFCQETLFVGNDQV	Q6UXF1	TMEM108	Transmembrane protein 108	0		FALSE	FALSE	Tbio	0.001	endosome membrane	1		0	receptor-mediated endocytosis
EPS15_EH__P42566_121_215	2	6	0.000180235	1	2	0	1	-|-|13:7|4	0.000|0.000|0.001|0.000		LIG_EH_1|10|13|NPF	10;13;NPF	1	1	0	2	1e-06	498	513	PPQELFPRGTNPFATV	Q6UXY1	BAIAP2L2	Brain-specific angiogenesis inhibitor 1-associated protein 2-like protein 2	0		FALSE	FALSE	Tdark	0.005	cytoplasmic vesicle part	0.095	ion binding	0.001	transmembrane receptor protein tyrosine kinase signaling pathway
EPS15_EH__P42566_121_215	3	17.75	0.00031043	1	3	0	1	-|24|41:6|-	0.000|0.000|0.001|0.000		LIG_EH_1|8|11|NPF	8;11;NPF	1	1	2	2	1e-06	396	411	KEWDITTLNPFWNVST	Q6ZUB1	SPATA31E1	Spermatogenesis-associated protein 31E1	0		FALSE	FALSE	Tdark	0.114	membrane part	1		0.514	cellular process
EPS15_EH__P42566_121_215	4	19.5	0.00159177	1	4	1	1	2|-|28:12|36	0.004|0.000|0.001|0.001		LIG_EH_1|4|7|NPF	4;7;NPF	1	1	2	3	1e-06	400	415	ITTLNPFWNVSTQPQQ	Q6ZUB1	SPATA31E1	Spermatogenesis-associated protein 31E1	0		FALSE	FALSE	Tdark	0.114	membrane part	1		0.514	cellular process
EPS15_EH__P42566_121_215	4	53.75	0.00209906	1	4	1	1	-|-|24:49|34:108	0.000|0.000|0.004|0.005		LIG_EH_1|0|3|NPF	0;3;NPF	1	1	2	2	1e-06	404	419	NPFWNVSTQPQQLPRP	Q6ZUB1	SPATA31E1	Spermatogenesis-associated protein 31E1	0		FALSE	FALSE	Tdark	0.114	membrane part	1		0.514	cellular process
EPS15_EH__P42566_121_215	2	12.25	0.000260389	1	2	0	1	-|14|26:7|2	0.000|0.000|0.001|0.000			-	1	1	1	3	0.0041	154	169	DLHSALDWLCLNLSDD	Q7Z478	DHX29	ATP-dependent RNA helicase DHX29	0		FALSE	FALSE	Tbio	0.05	protein-containing complex	0	cadherin binding	0.514	cellular process
EPS15_EH__P42566_121_215	2	105	0.0022431	1	2	0	1	-|40|305:75|-	0.000|0.001|0.008|0.000			-	2	0.986	0	2	0.0078	1	16	MALSWLQRVELALFAA	Q7Z7N9	TMEM179B	Transmembrane protein 179B	0		FALSE	FALSE	Tdark	0.004	whole membrane	1		0.006	vesicle-mediated transport
EPS15_EH__P42566_121_215	2	395.25	0.00936784	1	2	0	1	34|-|704:95|121:627	0.001|0.000|0.014|0.023			-	1	1	0	3	0.0089	282	297	DRWIEDLRRQFQPTQD	Q86YV0	RASAL3	RAS protein activator like-3	0		FALSE	FALSE	Tbio	0.019	plasma membrane part	0.594	molecular_function	0.004	negative regulation of signal transduction
EPS15_EH__P42566_121_215	2	1958	0.0355428	1	2	0	1	-|3331|3831:658|2:10	0.000|0.058|0.084|0.000			-	1	1	0	3	0.0074	2126	2141	QSWLSCTLSLATDTMR	Q8IUG5	MYO18B	Unconventional myosin-XVIIIb	0		FALSE	FALSE	Tbio	0.05	protein-containing complex	0.095	ion binding	0.514	cellular process
EPS15_EH__P42566_121_215	2	29.5	0.000804577	1	2	0	1	-|-|-|8:110	0.000|0.000|0.000|0.003		LIG_EH_1|0|3|NPF	0;3;NPF	1	1	0	1	3e-06	270	285	NPFNEEPAETVSSSDT	Q8IWE5	PLEKHM2	Pleckstrin homology domain-containing family M member 2	0		FALSE	FALSE	Tbio	0.001	endosome membrane	0.112	protein binding	0.01	cellular localization
EPS15_EH__P42566_121_215	3	13.25	0.000450444	1	3	0	1	-|-|15:14|2:22	0.000|0.000|0.001|0.001		LIG_EH_1|7|10|NPF	7;10;NPF	1	1	1	2	3e-06	285	300	MQDPFGGNPFTALLAG	Q8IYU4	UBQLNL	Ubiquilin-like protein	0		FALSE	FALSE	Tdark	1		1		1
EPS15_EH__P42566_121_215	2	1.5	5.45039e-05	1	2	0	1	-|-|-|2:4	0.000|0.000|0.000|0.000		LIG_EH_1|3|6|NPF	3;6;NPF	1	1	1	1	3e-06	289	304	FGGNPFTALLAGQVLE	Q8IYU4	UBQLNL	Ubiquilin-like protein	0		FALSE	FALSE	Tdark	1		1		1
EPS15_EH__P42566_121_215	4	71	0.00297377	1	4	1	1	2|-|4:5|10:263	0.004|0.000|0.000|0.007		LIG_EH_1|7|10|NPF	7;10;NPF	1	1	2	3	1e-06	30	45	AVLSGHVNPFLPYISD	Q8N682	DRAM1	DNA damage-regulated autophagy modulator protein 1	0		FALSE	FALSE	Tbio	0.004	whole membrane	1		0.08	regulation of cellular metabolic process
EPS15_EH__P42566_121_215	2	0.5	1.58248e-05	1	2	0	1	2|-|-|-	0.000|0.000|0.000|0.000		LIG_EH_1|4|7|NPF	4;7;NPF	1	1	2	1	1e-06	33	48	SGHVNPFLPYISDTGT	Q8N682	DRAM1	DNA damage-regulated autophagy modulator protein 1	0		FALSE	FALSE	Tbio	0.004	whole membrane	1		0.08	regulation of cellular metabolic process
EPS15_EH__P42566_121_215	4	457.75	0.0194066	1	4	1	1	-|-|5:2|935:889	0.000|0.000|0.000|0.077		LIG_EH_1|0|3|NPF	0;3;NPF	1	1	2	2	1e-06	37	52	NPFLPYISDTGTTPPE	Q8N682	DRAM1	DNA damage-regulated autophagy modulator protein 1	0		FALSE	FALSE	Tbio	0.004	whole membrane	1		0.08	regulation of cellular metabolic process
EPS15_EH__P42566_121_215	2	16.5	0.000460233	1	2	0	1	-|20|2:3|7:34	0.000|0.000|0.000|0.001		LIG_EH_1|4|7|NPF	4;7;NPF	1	1	0	3	4e-06	317	332	PQYLNPFDEPEAFVTI	Q8NDI1	EHBP1	EH domain-binding protein 1	0		FALSE	FALSE	Tbio	0.049	plasma membrane	1		0	endocytosis
EPS15_EH__P42566_121_215	2	11.25	0.000327299	1	2	0	1	-|16|3|5:21	0.000|0.000|0.000|0.001		LIG_EH_1|0|3|NPF	0;3;NPF	1	1	0	3	2e-06	832	847	NPFVPSMPAAPPTLPL	Q8TEH3	DENND1A	DENN domain-containing protein 1A	0		FALSE	FALSE	Tbio	0.003	plasma membrane region	0	SH3 domain binding	0	endocytic recycling
EPS15_EH__P42566_121_215	2	2.75	8.5704e-05	1	2	0	1	-|-|-|2:9	0.000|0.000|0.000|0.000		LIG_EH_1|6|9|NPF	6;9;NPF	1	1	1	1	2e-06	1879	1894	VETHYTNPFSDNHQSP	Q8WUY3	PRUNE2	Protein prune homolog 2	0		FALSE	FALSE	Tbio	0.501	intracellular part	0.043	metal ion binding	0.514	cellular process
EPS15_EH__P42566_121_215	2	10.5	0.00030474	1	2	0	1	-|-|-|5:37	0.000|0.000|0.000|0.001		LIG_EH_1|2|5|NPF	2;5;NPF	1	1	1	1	2e-06	1883	1898	YTNPFSDNHQSPFLEG	Q8WUY3	PRUNE2	Protein prune homolog 2	0		FALSE	FALSE	Tbio	0.501	intracellular part	0.043	metal ion binding	0.514	cellular process
EPS15_EH__P42566_121_215	4	147.5	0.00467083	1	4	1	1	2|112|32:2|152:290	0.000|0.002|0.000|0.016		LIG_EH_1|13|16|NPF	13;16;NPF	1	1	3	4	3e-06	300	315	TPSVTEASPWRATNPF	Q8WXE9	STON2	Stonin-2	3	1.13811e+23	FALSE	FALSE	Tbio	0.06	cytosol	1		0	endocytosis
EPS15_EH__P42566_121_215	4	331.5	0.00696497	1	4	1	1	311|978|-|3:34	0.010|0.017|0.000|0.001		LIG_EH_1|9|12|NPF	9;12;NPF	1	1	3	3	1e-06	304	319	TEASPWRATNPFLNET	Q8WXE9	STON2	Stonin-2	3	1.13811e+23	FALSE	FALSE	Tbio	0.06	cytosol	1		0	endocytosis
EPS15_EH__P42566_121_215	4	1596	0.0615976	1	4	1	1	734:21|342|2220:450|1546:1071	0.069|0.006|0.053|0.118		LIG_EH_1|5|8|NPF	5;8;NPF	2	1	3	4	1e-06	308	323	PWRATNPFLNETLQDV	Q8WXE9	STON2	Stonin-2	3	1.13811e+23	FALSE	FALSE	Tbio	0.06	cytosol	1		0	endocytosis
EPS15_EH__P42566_121_215	2	5	0.0001248	1	2	0	1	-|-|-|20	0.000|0.000|0.000|0.000		LIG_EH_1|1|4|NPF	1;4;NPF	1	1	3	1	1e-06	312	327	TNPFLNETLQDVQPSP	Q8WXE9	STON2	Stonin-2	3	1.13811e+23	FALSE	FALSE	Tbio	0.06	cytosol	1		0	endocytosis
EPS15_EH__P42566_121_215	2	1.25	3.12001e-05	1	2	0	1	-|-|-|5	0.000|0.000|0.000|0.000	328|332||bait_protein||bait_region|RTPSVTEASPWRATNPFLNETLQDVQPSPINPFSAFFEEQER|18200045,11381094,14726597	LIG_EH_1|9|12|NPF	9;12;NPF	1	1	2	1	2.4e-05	320	335	LQDVQPSPINPFSAFF	Q8WXE9	STON2	Stonin-2	3	1.13811e+23	FALSE	FALSE	Tbio	0.06	cytosol	1		0	endocytosis
EPS15_EH__P42566_121_215	2	5242.75	0.0876246	1	2	0	1	2|13551|6723:587|23:85	0.004|0.235|0.107|0.003			-	4	0.999	0	4	0.0037	3751	3766	QAQEWMDNLMIPFQQY	Q8WXH0	SYNE2	Nesprin-2	0		FALSE	FALSE	Tbio	0	aggresome	0.112	protein binding	0.001	membrane organization
EPS15_EH__P42566_121_215	3	1.25	2.36165e-05	1	3	0	1	-|-|2|3	0.000|0.000|0.000|0.000		LIG_EH_1|13|16|NPF	13;16;NPF	1	1	1	2	3e-06	802	817	TSSSSPGTPLSPGNPF	Q96J92	WNK4	Serine/threonine-protein kinase WNK4	0		FALSE	FALSE	Tbio	0.06	cytosol	0.095	ion binding	0.007	protein localization
EPS15_EH__P42566_121_215	3	14.25	0.000423995	1	3	0	1	-|-|3|4:50	0.000|0.000|0.000|0.001		LIG_EH_1|5|8|NPF	5;8;NPF	1	1	1	2	1e-06	810	825	PLSPGNPFSPGTPISP	Q96J92	WNK4	Serine/threonine-protein kinase WNK4	0		FALSE	FALSE	Tbio	0.06	cytosol	0.095	ion binding	0.007	protein localization
EPS15_EH__P42566_121_215	2	0.5	1.248e-05	1	2	0	1	-|-|-|2	0.000|0.000|0.000|0.000		LIG_EH_1|9|12|NPF	9;12;NPF	1	1	2	1	2e-06	503	518	PPAPHANPSNPFYEAL	Q96Q04	LMTK3	Serine/threonine-protein kinase LMTK3	0		FALSE	FALSE	Tbio	0.004	cell projection part	0.043	metal ion binding	0.046	negative regulation of cellular process
EPS15_EH__P42566_121_215	4	177.25	0.00591942	1	4	1	1	3|6|-|176:524	0.000|0.000|0.000|0.023		LIG_EH_1|5|8|NPF	5;8;NPF	1	1	2	3	2e-06	507	522	HANPSNPFYEALSTPS	Q96Q04	LMTK3	Serine/threonine-protein kinase LMTK3	0		FALSE	FALSE	Tbio	0.004	cell projection part	0.043	metal ion binding	0.046	negative regulation of cellular process
EPS15_EH__P42566_121_215	3	24	0.000422646	1	3	0	1	-|93|-|3	0.000|0.002|0.000|0.000		LIG_EH_1|1|4|NPF	1;4;NPF	1	1	2	2	2e-06	511	526	SNPFYEALSTPSVLPV	Q96Q04	LMTK3	Serine/threonine-protein kinase LMTK3	0		FALSE	FALSE	Tbio	0.004	cell projection part	0.043	metal ion binding	0.046	negative regulation of cellular process
EPS15_EH__P42566_121_215	2	2.5	9.66065e-05	1	2	0	1	-|-|3:4|3	0.000|0.000|0.000|0.000		LIG_EH_1|0|3|NPF	0;3;NPF	1	1	0	2	3e-06	76	91	NPFEDDFGAPKVGVAA	Q9BRQ0	PYGO2	Pygopus homolog 2	0		FALSE	FALSE	Tbio	0.05	protein-containing complex	0.043	metal ion binding	0.005	protein-containing complex assembly
EPS15_EH__P42566_121_215	2	4.75	0.00016122	1	2	0	1	-|-|-|5:14	0.000|0.000|0.000|0.001		LIG_EH_1|8|11|NPF	8;11;NPF	1	1	1	1	4e-06	279	294	LMNFLGDSNPFNLLRM	Q9C0K0	BCL11B	B-cell lymphoma/leukemia 11B	0		FALSE	FALSE	Tbio	0.153	intracellular membrane-bounded organelle	0.043	metal ion binding	0.006	regulation of cell proliferation
EPS15_EH__P42566_121_215	2	1	2.49601e-05	1	2	0	1	-|-|-|4	0.000|0.000|0.000|0.000		LIG_EH_1|4|7|NPF	4;7;NPF	1	1	1	1	4e-06	283	298	LGDSNPFNLLRMTGPI	Q9C0K0	BCL11B	B-cell lymphoma/leukemia 11B	0		FALSE	FALSE	Tbio	0.153	intracellular membrane-bounded organelle	0.043	metal ion binding	0.006	regulation of cell proliferation
EPS15_EH__P42566_121_215	3	389.75	0.0122548	1	3	0	1	-|86|389:60|408:616	0.000|0.001|0.008|0.039		LIG_EH_1|0|3|NPF	0;3;NPF	1	1	0	3	3e-06	636	651	NPFSAAPAATTVVQTH	Q9H0E3	SAP130	Histone deacetylase complex subunit SAP130	0		FALSE	FALSE	Tdark	0.05	protein-containing complex	1		0.046	negative regulation of cellular process
EPS15_EH__P42566_121_215	3	121.75	0.00494051	1	3	0	1	71:4|10|229:39|9:125	0.011|0.000|0.005|0.004		LIG_EH_1|0|3|NPF;LIG_EH_1|13|16|NPF	13;16;NPF	1	1	0	4	1e-06	524	539	NPFLTGLSAPSPTNPF	Q9H201	EPN3	Epsin-3	1	21115825	FALSE	FALSE	Tbio	0	clathrin-coated pit	0.001	protein domain specific binding	1
EPS15_EH__P42566_121_215	4	14.5	0.00053554	1	4	1	1	-|-|7|11:40	0.000|0.000|0.000|0.002		LIG_EH_1|7|10|NPF	7;10;NPF	1	1	1	2	1e-06	269	284	VQEQFGGNPFATATTD	Q9H347	UBQLN3	Ubiquilin-3	0		FALSE	FALSE	Tbio	1		1		1
EPS15_EH__P42566_121_215	2	1.25	3.12001e-05	1	2	0	1	-|-|-|5	0.000|0.000|0.000|0.000		LIG_EH_1|3|6|NPF	3;6;NPF	1	1	1	1	1e-06	273	288	FGGNPFATATTDNATT	Q9H347	UBQLN3	Ubiquilin-3	0		FALSE	FALSE	Tbio	1		1		1
EPS15_EH__P42566_121_215	2	15.5	0.000463727	1	2	0	1	-|-|3|5:54	0.000|0.000|0.000|0.002		LIG_EH_1|0|3|NPF	0;3;NPF	1	1	0	2	4e-06	160	175	NPFNSSKLPEGHSSQQ	Q9HCH5	SYTL2	Synaptotagmin-like protein 2	0		FALSE	FALSE	Tbio	0.019	plasma membrane part	0.001	calcium ion binding	0	vesicle organization
EPS15_EH__P42566_121_215	2	13.25	0.000409442	1	2	0	1	-|2|2|7:42	0.000|0.000|0.000|0.001		LIG_EH_1|1|4|NPF	1;4;NPF	1	1	0	3	3e-06	132	147	GNPFMGVSATAVSSSS	Q9HCK8	CHD8	Chromodomain-helicase-DNA-binding protein 8	0		FALSE	FALSE	Tbio	0.05	protein-containing complex	0	modification-dependent protein binding	0.004	negative regulation of signal transduction
EPS15_EH__P42566_121_215	2	1	2.83048e-05	1	2	0	1	2|-|-|2	0.000|0.000|0.000|0.000		LIG_EH_1|0|3|NPF	0;3;NPF	1	1	0	2	1e-06	380	395	NPFLPSDSSKTSELHS	Q9HCM3	KIAA1549	UPF0606 protein KIAA1549	0		FALSE	FALSE	Tbio	0.049	plasma membrane	0.594	molecular_function	1
EPS15_EH__P42566_121_215	2	18.5	0.0004314	1	2	0	1	-|34|-|4:36	0.000|0.001|0.000|0.001		LIG_EH_1|0|3|NPF	0;3;NPF	1	1	0	2	3e-06	516	531	NPFLVAAQDSETDYVT	Q9NQC3	RTN4	Reticulon-4	0		FALSE	FALSE	Tbio	0.004	cell projection part	0	cadherin binding	0	regulation of ERBB signaling pathway
EPS15_EH__P42566_121_215	2	2.75	6.86402e-05	1	2	0	1	-|-|-|11	0.000|0.000|0.000|0.000		LIG_EH_1|3|6|NPF;LIG_EH_1|12|15|NPF	12;15;NPF	1	1	2	1	2e-06	156	171	YSNNPFWNGVQTNPFL	Q9P0V3	SH3BP4	SH3 domain-binding protein 4	1	16325581	FALSE	FALSE	Tbio	0	clathrin-coated pit	0.007	identical protein binding	0	endocytosis
EPS15_EH__P42566_121_215	4	49	0.00178523	1	4	1	1	-|8|2|65:121	0.000|0.000|0.000|0.007		LIG_EH_1|4|7|NPF	4;7;NPF	1	1	2	3	2e-06	164	179	GVQTNPFLNGNVPVMP	Q9P0V3	SH3BP4	SH3 domain-binding protein 4	1	16325581	FALSE	FALSE	Tbio	0	clathrin-coated pit	0.007	identical protein binding	0	endocytosis
EPS15_EH__P42566_121_215	4	315.25	0.00934384	1	4	1	1	141:7|-|988:106|2:17	0.020|0.000|0.017|0.001		LIG_EH_1|0|3|NPF	0;3;NPF	1	1	2	3	2e-06	168	183	NPFLNGNVPVMPSLDE	Q9P0V3	SH3BP4	SH3 domain-binding protein 4	1	16325581	FALSE	FALSE	Tbio	0	clathrin-coated pit	0.007	identical protein binding	0	endocytosis
EPS15_EH__P42566_121_215	2	0.5	2.95438e-05	1	2	0	1	-|-|-|2	0.000|0.000|0.000|0.000		LIG_EH_1|4|7|NPF	4;7;NPF	1	1	1	1	4e-06	220	235	LNQGNPFIATSGPGHL	Q9P2D1	CHD7	Chromodomain-helicase-DNA-binding protein 7	0		FALSE	FALSE	Tbio	0.153	intracellular membrane-bounded organelle	0.095	ion binding	0.021	positive regulation of cellular metabolic process
EPS15_EH__P42566_121_215	2	0.5	1.248e-05	1	2	0	1	-|-|-|2	0.000|0.000|0.000|0.000		LIG_EH_1|0|3|NPF	0;3;NPF	1	1	1	1	3e-06	224	239	NPFIATSGPGHLSHVP	Q9P2D1	CHD7	Chromodomain-helicase-DNA-binding protein 7	0		FALSE	FALSE	Tbio	0.153	intracellular membrane-bounded organelle	0.095	ion binding	0.021	positive regulation of cellular metabolic process
EPS15_EH__P42566_121_215	2	0.75	1.872e-05	1	2	0	1	-|-|-|3	0.000|0.000|0.000|0.000		LIG_EH_1|9|12|NPF	9;12;NPF	1	1	1	1	3e-06	164	179	PPPPQLGYYNPFYFLS	Q9UBU6	FAM8A1	Protein FAM8A1	0		FALSE	FALSE	Tbio	0.114	membrane part	1		1
EPS15_EH__P42566_121_215	2	0.75	1.872e-05	1	2	0	1	-|-|-|3	0.000|0.000|0.000|0.000		LIG_EH_1|1|4|NPF	1;4;NPF	1	1	1	1	3e-06	172	187	YNPFYFLSPGAAGPDP	Q9UBU6	FAM8A1	Protein FAM8A1	0		FALSE	FALSE	Tbio	0.114	membrane part	1		1
EPS15_EH__P42566_121_215	2	0.5	1.248e-05	1	2	0	1	-|-|-|2	0.000|0.000|0.000|0.000		LIG_EH_1|10|13|NPF	10;13;NPF	1	1	2	1	2e-06	280	295	LNAAQEQFGGNPFASV	Q9UHD9	UBQLN2	Ubiquilin-2	1	18199683	FALSE	FALSE	Tbio	0.049	plasma membrane	1		0.006	positive regulation of signaling
EPS15_EH__P42566_121_215	2	18.75	0.000485065	1	2	0	1	-|-|-|2:73	0.000|0.000|0.000|0.002		LIG_EH_1|6|9|NPF	6;9;NPF	1	1	2	1	2e-06	284	299	QEQFGGNPFASVGSSS	Q9UHD9	UBQLN2	Ubiquilin-2	1	18199683	FALSE	FALSE	Tbio	0.049	plasma membrane	1		0.006	positive regulation of signaling
EPS15_EH__P42566_121_215	2	0.5	1.248e-05	1	2	0	1	-|-|-|2	0.000|0.000|0.000|0.000		LIG_EH_1|2|5|NPF	2;5;NPF	1	1	2	1	2e-06	288	303	GGNPFASVGSSSSSGE	Q9UHD9	UBQLN2	Ubiquilin-2	1	18199683	FALSE	FALSE	Tbio	0.049	plasma membrane	1		0.006	positive regulation of signaling
EPS15_EH__P42566_121_215	2	65.25	0.00110598	1	2	0	1	-|6|225:30|-	0.000|0.000|0.004|0.000			-	1	1	0	2	0.004	527	542	PVLGPRPREPSPVRYD	Q9ULC8	ZDHHC8	Probable palmitoyltransferase ZDHHC8	0		FALSE	FALSE	Tbio	0.005	cytoplasmic vesicle part	0.594	molecular_function	0.005	protein-containing complex assembly
EPS15_EH__P42566_121_215	3	1.25	1.98248e-05	1	3	0	1	-|-|3|2	0.000|0.000|0.000|0.000		LIG_EH_1|4|7|NPF	4;7;NPF	1	1	1	2	2.5e-05	188	203	QIMENPFVQSMLSNPD	Q9UMX0	UBQLN1	Ubiquilin-1	3	1.81997e+23	FALSE	FALSE	Tbio	0	aggresome	0	polyubiquitin modification-dependent protein binding	0.004	negative regulation of signal transduction
EPS15_EH__P42566_121_215	2	1.25	3.12001e-05	1	2	0	1	-|-|-|5	0.000|0.000|0.000|0.000		LIG_EH_1|0|3|NPF	0;3;NPF	1	1	1	1	3e-06	192	207	NPFVQSMLSNPDLMRQ	Q9UMX0	UBQLN1	Ubiquilin-1	3	1.81997e+23	FALSE	FALSE	Tbio	0	aggresome	0	polyubiquitin modification-dependent protein binding	0.004	negative regulation of signal transduction
EPS15_EH__P42566_121_215	3	2.75	0.000106638	1	3	0	1	-|-|2:4|5	0.000|0.000|0.000|0.000		LIG_EH_1|7|10|NPF	7;10;NPF	1	1	1	2	2e-06	287	302	AQEQFGGNPFASLVSN	Q9UMX0	UBQLN1	Ubiquilin-1	3	1.81997e+23	FALSE	FALSE	Tbio	0	aggresome	0	polyubiquitin modification-dependent protein binding	0.004	negative regulation of signal transduction
EPS15_EH__P42566_121_215	2	0.5	1.248e-05	1	2	0	1	-|-|-|2	0.000|0.000|0.000|0.000		LIG_EH_1|3|6|NPF	3;6;NPF	1	1	1	1	2e-06	291	306	FGGNPFASLVSNTSSG	Q9UMX0	UBQLN1	Ubiquilin-1	3	1.81997e+23	FALSE	FALSE	Tbio	0	aggresome	0	polyubiquitin modification-dependent protein binding	0.004	negative regulation of signal transduction
EPS15_EH__P42566_121_215	2	499	0.00855748	1	2	0	1	-|1342|576:73|5	0.000|0.023|0.011|0.000			-	1	1	0	3	0.0047	3238	3253	ELTGEKFLEMANPNVA	Q9UPN3	MACF1	Microtubule-actin cross-linking factor 1, isoforms 1/2/3/5	0		FALSE	FALSE	Tbio	0	cell projection membrane	0	cadherin binding	0	post-Golgi vesicle-mediated transport
EPS15_EH__P42566_121_215	2	4.25	0.000123144	1	2	0	1	-|-|-|2:15	0.000|0.000|0.000|0.000		LIG_EH_1|5|8|NPF	5;8;NPF	1	1	1	1	1.3e-05	179	194	DFALKNPFYSLEMPIR	Q9Y296	TRAPPC4	Trafficking protein particle complex subunit 4	0		FALSE	FALSE	Tbio	0.004	cell projection part	0.112	protein binding	0	Golgi vesicle transport
EPS15_EH__P42566_121_215	2	3	9.1944e-05	1	2	0	1	-|-|-|2:10	0.000|0.000|0.000|0.000		LIG_EH_1|1|4|NPF	1;4;NPF	1	1	1	1	2e-06	183	198	KNPFYSLEMPIRCELF	Q9Y296	TRAPPC4	Trafficking protein particle complex subunit 4	0		FALSE	FALSE	Tbio	0.004	cell projection part	0.112	protein binding	0	Golgi vesicle transport
EPS15_EH__P42566_121_215	2	10	0.000264989	1	2	0	1	-|-|29:11|-	0.000|0.000|0.001|0.000		LIG_EH_1|9|12|NPF	9;12;NPF	2	0.851	2	1	1e-06	509	524	GPATGPSVTNPFQPAP	Q9Y6I3	EPN1	Epsin-1	7	1.0792e+54	FALSE	FALSE	Tbio	0	clathrin-coated pit	0.382	binding	0	negative regulation of epidermal growth factor receptor signaling pathway
EPS15_EH__P42566_121_215	2	1.25	3.12001e-05	1	2	0	1	-|-|-|5	0.000|0.000|0.000|0.000		LIG_EH_1|5|8|NPF	5;8;NPF	1	1	2	1	1e-06	513	528	GPSVTNPFQPAPPATL	Q9Y6I3	EPN1	Epsin-1	7	1.0792e+54	FALSE	FALSE	Tbio	0	clathrin-coated pit	0.382	binding	0	negative regulation of epidermal growth factor receptor signaling pathway
EPS15_EH__P42566_121_215	4	778	0.0273604	1	4	1	1	1610:15|539|829:119|-	0.084|0.009|0.017|0.000		LIG_EH_1|1|4|NPF	1;4;NPF	2	0.999	2	3	1e-06	517	532	TNPFQPAPPATLTLNQ	Q9Y6I3	EPN1	Epsin-1	7	1.0792e+54	FALSE	FALSE	Tbio	0	clathrin-coated pit	0.382	binding	0	negative regulation of epidermal growth factor receptor signaling pathway
EPS15_EH__P42566_121_215	3	3600.25	0.146406	1	3	0	1	10142:86|3562|442:159|10	0.508|0.062|0.016|0.000			-	1	1	1	4	0.0046	409	424	TPSEAERWLEEVSQVA	Q9Y6R0	NUMBL	Numb-like protein	2	930353916713569	FALSE	FALSE	Tbio	0.501	intracellular part	1		0.012	cell surface receptor signaling pathway
EPS15_EH__P42566_121_215	3	41.75	0.00126595	1	3	0	1	-|-|16:7|24:120	0.000|0.000|0.001|0.004			-	1	1	1	2	0.0089	413	428	AERWLEEVSQVAKAQQ	Q9Y6R0	NUMBL	Numb-like protein	2	930353916713569	FALSE	FALSE	Tbio	0.501	intracellular part	1		0.012	cell surface receptor signaling pathway
EPS15_EH__P42566_121_215	3	31	0.0008781	1	3	0	1	-|-|4:3|10:107	0.000|0.000|0.000|0.003		LIG_EH_1|10|13|NPF	10;13;NPF	1	1	0	2	2.1e-05	164	179	SAVSSVVNKFNPFDLI	Q9Y6V0	PCLO	Protein piccolo	0		FALSE	FALSE	Tbio	0.153	membrane	0.001	calcium ion binding	0.004	protein transport
KLC1_TPR__Q07866_203_497	2	5.66667	0.000149376	1	2	0	1	4|9|4	0.000|0.000|0.000		LIG_KLC1_WD_1|2|10|LEWDNYDL		1	1	2	3		1245	1260	PTLEWDNYDLREDALD	A6NKT7	RGPD3	RanBP2-like and GRIP domain-containing protein 3	0		FALSE	FALSE	Tdark	0.685	cell part	1		0.036	transport
KLC1_TPR__Q07866_203_497	3	1422.67	0.107553	1	3	0	1	1575:361|2038:294|-	0.161|0.161|0.000				9	0.459	1	2		480	495	HCTPPPPYHADPSLVS	O15350	TP73	Tumor protein p73	0		FALSE	FALSE	Tbio	0.05	protein-containing complex	0.594	molecular_function	0.001	symbiont process
KLC1_TPR__Q07866_203_497	2	19.3333	0.00165018	1	2	0	1	4:4|46:4|-	0.001|0.004|0.000				3	0.841	0	2		288	303	LLYPAELPPPYEAVVG	O60320	FAM189A1	Protein FAM189A1	0		FALSE	FALSE	Tdark	0.815	cellular_component	1		1
KLC1_TPR__Q07866_203_497	2	2.33333	8.26092e-05	1	2	0	1	-|2:2|3	0.000|0.000|0.000		LIG_KLC1_WD_1|4|12|LEWDNYDL		1	1	2	2		2218	2233	TGPTLEWDNYDLREDA	P49792	RANBP2	E3 SUMO-protein ligase RanBP2	0		FALSE	FALSE	Tbio	0.006	cytoskeletal part	0.081	catalytic activity	0	cellular component disassembly
KLC1_TPR__Q07866_203_497	2	10280	0.375309	1	2	0	1	13292:508|2508:10940|3592	0.552|0.531|0.043				4	0.999	0	3		576	591	ELEWDDSYDTGISSGA	Q05DH4	FAM160A1	Protein FAM160A1	0		FALSE	FALSE	Tdark	1		1		1
KLC1_TPR__Q07866_203_497	2	24.3333	0.00119155	1	2	0	1	-|31:39|3	0.000|0.004|0.000				2	0.961	0	2		76	91	LVSELLFHEHGHLAGA	Q8NCA9	ZNF784	Zinc finger protein 784	0		FALSE	FALSE	Tdark	0.219	intracellular organelle	0.594	molecular_function	0.514	cellular process
KPNA4_Arm__O00629_68_487	2	2.2	7.99746e-05	1	2	0	1	2:3|-|6|-|-	0.000|0.000|0.000|0.000|0.000		TRG_NLS_MonoCore_2|4|10|SKRPRL;TRG_NLS_MonoExtC_3|4|11|SKRPRLD	5;11;KRPRLD	1	1	0	2	1e-06	152	167	VHTTSKRPRLDPVLAD	A8MWA6	FAM90A22P	Putative protein FAM90A22P	0		FALSE	FALSE	Tdark	1		1		1
KPNA4_Arm__O00629_68_487	2	2.8	9.53047e-05	1	2	0	1	2:2|-|10|-|-	0.000|0.000|0.000|0.000|0.000			1;7;KRKAES	1	1	0	2	1e-06	116	131	EKRKAESGWFHVEEDR	O43719	HTATSF1	HIV Tat-specific factor 1	0		FALSE	FALSE	Tbio	0.024	nucleoplasm	0.382	binding	0.001	symbiont process
KPNA4_Arm__O00629_68_487	2	5.8	0.000208521	1	2	0	1	-|6:7|14:2|-|-	0.000|0.001|0.000|0.000|0.000		TRG_NLS_MonoCore_2|2|8|SKRPRL;TRG_NLS_MonoExtC_3|2|9|SKRPRLE	3;9;KRPRLE	1	1	0	2	1e-06	104	119	LESKRPRLEQVSDSHF	O75376	NCOR1	Nuclear receptor corepressor 1	0		FALSE	FALSE	Tchem	0.024	nucleoplasm	0.382	binding	0.679	biological_process
KPNA4_Arm__O00629_68_487	3	6.8	0.000155794	1	3	0	1	18|-|7|-|2:7	0.000|0.000|0.000|0.000|0.000			5;11;KRSYES	1	1	1	3	1e-06	1239	1254	HEISLKRSYESVEGNI	O75376	NCOR1	Nuclear receptor corepressor 1	0		FALSE	FALSE	Tchem	0.024	nucleoplasm	0.382	binding	0.679	biological_process
KPNA4_Arm__O00629_68_487	3	1.4	3.55335e-05	1	3	0	1	-|2|5|-|-	0.000|0.000|0.000|0.000|0.000			1;7;KRSYES	1	1	1	2	1e-06	1243	1258	LKRSYESVEGNIKQGM	O75376	NCOR1	Nuclear receptor corepressor 1	0		FALSE	FALSE	Tchem	0.024	nucleoplasm	0.382	binding	0.679	biological_process
KPNA4_Arm__O00629_68_487	3	23.8	0.000913399	1	3	0	1	21:34|19|32:2|3|5:3	0.003|0.000|0.001|0.000|0.000			3;9;KRSAAE	1	1	0	5	1e-06	95	110	AGVKRSAAEMYGSVTE	P07910	HNRNPC	Heterogeneous nuclear ribonucleoproteins C1/C2	5	1.67136e+39	TRUE	FALSE	Tbio	0.019	extracellular exosome	0.382	binding	0.679	biological_process
KPNA4_Arm__O00629_68_487	2	3.2	0.000285944	1	2	0	1	2|-|-|14|-	0.000|0.000|0.000|0.001|0.000	99|104|||bait_domain||KRSLSE|7799952		3;9;KRSLSE	1	1	0	2	1e-06	96	111	RGLKRSLSEMEIGMVV	P11831	SRF	Serum response factor	0		FALSE	FALSE	Tbio	0.024	nucleoplasm	0.382	binding	0	response to toxic substance
KPNA4_Arm__O00629_68_487	2	10.4	0.000320625	1	2	0	1	4|-|24|6|2:16	0.000|0.000|0.001|0.001|0.000			2;8;KRRLDS	1	1	0	4	3e-06	958	973	DLKRRLDSITSSQSSA	P35968	KDR	Vascular endothelial growth factor receptor 2	0		FALSE	FALSE	Tclin	0.035	vesicle	0.382	binding	0	response to toxic substance
KPNA4_Arm__O00629_68_487	3	22.2	0.000765619	1	3	0	1	17:28|13|51|-|2	0.002|0.000|0.001|0.000|0.000	7|12|||bait_domain||KRQRME|27703206	TRG_NLS_MonoExtC_3|5|12|VKRQRME;TRG_NLS_MonoExtN_4|4|11|PVKRQRM	6;12;KRQRME	1	1	0	4	1e-06	1	16	MSSSPVKRQRMESALD	P37837	TALDO1	Transaldolase	0		FALSE	FALSE	Tbio	0.019	extracellular exosome	0.382	binding	0.679	biological_process
KPNA4_Arm__O00629_68_487	2	3567.6	0.120214	1	2	0	1	-|219:123|5423:12066|7|-	0.000|0.019|0.581|0.001|0.000			-	3	0.997	0	3	0.0104	868	883	TYKEGYNVYGIESVKI	P42262	GRIA2	Glutamate receptor 2	0		FALSE	FALSE	Tclin	0.019	organelle membrane	0	peptide binding	0.679	biological_process
KPNA4_Arm__O00629_68_487	2	4	0.000125965	1	2	0	1	2|-|18|-|-	0.000|0.000|0.000|0.000|0.000		TRG_NLS_MonoExtC_3|1|8|LKRIKTE	2;8;KRIKTE	1	1	0	2	1e-06	628	643	ELKRIKTEDGEGIVIA	Q01167	FOXK2	Forkhead box protein K2	0		FALSE	FALSE	Tbio	0.024	nucleoplasm	0.382	binding	0.679	biological_process
KPNA4_Arm__O00629_68_487	2	7.6	0.000234865	1	2	0	1	-|-|35|3|-	0.000|0.000|0.001|0.000|0.000		TRG_NLS_MonoExtN_4|2|10|PSVKRMRL	5;11;KRMRLS	1	1	0	2	1e-06	458	473	ESPSVKRMRLSEGWAT	Q06413	MEF2C	Myocyte-specific enhancer factor 2C	0		FALSE	FALSE	Tbio	0.024	nucleoplasm	0.382	binding	0	response to antibiotic
KPNA4_Arm__O00629_68_487	2	50	0.00133469	1	2	0	1	3|22|216:5|2|2	0.000|0.001|0.006|0.000|0.000			-	1	1	0	5	0.0021	576	591	SPTILGKRSYEQHNGV	Q13330	MTA1	Metastasis-associated protein MTA1	3	2.5417e+23	TRUE	FALSE	Tbio	0.024	nucleoplasm	0.382	binding	0.022	response to stress
KPNA4_Arm__O00629_68_487	2	2.6	6.58447e-05	1	2	0	1	-|3|10|-|-	0.000|0.000|0.000|0.000|0.000			0;6;KRPHQE	1	1	0	2	1e-06	462	477	KRPHQEFGISSQGCYL	Q13370	PDE3B	cGMP-inhibited 3',5'-cyclic phosphodiesterase B	0		FALSE	FALSE	Tclin	0.05	protein-containing complex	0.382	binding	0.004	response to oxygen-containing compound
KPNA4_Arm__O00629_68_487	3	8.6	0.000702654	1	3	0	1	-|4|6|33|-	0.000|0.000|0.000|0.003|0.000		TRG_NLS_MonoExtN_4|9|15|PKRQRL	10;16;KRQRLS	2	0.915	0	3	2.1e-05	606	621	VSSDVEVSSPKRQRLS	Q2M1K9	ZNF423	Zinc finger protein 423	0		FALSE	FALSE	Tbio	0.024	nucleoplasm	0.382	binding	0.679	biological_process
KPNA4_Arm__O00629_68_487	3	95.2	0.00333451	1	3	0	1	70:136|39|211:12|4|4	0.009|0.001|0.006|0.000|0.000			0;6;KRPRYD	1	1	0	5	1e-06	272	287	KRPRYDDTVKINSMGG	Q5VUA4	ZNF318	Zinc finger protein 318	0		FALSE	FALSE	Tbio	0.024	nucleoplasm	0.382	binding	0.679	biological_process
KPNA4_Arm__O00629_68_487	2	2.4	6.22577e-05	1	2	0	1	-|10|2|-|-	0.000|0.000|0.000|0.000|0.000			-	1	1	0	2	1e-06	1090	1105	GLKRPASQDFEYLQEE	Q7Z2Y5	NRK	Nik-related protein kinase	0		FALSE	FALSE	Tdark	0.501	intracellular part	0.382	binding	0.005	multi-organism process
KPNA4_Arm__O00629_68_487	2	16.2	0.00046734	1	2	0	1	5|4|70|-|2	0.000|0.000|0.002|0.000|0.000		TRG_NLS_MonoCore_2|5|11|AKRPRL;TRG_NLS_MonoExtN_4|4|11|PAKRPRL	6;12;KRPRLS	1	1	0	4	1e-06	675	690	DHQFPAKRPRLSEPQG	Q8NCD3	HJURP	Holliday junction recognition protein	0		FALSE	FALSE	Tbio	0.024	nucleoplasm	0.382	binding	0.679	biological_process
KPNA4_Arm__O00629_68_487	3	4459.4	0.138967	1	3	0	1	1257:13340|45:345|3930:760|922|545:1153	0.428|0.012|0.127|0.091|0.037			2;8;KRTYSE	1	1	0	5	1e-06	264	279	GVKRTYSEVYPGQQYL	Q8NF64	ZMIZ2	Zinc finger MIZ domain-containing protein 2	0		FALSE	FALSE	Tdark	0.024	nucleoplasm	0.382	binding	0.679	biological_process
KPNA4_Arm__O00629_68_487	3	4643	0.181459	1	3	0	1	14:6|6473:16565|125:32|-|-	0.001|0.902|0.004|0.000|0.000			-	5	0.996	1	3	0.031	1441	1456	QSAFQLAYQAWVTNAQ	Q92508	PIEZO1	Piezo-type mechanosensitive ion channel component 1	0		FALSE	FALSE	Tchem	0.019	organelle membrane	0.004	transporter activity	0.036	transport
KPNA4_Arm__O00629_68_487	2	0.6	1.50534e-05	1	2	0	1	-|-|3|-|-	0.000|0.000|0.000|0.000|0.000		TRG_NLS_MonoCore_2|7|13|SKRPRL;TRG_NLS_MonoExtC_3|7|14|SKRPRLE	8;14;KRPRLE	1	1	1	1	1e-06	510	525	STGMAEQSKRPRLEVG	Q96L91	EP400	E1A-binding protein p400	0		FALSE	FALSE	Tbio	0.024	nucleoplasm	0.382	binding	0.679	biological_process
KPNA4_Arm__O00629_68_487	3	2.6	6.60491e-05	1	3	0	1	-|4|9|-|-	0.000|0.000|0.000|0.000|0.000		TRG_NLS_MonoCore_2|3|9|SKRPRL;TRG_NLS_MonoExtC_3|3|10|SKRPRLE	4;10;KRPRLE	1	1	1	2	1.2e-05	514	529	AEQSKRPRLEVGHQGV	Q96L91	EP400	E1A-binding protein p400	0		FALSE	FALSE	Tbio	0.024	nucleoplasm	0.382	binding	0.679	biological_process
KPNA4_Arm__O00629_68_487	2	61.6	0.00168836	1	2	0	1	9:19|2:22|252:4|-|-	0.001|0.001|0.006|0.000|0.000			-	1	1	0	3	0.0083	178	193	WKRDSSGNKIMHPVSG	Q9BW91	NUDT9	ADP-ribose pyrophosphatase, mitochondrial	0		FALSE	FALSE	Tbio	0.019	extracellular exosome	0.594	molecular_function	0.679	biological_process
KPNA4_Arm__O00629_68_487	2	26.6	0.000785077	1	2	0	1	11:71|8|36:2|-|5	0.003|0.000|0.001|0.000|0.000			-	1	1	0	4	0.0003	342	357	GKRPYECIECGKAFRY	Q9BX82	ZNF471	Zinc finger protein 471	0		FALSE	FALSE	Tdark	0.066	nucleus	0.382	binding	0.679	biological_process
KPNA4_Arm__O00629_68_487	3	4.2	0.000248761	1	3	0	1	-|-|3|10|3:5	0.000|0.000|0.000|0.001|0.000	716|723|||bait_domain||KRTYEQME|29911927		-	1	1	1	3	1e-06	711	726	SLAPVKRTYEQMEFPL	Q9H2P0	ADNP	Activity-dependent neuroprotector homeobox protein	0		FALSE	FALSE	Tbio	0.038	extracellular region part	0	peptide binding	0.001	response to inorganic substance
KPNA4_Arm__O00629_68_487	2	1.4	3.51247e-05	1	2	0	1	-|-|7|-|-	0.000|0.000|0.000|0.000|0.000	716|723|||bait_domain||KRTYEQME|29911927;728|734|||bait_domain||KKRKLDD|29911927		-	1	1	1	1	1e-06	715	730	VKRTYEQMEFPLLKKR	Q9H2P0	ADNP	Activity-dependent neuroprotector homeobox protein	0		FALSE	FALSE	Tbio	0.038	extracellular region part	0	peptide binding	0.001	response to inorganic substance
KPNA4_Arm__O00629_68_487	2	3.6	9.06447e-05	1	2	0	1	4|7|7|-|-	0.000|0.000|0.000|0.000|0.000			2;8;KRGYDD	1	1	0	3	1e-06	144	159	AIKRGYDDLQTIVPTC	Q9UH92	MLX	Max-like protein X	0		FALSE	FALSE	Tchem	0	nuclear membrane	0.382	binding	0.679	biological_process
KPNA4_Arm__O00629_68_487	3	64.8	0.0021048	1	3	0	1	31:135|41|100|7|7:3	0.006|0.001|0.003|0.001|0.000			-	1	1	0	5	2e-06	572	587	ELKRKLEQEQKLVEVL	Q9ULH7	MKL2	MKL/myocardin-like protein 2	0		FALSE	FALSE	Tbio	0.066	nucleus	0.382	binding	0.679	biological_process
KPNA4_Arm__O00629_68_487	3	11014.2	0.370799	1	3	0	1	3:10|40:487|1538:57|8684|13437:30815	0.001|0.016|0.041|0.857|0.940		TRG_NLS_MonoExtC_3|0|7|GKKRTFD	2;8;KRTFDE	4	0.999	0	5	1e-06	312	327	GKKRTFDETVSTYVPL	Q9ULW0	TPX2	Targeting protein for Xklp2	0		FALSE	FALSE	Tbio	0.024	nucleoplasm	0.382	binding	0.679	biological_process
KPNA4_Arm__O00629_68_487	3	3.8	8.15416e-05	1	3	0	1	-|-|12|-|7	0.000|0.000|0.000|0.000|0.000			8;14;KRLCLS	1	1	1	2	2e-06	44	59	EDSIEPPHKRLCLSSE	Q9Y222	DMTF1	Cyclin-D-binding Myb-like transcription factor 1	0		FALSE	FALSE	Tbio	0.024	nucleoplasm	0.382	binding	0.679	biological_process
KPNA4_Arm__O00629_68_487	2	0.8	2.00713e-05	1	2	0	1	-|-|4|-|-	0.000|0.000|0.000|0.000|0.000			4;10;KRLCLS	1	1	1	1	5e-06	48	63	EPPHKRLCLSSEDDQS	Q9Y222	DMTF1	Cyclin-D-binding Myb-like transcription factor 1	0		FALSE	FALSE	Tbio	0.024	nucleoplasm	0.382	binding	0.679	biological_process
KPNA4_Arm__O00629_68_487	4	61.6	0.00162293	1	4	1	1	6:33|13|253:3|-|-	0.001|0.000|0.006|0.000|0.000			-	1	1	1	3	1e-06	1311	1326	ETAAPKRTYDMMEGRV	Q9Y618	NCOR2	Nuclear receptor corepressor 2	0		FALSE	FALSE	Tchem	0.024	nucleoplasm	0.382	binding	0.679	biological_process
KPNA4_Arm__O00629_68_487	4	2723.6	0.0886373	1	4	1	1	1247:5948|77:1144|3363:441|340|267:791	0.252|0.035|0.101|0.034|0.021			-	7	0.994	1	5	1e-06	1315	1330	PKRTYDMMEGRVGRAI	Q9Y618	NCOR2	Nuclear receptor corepressor 2	0		FALSE	FALSE	Tchem	0.024	nucleoplasm	0.382	binding	0.679	biological_process
Keap1_KELCH__Q14145_321_609	4	235	0.0106746	1	4	1	1	30:262|234:2|156:21	0.012|0.009|0.012			8;11;TGE	4	0.808	1	3	1e-06	386	401	TLPVFHPVTGEIIPPL	O43556	SGCE	Epsilon-sarcoglycan	0		FALSE	FALSE	Tbio	0.05	protein-containing complex	1		0.027	anatomical structure development
Keap1_KELCH__Q14145_321_609	4	372.333	0.019682	1	4	1	1	27:266|409|269:146	0.011|0.008|0.040			4;7;TGE	2	0.987	1	3	1e-06	390	405	FHPVTGEIIPPLHTDN	O43556	SGCE	Epsilon-sarcoglycan	0		FALSE	FALSE	Tbio	0.05	protein-containing complex	1		0.027	anatomical structure development
Keap1_KELCH__Q14145_321_609	2	7	0.0003537	1	2	0	1	-|17|4	0.000|0.000|0.001			6;9;TGE	1	1	0	2	1e-06	176	191	VEKDKVTGETRVLSST	O75781	PALM	Paralemmin-1	0		FALSE	FALSE	Tbio	0.153	intracellular membrane-bounded organelle	0.112	protein binding	0.002	negative regulation of molecular function
Keap1_KELCH__Q14145_321_609	3	522.333	0.0199937	1	3	0	1	46:1484|13:12|4:8	0.034|0.024|0.002			8;11;TGE	2	0.999	0	3	1e-06	986	1001	LLDMADSETGETALHK	O75912	DGKI	Diacylglycerol kinase iota	0		FALSE	FALSE	Tbio	0.024	nucleoplasm	0.112	protein binding	0.027	regulation of biological quality
Keap1_KELCH__Q14145_321_609	2	1.33333	4.64098e-05	1	2	0	1	-|2|2	0.000|0.000|0.000			6;9;TGE	1	1	0	2	1e-06	875	890	LENNSETGELQPVLPE	O94972	TRIM37	E3 ubiquitin-protein ligase TRIM37	1	28416489	FALSE	FALSE	Tbio	0.044	cytoplasm	0.002	protein homodimerization activity	0	negative regulation of DNA binding transcription factor activity
Keap1_KELCH__Q14145_321_609	2	1581	0.0329267	1	2	0	1	-|4577|164:2	0.000|0.090|0.009			-	15	0.345	0	2	0.0032	466	481	VMTAPPPPPPPVYEPV	P15311	EZR	Ezrin	0		FALSE	FALSE	Tbio	0	actin filament	0	disordered domain specific binding	0	maintenance of protein location
Keap1_KELCH__Q14145_321_609	3	1.33333	4.64098e-05	1	3	0	1	-|2|2	0.000|0.000|0.000			9;12;TGE	1	1	1	2	1e-06	300	315	STNRPINPSTGELSTS	P23508	MCC	Colorectal mutant cancer protein	0		FALSE	FALSE	Tbio	0.024	nucleoplasm	1		0.02	regulation of multicellular organismal process
Keap1_KELCH__Q14145_321_609	4	157	0.00881656	1	4	1	1	3:10|287|85:86	0.001|0.006|0.020			5;8;TGE	1	1	1	3	1e-06	304	319	PINPSTGELSTSSSSN	P23508	MCC	Colorectal mutant cancer protein	0		FALSE	FALSE	Tbio	0.024	nucleoplasm	1		0.02	regulation of multicellular organismal process
Keap1_KELCH__Q14145_321_609	2	59	0.0012839	1	2	0	1	-|165|12	0.000|0.003|0.001			-	3	0.536	0	2	0.0153	1327	1342	DIPSLPPLPPLPPLPP	P49750	YLPM1	YLP motif-containing protein 1	0		FALSE	FALSE	Tdark	0.024	nucleoplasm	0.382	binding	0.011	nucleic acid-templated transcription
Keap1_KELCH__Q14145_321_609	3	8	0.00017784	1	3	0	1	-|22|2	0.000|0.000|0.000			4;7;TGE	1	1	1	2	1e-06	89	104	FDAVTGEFTGMPEQWA	Q13153	PAK1	Serine/threonine-protein kinase PAK 1	0		FALSE	FALSE	Tchem	0.044	cytoplasm	0.007	identical protein binding	0.004	cellular response to organic substance
Keap1_KELCH__Q14145_321_609	3	5.66667	0.000352451	1	3	0	1	2:2|5|8	0.001|0.000|0.000			5;8;TGE	1	1	1	3	1e-06	87	102	GFDAVTGEFTGMPEQW	Q13177	PAK2	Serine/threonine-protein kinase PAK 2	0		FALSE	FALSE	Tchem	0.044	cytoplasm	0.007	identical protein binding	0.001	regulation of proteolysis
Keap1_KELCH__Q14145_321_609	2	0.666667	0.000176741	1	2	0	1	2|-|-	0.001|0.000|0.000	343|370||bait_protein|bait_domain|bait_region|SKEVDPSTGELQSLQMPESEGPSSLDPS|20452972;347|352|||bait_domain||DPSTGE|20452972;343|370||bait_protein|bait_domain|bait_region|SKEVDPSTGELQSLQMPESEGPSSLDPS|20452972		8;11;TGE	1	1	1	1	1e-06	342	357	SSKEVDPSTGELQSLQ	Q13501	SQSTM1	Sequestosome-1	27	2.76314e+215	TRUE	FALSE	Tbio	0.002	endoplasmic reticulum	0.001	protein domain specific binding	0.001	proteolysis involved in cellular protein catabolic process
Keap1_KELCH__Q14145_321_609	3	233	0.00867904	1	3	0	1	63:636|-|-	0.026|0.000|0.000	343|370||bait_protein|bait_domain|bait_region|SKEVDPSTGELQSLQMPESEGPSSLDPS|20452972;347|352|||bait_domain||DPSTGE|20452972;343|370||bait_protein|bait_domain|bait_region|SKEVDPSTGELQSLQMPESEGPSSLDPS|20452972		4;7;TGE	1	1	1	1	1e-06	346	361	VDPSTGELQSLQMPES	Q13501	SQSTM1	Sequestosome-1	27	2.76314e+215	TRUE	FALSE	Tbio	0.002	endoplasmic reticulum	0.001	protein domain specific binding	0.001	proteolysis involved in cellular protein catabolic process
Keap1_KELCH__Q14145_321_609	4	9.66667	0.000716142	1	4	1	1	-|16|4:9	0.000|0.000|0.002	231|236|||bait_domain||DGETGE|12167159		10;13;TGE	1	1	1	2	1e-06	224	239	LARNLLVDGETGESFP	Q14494	NFE2L1	Endoplasmic reticulum membrane sensor NFE2L1	5	2.19888e+39	FALSE	FALSE	Tbio	0.044	cytoplasm	0.001	protein domain specific binding	0	regulation of epithelial cell differentiation
Keap1_KELCH__Q14145_321_609	4	1420.33	0.0498526	1	4	1	1	-|3704:5|256:296	0.000|0.083|0.066	231|236|||bait_domain||DGETGE|12167159		6;9;TGE	2	1	1	2	1e-06	228	243	LLVDGETGESFPAQVP	Q14494	NFE2L1	Endoplasmic reticulum membrane sensor NFE2L1	5	2.19888e+39	FALSE	FALSE	Tbio	0.044	cytoplasm	0.001	protein domain specific binding	0	regulation of epithelial cell differentiation
Keap1_KELCH__Q14145_321_609	4	8730.67	0.245571	1	4	1	1	1320:24170|388|248:66	0.705|0.008|0.024			7;10;TGE	1	1	1	3	1e-06	4456	4471	GGIIDPSTGERFPVTD	Q15149	PLEC	Plectin	0		FALSE	FALSE	Tbio	0.044	cytoplasm	0.112	protein binding	0.514	cellular process
Keap1_KELCH__Q14145_321_609	4	2695.33	0.195032	1	4	1	1	-|113|6567:1406	0.000|0.002|0.583			4;7;TGE	1	1	1	2	1e-06	4459	4474	IDPSTGERFPVTDAVN	Q15149	PLEC	Plectin	0		FALSE	FALSE	Tbio	0.044	cytoplasm	0.112	protein binding	0.514	cellular process
Keap1_KELCH__Q14145_321_609	2	1.33333	0.000134135	1	2	0	1	-|2|2	0.000|0.000|0.000			-	1	1	0	2	1e-06	108	123	FCLEYEADSGEVTSVI	Q2NKX9	C2orf68	UPF0561 protein C2orf68	1	32296183	TRUE	FALSE	Tdark	1		1		1
Keap1_KELCH__Q14145_321_609	4	641.667	0.0313691	1	4	1	1	4:39|991:5|744:142	0.002|0.030|0.063			9;12;TGE	1	1	1	3	1e-06	820	835	TDELLRHPVTGEVVER	Q5T0Z8	C6orf132	Uncharacterized protein C6orf132	0		FALSE	FALSE	Tdark	1		1		1
Keap1_KELCH__Q14145_321_609	3	8.33333	0.000322446	1	3	0	1	-|18|5:2	0.000|0.000|0.001			5;8;TGE	1	1	1	2	1e-06	824	839	LRHPVTGEVVERGSPM	Q5T0Z8	C6orf132	Uncharacterized protein C6orf132	0		FALSE	FALSE	Tdark	1		1		1
Keap1_KELCH__Q14145_321_609	2	34.6667	0.00142709	1	2	0	1	11:93|-|-	0.004|0.000|0.000			-	1	1	0	1	5e-06	113	128	REHNPESGEEVVTLLE	Q6R2W3	ZBED9	SCAN domain-containing protein 3	0		FALSE	FALSE	Tbio	0.024	nucleoplasm	0.382	binding	0.033	nucleic acid metabolic process
Keap1_KELCH__Q14145_321_609	3	2019.67	0.0400257	1	3	0	1	2:3|6049|5	0.001|0.119|0.000			4;7;TGE	1	1	0	3	1e-06	335	350	YDPVTGEWKSLAKLPE	Q6TFL4	KLHL24	Kelch-like protein 24	0		FALSE	FALSE	Tbio	0	Cul3-RING ubiquitin ligase complex	1		0.001	protein ubiquitination
Keap1_KELCH__Q14145_321_609	3	5.66667	0.000561445	1	3	0	1	2|4|7:4	0.001|0.000|0.001			4;7;TGE	1	1	0	3	1e-06	5566	5581	LQPDTGEPFEMISSSV	Q8IVF2	AHNAK2	Protein AHNAK2	0		FALSE	FALSE	Tbio	0.044	cytoplasm	1		1
Keap1_KELCH__Q14145_321_609	2	1	0.00200803	1	2	0	1	-|3|-	0.000|0.006|0.000			-	1	1	1	1	0.0261	134	149	VLPDCLTDGSDVVSDL	Q96G28	CFAP36	Cilia- and flagella-associated protein 36	0		FALSE	FALSE	Tdark	0.044	cytoplasm	0.112	protein binding	1
Keap1_KELCH__Q14145_321_609	2	18.6667	0.000458562	1	2	0	1	-|47|9	0.000|0.001|0.000			7;10;TGE	1	1	0	2	1e-06	36	51	TTWLHPVTGEAVVTGH	Q9HAU0	PLEKHA5	Pleckstrin homology domain-containing family A member 5	0		FALSE	FALSE	Tbio	0.024	nucleoplasm	0.382	binding	0.027	anatomical structure development
Keap1_KELCH__Q14145_321_609	3	2325.67	0.0604262	1	3	0	1	278:6551|57:2|75:14	0.170|0.005|0.006			9;12;TGE	2	0.989	0	3	1e-06	880	895	PAVLTTDSATGETVVT	Q9NQV6	PRDM10	PR domain zinc finger protein 10	0		FALSE	FALSE	Tbio	0.153	intracellular membrane-bounded organelle	0.382	binding	0.011	nucleic acid-templated transcription
Keap1_KELCH__Q14145_321_609	3	12	0.000964846	1	3	0	1	6:11|11|4:4	0.002|0.000|0.001			4;7;TGE	1	1	0	3	1e-06	374	389	PSPETGEAKRSAFVEV	Q9NQV8	PRDM8	PR domain zinc finger protein 8	0		FALSE	FALSE	Tbio	0.153	intracellular membrane-bounded organelle	0.382	binding	0.011	nucleic acid-templated transcription
Keap1_KELCH__Q14145_321_609	2	8.66667	0.00152659	1	2	0	1	-|21:2|3	0.000|0.004|0.000			-	2	0.274	0	2	0.0063	676	691	PPPPLPPPPPPAMPSP	Q9ULL5	PRR12	Proline-rich protein 12	0		FALSE	FALSE	Tdark	0.153	intracellular membrane-bounded organelle	1		1
Keap1_KELCH__Q14145_321_609	2	376	0.0123329	1	2	0	1	-|639|489	0.000|0.013|0.024			-	4	0.567	0	2	0.0182	128	143	PPLPPPPLPPAPSLPL	Q9Y2D1	ATF5	Cyclic AMP-dependent transcription factor ATF-5	0		FALSE	FALSE	Tbio	0.001	microtubule organizing center	0.112	protein binding	0.019	positive regulation of nitrogen compound metabolic process
MAD2L1_HORMA__Q13257_1_205	2	229.667	0.0294619	1	2	0	1	4|157:521|7	0.002|0.066|0.020				14	0.703	0	3		496	511	SLQDMMVHQHGPRGVV	O00512	BCL9	B-cell CLL/lymphoma 9 protein	0		FALSE	FALSE	Tbio	0.024	nucleoplasm	0.112	protein binding	0.058	cellular component organization
MAD2L1_HORMA__Q13257_1_205	2	0.666667	0.00190476	1	2	0	1	-|-|2	0.000|0.000|0.006				1	1	1	1		167	182	QLLRQIEALDPPMRLP	O14545	TRAFD1	TRAF-type zinc finger domain-containing protein 1	0		FALSE	FALSE	Tdark	1		0.382	binding	0.057	negative regulation of biological process
MAD2L1_HORMA__Q13257_1_205	2	95.3333	0.00979926	1	2	0	1	17:11|170:88|-	0.013|0.017|0.000				14	0.219	0	2		386	401	NLVYLIPHAVGSSEDL	P21728	DRD1	D(1A) dopamine receptor	0		FALSE	FALSE	Tclin	0.066	nucleus	0.382	binding	0.007	regulation of protein modification process
MAD2L1_HORMA__Q13257_1_205	2	13.6667	0.00179629	1	2	0	1	4|13:24|-	0.002|0.003|0.000				7	0.369	0	2		700	715	AFPSPPPSSNLDVPTH	P46934	NEDD4	E3 ubiquitin-protein ligase NEDD4	0		FALSE	FALSE	Tchem	0.001	perinuclear region of cytoplasm	0.112	protein binding	0	regulation of protein catabolic process
MAD2L1_HORMA__Q13257_1_205	2	52.6667	0.00264911	1	2	0	1	-|135:23|-	0.000|0.008|0.000				3	0.229	1	1		499	514	IPHLSLPPVPPRLDLI	Q13191	CBLB	E3 ubiquitin-protein ligase CBL-B	0		FALSE	FALSE	Tbio	0.024	nucleoplasm	0.112	protein binding	0	negative regulation of transferase activity
MAD2L1_HORMA__Q13257_1_205	2	7	0.00355923	1	2	0	1	19:2|-|-	0.011|0.000|0.000				3	0.84	1	1		1004	1019	MMSLFTVSTFEGWPQL	Q13698	CACNA1S	Voltage-dependent L-type calcium channel subunit alpha-1S	0		FALSE	FALSE	Tclin	0.05	protein-containing complex	0.112	protein binding	0.292	regulation of biological process
MAD2L1_HORMA__Q13257_1_205	2	3	0.00217401	1	2	0	1	-|7|2	0.000|0.001|0.006				2	0.391	0	2		636	651	QGAGTYWYLPPECFVV	Q86UE8	TLK2	Serine/threonine-protein kinase tousled-like 2	0		FALSE	FALSE	Tchem	0.001	perinuclear region of cytoplasm	0.382	binding	0	chromosome segregation
MAD2L1_HORMA__Q13257_1_205	2	4.33333	0.00227708	1	2	0	1	-|2:9|2	0.000|0.001|0.006				1	1	0	2		528	543	AVQGRLLQLSRCSSQD	Q8IYA8	CCDC36	Interactor of HORMAD1 protein 1	0		FALSE	FALSE	Tdark	0.014	intracellular non-membrane-bounded organelle	1		0	regulation of chromosome segregation
MAD2L1_HORMA__Q13257_1_205	2	22	0.0087837	1	2	0	1	-|6:53|7	0.000|0.006|0.020				6	0.71	0	2		555	570	LVMGVQQGEVLGSSPY	Q8IZL8	PELP1	Proline-, glutamic acid- and leucine-rich protein 1	0		FALSE	FALSE	Tbio	0.002	chromosomal part	0.112	protein binding	0.059	positive regulation of cellular process
MAD2L1_HORMA__Q13257_1_205	2	7.33333	0.00170605	1	2	0	1	7|4:11|-	0.004|0.001|0.000				9	0.218	0	2		155	170	WVAHRKAQHLSATVAE	Q8TF50	ZNF526	Zinc finger protein 526	0		FALSE	FALSE	Tdark	0.066	nucleus	0.382	binding	0.073	regulation of nitrogen compound metabolic process
MAD2L1_HORMA__Q13257_1_205	2	21.6667	0.00343921	1	2	0	1	-|35:28|2	0.000|0.005|0.006				8	0.489	0	2		4289	4304	KVAFLLETCKDQGLGD	Q8WXH0	SYNE2	Nesprin-2	0		FALSE	FALSE	Tbio	0.014	intracellular non-membrane-bounded organelle	0.112	protein binding	0.004	regulation of organelle organization
MAD2L1_HORMA__Q13257_1_205	2	14.3333	0.0030247	1	2	0	1	-|18:23|2	0.000|0.003|0.006				4	0.768	0	2		331	346	VLELVLQGCGGDVVQA	Q96SC8	DMRTA2	Doublesex- and mab-3-related transcription factor A2	0		FALSE	FALSE	Tbio	0.066	nucleus	0.002	protein homodimerization activity	0.059	positive regulation of cellular process
MAD2L1_HORMA__Q13257_1_205	2	44	0.00878348	1	2	0	1	-|34:93|5	0.000|0.012|0.014				7	0.68	0	2		378	393	QLQAVLCSTMEKSVLG	Q9BV38	WDR18	WD repeat-containing protein 18	0		FALSE	FALSE	Tbio	0.014	intracellular non-membrane-bounded organelle	1		0.116	macromolecule metabolic process
MAD2L1_HORMA__Q13257_1_205	2	1.66667	0.000879044	1	2	0	1	5|-|-	0.003|0.000|0.000				1	1	1	1		822	837	PPPPAPYYFDSGPPPA	Q9BYB0	SHANK3	SH3 and multiple ankyrin repeat domains protein 3	0		FALSE	FALSE	Tbio	0.06	cytosol	0.112	protein binding	0	negative regulation of organelle organization
MAD2L1_HORMA__Q13257_1_205	2	2	0.00205862	1	2	0	1	-|4|2	0.000|0.000|0.006				1	1	0	2		1448	1463	GAQGGGQWWSLPKDVP	Q9P2P1	NYNRIN	Protein NYNRIN	0		FALSE	FALSE	Tdark	0.815	cellular_component	0.382	binding	0.081	cellular macromolecule metabolic process
MAD2L1_HORMA__Q13257_1_205	2	7.66667	0.00357897	1	2	0	1	16:7|-|-	0.011|0.000|0.000				4	0.23	1	1		116	131	QVHEWLWQSYCGYLTW	Q9UBU6	FAM8A1	Protein FAM8A1	0		FALSE	FALSE	Tbio	0.815	cellular_component	1		1
MAD2L1_HORMA__Q13257_1_205	2	7.33333	0.00293853	1	2	0	1	8:14|-|-	0.009|0.000|0.000				5	0.349	1	1		120	135	WLWQSYCGYLTWHSGL	Q9UBU6	FAM8A1	Protein FAM8A1	0		FALSE	FALSE	Tbio	0.815	cellular_component	1		1
MAP1LC3A_ATG8__Q9H492_2_121	3	8.25	0.000377803	1	3	0	1	-|3|18|12	0.000|0.000|0.001|0.000		LIG_LIR_Gen_1|11|16|EWCHL	12;16;WCHL	1	1	1	3	2.2e-05	676	691	DLQLAFQSTVNEWCHL	A6NC57	ANKRD62	Ankyrin repeat domain-containing protein 62	0		FALSE	FALSE	Tdark	1		1		1
MAP1LC3A_ATG8__Q9H492_2_121	4	13	0.000890314	1	4	1	1	-|21|-|31	0.000|0.003|0.000|0.001		LIG_LIR_Gen_1|3|8|EWCHL	4;8;WCHL	1	1	1	2	1.4e-05	684	699	TVNEWCHLQEDTNSHI	A6NC57	ANKRD62	Ankyrin repeat domain-containing protein 62	0		FALSE	FALSE	Tdark	1		1		1
MAP1LC3A_ATG8__Q9H492_2_121	2	1.75	0.000247252	1	2	0	1	5|2|-|-	0.001|0.000|0.000|0.000		LIG_LIR_Gen_1|6|13|SEEWEEL	9;13;WEEL	2	0.588	0	2	2e-06	344	359	VERVTLSEEWEELLVE	A6NDB9	PALM3	Paralemmin-3	0		FALSE	FALSE	Tbio	0.153	membrane	0.019	anion binding	0.004	response to oxygen-containing compound
MAP1LC3A_ATG8__Q9H492_2_121	4	21	0.00100011	1	4	1	1	7|4|26|38:9	0.001|0.001|0.001|0.001			9;13;WGLL	1	1	1	4	2.8e-05	353	368	HTVNNDSEIWGLLQPY	A6QL63	BTBD11	Ankyrin repeat and BTB/POZ domain-containing protein BTBD11	0		FALSE	FALSE	Tdark	0.501	intracellular part	0	ubiquitin protein ligase binding	0.006	cellular catabolic process
MAP1LC3A_ATG8__Q9H492_2_121	4	29.5	0.00430112	1	4	1	1	115|3|-|-	0.017|0.000|0.000|0.000			11;15;YQHL	1	1	1	2	7e-05	357	372	NDSEIWGLLQPYQHLI	A6QL63	BTBD11	Ankyrin repeat and BTB/POZ domain-containing protein BTBD11	0		FALSE	FALSE	Tdark	0.501	intracellular part	0	ubiquitin protein ligase binding	0.006	cellular catabolic process
MAP1LC3A_ATG8__Q9H492_2_121	3	4	0.000123715	1	3	0	1	-|-|3|11:2	0.000|0.000|0.000|0.000		LIG_LIR_Gen_1|8|15|SGGWATL	11;15;WATL	2	0.889	1	2	4.5e-05	351	366	APREVVDPSGGWATLL	A8K0Z3	WASHC1	WASH complex subunit 1	0		FALSE	FALSE	Tbio	0	autophagosome	0	ubiquitin protein ligase binding	0	cellular component disassembly
MAP1LC3A_ATG8__Q9H492_2_121	2	0.5	2.20497e-05	1	2	0	1	-|-|2|-	0.000|0.000|0.000|0.000		LIG_LIR_Gen_1|4|11|SGGWATL	7;11;WATL	2	0.4	1	1	8.3e-05	368	383	VVDPSGGWATLLESIR	A8MWX3	WASH4P	Putative WAS protein family homolog 4	0		FALSE	FALSE	Tdark	0.001	endosome	0.112	protein binding	0.058	cellular component organization
MAP1LC3A_ATG8__Q9H492_2_121	2	0.75	2.06703e-05	1	2	0	1	-|-|-|3	0.000|0.000|0.000|0.000		LIG_LIR_Gen_1|1|7|EEWQHL	3;7;WQHL	1	1	1	1	2e-06	48	63	QEEWQHLDSAQRTPYR	B1APH4	ZNF487	Putative zinc finger protein 487	0		FALSE	FALSE	Tdark	0.153	intracellular membrane-bounded organelle	0.095	ion binding	0.173	cellular metabolic process
MAP1LC3A_ATG8__Q9H492_2_121	2	4.75	0.00013305	1	2	0	1	-|-|-|15:4	0.000|0.000|0.000|0.001		LIG_LIR_Gen_1|0|5|EWQHL	1;5;WQHL	1	1	1	1	3e-06	50	65	EWQHLDSAQRTPYRDM	B1APH4	ZNF487	Putative zinc finger protein 487	0		FALSE	FALSE	Tdark	0.153	intracellular membrane-bounded organelle	0.095	ion binding	0.173	cellular metabolic process
MAP1LC3A_ATG8__Q9H492_2_121	2	5.25	0.000251006	1	2	0	1	-|-|6:13|2	0.000|0.000|0.001|0.000		LIG_LIR_Gen_1|2|9|ELTFEML	5;9;FEML	1	1	1	2	0.0006	2347	2362	KEELTFEMLVLEPRAS	B2RTY4	MYO9A	Unconventional myosin-IXa	0		FALSE	FALSE	Tbio	0.006	cytoskeletal part	0.019	anion binding	0.011	cellular component assembly
MAP1LC3A_ATG8__Q9H492_2_121	2	1	3.58299e-05	1	2	0	1	-|-|2|2	0.000|0.000|0.000|0.000		LIG_LIR_Gen_1|9|15|EGWAFL	11;15;WAFL	1	1	0	2	4.5e-05	80	95	CSLPHLAGREGWAFLP	B7Z1M9	C2CD4D	C2 calcium-dependent domain-containing protein 4D	0		FALSE	FALSE	Tdark	0.153	membrane	0	phospholipid binding	1
MAP1LC3A_ATG8__Q9H492_2_121	2	6.25	0.000217735	1	2	0	1	-|-|11|14	0.000|0.000|0.000|0.000		LIG_LIR_Gen_1|8|15|DPLWELL	11;15;WELL	2	0.931	1	2	0.0002	88	103	EVASGLRTDPLWELLV	C9JH25	PRRT4	Proline-rich transmembrane protein 4	0		FALSE	FALSE	Tdark	0.815	cellular_component	1		1
MAP1LC3A_ATG8__Q9H492_2_121	2	0.5	2.20497e-05	1	2	0	1	-|-|2|-	0.000|0.000|0.000|0.000		LIG_LIR_Gen_1|0|7|DPLWELL	3;7;WELL	2	0.5	1	1	8.1e-05	96	111	DPLWELLVGSSGNSLT	C9JH25	PRRT4	Proline-rich transmembrane protein 4	0		FALSE	FALSE	Tdark	0.815	cellular_component	1		1
MAP1LC3A_ATG8__Q9H492_2_121	2	1.75	5.65002e-05	1	2	0	1	-|-|2|5	0.000|0.000|0.000|0.000		LIG_LIR_Gen_1|8|15|SDIWQVL	11;15;WQVL	1	1	0	2	8e-06	260	275	VGILPSNCSDIWQVLN	O00115	DNASE2	Deoxyribonuclease-2-alpha	0		FALSE	FALSE	Tbio	0	lysosome	0.382	binding	0.006	cellular catabolic process
MAP1LC3A_ATG8__Q9H492_2_121	3	5.25	0.000194309	1	3	0	1	-|-|12|9	0.000|0.000|0.001|0.000		LIG_LIR_Gen_1|10|16|DSFTVL	12;16;FTVL	1	1	2	2	1.3e-05	1192	1207	LCKPGGPGGPDSFTVL	O00512	BCL9	B-cell CLL/lymphoma 9 protein	0		FALSE	FALSE	Tbio	0.153	intracellular membrane-bounded organelle	0.112	protein binding	0.007	protein-containing complex subunit organization
MAP1LC3A_ATG8__Q9H492_2_121	4	346.75	0.0137721	1	4	1	1	8|100|64:144|531:540	0.001|0.013|0.010|0.031		LIG_LIR_Gen_1|2|8|DSFTVL	4;8;FTVL	2	0.996	2	4	8e-06	1200	1215	GPDSFTVLGNSMPSVF	O00512	BCL9	B-cell CLL/lymphoma 9 protein	0		FALSE	FALSE	Tbio	0.153	intracellular membrane-bounded organelle	0.112	protein binding	0.007	protein-containing complex subunit organization
MAP1LC3A_ATG8__Q9H492_2_121	3	2.5	8.95748e-05	1	3	0	1	-|-|5|5	0.000|0.000|0.000|0.000			0;4;FTVL	1	1	2	2	4.1e-05	1204	1219	FTVLGNSMPSVFTDPD	O00512	BCL9	B-cell CLL/lymphoma 9 protein	0		FALSE	FALSE	Tbio	0.153	intracellular membrane-bounded organelle	0.112	protein binding	0.007	protein-containing complex subunit organization
MAP1LC3A_ATG8__Q9H492_2_121	2	1	2.75604e-05	1	2	0	1	-|-|-|4	0.000|0.000|0.000|0.000			6;10;WGII	1	1	1	1	6.8e-05	939	954	QGLPDSWGIIAEPRQS	O14654	IRS4	Insulin receptor substrate 4	1	20562859	FALSE	FALSE	Tbio	0.06	cytosol	0.112	protein binding	0.514	cellular process
MAP1LC3A_ATG8__Q9H492_2_121	4	24.5	0.00083636	1	4	1	1	-|-|10:13|38:37	0.000|0.000|0.001|0.002			2;6;WGII	1	1	1	2	3.7e-05	943	958	DSWGIIAEPRQSAFSN	O14654	IRS4	Insulin receptor substrate 4	1	20562859	FALSE	FALSE	Tbio	0.06	cytosol	0.112	protein binding	0.514	cellular process
MAP1LC3A_ATG8__Q9H492_2_121	2	11.25	0.000452817	1	2	0	1	3|-|13|29	0.000|0.000|0.001|0.001		LIG_LIR_Gen_1|5|11|DSYALL	7;11;YALL	1	1	1	3	0.0005	180	195	LREVHDSYALLVAESW	O15061	SYNM	Synemin	0		FALSE	FALSE	Tbio	0.001	polymeric cytoskeletal fiber	0.112	protein binding	0.011	organelle organization
MAP1LC3A_ATG8__Q9H492_2_121	2	1.25	4.68548e-05	1	2	0	1	-|-|3|2	0.000|0.000|0.000|0.000		LIG_LIR_Gen_1|1|7|DSYALL	3;7;YALL	1	1	1	2	0.0003	184	199	HDSYALLVAESWRETV	O15061	SYNM	Synemin	0		FALSE	FALSE	Tbio	0.001	polymeric cytoskeletal fiber	0.112	protein binding	0.011	organelle organization
MAP1LC3A_ATG8__Q9H492_2_121	3	349.25	0.0103195	1	3	0	1	6|6|-|704:681	0.001|0.001|0.000|0.040		LIG_LIR_Gen_1|7|14|DGSWAWV	10;14;WAWV	2	0.999	0	3	6.3e-05	2	17	PQALERADGSWAWVVL	O15375	SLC16A5	Monocarboxylate transporter 6	0		FALSE	FALSE	Tdark	0.153	membrane	0.594	molecular_function	0.679	biological_process
MAP1LC3A_ATG8__Q9H492_2_121	4	9.75	0.00135215	1	4	1	1	22|17|-|-	0.003|0.002|0.000|0.000			0;4;WELL	1	1	1	2	5e-06	958	973	WELLSTDNPDALPETL	O43182	ARHGAP6	Rho GTPase-activating protein 6	0		FALSE	FALSE	Tbio	0.001	polymeric cytoskeletal fiber	0.012	enzyme binding	0.007	protein-containing complex subunit organization
MAP1LC3A_ATG8__Q9H492_2_121	3	18.25	0.0008482	1	3	0	1	-|-|21:39|13	0.000|0.000|0.003|0.000		LIG_LIR_Gen_1|5|12|SSGFETL	8;12;FETL	1	1	0	2	3.2e-05	764	779	ETQTMSSGFETLGSLF	O43313	ATMIN	ATM interactor	0		FALSE	FALSE	Tbio	0.201	intracellular organelle part	0.095	ion binding	0.001	organelle assembly
MAP1LC3A_ATG8__Q9H492_2_121	4	90.75	0.00397246	1	4	1	1	28|12|13:43|183:84	0.004|0.002|0.003|0.008		LIG_LIR_Gen_1|1|8|ESGWFHV	4;8;WFHV	1	1	1	4	3.2e-05	120	135	AESGWFHVEEDRNTNV	O43719	HTATSF1	HIV Tat-specific factor 1	0		FALSE	FALSE	Tbio	0.153	intracellular membrane-bounded organelle	0.382	binding	0.173	cellular metabolic process
MAP1LC3A_ATG8__Q9H492_2_121	2	3.75	0.000144699	1	2	0	1	-|-|10|5	0.000|0.000|0.000|0.000			0;4;WFHV	2	0.912	1	2	0.0002	124	139	WFHVEEDRNTNVYVSG	O43719	HTATSF1	HIV Tat-specific factor 1	0		FALSE	FALSE	Tbio	0.153	intracellular membrane-bounded organelle	0.382	binding	0.173	cellular metabolic process
MAP1LC3A_ATG8__Q9H492_2_121	2	2.5	0.000186855	1	2	0	1	3|-|7|-	0.000|0.000|0.000|0.000			0;4;WTEL	1	1	0	2	1e-05	28	43	WTELLQDPSTATREEI	O43752	STX6	Syntaxin-6	0		FALSE	FALSE	Tbio	0.001	endosome	0.112	protein binding	0.011	organelle organization
MAP1LC3A_ATG8__Q9H492_2_121	2	2	0.000126866	1	2	0	1	2|-|3|3	0.000|0.000|0.000|0.000	35|39||bait_protein|bait_domain|bait_region|SWVEL|20010802;35|39||bait_protein|bait_domain|bait_region|SWVEL|20010802	LIG_LIR_Gen_1|2|8|SSWVEL	4;8;WVEL	1	1	1	3	0.0003	32	47	LNSSWVELPMNSSNGN	O60238	BNIP3L	BCL2/adenovirus E1B 19 kDa protein-interacting protein 3-like	1	20010802	FALSE	FALSE	Tbio	0.004	whole membrane	0.112	protein binding	0	mitochondrion organization
MAP1LC3A_ATG8__Q9H492_2_121	2	4.75	0.000401352	1	2	0	1	8|-|8|3	0.001|0.000|0.000|0.000	35|39||bait_protein|bait_domain|bait_region|SWVEL|20010802;35|39||bait_protein|bait_domain|bait_region|SWVEL|20010802		0;4;WVEL	3	0.792	1	3	0.0003	36	51	WVELPMNSSNGNDNGN	O60238	BNIP3L	BCL2/adenovirus E1B 19 kDa protein-interacting protein 3-like	1	20010802	FALSE	FALSE	Tbio	0.004	whole membrane	0.112	protein binding	0	mitochondrion organization
MAP1LC3A_ATG8__Q9H492_2_121	3	25.25	0.00347718	1	3	0	1	63|36|-|2	0.009|0.005|0.000|0.000		LIG_LIR_Gen_1|0|5|EWVLL	1;5;WVLL	1	1	0	3	2.1e-05	24	39	EWVLLSQQQKELCGSN	O60290	ZNF862	Zinc finger protein 862	0		FALSE	FALSE	Tdark	0.153	intracellular membrane-bounded organelle	0.095	ion binding	0.173	cellular metabolic process
MAP1LC3A_ATG8__Q9H492_2_121	3	2092.5	0.0852727	1	3	0	1	2|-|2561:689|891:4227	0.000|0.000|0.191|0.150		LIG_LIR_Gen_1|0|5|SWELL	1;5;WELL	1	1	0	3	2.1e-05	624	639	SWELLATHENHLNQDD	O60437	PPL	Periplakin	0		FALSE	FALSE	Tbio	0.035	vesicle	0.112	protein binding	0.005	response to external stimulus
MAP1LC3A_ATG8__Q9H492_2_121	2	578.25	0.0718487	1	2	0	1	830|1220|12:60|146:45	0.121|0.157|0.003|0.005			0;4;YELL	2	0.999	0	4	0.0008	813	828	YELLTENDMLPNMRIG	O60674	JAK2	Tyrosine-protein kinase JAK2	0		FALSE	FALSE	Tclin	0.06	cytosol	0.012	enzyme binding	0	response to antibiotic
MAP1LC3A_ATG8__Q9H492_2_121	3	8.5	0.00119103	1	3	0	1	22|12|-|-	0.003|0.002|0.000|0.000	442|447||bait_protein|bait_domain|bait_region|HDDFVMI|23043107,24290141;442|447||bait_protein|bait_domain|bait_region|HDDFVMI|23043107,24290141	LIG_LIR_Gen_1|1|7|DDFVMI	3;7;FVMI	1	1	0	2	6.1e-05	441	456	HDDFVMIDFKPAFSKD	O75143	ATG13	Autophagy-related protein 13	3	2.30431e+23	FALSE	FALSE	Tbio	0.06	cytosol	0.012	enzyme binding	0	autophagy of mitochondrion
MAP1LC3A_ATG8__Q9H492_2_121	3	74.75	0.0025182	1	3	0	1	-|-|20:56|127:96	0.000|0.000|0.004|0.006		LIG_LIR_Gen_1|4|9|EWEVL	5;9;WEVL	1	1	0	2	3e-06	999	1014	SPNREWEVLQPAPHQV	O75376	NCOR1	Nuclear receptor corepressor 1	0		FALSE	FALSE	Tchem	0	microtubule	0.012	enzyme binding	0.001	organelle assembly
MAP1LC3A_ATG8__Q9H492_2_121	2	10.75	0.00147767	1	2	0	1	31|10|2|-	0.005|0.001|0.000|0.000		LIG_LIR_Gen_1|7|13|EVFQLL	9;13;FQLL	4	0.259	0	3	0.0009	8	23	SALLSNYEVFQLLTDL	O75575	CRCP	DNA-directed RNA polymerase III subunit RPC9	0		FALSE	FALSE	Tbio	0.004	cytoplasmic vesicle	0.382	binding	0.005	response to external stimulus
MAP1LC3A_ATG8__Q9H492_2_121	2	4	0.000465606	1	2	0	1	6|7|-|3	0.001|0.001|0.000|0.000			5;9;WGLL	1	1	0	3	1.6e-05	103	118	SLPEAWGLLDDDDGMY	O75807	PPP1R15A	Protein phosphatase 1 regulatory subunit 15A	0		FALSE	FALSE	Tbio	0.004	whole membrane	0.012	enzyme binding	0.006	cellular response to stress
MAP1LC3A_ATG8__Q9H492_2_121	4	5.75	0.000784526	1	4	1	1	10|13|-|-	0.001|0.002|0.000|0.000		LIG_LIR_Gen_1|1|7|EVWEIV	3;7;WEIV	1	1	1	2	3.7e-05	33	48	NEVWEIVGELGDGAFG	O94804	STK10	Serine/threonine-protein kinase 10	0		FALSE	FALSE	Tchem	0.004	whole membrane	0.019	anion binding	0.006	cellular response to stress
MAP1LC3A_ATG8__Q9H492_2_121	2	4.75	0.000282996	1	2	0	1	3|2|3|11	0.000|0.000|0.000|0.000			12;16;FGKV	1	1	1	4	0.0002	35	50	VWEIVGELGDGAFGKV	O94804	STK10	Serine/threonine-protein kinase 10	0		FALSE	FALSE	Tchem	0.004	whole membrane	0.019	anion binding	0.006	cellular response to stress
MAP1LC3A_ATG8__Q9H492_2_121	2	4.75	0.000149054	1	2	0	1	-|-|4|12:3	0.000|0.000|0.000|0.000		LIG_LIR_Gen_1|7|13|SDYIHL	9;13;YIHL	1	1	1	2	0.0002	601	616	DGVVSDHSDYIHLEGS	O94875	SORBS2	Sorbin and SH3 domain-containing protein 2	0		FALSE	FALSE	Tbio	0.153	intracellular membrane-bounded organelle	0.112	protein binding	0.058	cellular component organization
MAP1LC3A_ATG8__Q9H492_2_121	2	2.5	0.000107095	1	2	0	1	-|-|2:5|3	0.000|0.000|0.000|0.000		LIG_LIR_Gen_1|2|9|DDRFTLL	5;9;FTLL	1	1	0	2	3.2e-05	200	215	DADDRFTLLTAQKPPT	O95197	RTN3	Reticulon-3	0		FALSE	FALSE	Tbio	0.009	bounding membrane of organelle	1		0.011	organelle organization
MAP1LC3A_ATG8__Q9H492_2_121	4	9.25	0.000812574	1	4	1	1	4|17|2|14	0.001|0.002|0.000|0.000		LIG_LIR_Gen_1|10|16|EEWEMV	12;16;WEMV	1	1	1	4	3e-06	191	206	DLNSQDRVDHEEWEMV	O95210	STBD1	Starch-binding domain-containing protein 1	0		FALSE	FALSE	Tbio	0.004	whole membrane	0.012	enzyme binding	0	macroautophagy
MAP1LC3A_ATG8__Q9H492_2_121	3	3.5	0.00012127	1	3	0	1	-|-|6|8	0.000|0.000|0.000|0.000		LIG_LIR_Gen_1|2|8|EEWEMV	4;8;WEMV	1	1	1	2	3.2e-05	199	214	DHEEWEMVPRHSSWGD	O95210	STBD1	Starch-binding domain-containing protein 1	0		FALSE	FALSE	Tbio	0.004	whole membrane	0.012	enzyme binding	0	macroautophagy
MAP1LC3A_ATG8__Q9H492_2_121	3	3.75	0.000179355	1	3	0	1	-|3|-|12	0.000|0.000|0.000|0.000			0;4;WTDL	2	0.909	1	2	8e-06	1223	1238	WTDLENSIVSVERMQD	O95255	ABCC6	Multidrug resistance-associated protein 6	0		FALSE	FALSE	Tbio	0.153	intracellular membrane-bounded organelle	0.019	anion binding	0.001	response to drug
MAP1LC3A_ATG8__Q9H492_2_121	4	9.75	0.000571572	1	4	1	1	-|7|3:24|5	0.000|0.001|0.001|0.000		LIG_LIR_Gen_1|6|13|ELPWVHL	9;13;WVHL	1	1	2	3	2.8e-05	640	655	SEGHSQELPWVHLQGV	O95613	PCNT	Pericentrin	0		FALSE	FALSE	Tbio	0	microtubule	0.112	protein binding	0.001	organelle assembly
MAP1LC3A_ATG8__Q9H492_2_121	4	25.5	0.00112377	1	4	1	1	3|5|6:35|38:15	0.000|0.001|0.002|0.001		LIG_LIR_Gen_1|2|9|ELPWVHL	5;9;WVHL	1	1	2	4	3.4e-05	644	659	SQELPWVHLQGVQDGD	O95613	PCNT	Pericentrin	0		FALSE	FALSE	Tbio	0	microtubule	0.112	protein binding	0.001	organelle assembly
MAP1LC3A_ATG8__Q9H492_2_121	3	2	7.57946e-05	1	3	0	1	-|-|5|3	0.000|0.000|0.000|0.000			1;5;WVHL	2	0.667	2	2	6e-06	648	663	PWVHLQGVQDGDLEAD	O95613	PCNT	Pericentrin	0		FALSE	FALSE	Tbio	0	microtubule	0.112	protein binding	0.001	organelle assembly
MAP1LC3A_ATG8__Q9H492_2_121	2	3.75	0.000152969	1	2	0	1	-|-|12|3	0.000|0.000|0.001|0.000			1;5;WTTV	3	0.5	0	2	3.4e-05	3323	3338	AWTTVDVATPSVHEPV	O95714	HERC2	E3 ubiquitin-protein ligase HERC2	0		FALSE	FALSE	Tbio	0.006	cytoskeletal part	0	ubiquitin protein ligase binding	0.006	cellular response to stress
MAP1LC3A_ATG8__Q9H492_2_121	2	56.75	0.00184007	1	2	0	1	-|-|2:62|159:4	0.000|0.000|0.003|0.005			10;14;WGSL	2	0.991	0	2	0.0002	404	419	GLGVALVESGWGSLLP	O96018	APBA3	Amyloid-beta A4 precursor protein-binding family A member 3	0		FALSE	FALSE	Tbio	0.226	cytoplasmic part	0.012	enzyme binding	0.002	cell communication
MAP1LC3A_ATG8__Q9H492_2_121	3	1.5	0.000142756	1	3	0	1	3|-|3|-	0.000|0.000|0.000|0.000			7;11;WQII	1	1	1	2	1.6e-05	100	115	LSQGANGWQIISSSSG	P08047	SP1	Transcription factor Sp1	0		FALSE	FALSE	Tbio	0.153	intracellular membrane-bounded organelle	0.012	enzyme binding	0.002	cellular response to oxygen-containing compound
MAP1LC3A_ATG8__Q9H492_2_121	4	135.75	0.00629277	1	4	1	1	2|-|195:176|65:105	0.000|0.000|0.020|0.005			3;7;WQII	1	1	1	3	8e-06	104	119	ANGWQIISSSSGATPT	P08047	SP1	Transcription factor Sp1	0		FALSE	FALSE	Tbio	0.153	intracellular membrane-bounded organelle	0.012	enzyme binding	0.002	cellular response to oxygen-containing compound
MAP1LC3A_ATG8__Q9H492_2_121	4	7.25	0.000922947	1	4	1	1	12|14|3|-	0.002|0.002|0.000|0.000		LIG_LIR_Gen_1|8|15|SNEWEVV	11;15;WEVV	1	1	1	3	4.5e-05	220	235	EGAQLQGGSNEWEVVV	P10074	ZBTB48	Telomere zinc finger-associated protein	0		FALSE	FALSE	Tbio	0.06	cytosol	0.095	ion binding	0.011	organelle organization
MAP1LC3A_ATG8__Q9H492_2_121	3	12.75	0.00186458	1	3	0	1	51|-|-|-	0.007|0.000|0.000|0.000		LIG_LIR_Gen_1|5|12|ETSWVTL	8;12;WVTL	1	1	1	1	3.5e-05	76	91	GAHGGETSWVTLDAAY	P21145	MAL	Myelin and lymphocyte protein	0		FALSE	FALSE	Tbio	0.153	intracellular membrane-bounded organelle	0.001	lipid binding	0.058	cellular component organization
MAP1LC3A_ATG8__Q9H492_2_121	3	2.5	0.000174451	1	3	0	1	3|-|4|3	0.000|0.000|0.000|0.000		LIG_LIR_Gen_1|4|11|ETSWVTL	7;11;WVTL	1	1	1	3	7.6e-05	77	92	AHGGETSWVTLDAAYH	P21145	MAL	Myelin and lymphocyte protein	0		FALSE	FALSE	Tbio	0.153	intracellular membrane-bounded organelle	0.001	lipid binding	0.058	cellular component organization
MAP1LC3A_ATG8__Q9H492_2_121	2	9.25	0.000264019	1	2	0	1	-|-|-|20:17	0.000|0.000|0.000|0.001		LIG_LIR_Gen_1|4|10|EPWTFL	6;10;WTFL	1	1	1	1	1.3e-05	125	140	QAKGEPWTFLVRESLS	P29350	PTPN6	Tyrosine-protein phosphatase non-receptor type 6	0		FALSE	FALSE	Tchem	0.035	vesicle	0.012	enzyme binding	0.006	cellular response to chemical stimulus
MAP1LC3A_ATG8__Q9H492_2_121	2	5.5	0.000153185	1	2	0	1	-|-|-|19:3	0.000|0.000|0.000|0.001		LIG_LIR_Gen_1|2|8|EPWTFL	4;8;WTFL	1	1	1	1	1.3e-05	127	142	KGEPWTFLVRESLSQP	P29350	PTPN6	Tyrosine-protein phosphatase non-receptor type 6	0		FALSE	FALSE	Tchem	0.035	vesicle	0.012	enzyme binding	0.006	cellular response to chemical stimulus
MAP1LC3A_ATG8__Q9H492_2_121	2	3	0.000234565	1	2	0	1	2|3|4|3	0.000|0.000|0.000|0.000		LIG_LIR_Gen_1|1|7|EEFESL	3;7;FESL	1	1	0	4	7.4e-05	245	260	WEEFESLQKQEVKNLH	P29350	PTPN6	Tyrosine-protein phosphatase non-receptor type 6	0		FALSE	FALSE	Tchem	0.035	vesicle	0.012	enzyme binding	0.006	cellular response to chemical stimulus
MAP1LC3A_ATG8__Q9H492_2_121	2	1	0.00013757	1	2	0	1	2|2|-|-	0.000|0.000|0.000|0.000			0;4;WEEV	1	1	0	2	8.2e-05	592	607	WEEVELELDEATRMNV	P54257	HAP1	Huntingtin-associated protein 1	0		FALSE	FALSE	Tbio	0	autophagosome	0.112	protein binding	0	autophagy
MAP1LC3A_ATG8__Q9H492_2_121	2	8.25	0.000246191	1	2	0	1	-|-|3|18:12	0.000|0.000|0.000|0.001		LIG_LIR_Gen_1|7|13|SPFEII	9;13;FEII	1	1	0	2	4.1e-05	1784	1799	EEDKLTRSPFEIISPP	P78559	MAP1A	Microtubule-associated protein 1A	3	2.05629e+21	FALSE	FALSE	Tbio	0	microtubule	0.112	protein binding	0.011	organelle organization
MAP1LC3A_ATG8__Q9H492_2_121	4	278	0.0261571	1	4	1	1	-|662|107:181|91:71	0.000|0.085|0.015|0.005		LIG_LIR_Gen_1|5|11|TLFTML	7;11;FTML	2	0.998	2	3	7.8e-05	492	507	DPTAPTLFTMLDLLPP	Q01201	RELB	Transcription factor RelB	0		FALSE	FALSE	Tbio	0.006	cytoskeletal part	0.012	enzyme binding	0.006	cellular response to stress
MAP1LC3A_ATG8__Q9H492_2_121	4	127.25	0.0047044	1	4	1	1	6|-|62:95|190:156	0.001|0.000|0.008|0.010		LIG_LIR_Gen_1|1|7|TLFTML	3;7;FTML	1	1	2	3	5e-05	496	511	PTLFTMLDLLPPAPPH	Q01201	RELB	Transcription factor RelB	0		FALSE	FALSE	Tbio	0.006	cytoskeletal part	0.012	enzyme binding	0.006	cellular response to stress
MAP1LC3A_ATG8__Q9H492_2_121	2	157	0.00662823	1	2	0	1	3|42|49:155|233:146	0.000|0.005|0.010|0.011			3;7;FEVL	1	1	0	4	0.0003	20	35	VPAFEVLEISPQEVSS	Q01362	MS4A2	High affinity immunoglobulin epsilon receptor subunit beta	0		FALSE	FALSE	Tbio	0.153	membrane	0.382	binding	0.022	response to stress
MAP1LC3A_ATG8__Q9H492_2_121	2	5.5	0.000359548	1	2	0	1	4|-|5:11|2	0.001|0.000|0.001|0.000			0;4;WELL	2	0.721	0	3	1.5e-05	215	230	WELLQQQTTGSGPSSL	Q01546	KRT76	Keratin, type II cytoskeletal 2 oral	0		FALSE	FALSE	Tdark	0.001	polymeric cytoskeletal fiber	0.594	molecular_function	0.011	organelle organization
MAP1LC3A_ATG8__Q9H492_2_121	3	3.5	0.000133674	1	3	0	1	-|-|9|5	0.000|0.000|0.000|0.000			9;13;WEVL	1	1	2	2	1.3e-05	100	115	AQLGGAPNRWEVLSAT	Q02447	SP3	Transcription factor Sp3	0		FALSE	FALSE	Tbio	0.153	intracellular membrane-bounded organelle	0.095	ion binding	0.173	cellular metabolic process
MAP1LC3A_ATG8__Q9H492_2_121	3	9	0.000435863	1	3	0	1	-|-|12:20|4	0.000|0.000|0.002|0.000			5;9;WEVL	1	1	2	2	1.6e-05	104	119	GAPNRWEVLSATPTTI	Q02447	SP3	Transcription factor Sp3	0		FALSE	FALSE	Tbio	0.153	intracellular membrane-bounded organelle	0.095	ion binding	0.173	cellular metabolic process
MAP1LC3A_ATG8__Q9H492_2_121	4	18.5	0.0006071	1	4	1	1	-|-|4:10|21:39	0.000|0.000|0.001|0.002			1;5;WEVL	1	1	2	2	8e-06	108	123	RWEVLSATPTTIKDEA	Q02447	SP3	Transcription factor Sp3	0		FALSE	FALSE	Tbio	0.153	intracellular membrane-bounded organelle	0.095	ion binding	0.173	cellular metabolic process
MAP1LC3A_ATG8__Q9H492_2_121	2	0.5	6.44496e-05	1	2	0	1	-|2|-|-	0.000|0.000|0.000|0.000		LIG_LIR_Gen_1|7|13|EGWETV	9;13;WETV	1	1	2	1	2e-06	324	339	KEFGDTGEGWETVEMH	Q02818	NUCB1	Nucleobindin-1	0		FALSE	FALSE	Tchem	0.001	endosome	0.095	ion binding	0	response to toxic substance
MAP1LC3A_ATG8__Q9H492_2_121	2	1	0.000128899	1	2	0	1	-|4|-|-	0.000|0.001|0.000|0.000		LIG_LIR_Gen_1|3|9|EGWETV	5;9;WETV	1	1	2	1	2e-06	328	343	DTGEGWETVEMHPAYT	Q02818	NUCB1	Nucleobindin-1	0		FALSE	FALSE	Tchem	0.001	endosome	0.095	ion binding	0	response to toxic substance
MAP1LC3A_ATG8__Q9H492_2_121	2	4.75	0.000223349	1	2	0	1	-|-|3:16|-	0.000|0.000|0.001|0.000			1;5;WETV	1	1	2	1	8e-06	332	347	GWETVEMHPAYTEEEL	Q02818	NUCB1	Nucleobindin-1	0		FALSE	FALSE	Tchem	0.001	endosome	0.095	ion binding	0	response to toxic substance
MAP1LC3A_ATG8__Q9H492_2_121	2	2.25	8.68195e-05	1	2	0	1	-|-|6|3	0.000|0.000|0.000|0.000		LIG_LIR_Gen_1|9|14|TWVTL	10;14;WVTL	4	0.758	1	2	0.001	12	27	GVGGGNGALTWVTLFD	Q02880	TOP2B	DNA topoisomerase 2-beta	0		FALSE	FALSE	Tchem	0.06	cytosol	0.012	enzyme binding	0.011	organelle organization
MAP1LC3A_ATG8__Q9H492_2_121	2	1.25	0.000123461	1	2	0	1	3|-|-|2	0.000|0.000|0.000|0.000			3;7;WELL	1	1	0	2	3.2e-05	308	323	YAPWELLSVGAPGNCG	Q05215	EGR4	Early growth response protein 4	0		FALSE	FALSE	Tbio	0.153	intracellular membrane-bounded organelle	0.095	ion binding	0.679	biological_process
MAP1LC3A_ATG8__Q9H492_2_121	3	13.75	0.00179739	1	3	0	1	40|8|7|-	0.006|0.001|0.000|0.000		LIG_LIR_Gen_1|8|14|DTFVEL	10;14;FVEL	4	0.581	1	3	0.0005	181	196	WIQENGGWDTFVELYG	Q07817	BCL2L1	Bcl-2-like protein 1	0		FALSE	FALSE	Tchem	0.004	whole membrane	0.012	enzyme binding	0	response to alkaloid
MAP1LC3A_ATG8__Q9H492_2_121	2	4.5	0.000339257	1	2	0	1	6|-|9|3	0.001|0.000|0.000|0.000		LIG_LIR_Gen_1|4|10|DTFVEL	6;10;FVEL	1	1	1	3	0.0015	185	200	NGGWDTFVELYGNNAA	Q07817	BCL2L1	Bcl-2-like protein 1	0		FALSE	FALSE	Tchem	0.004	whole membrane	0.012	enzyme binding	0	response to alkaloid
MAP1LC3A_ATG8__Q9H492_2_121	3	7.25	0.000800609	1	3	0	1	13|8|3|5	0.002|0.001|0.000|0.000		LIG_LIR_Gen_1|1|7|EEYCLL	3;7;YCLL	3	0.83	0	4	7.5e-05	195	210	NEEYCLLDSSEIHWWR	Q08881	ITK	Tyrosine-protein kinase ITK/TSK	0		FALSE	FALSE	Tclin	0.06	cytosol	0.019	anion binding	0.022	response to stress
MAP1LC3A_ATG8__Q9H492_2_121	4	35.5	0.00117288	1	4	1	1	-|-|10:19|60:53	0.000|0.000|0.001|0.003		LIG_LIR_Gen_1|8|14|EKWTLL	10;14;WTLL	1	1	2	2	3e-06	862	877	MVEAGGLLEKWTLLEE	Q0VD83	APOBR	Apolipoprotein B receptor	0		FALSE	FALSE	Tbio	0.153	membrane	0.594	molecular_function	0.173	cellular metabolic process
MAP1LC3A_ATG8__Q9H492_2_121	3	2.75	0.000104734	1	3	0	1	-|-|7|4	0.000|0.000|0.000|0.000		LIG_LIR_Gen_1|4|10|EKWTLL	6;10;WTLL	1	1	2	2	5e-06	866	881	GGLLEKWTLLEEEAVG	Q0VD83	APOBR	Apolipoprotein B receptor	0		FALSE	FALSE	Tbio	0.153	membrane	0.594	molecular_function	0.173	cellular metabolic process
MAP1LC3A_ATG8__Q9H492_2_121	4	33.25	0.00375815	1	4	1	1	-|112|-|13:8	0.000|0.014|0.000|0.001		LIG_LIR_Gen_1|0|6|EKWTLL	2;6;WTLL	2	0.985	2	2	2e-06	870	885	EKWTLLEEEAVGWQER	Q0VD83	APOBR	Apolipoprotein B receptor	0		FALSE	FALSE	Tbio	0.153	membrane	0.594	molecular_function	0.173	cellular metabolic process
MAP1LC3A_ATG8__Q9H492_2_121	3	54	0.0019193	1	3	0	1	-|-|34:22|81:79	0.000|0.000|0.003|0.005		LIG_LIR_Gen_1|5|11|EPYTLL	7;11;YTLL	1	1	1	2	0.0003	597	612	ISDGLEPYTLLAAGIG	Q12802	AKAP13	A-kinase anchor protein 13	1	19696020	FALSE	FALSE	Tbio	0.001	polymeric cytoskeletal fiber	0.012	enzyme binding	0.514	cellular process
MAP1LC3A_ATG8__Q9H492_2_121	3	491.5	0.0159931	1	3	0	1	-|-|144:165|715:942	0.000|0.000|0.016|0.048			0;4;WCTI	1	1	0	2	7.6e-05	1393	1408	WCTIEPCPDAASLLAS	Q12802	AKAP13	A-kinase anchor protein 13	1	19696020	FALSE	FALSE	Tbio	0.001	polymeric cytoskeletal fiber	0.012	enzyme binding	0.514	cellular process
MAP1LC3A_ATG8__Q9H492_2_121	3	5.75	0.000555988	1	3	0	1	10|3|6|4	0.001|0.000|0.000|0.000	82|86|||bait_domain||SWVEL|23209295,22505714	LIG_LIR_Gen_1|2|7|SWVEL	3;7;WVEL	1	1	1	4	0.0005	80	95	QGSWVELHFSNNGNGG	Q12983	BNIP3	BCL2/adenovirus E1B 19 kDa protein-interacting protein 3	0		FALSE	FALSE	Tbio	0.004	whole membrane	0.012	enzyme binding	0	autophagy of mitochondrion
MAP1LC3A_ATG8__Q9H492_2_121	3	9.25	0.00111802	1	3	0	1	19|11|5|2	0.003|0.001|0.000|0.000			0;4;WEHV	1	1	0	4	3.2e-05	1146	1161	WEHVDLTDIYKERSDD	Q13224	GRIN2B	Glutamate receptor ionotropic, NMDA 2B	0		FALSE	FALSE	Tclin	0.153	membrane	0.012	enzyme binding	0	response to antibiotic
MAP1LC3A_ATG8__Q9H492_2_121	4	6.75	0.000956782	1	4	1	1	20|7|-|-	0.003|0.001|0.000|0.000	335|341||bait_protein|bait_domain|bait_region|DDDWTHL|18524774,17580304;335|341||bait_protein|bait_domain|bait_region|DDDWTHL|18524774,17580304	LIG_LIR_Gen_1|1|8|DDDWTHL	4;8;WTHL	2	0.911	1	2	1e-06	334	349	GDDDWTHLSSKEVDPS	Q13501	SQSTM1	Sequestosome-1	34	2.83223e+271	TRUE	FALSE	Tbio	0	autolysosome	0	ubiquitin protein ligase binding	0	autophagy of mitochondrion
MAP1LC3A_ATG8__Q9H492_2_121	2	0.75	2.06703e-05	1	2	0	1	-|-|-|3	0.000|0.000|0.000|0.000	335|341||bait_protein|bait_domain|bait_region|DDDWTHL|18524774,17580304;335|341||bait_protein|bait_domain|bait_region|DDDWTHL|18524774,17580304		0;4;WTHL	1	1	1	1	2e-06	338	353	WTHLSSKEVDPSTGEL	Q13501	SQSTM1	Sequestosome-1	34	2.83223e+271	TRUE	FALSE	Tbio	0	autolysosome	0	ubiquitin protein ligase binding	0	autophagy of mitochondrion
MAP1LC3A_ATG8__Q9H492_2_121	2	0.5	2.20497e-05	1	2	0	1	-|-|2|-	0.000|0.000|0.000|0.000		LIG_LIR_Gen_1|1|7|TVYQCI;LIG_LIR_Gen_1|9|15|EGWTDV	11;15;WTDV	1	1	1	1	1.6e-05	283	298	LTVYQCITMEGWTDVL	Q13698	CACNA1S	Voltage-dependent L-type calcium channel subunit alpha-1S	0		FALSE	FALSE	Tclin	0.153	membrane	0.095	ion binding	0	response to alkaloid
MAP1LC3A_ATG8__Q9H492_2_121	3	5.25	0.000495396	1	3	0	1	6|6|5|4	0.001|0.001|0.000|0.000		LIG_LIR_Gen_1|6|12|EGWTDV	8;12;WTDV	5	0.223	1	4	9.9e-05	286	301	YQCITMEGWTDVLYWV	Q13698	CACNA1S	Voltage-dependent L-type calcium channel subunit alpha-1S	0		FALSE	FALSE	Tclin	0.153	membrane	0.095	ion binding	0	response to alkaloid
MAP1LC3A_ATG8__Q9H492_2_121	2	41.75	0.00195679	1	2	0	1	-|-|25:142|-	0.000|0.000|0.008|0.000			-	1	1	1	1	0.0078	1083	1098	MDDDRGPRRGMDDDRG	Q14152	EIF3A	Eukaryotic translation initiation factor 3 subunit A	0		FALSE	FALSE	Tbio	0	microtubule	0.012	enzyme binding	0.007	protein-containing complex subunit organization
MAP1LC3A_ATG8__Q9H492_2_121	3	378.25	0.0121634	1	3	0	1	2|-|90:133|650:638	0.000|0.000|0.011|0.037	94|102|||bait_domain||ANSFTLIGE|30767700	LIG_LIR_Gen_1|4|9|SFTLI	5;9;FTLI	1	1	1	3	0.0005	92	107	ESANSFTLIGEASDGG	Q14457	BECN1	Beclin-1	0		FALSE	FALSE	Tbio	0	autophagosome	0	ubiquitin protein ligase binding	0	response to iron(II) ion
MAP1LC3A_ATG8__Q9H492_2_121	2	5.25	0.000457532	1	2	0	1	8|2|6|5	0.001|0.000|0.000|0.000	94|102|||bait_domain||ANSFTLIGE|30767700	LIG_LIR_Gen_1|0|5|SFTLI	1;5;FTLI	1	1	1	4	0.0002	96	111	SFTLIGEASDGGTMEN	Q14457	BECN1	Beclin-1	0		FALSE	FALSE	Tbio	0	autophagosome	0	ubiquitin protein ligase binding	0	response to iron(II) ion
MAP1LC3A_ATG8__Q9H492_2_121	2	8	0.00026651	1	2	0	1	-|-|3:4|19:6	0.000|0.000|0.000|0.001		LIG_LIR_Gen_1|7|13|EAFAIV	9;13;FAIV	1	1	1	2	0.0008	420	435	CPTKEDKEAFAIVSVP	Q14573	ITPR3	Inositol 1,4,5-trisphosphate receptor type 3	0		FALSE	FALSE	Tchem	0.004	whole membrane	0	phospholipid binding	0	response to metal ion
MAP1LC3A_ATG8__Q9H492_2_121	2	0.5	6.44496e-05	1	2	0	1	-|2|-|-	0.000|0.000|0.000|0.000		LIG_LIR_Gen_1|9|16|SGEWELL	12;16;WELL	1	1	1	1	7e-06	1519	1534	TPAPGPEAASGEWELL	Q14674	ESPL1	Separin	0		FALSE	FALSE	Tbio	0.006	cytoskeletal part	0.594	molecular_function	0.011	organelle organization
MAP1LC3A_ATG8__Q9H492_2_121	2	1	4.40995e-05	1	2	0	1	-|-|4|-	0.000|0.000|0.000|0.000		LIG_LIR_Gen_1|5|12|SGEWELL	8;12;WELL	1	1	1	1	1.6e-05	1523	1538	GPEAASGEWELLRLDS	Q14674	ESPL1	Separin	0		FALSE	FALSE	Tbio	0.006	cytoskeletal part	0.594	molecular_function	0.011	organelle organization
MAP1LC3A_ATG8__Q9H492_2_121	2	1.75	5.65002e-05	1	2	0	1	-|-|2|5	0.000|0.000|0.000|0.000		LIG_LIR_Gen_1|2|9|DEPWEVL	5;9;WEVL	1	1	0	2	2e-06	742	757	TLDEPWEVLATQPFCL	Q14676	MDC1	Mediator of DNA damage checkpoint protein 1	0		FALSE	FALSE	Tbio	0.153	intracellular membrane-bounded organelle	0.112	protein binding	0.006	cellular response to stress
MAP1LC3A_ATG8__Q9H492_2_121	2	1.75	0.000247252	1	2	0	1	5|2|-|-	0.001|0.000|0.000|0.000		LIG_LIR_Gen_1|2|9|DGGFTEL	5;9;FTEL	2	0.521	0	2	4.5e-05	1700	1715	IADGGFTELHSLWQNE	Q14839	CHD4	Chromodomain-helicase-DNA-binding protein 4	0		FALSE	FALSE	Tbio	0.006	cytoskeletal part	0.012	enzyme binding	0.058	cellular component organization
MAP1LC3A_ATG8__Q9H492_2_121	2	3	8.26811e-05	1	2	0	1	-|-|-|12	0.000|0.000|0.000|0.000		LIG_LIR_Gen_1|6|13|SHDWVWL	9;13;WVWL	1	1	1	1	2e-06	936	951	QGNIPHSHDWVWLGNE	Q14DG7	TMEM132B	Transmembrane protein 132B	0		FALSE	FALSE	Tdark	0.815	cellular_component	1		1
MAP1LC3A_ATG8__Q9H492_2_121	2	3.25	0.000122649	1	2	0	1	-|-|8|5	0.000|0.000|0.000|0.000		LIG_LIR_Gen_1|5|12|SDQWTAL	8;12;WTAL	3	0.464	0	2	2.9e-05	1324	1339	HQVLGSDQWTALVTGL	Q15772	SPEG	Striated muscle preferentially expressed protein kinase	0		FALSE	FALSE	Tbio	0.153	intracellular membrane-bounded organelle	0.019	anion binding	0.514	cellular process
MAP1LC3A_ATG8__Q9H492_2_121	2	7.75	0.000998969	1	2	0	1	-|31|-|-	0.000|0.004|0.000|0.000			1;5;WEEL	2	0.943	1	1	0.0002	187	202	VWEELLSIPELQCLNI	Q16236	NFE2L2	Nuclear factor erythroid 2-related factor 2	0		FALSE	FALSE	Tchem	0.006	cytoskeletal part	0.112	protein binding	0	cellular response to hydrogen peroxide
MAP1LC3A_ATG8__Q9H492_2_121	4	27.5	0.00369214	1	4	1	1	34|76|-|-	0.005|0.010|0.000|0.000		LIG_LIR_Gen_1|6|13|SDEFCIL	9;13;FCIL	1	1	1	2	2e-06	1353	1368	DGDTLDSDEFCILDAP	Q2TAZ0	ATG2A	Autophagy-related protein 2 homolog A	0		FALSE	FALSE	Tbio	0.004	whole membrane	1		0	autophagy of mitochondrion
MAP1LC3A_ATG8__Q9H492_2_121	2	26.75	0.00141094	1	2	0	1	-|-|50:57|-	0.000|0.000|0.006|0.000		LIG_LIR_Gen_1|0|5|EFCIL	1;5;FCIL	2	0.899	1	1	0.0002	1361	1376	EFCILDAPGLGIPPRD	Q2TAZ0	ATG2A	Autophagy-related protein 2 homolog A	0		FALSE	FALSE	Tbio	0.004	whole membrane	1		0	autophagy of mitochondrion
MAP1LC3A_ATG8__Q9H492_2_121	3	3.25	0.000169586	1	3	0	1	2|-|5|6	0.000|0.000|0.000|0.000		LIG_LIR_Gen_1|5|10|DWTLV	6;10;WTLV	1	1	1	3	3e-05	219	234	GGGPWDWTLVEEGDGR	Q2VPB7	AP5B1	AP-5 complex subunit beta-1	0		FALSE	FALSE	Tdark	0	vacuolar membrane	1		0.679	biological_process
MAP1LC3A_ATG8__Q9H492_2_121	4	108.5	0.00402041	1	4	1	1	12|4|28:62|195:133	0.002|0.001|0.004|0.009		LIG_LIR_Gen_1|1|6|DWTLV	2;6;WTLV	2	0.936	1	4	1.6e-05	223	238	WDWTLVEEGDGRLQPQ	Q2VPB7	AP5B1	AP-5 complex subunit beta-1	0		FALSE	FALSE	Tdark	0	vacuolar membrane	1		0.679	biological_process
MAP1LC3A_ATG8__Q9H492_2_121	4	29.5	0.00142458	1	4	1	1	2|16|35|61:4	0.000|0.002|0.002|0.002		LIG_LIR_Gen_1|9|16|DGDWTMV	12;16;WTMV	2	0.98	1	4	5.4e-05	1216	1231	DLTESSSMVDGDWTMV	Q4ADV7	RIC1	RAB6A-GEF complex partner protein 1	0		FALSE	FALSE	Tbio	0.009	bounding membrane of organelle	0.012	enzyme binding	0.679	biological_process
MAP1LC3A_ATG8__Q9H492_2_121	3	5	0.000731208	1	3	0	1	20|-|-|-	0.003|0.000|0.000|0.000		LIG_LIR_Gen_1|1|8|DGDWTMV;LIG_LIR_Gen_1|8|15|DENFSTL	11;15;FSTL	1	1	1	1	4.3e-05	1224	1239	VDGDWTMVDENFSTLS	Q4ADV7	RIC1	RAB6A-GEF complex partner protein 1	0		FALSE	FALSE	Tbio	0.009	bounding membrane of organelle	0.012	enzyme binding	0.679	biological_process
MAP1LC3A_ATG8__Q9H492_2_121	2	0.75	0.000109681	1	2	0	1	3|-|-|-	0.000|0.000|0.000|0.000		LIG_LIR_Gen_1|7|13|EEWHAL	9;13;WHAL	1	1	1	1	7.6e-05	1954	1969	ISVTSNLEEWHALLVE	Q4G0P3	HYDIN	Hydrocephalus-inducing protein homolog	0		FALSE	FALSE	Tbio	0.006	cytoskeletal part	1		0.011	cellular component assembly
MAP1LC3A_ATG8__Q9H492_2_121	3	18.25	0.000848846	1	3	0	1	5|4|3:16|38:7	0.001|0.001|0.001|0.001		LIG_LIR_Gen_1|3|9|EEWHAL	5;9;WHAL	1	1	1	4	0.0002	1958	1973	SNLEEWHALLVESKTY	Q4G0P3	HYDIN	Hydrocephalus-inducing protein homolog	0		FALSE	FALSE	Tbio	0.006	cytoskeletal part	1		0.011	cellular component assembly
MAP1LC3A_ATG8__Q9H492_2_121	2	2.25	8.68195e-05	1	2	0	1	-|-|6|3	0.000|0.000|0.000|0.000		LIG_LIR_Gen_1|8|15|STRWEVI	11;15;WEVI	1	1	0	2	7.8e-05	269	284	LRSDAEAVSTRWEVIA	Q5H9L4	TAF7L	Transcription initiation factor TFIID subunit 7-like	0		FALSE	FALSE	Tbio	0.201	intracellular organelle part	0.012	enzyme binding	0.007	protein-containing complex subunit organization
MAP1LC3A_ATG8__Q9H492_2_121	2	29	0.000915316	1	2	0	1	-|-|3:19|73:21	0.000|0.000|0.001|0.003			-	1	1	0	2	0.0108	40	55	RGGGSVGSDVGQRLPV	Q5JUK3	KCNT1	Potassium channel subfamily T member 1	0		FALSE	FALSE	Tchem	0.685	cell part	0.594	molecular_function	1
MAP1LC3A_ATG8__Q9H492_2_121	2	2.75	0.000227799	1	2	0	1	-|6|-|5	0.000|0.001|0.000|0.000		LIG_LIR_Gen_1|1|7|DEWTFI	3;7;WTFI	1	1	0	2	1.6e-05	872	887	FDEWTFIPDSSMDSVF	Q5S007	LRRK2	Leucine-rich repeat serine/threonine-protein kinase 2	0		FALSE	FALSE	Tchem	0	autolysosome	0.012	enzyme binding	0	response to ammonium ion
MAP1LC3A_ATG8__Q9H492_2_121	2	2.5	0.000322248	1	2	0	1	-|10|-|-	0.000|0.001|0.000|0.000		LIG_LIR_Gen_1|6|13|TENWLVL	9;13;WLVL	1	1	1	1	4.1e-05	841	856	QDVQMVTENWLVLEPR	Q5T0F9	CC2D1B	Coiled-coil and C2 domain-containing protein 1B	0		FALSE	FALSE	Tbio	0.153	intracellular membrane-bounded organelle	0.382	binding	0.173	cellular metabolic process
MAP1LC3A_ATG8__Q9H492_2_121	3	5.5	0.000257132	1	3	0	1	3|-|4|15	0.000|0.000|0.000|0.000		LIG_LIR_Gen_1|3|10|SEPWTLL	6;10;WTLL	2	0.951	1	3	2e-06	725	740	SHDSEPWTLLRQDSDS	Q5T5Y3	CAMSAP1	Calmodulin-regulated spectrin-associated protein 1	0		FALSE	FALSE	Tbio	0	microtubule	0.112	protein binding	0.011	organelle organization
MAP1LC3A_ATG8__Q9H492_2_121	4	59.5	0.0047943	1	4	1	1	63|38|78|59	0.009|0.005|0.003|0.002		LIG_LIR_Gen_1|0|6|EPWTLL	2;6;WTLL	1	1	1	4	2e-06	729	744	EPWTLLRQDSDSDVVD	Q5T5Y3	CAMSAP1	Calmodulin-regulated spectrin-associated protein 1	0		FALSE	FALSE	Tbio	0	microtubule	0.112	protein binding	0.011	organelle organization
MAP1LC3A_ATG8__Q9H492_2_121	2	1.25	5.51244e-05	1	2	0	1	-|-|5|-	0.000|0.000|0.000|0.000		LIG_LIR_Gen_1|9|15|ESFEHL	11;15;FEHL	1	1	1	1	3.7e-05	539	554	LAQNAVQVPESFEHLP	Q5U623	ATF7IP2	Activating transcription factor 7-interacting protein 2	0		FALSE	FALSE	Tdark	0.153	intracellular membrane-bounded organelle	1		0.173	cellular metabolic process
MAP1LC3A_ATG8__Q9H492_2_121	4	101.75	0.00310527	1	4	1	1	-|-|11:27|195:174	0.000|0.000|0.002|0.011		LIG_LIR_Gen_1|5|11|ESFEHL	7;11;FEHL	1	1	1	2	1.6e-05	543	558	AVQVPESFEHLPPLPE	Q5U623	ATF7IP2	Activating transcription factor 7-interacting protein 2	0		FALSE	FALSE	Tdark	0.153	intracellular membrane-bounded organelle	1		0.173	cellular metabolic process
MAP1LC3A_ATG8__Q9H492_2_121	3	2.5	8.70435e-05	1	3	0	1	-|-|4|3:3	0.000|0.000|0.000|0.000		LIG_LIR_Gen_1|5|11|SPFELL	7;11;FELL	1	1	1	2	1.3e-05	217	232	SLEPPSPFELLEPPTS	Q66K74	MAP1S	Microtubule-associated protein 1S	2	2056285921262960	FALSE	FALSE	Tbio	0	microtubule	0.112	protein binding	0	autophagy
MAP1LC3A_ATG8__Q9H492_2_121	3	1.25	4.272e-05	1	3	0	1	-|-|2|3	0.000|0.000|0.000|0.000		LIG_LIR_Gen_1|3|9|SPFELL	5;9;FELL	1	1	1	2	1.3e-05	219	234	EPPSPFELLEPPTSGG	Q66K74	MAP1S	Microtubule-associated protein 1S	2	2056285921262960	FALSE	FALSE	Tbio	0	microtubule	0.112	protein binding	0	autophagy
MAP1LC3A_ATG8__Q9H492_2_121	3	857.25	0.0305763	1	3	0	1	-|-|396:712|1316:1005	0.000|0.000|0.056|0.066		LIG_LIR_Gen_1|9|16|SDSFVML	12;16;FVML	1	1	0	2	7.8e-05	1119	1134	DRISVDSDGSDSFVML	Q6BDS2	UHRF1BP1	UHRF1-binding protein 1	0		FALSE	FALSE	Tbio	1		0.012	enzyme binding	1
MAP1LC3A_ATG8__Q9H492_2_121	3	15.5	0.000745147	1	3	0	1	-|-|16:43|3	0.000|0.000|0.003|0.000		LIG_LIR_Gen_1|10|15|SFTSL	11;15;FTSL	1	1	1	2	0.0007	276	291	QVDEVTDLLASFTSLS	Q6NXT1	ANKRD54	Ankyrin repeat domain-containing protein 54	0		FALSE	FALSE	Tbio	0.153	intracellular membrane-bounded organelle	0.594	molecular_function	0.679	biological_process
MAP1LC3A_ATG8__Q9H492_2_121	3	20.25	0.00058465	1	3	0	1	-|-|5|65:11	0.000|0.000|0.000|0.002		LIG_LIR_Gen_1|8|15|TERWLVI	11;15;WLVI	1	1	0	2	6.3e-05	795	810	TAQQLETTTERWLVID	Q6P1N0	CC2D1A	Coiled-coil and C2 domain-containing protein 1A	0		FALSE	FALSE	Tbio	0.006	cytoskeletal part	0.112	protein binding	0.173	cellular metabolic process
MAP1LC3A_ATG8__Q9H492_2_121	2	0.5	2.20497e-05	1	2	0	1	-|-|2|-	0.000|0.000|0.000|0.000			10;14;FTVL	1	1	2	1	2.4e-05	1	16	MSATTACWPAFTVLGE	Q6PB30	CSAG1	Putative chondrosarcoma-associated gene 1 protein	0		FALSE	FALSE	Tdark	1		1		1
MAP1LC3A_ATG8__Q9H492_2_121	3	2.5	8.544e-05	1	3	0	1	-|-|4|6	0.000|0.000|0.000|0.000			7;11;FTVL	2	0.833	2	2	3.2e-05	4	19	TTACWPAFTVLGEARG	Q6PB30	CSAG1	Putative chondrosarcoma-associated gene 1 protein	0		FALSE	FALSE	Tdark	1		1		1
MAP1LC3A_ATG8__Q9H492_2_121	4	12.5	0.000981232	1	4	1	1	4|18|15|13	0.001|0.002|0.001|0.000			3;7;FTVL	1	1	2	4	3.4e-05	8	23	WPAFTVLGEARGDQVD	Q6PB30	CSAG1	Putative chondrosarcoma-associated gene 1 protein	0		FALSE	FALSE	Tdark	1		1		1
MAP1LC3A_ATG8__Q9H492_2_121	2	2.25	7.60186e-05	1	2	0	1	-|-|3|3:3	0.000|0.000|0.000|0.000		LIG_LIR_Gen_1|2|8|EGFQLL	4;8;FQLL	1	1	0	2	9.1e-05	32	47	LPEGFQLLQIDAEGEC	Q6PF06	TRMT10B	tRNA methyltransferase 10 homolog B	0		FALSE	FALSE	Tdark	0.06	cytosol	0.594	molecular_function	1
MAP1LC3A_ATG8__Q9H492_2_121	2	4.25	0.000243279	1	2	0	1	-|4|6|7	0.000|0.001|0.000|0.000			8;12;WEDL	2	0.773	0	3	2e-06	748	763	KADLVWQPWEDLESSR	Q6PJG2	ELMSAN1	ELM2 and SANT domain-containing protein 1	0		FALSE	FALSE	Tdark	0.201	intracellular organelle part	0.112	protein binding	0.173	cellular metabolic process
MAP1LC3A_ATG8__Q9H492_2_121	3	5.25	0.000741755	1	3	0	1	15|6|-|-	0.002|0.001|0.000|0.000			1;5;WEVV	1	1	0	2	7.5e-05	2116	2131	LWEVVEAPSAKKAEIC	Q6PRD1	GPR179	Probable G-protein coupled receptor 179	0		FALSE	FALSE	Tdark	0.153	membrane	0.594	molecular_function	0.514	cellular process
MAP1LC3A_ATG8__Q9H492_2_121	3	69.75	0.00602857	1	3	0	1	96|39|65|77:2	0.014|0.005|0.003|0.002		LIG_LIR_Gen_1|0|6|DVWTEL	2;6;WTEL	1	1	0	4	1.1e-05	700	715	DVWTELQDIHDAHGLR	Q6ULP2	AFTPH	Aftiphilin	0		FALSE	FALSE	Tbio	0.06	cytosol	0.112	protein binding	0.679	biological_process
MAP1LC3A_ATG8__Q9H492_2_121	2	17.5	0.0016869	1	2	0	1	23|18|16|13	0.003|0.002|0.001|0.000			0;4;FELV	1	1	0	4	0.0005	44	59	FELVGVADPGVTVATD	Q6ZN55	ZNF574	Zinc finger protein 574	0		FALSE	FALSE	Tdark	0.153	intracellular membrane-bounded organelle	0.095	ion binding	0.173	cellular metabolic process
MAP1LC3A_ATG8__Q9H492_2_121	2	1.25	3.44504e-05	1	2	0	1	-|-|-|5	0.000|0.000|0.000|0.000		LIG_LIR_Gen_1|9|15|SLWTVL	11;15;WTVL	1	1	2	1	6e-06	124	139	DGKELAEQGSLWTVLE	Q6ZRV3	LINC00696	Putative uncharacterized protein encoded by LINC00696	0		FALSE	FALSE	Tdark	1		1		1
MAP1LC3A_ATG8__Q9H492_2_121	2	0.5	2.20497e-05	1	2	0	1	-|-|2|-	0.000|0.000|0.000|0.000		LIG_LIR_Gen_1|5|11|SLWTVL	7;11;WTVL	1	1	2	1	6e-06	128	143	LAEQGSLWTVLEPGGD	Q6ZRV3	LINC00696	Putative uncharacterized protein encoded by LINC00696	0		FALSE	FALSE	Tdark	1		1		1
MAP1LC3A_ATG8__Q9H492_2_121	4	82.25	0.00611411	1	4	1	1	76|48|91|114	0.011|0.006|0.004|0.003		LIG_LIR_Gen_1|1|7|SLWTVL	3;7;WTVL	1	1	2	4	2e-06	132	147	GSLWTVLEPGGDWSHS	Q6ZRV3	LINC00696	Putative uncharacterized protein encoded by LINC00696	0		FALSE	FALSE	Tdark	1		1		1
MAP1LC3A_ATG8__Q9H492_2_121	2	2	0.000241412	1	2	0	1	6|-|2|-	0.001|0.000|0.000|0.000		LIG_LIR_Gen_1|0|7|EEHFEVI	3;7;FEVI	1	1	0	2	7.6e-05	419	434	EEHFEVINDEVKVVAR	Q6ZTU2	EP400P1	Putative EP400-like protein	0		FALSE	FALSE	Tdark	1		1		1
MAP1LC3A_ATG8__Q9H492_2_121	4	13.25	0.001822	1	4	1	1	38|13|-|2	0.006|0.002|0.000|0.000		LIG_LIR_Gen_1|9|16|TDGWVHL	12;16;WVHL	1	1	1	3	2e-06	233	248	VHGKSLPADTDGWVHL	Q7L190	DPPA4	Developmental pluripotency-associated protein 4	0		FALSE	FALSE	Tbio	0.201	intracellular organelle part	1		0.173	cellular metabolic process
MAP1LC3A_ATG8__Q9H492_2_121	2	8	0.000220483	1	2	0	1	-|-|-|32	0.000|0.000|0.000|0.001		LIG_LIR_Gen_1|1|8|TDGWVHL	4;8;WVHL	1	1	1	1	2e-06	241	256	DTDGWVHLQFHAGQAW	Q7L190	DPPA4	Developmental pluripotency-associated protein 4	0		FALSE	FALSE	Tbio	0.201	intracellular organelle part	1		0.173	cellular metabolic process
MAP1LC3A_ATG8__Q9H492_2_121	2	2	6.75251e-05	1	2	0	1	-|-|3|5	0.000|0.000|0.000|0.000			10;14;WGWV	1	1	0	2	7.5e-05	1	16	MELKKSPDGGWGWVIV	Q7RTY1	SLC16A9	Monocarboxylate transporter 9	0		FALSE	FALSE	Tbio	0.685	cell part	0.594	molecular_function	0.173	cellular metabolic process
MAP1LC3A_ATG8__Q9H492_2_121	2	4.25	0.000154345	1	2	0	1	-|-|9|8	0.000|0.000|0.000|0.000		LIG_LIR_Gen_1|4|10|DCWYHI	6;10;WYHI	2	0.778	0	2	8e-06	1019	1034	QPAGDCWYHIPSPPRQ	Q7Z6L1	TECPR1	Tectonin beta-propeller repeat-containing protein 1	0		FALSE	FALSE	Tbio	0	autophagosome membrane	0	phospholipid binding	0	autophagosome maturation
MAP1LC3A_ATG8__Q9H492_2_121	2	3.5	0.000109935	1	2	0	1	-|-|3|9:2	0.000|0.000|0.000|0.000			9;13;WDHI	1	1	0	2	3.8e-05	1122	1137	GWDYGIGGGWDHISVR	Q7Z6L1	TECPR1	Tectonin beta-propeller repeat-containing protein 1	0		FALSE	FALSE	Tbio	0	autophagosome membrane	0	phospholipid binding	0	autophagosome maturation
MAP1LC3A_ATG8__Q9H492_2_121	2	0.5	7.31208e-05	1	2	0	1	2|-|-|-	0.000|0.000|0.000|0.000			12;16;FTLL	1	1	2	1	5.7e-05	128	143	PTPNVPVWDIGGFTLL	Q86YV0	RASAL3	RAS protein activator like-3	0		FALSE	FALSE	Tbio	0.035	vesicle	0.594	molecular_function	0.173	cellular metabolic process
MAP1LC3A_ATG8__Q9H492_2_121	4	74.25	0.00447527	1	4	1	1	47|21|28:53|77:71	0.007|0.003|0.004|0.004			8;12;FTLL	1	1	2	4	7.5e-05	132	147	VPVWDIGGFTLLDGKL	Q86YV0	RASAL3	RAS protein activator like-3	0		FALSE	FALSE	Tbio	0.035	vesicle	0.594	molecular_function	0.173	cellular metabolic process
MAP1LC3A_ATG8__Q9H492_2_121	3	324	0.0251569	1	3	0	1	220|301|63:367|336:9	0.032|0.039|0.020|0.010			4;8;FTLL	2	0.999	2	4	0.0002	136	151	DIGGFTLLDGKLVLLG	Q86YV0	RASAL3	RAS protein activator like-3	0		FALSE	FALSE	Tbio	0.035	vesicle	0.594	molecular_function	0.173	cellular metabolic process
MAP1LC3A_ATG8__Q9H492_2_121	3	2409.25	0.088314	1	3	0	1	-|-|1765:970|2334:4568	0.000|0.000|0.153|0.200		LIG_LIR_Gen_1|2|8|EPFEMI	4;8;FEMI	1	1	0	2	3.3e-05	5570	5585	TGEPFEMISSSVNVLG	Q8IVF2	AHNAK2	Protein AHNAK2	0		FALSE	FALSE	Tbio	0.019	organelle membrane	1		1
MAP1LC3A_ATG8__Q9H492_2_121	3	38.75	0.00162224	1	3	0	1	-|-|30:67|31:27	0.000|0.000|0.005|0.002		LIG_LIR_Gen_1|0|5|DFAVL	1;5;FAVL	1	1	1	2	0.0003	20	35	DFAVLEDHTLAHSLQE	Q8IVM0	CCDC50	Coiled-coil domain-containing protein 50	0		FALSE	FALSE	Tbio	0.06	cytosol	0	ubiquitin protein ligase binding	0.679	biological_process
MAP1LC3A_ATG8__Q9H492_2_121	3	5.75	0.000234476	1	3	0	1	-|3|-|20	0.000|0.000|0.000|0.001		LIG_LIR_Gen_1|5|12|DTHWTDL	8;12;WTDL	1	1	1	2	3.2e-05	149	164	LEQLTDTHWTDLTHLI	Q8IWR1	TRIM59	Tripartite motif-containing protein 59	0		FALSE	FALSE	Tbio	0.006	cytoskeletal part	0.095	ion binding	0.001	organelle assembly
MAP1LC3A_ATG8__Q9H492_2_121	3	23.25	0.00340012	1	3	0	1	93|-|-|-	0.014|0.000|0.000|0.000		LIG_LIR_Gen_1|1|8|DTHWTDL	4;8;WTDL	1	1	1	1	4.2e-05	153	168	TDTHWTDLTHLIEKLK	Q8IWR1	TRIM59	Tripartite motif-containing protein 59	0		FALSE	FALSE	Tbio	0.006	cytoskeletal part	0.095	ion binding	0.001	organelle assembly
MAP1LC3A_ATG8__Q9H492_2_121	4	4.25	0.000578171	1	4	1	1	7|10|-|-	0.001|0.001|0.000|0.000		LIG_LIR_Gen_1|9|15|DGWLII	11;15;WLII	1	1	2	2	8e-06	24	39	AFVSEEDEVDGWLIID	Q8IXH6	TP53INP2	Tumor protein p53-inducible nuclear protein 2	1	20010805	FALSE	FALSE	Tbio	0	autophagosome	0.112	protein binding	0	autophagosome assembly
MAP1LC3A_ATG8__Q9H492_2_121	2	0.5	1.37802e-05	1	2	0	1	-|-|-|2	0.000|0.000|0.000|0.000		LIG_LIR_Gen_1|5|11|DGWLII	7;11;WLII	1	1	2	1	3e-06	28	43	EEDEVDGWLIIDLPDS	Q8IXH6	TP53INP2	Tumor protein p53-inducible nuclear protein 2	1	20010805	FALSE	FALSE	Tbio	0	autophagosome	0.112	protein binding	0	autophagosome assembly
MAP1LC3A_ATG8__Q9H492_2_121	3	211.5	0.0272622	1	3	0	1	-|846|-|-	0.000|0.109|0.000|0.000		LIG_LIR_Gen_1|1|7|DGWLII	3;7;WLII	1	1	2	1	3e-06	32	47	VDGWLIIDLPDSYAAP	Q8IXH6	TP53INP2	Tumor protein p53-inducible nuclear protein 2	1	20010805	FALSE	FALSE	Tbio	0	autophagosome	0.112	protein binding	0	autophagosome assembly
MAP1LC3A_ATG8__Q9H492_2_121	2	0.5	1.37802e-05	1	2	0	1	-|-|-|2	0.000|0.000|0.000|0.000		LIG_LIR_Gen_1|6|13|SSGFTDL	9;13;FTDL	1	1	1	1	3.4e-05	1273	1288	DVLAFPSSGFTDLAEI	Q8IY17	PNPLA6	Neuropathy target esterase	0		FALSE	FALSE	Tbio	0.153	intracellular membrane-bounded organelle	0.594	molecular_function	0.006	cellular catabolic process
MAP1LC3A_ATG8__Q9H492_2_121	3	5.25	0.000204032	1	3	0	1	2|-|-|19	0.000|0.000|0.000|0.001		LIG_LIR_Gen_1|2|9|SSGFTDL	5;9;FTDL	1	1	1	2	6.9e-05	1277	1292	FPSSGFTDLAEIVSRI	Q8IY17	PNPLA6	Neuropathy target esterase	0		FALSE	FALSE	Tbio	0.153	intracellular membrane-bounded organelle	0.594	molecular_function	0.006	cellular catabolic process
MAP1LC3A_ATG8__Q9H492_2_121	2	24	0.00115583	1	2	0	1	-|-|36:42|8:10	0.000|0.000|0.004|0.001		LIG_LIR_Gen_1|6|13|SARWETL	9;13;WETL	1	1	0	2	0.0002	241	256	NELGHPSARWETLLPY	Q8IZ20	ZNF683	Tissue-resident T-cell transcription regulator protein ZNF683	0		FALSE	FALSE	Tbio	0.153	intracellular membrane-bounded organelle	0.095	ion binding	0	cellular response to drug
MAP1LC3A_ATG8__Q9H492_2_121	2	17.5	0.00228116	1	2	0	1	42|21|5|2	0.006|0.003|0.000|0.000			9;13;WQLV	1	1	0	4	0.0003	350	365	MFHEDAAGGWQLVAVD	Q8IZF0	NALCN	Sodium leak channel non-selective protein	0		FALSE	FALSE	Tchem	0.153	membrane	0.594	molecular_function	0.514	cellular process
MAP1LC3A_ATG8__Q9H492_2_121	3	18.5	0.000618974	1	3	0	1	-|-|26|45:3	0.000|0.000|0.001|0.001		LIG_LIR_Gen_1|9|16|TPGFSAL	12;16;FSAL	1	1	0	2	9.5e-05	892	907	WLDLTPPNSTPGFSAL	Q8IZQ8	MYOCD	Myocardin	0		FALSE	FALSE	Tbio	0.153	intracellular membrane-bounded organelle	0.012	enzyme binding	0.022	response to stress
MAP1LC3A_ATG8__Q9H492_2_121	2	2.5	9.37096e-05	1	2	0	1	-|-|6|4	0.000|0.000|0.000|0.000		LIG_LIR_Gen_1|4|11|EEGWFAL	7;11;WFAL	1	1	0	2	1.6e-05	840	855	EKQNEEGWFALSTHVS	Q8N0Z3	SPICE1	Spindle and centriole-associated protein 1	0		FALSE	FALSE	Tbio	0.006	cytoskeletal part	1		0.001	organelle assembly
MAP1LC3A_ATG8__Q9H492_2_121	3	6.5	0.000275696	1	3	0	1	2|-|9|15	0.000|0.000|0.000|0.000		LIG_LIR_Gen_1|5|12|SHDWVWL	8;12;WVWL	1	1	2	3	2e-06	963	978	ASMTHSHDWVWLGNEA	Q8N3T6	TMEM132C	Transmembrane protein 132C	0		FALSE	FALSE	Tdark	0.815	cellular_component	1		1
MAP1LC3A_ATG8__Q9H492_2_121	2	1.75	0.000255923	1	2	0	1	7|-|-|-	0.001|0.000|0.000|0.000		LIG_LIR_Gen_1|1|8|SHDWVWL	4;8;WVWL	1	1	2	1	2e-06	967	982	HSHDWVWLGNEAELLE	Q8N3T6	TMEM132C	Transmembrane protein 132C	0		FALSE	FALSE	Tdark	0.815	cellular_component	1		1
MAP1LC3A_ATG8__Q9H492_2_121	4	11.5	0.0012788	1	4	1	1	32|-|3|11	0.005|0.000|0.000|0.000			0;4;WVWL	2	0.869	2	3	2.5e-05	971	986	WVWLGNEAELLESMGD	Q8N3T6	TMEM132C	Transmembrane protein 132C	0		FALSE	FALSE	Tdark	0.815	cellular_component	1		1
MAP1LC3A_ATG8__Q9H492_2_121	2	25.75	0.00331915	1	2	0	1	-|103|-|-	0.000|0.013|0.000|0.000		LIG_LIR_Gen_1|6|12|ESWEII	8;12;WEII	1	1	0	1	2.9e-05	293	308	LNTTLFESWEIIGPYA	Q8N5B7	CERS5	Ceramide synthase 5	0		FALSE	FALSE	Tbio	0.019	organelle membrane	0.382	binding	0.173	cellular metabolic process
MAP1LC3A_ATG8__Q9H492_2_121	2	3.25	0.000300394	1	2	0	1	2|5|6|-	0.000|0.001|0.000|0.000			0;4;FTLL	1	1	0	3	8e-05	947	962	FTLLPDTDPLTRSIHE	Q8N9B5	JMY	Junction-mediating and -regulatory protein	0		FALSE	FALSE	Tbio	0.153	intracellular membrane-bounded organelle	0.112	protein binding	0.006	cellular response to stress
MAP1LC3A_ATG8__Q9H492_2_121	2	4	0.000144301	1	2	0	1	-|-|2:4|10	0.000|0.000|0.000|0.000		LIG_LIR_Gen_1|11|16|DWTLL	12;16;WTLL	1	1	0	2	1.6e-05	216	231	RQEEKQVLLQADWTLL	Q8NAF0	ZNF579	Zinc finger protein 579	0		FALSE	FALSE	Tdark	0.153	intracellular membrane-bounded organelle	0.095	ion binding	0.173	cellular metabolic process
MAP1LC3A_ATG8__Q9H492_2_121	2	3.5	0.000125405	1	2	0	1	-|-|7|7	0.000|0.000|0.000|0.000		LIG_LIR_Gen_1|6|13|DMSWLTL	9;13;WLTL	1	1	1	2	0.0002	329	344	ASQFSMDMSWLTLTLP	Q8NCT1	ARRDC4	Arrestin domain-containing protein 4	0		FALSE	FALSE	Tbio	0.001	endosome	0.112	protein binding	0.059	cellular component organization or biogenesis
MAP1LC3A_ATG8__Q9H492_2_121	2	265.75	0.0388637	1	2	0	1	1063|-|-|-	0.155|0.000|0.000|0.000			4;8;WGHL	1	1	0	1	3.2e-05	225	240	HLGEWGHLDPAEENLK	Q8TBC5	ZSCAN18	Zinc finger and SCAN domain-containing protein 18	0		FALSE	FALSE	Tdark	0.153	intracellular membrane-bounded organelle	0.095	ion binding	0.173	cellular metabolic process
MAP1LC3A_ATG8__Q9H492_2_121	3	1.5	0.000168291	1	3	0	1	4|-|2|-	0.001|0.000|0.000|0.000		LIG_LIR_Gen_1|3|10|SDSWCLL	6;10;WCLL	2	0.5	1	2	3e-06	961	976	DLDSDSWCLLGTDSCR	Q8TD19	NEK9	Serine/threonine-protein kinase Nek9	1	20562859	FALSE	FALSE	Tchem	0.06	cytosol	0.012	enzyme binding	0	cellular component disassembly
MAP1LC3A_ATG8__Q9H492_2_121	4	37	0.00188525	1	4	1	1	12|5|16:57|45:13	0.002|0.001|0.004|0.002		LIG_LIR_Gen_1|0|7|SDSWCLL	3;7;WCLL	1	1	1	4	3e-06	964	979	SDSWCLLGTDSCRPSL	Q8TD19	NEK9	Serine/threonine-protein kinase Nek9	1	20562859	FALSE	FALSE	Tchem	0.06	cytosol	0.012	enzyme binding	0	cellular component disassembly
MAP1LC3A_ATG8__Q9H492_2_121	2	0.75	0.000109681	1	2	0	1	3|-|-|-	0.000|0.000|0.000|0.000		LIG_LIR_Gen_1|4|11|DGGFTEL	7;11;FTEL	1	1	1	1	7.8e-05	1705	1720	FNIADGGFTELHTLWQ	Q8TDI0	CHD5	Chromodomain-helicase-DNA-binding protein 5	0		FALSE	FALSE	Tbio	0.06	cytosol	0.019	anion binding	0.007	protein-containing complex subunit organization
MAP1LC3A_ATG8__Q9H492_2_121	2	1.75	0.000111304	1	2	0	1	-|2|3|2	0.000|0.000|0.000|0.000			0;4;WEQL	1	1	0	3	2.5e-05	20	35	WEQLGLEQGDTFWDTA	Q8WTR7	ZNF473	Zinc finger protein 473	0		FALSE	FALSE	Tbio	0.201	intracellular organelle part	0.095	ion binding	0.173	cellular metabolic process
MAP1LC3A_ATG8__Q9H492_2_121	2	15	0.00117135	1	2	0	1	7|13|12:28|-	0.001|0.002|0.002|0.000			-	1	1	0	3	0.0059	363	378	WRDMTTITEDEISKLR	Q8WUQ7	CACTIN	Cactin	0		FALSE	FALSE	Tbio	0.035	vesicle	0.382	binding	0.002	cellular response to oxygen-containing compound
MAP1LC3A_ATG8__Q9H492_2_121	3	4	0.00014332	1	3	0	1	-|-|8|8	0.000|0.000|0.000|0.000		LIG_LIR_Gen_1|9|16|DNEWEML	12;16;WEML	1	1	1	2	8e-06	2711	2726	AVTLQAVTHDNEWEML	Q8WUY3	PRUNE2	Protein prune homolog 2	0		FALSE	FALSE	Tbio	0.501	intracellular part	0.095	ion binding	0.514	cellular process
MAP1LC3A_ATG8__Q9H492_2_121	2	1.75	0.000109553	1	2	0	1	-|-|7|-	0.000|0.000|0.000|0.000			0;4;WEML	1	1	1	1	2e-06	2723	2738	WEMLSPQPVQKNMIPD	Q8WUY3	PRUNE2	Protein prune homolog 2	0		FALSE	FALSE	Tbio	0.501	intracellular part	0.095	ion binding	0.514	cellular process
MAP1LC3A_ATG8__Q9H492_2_121	2	117.75	0.0152082	1	2	0	1	7|464|-|-	0.001|0.060|0.000|0.000			-	3	0.991	0	2	0.0016	232	247	WVTFDDNEVSCPLPPV	Q8WXE9	STON2	Stonin-2	0		FALSE	FALSE	Tbio	0.004	cytoplasmic vesicle	1		0.058	cellular component organization
MAP1LC3A_ATG8__Q9H492_2_121	3	32	0.00438491	1	3	0	1	60|68|-|-	0.009|0.009|0.000|0.000			0;4;FVVL	1	1	0	2	6.7e-05	323	338	FVVLDADDQPQLLPWI	Q8WXI4	ACOT11	Acyl-coenzyme A thioesterase 11	0		FALSE	FALSE	Tbio	0.035	vesicle	0.001	lipid binding	0.022	response to stress
MAP1LC3A_ATG8__Q9H492_2_121	3	8.5	0.000266948	1	3	0	1	-|-|7|20:7	0.000|0.000|0.000|0.001		LIG_LIR_Gen_1|8|15|EERFEVL	11;15;FEVL	1	1	1	2	7.8e-05	905	920	SITGTTVREERFEVLH	Q8WZ42	TTN	Titin	0		FALSE	FALSE	Tbio	0.006	cytoskeletal part	0.012	enzyme binding	0	response to metal ion
MAP1LC3A_ATG8__Q9H492_2_121	2	3.75	0.000171471	1	2	0	1	-|-|4:8|3	0.000|0.000|0.001|0.000		LIG_LIR_Gen_1|0|7|EERFEVL	3;7;FEVL	1	1	1	2	0.0002	913	928	EERFEVLHGREAKVTE	Q8WZ42	TTN	Titin	0		FALSE	FALSE	Tbio	0.006	cytoskeletal part	0.012	enzyme binding	0	response to metal ion
MAP1LC3A_ATG8__Q9H492_2_121	3	2.5	0.000148915	1	3	0	1	2|-|5|3	0.000|0.000|0.000|0.000		LIG_LIR_Gen_1|9|16|SDQWTHI	12;16;WTHI	1	1	1	3	2e-06	21926	21941	YVIEAQRKGSDQWTHI	Q8WZ42	TTN	Titin	0		FALSE	FALSE	Tbio	0.006	cytoskeletal part	0.012	enzyme binding	0	response to metal ion
MAP1LC3A_ATG8__Q9H492_2_121	4	57.25	0.0017909	1	4	1	1	-|-|11:10|67:141	0.000|0.000|0.001|0.006		LIG_LIR_Gen_1|1|8|SDQWTHI	4;8;WTHI	1	1	1	2	3e-06	21934	21949	GSDQWTHITTVKGLEC	Q8WZ42	TTN	Titin	0		FALSE	FALSE	Tbio	0.006	cytoskeletal part	0.012	enzyme binding	0	response to metal ion
MAP1LC3A_ATG8__Q9H492_2_121	2	5.75	0.000330905	1	2	0	1	4|-|13|6	0.001|0.000|0.001|0.000		LIG_LIR_Gen_1|2|9|EEEWTTV	5;9;WTTV	1	1	0	3	8e-06	28135	28150	GEEEEWTTVSTKGEVR	Q8WZ42	TTN	Titin	0		FALSE	FALSE	Tbio	0.006	cytoskeletal part	0.012	enzyme binding	0	response to metal ion
MAP1LC3A_ATG8__Q9H492_2_121	2	1.5	5.78797e-05	1	2	0	1	-|-|4|2	0.000|0.000|0.000|0.000		LIG_LIR_Gen_1|10|16|SGWLVV;LIG_LIR_LC3C_4|10|16|SGWLVV	12;16;WLVV	1	1	1	2	0.0002	1334	1349	RSATDADVVNSGWLVV	Q92538	GBF1	Golgi-specific brefeldin A-resistance guanine nucleotide exchange factor 1	0		FALSE	FALSE	Tbio	0.009	bounding membrane of organelle	0	phospholipid binding	0	organelle disassembly
MAP1LC3A_ATG8__Q9H492_2_121	2	0.5	1.37802e-05	1	2	0	1	-|-|-|2	0.000|0.000|0.000|0.000		LIG_LIR_Gen_1|3|10|SDDYVHI	6;10;YVHI	1	1	1	1	6.1e-05	400	415	LCHSDDYVHISLPQAT	Q92574	TSC1	Hamartin	0		FALSE	FALSE	Tbio	0.06	cytosol	0.112	protein binding	0	cellular response to nutrient levels
MAP1LC3A_ATG8__Q9H492_2_121	2	1.25	3.55194e-05	1	2	0	1	-|-|-|3:2	0.000|0.000|0.000|0.000		LIG_LIR_Gen_1|0|6|DDYVHI	2;6;YVHI	1	1	1	1	5.9e-05	404	419	DDYVHISLPQATVTPP	Q92574	TSC1	Hamartin	0		FALSE	FALSE	Tbio	0.06	cytosol	0.112	protein binding	0	cellular response to nutrient levels
MAP1LC3A_ATG8__Q9H492_2_121	3	20.75	0.00269499	1	3	0	1	32|46|2|3	0.005|0.006|0.000|0.000		LIG_LIR_Gen_1|9|15|DIWTLL	11;15;WTLL	1	1	0	4	2e-06	401	416	ASIVHSSSGDIWTLLG	Q92575	UBXN4	UBX domain-containing protein 4	0		FALSE	FALSE	Tdark	0.06	cytosol	1		0.002	response to organonitrogen compound
MAP1LC3A_ATG8__Q9H492_2_121	2	8.75	0.000381238	1	2	0	1	-|2|2:17|11:3	0.000|0.000|0.001|0.000	784|790||bait_protein|bait_domain|bait_region|DSGFTIV|22354992;784|790||bait_protein|bait_domain|bait_region|DSGFTIV|22354992	LIG_LIR_Gen_1|6|13|DSGFTIV	9;13;FTIV	1	1	0	3	3.2e-05	778	793	DDDSSKDSGFTIVSPL	Q92609	TBC1D5	TBC1 domain family member 5	1	22354992	FALSE	FALSE	Tbio	0	autophagosome	0.012	enzyme binding	0	macroautophagy
MAP1LC3A_ATG8__Q9H492_2_121	2	1.5	4.13405e-05	1	2	0	1	-|-|-|6	0.000|0.000|0.000|0.000		LIG_LIR_Gen_1|7|14|ESSWTTL	10;14;WTTL	1	1	1	1	2e-06	252	267	NLAPSDEESSWTTLSQ	Q92870	APBB2	Amyloid-beta A4 precursor protein-binding family B member 2	0		FALSE	FALSE	Tbio	0.153	intracellular membrane-bounded organelle	0.112	protein binding	0.058	cellular component organization
MAP1LC3A_ATG8__Q9H492_2_121	2	0.5	1.37802e-05	1	2	0	1	-|-|-|2	0.000|0.000|0.000|0.000		LIG_LIR_Gen_1|0|6|SSWTTL	2;6;WTTL	1	1	1	1	3e-06	260	275	SSWTTLSQDSASPSSP	Q92870	APBB2	Amyloid-beta A4 precursor protein-binding family B member 2	0		FALSE	FALSE	Tbio	0.153	intracellular membrane-bounded organelle	0.112	protein binding	0.058	cellular component organization
MAP1LC3A_ATG8__Q9H492_2_121	3	46	0.00197986	1	3	0	1	10|15|7|140:12	0.001|0.002|0.000|0.004			0;4;WEVI	1	1	0	4	1.6e-05	317	332	WEVIQESGTKLKPMYG	Q92995	USP13	Ubiquitin carboxyl-terminal hydrolase 13	0		FALSE	FALSE	Tchem	0.06	cytosol	0	ubiquitin protein ligase binding	0	autophagy
MAP1LC3A_ATG8__Q9H492_2_121	2	1	2.75604e-05	1	2	0	1	-|-|-|4	0.000|0.000|0.000|0.000		LIG_LIR_Gen_1|3|10|EESFTTL	6;10;FTTL	1	1	1	1	3.7e-05	1731	1746	YECEESFTTLNVDIRN	Q93008	USP9X	Probable ubiquitin carboxyl-terminal hydrolase FAF-X	0		FALSE	FALSE	Tbio	0.06	cytosol	0.112	protein binding	0.006	cellular catabolic process
MAP1LC3A_ATG8__Q9H492_2_121	2	8	0.000225828	1	2	0	1	-|-|-|22:10	0.000|0.000|0.000|0.001		LIG_LIR_Gen_1|1|8|EESFTTL	4;8;FTTL	1	1	1	1	3.7e-05	1733	1748	CEESFTTLNVDIRNHQ	Q93008	USP9X	Probable ubiquitin carboxyl-terminal hydrolase FAF-X	0		FALSE	FALSE	Tbio	0.06	cytosol	0.112	protein binding	0.006	cellular catabolic process
MAP1LC3A_ATG8__Q9H492_2_121	4	21.5	0.000687546	1	4	1	1	-|-|3:13|42:28	0.000|0.000|0.001|0.002		LIG_LIR_Gen_1|6|13|TPGWTQL	9;13;WTQL	1	1	1	2	2e-06	225	240	DVALTLTPGWTQLDSS	Q969J2	ZKSCAN4	Zinc finger protein with KRAB and SCAN domains 4	0		FALSE	FALSE	Tbio	0.06	cytosol	0.095	ion binding	0.173	cellular metabolic process
MAP1LC3A_ATG8__Q9H492_2_121	3	5	0.000178625	1	3	0	1	-|-|3:3|10:4	0.000|0.000|0.000|0.000			1;5;WTQL	1	1	1	2	2e-06	233	248	GWTQLDSSQVNLYRDE	Q969J2	ZKSCAN4	Zinc finger protein with KRAB and SCAN domains 4	0		FALSE	FALSE	Tbio	0.06	cytosol	0.095	ion binding	0.173	cellular metabolic process
MAP1LC3A_ATG8__Q9H492_2_121	3	3	0.000412711	1	3	0	1	6|6|-|-	0.001|0.001|0.000|0.000		LIG_LIR_Gen_1|6|13|SMDWLEL	9;13;WLEL	1	1	1	2	6.1e-05	881	896	ADGHLDSMDWLELSSG	Q969V6	MKL1	MKL/myocardin-like protein 1	0		FALSE	FALSE	Tbio	0.06	cytosol	0.112	protein binding	0.514	cellular process
MAP1LC3A_ATG8__Q9H492_2_121	4	16.5	0.00226558	1	4	1	1	32|34|-|-	0.005|0.004|0.000|0.000		LIG_LIR_Gen_1|2|9|SMDWLEL	5;9;WLEL	3	0.802	1	2	5.8e-05	885	900	LDSMDWLELSSGGPVL	Q969V6	MKL1	MKL/myocardin-like protein 1	0		FALSE	FALSE	Tbio	0.06	cytosol	0.112	protein binding	0.514	cellular process
MAP1LC3A_ATG8__Q9H492_2_121	3	24.75	0.000710981	1	3	0	1	-|-|-|45:54	0.000|0.000|0.000|0.003		LIG_LIR_Gen_1|2|8|ELWTEL	4;8;WTEL	1	1	1	1	8.5e-05	48	63	APELWTELTGLAASSE	Q96AC6	KIFC2	Kinesin-like protein KIFC2	0		FALSE	FALSE	Tbio	0	microtubule	0.019	anion binding	0.514	cellular process
MAP1LC3A_ATG8__Q9H492_2_121	2	3.25	0.000152574	1	2	0	1	-|-|2:11|-	0.000|0.000|0.001|0.000			0;4;WTEL	1	1	1	1	5.8e-05	52	67	WTELTGLAASSEPEDG	Q96AC6	KIFC2	Kinesin-like protein KIFC2	0		FALSE	FALSE	Tbio	0	microtubule	0.019	anion binding	0.514	cellular process
MAP1LC3A_ATG8__Q9H492_2_121	2	3.25	0.000130919	1	2	0	1	-|-|10|3	0.000|0.000|0.000|0.000		LIG_LIR_Gen_1|9|16|SQGFTLL	12;16;FTLL	1	1	0	2	6.7e-05	647	662	PNIDVTATNSQGFTLL	Q96AX9	MIB2	E3 ubiquitin-protein ligase MIB2	0		FALSE	FALSE	Tbio	0.001	endosome	0.095	ion binding	0.173	cellular metabolic process
MAP1LC3A_ATG8__Q9H492_2_121	2	1	4.40995e-05	1	2	0	1	-|-|4|-	0.000|0.000|0.000|0.000		LIG_LIR_Gen_1|10|16|DDFCIL	12;16;FCIL	1	1	2	1	2.7e-05	1479	1494	DAMTGVPTENDDFCIL	Q96BY7	ATG2B	Autophagy-related protein 2 homolog B	0		FALSE	FALSE	Tbio	0.004	whole membrane	1		0	autophagy of mitochondrion
MAP1LC3A_ATG8__Q9H492_2_121	2	6.25	0.00017439	1	2	0	1	-|-|-|21:4	0.000|0.000|0.000|0.001		LIG_LIR_Gen_1|6|12|DDFCIL	8;12;FCIL	1	1	2	1	3.7e-05	1483	1498	GVPTENDDFCILFAPK	Q96BY7	ATG2B	Autophagy-related protein 2 homolog B	0		FALSE	FALSE	Tbio	0.004	whole membrane	1		0	autophagy of mitochondrion
MAP1LC3A_ATG8__Q9H492_2_121	3	12.25	0.000460037	1	3	0	1	4|-|-|38:7	0.001|0.000|0.000|0.001		LIG_LIR_Gen_1|3|9|DDFCIL	5;9;FCIL	1	1	2	2	6.2e-05	1486	1501	TENDDFCILFAPKAAM	Q96BY7	ATG2B	Autophagy-related protein 2 homolog B	0		FALSE	FALSE	Tbio	0.004	whole membrane	1		0	autophagy of mitochondrion
MAP1LC3A_ATG8__Q9H492_2_121	2	0.75	2.06703e-05	1	2	0	1	-|-|-|3	0.000|0.000|0.000|0.000		LIG_LIR_Gen_1|6|12|SGFQLL	8;12;FQLL	1	1	1	1	9.4e-05	128	143	PEAAGNSGFQLLDLVH	Q96CW6	SLC7A6OS	Probable RNA polymerase II nuclear localization protein SLC7A6OS	0		FALSE	FALSE	Tdark	0.153	intracellular membrane-bounded organelle	1		0.514	cellular process
MAP1LC3A_ATG8__Q9H492_2_121	2	4.75	0.000142923	1	2	0	1	-|-|2|10:7	0.000|0.000|0.000|0.000		LIG_LIR_Gen_1|2|8|SGFQLL	4;8;FQLL	1	1	1	2	0.0002	132	147	GNSGFQLLDLVHEEGE	Q96CW6	SLC7A6OS	Probable RNA polymerase II nuclear localization protein SLC7A6OS	0		FALSE	FALSE	Tdark	0.153	intracellular membrane-bounded organelle	1		0.514	cellular process
MAP1LC3A_ATG8__Q9H492_2_121	2	1.5	0.000100681	1	2	0	1	2|-|-|4	0.000|0.000|0.000|0.000		LIG_LIR_Gen_1|3|9|DGWVSL	5;9;WVSL	1	1	0	2	3e-06	91	106	GDGDGWVSLAELRAWI	Q96D15	RCN3	Reticulocalbin-3	0		FALSE	FALSE	Tbio	0.201	intracellular organelle part	0.095	ion binding	1
MAP1LC3A_ATG8__Q9H492_2_121	2	7	0.000993342	1	2	0	1	21|7|-|-	0.003|0.001|0.000|0.000		LIG_LIR_Gen_1|4|9|DWLEL	5;9;WLEL	1	1	0	2	0.0003	830	845	CLAGDWLELDMPLTRS	Q96HA7	TONSL	Tonsoku-like protein	0		FALSE	FALSE	Tbio	0.201	intracellular organelle part	0.112	protein binding	0.006	cellular response to stress
MAP1LC3A_ATG8__Q9H492_2_121	2	1	2.75604e-05	1	2	0	1	-|-|-|4	0.000|0.000|0.000|0.000			0;4;WEVV	1	1	1	1	3.4e-05	90	105	WEVVTSAIPRGCWHGA	Q96HQ0	ZNF419	Zinc finger protein 419	0		FALSE	FALSE	Tdark	0.153	intracellular membrane-bounded organelle	0.095	ion binding	0.173	cellular metabolic process
MAP1LC3A_ATG8__Q9H492_2_121	2	1	3.58299e-05	1	2	0	1	-|-|2|2	0.000|0.000|0.000|0.000			8;12;WAVL	2	0.7	1	2	0.0006	1061	1076	ATGIAKNVWAVLDLYG	Q96JN8	NEURL4	Neuralized-like protein 4	0		FALSE	FALSE	Tdark	0.006	cytoskeletal part	1		1
MAP1LC3A_ATG8__Q9H492_2_121	4	270	0.0118699	1	4	1	1	83|10|9:391|555:32	0.012|0.001|0.018|0.016			6;10;YGPV	3	0.982	1	4	3.4e-05	1069	1084	WAVLDLYGPVRGVSIV	Q96JN8	NEURL4	Neuralized-like protein 4	0		FALSE	FALSE	Tdark	0.006	cytoskeletal part	1		1
MAP1LC3A_ATG8__Q9H492_2_121	2	2.75	0.000376151	1	2	0	1	5|6|-|-	0.001|0.001|0.000|0.000			0;4;WQIL	1	1	0	2	2.2e-05	1234	1249	WQILESGRDILEQELD	Q96KN7	RPGRIP1	X-linked retinitis pigmentosa GTPase regulator-interacting protein 1	0		FALSE	FALSE	Tbio	0.006	cytoskeletal part	1		0.064	response to stimulus
MAP1LC3A_ATG8__Q9H492_2_121	2	19	0.00277859	1	2	0	1	76|-|-|-	0.011|0.000|0.000|0.000		LIG_LIR_Gen_1|4|10|EPWAQL	6;10;WAQL	1	1	1	1	0.0002	311	326	FHSLEPWAQLEASDIH	Q96KV7	WDR90	WD repeat-containing protein 90	0		FALSE	FALSE	Tdark	1		1		1
MAP1LC3A_ATG8__Q9H492_2_121	3	3	0.000217901	1	3	0	1	4|-|4|4	0.001|0.000|0.000|0.000		LIG_LIR_Gen_1|0|6|EPWAQL	2;6;WAQL	2	0.952	1	3	4.2e-05	315	330	EPWAQLEASDIHTAAA	Q96KV7	WDR90	WD repeat-containing protein 90	0		FALSE	FALSE	Tdark	1		1		1
MAP1LC3A_ATG8__Q9H492_2_121	2	0.75	3.30746e-05	1	2	0	1	-|-|3|-	0.000|0.000|0.000|0.000			4;8;WALV	1	1	2	1	3.7e-05	688	703	SLGGWALVSPETPPTP	Q96PE2	ARHGEF17	Rho guanine nucleotide exchange factor 17	0		FALSE	FALSE	Tbio	0.06	cytosol	0.012	enzyme binding	0.011	organelle organization
MAP1LC3A_ATG8__Q9H492_2_121	2	1.5	4.13405e-05	1	2	0	1	-|-|-|6	0.000|0.000|0.000|0.000			0;4;WALV	1	1	2	1	3.5e-05	692	707	WALVSPETPPTPGALR	Q96PE2	ARHGEF17	Rho guanine nucleotide exchange factor 17	0		FALSE	FALSE	Tbio	0.06	cytosol	0.012	enzyme binding	0.011	organelle organization
MAP1LC3A_ATG8__Q9H492_2_121	3	2.5	0.000191315	1	3	0	1	2|2|3|3	0.000|0.000|0.000|0.000		LIG_LIR_Gen_1|8|15|EHGWEVV	11;15;WEVV	1	1	2	4	2e-06	163	178	NSDQRDDMEHGWEVVD	Q96PU5	NEDD4L	E3 ubiquitin-protein ligase NEDD4-like	0		FALSE	FALSE	Tbio	0	late endosome	0.112	protein binding	0	response to metal ion
MAP1LC3A_ATG8__Q9H492_2_121	2	0.5	7.31208e-05	1	2	0	1	2|-|-|-	0.000|0.000|0.000|0.000		LIG_LIR_Gen_1|4|11|EHGWEVV	7;11;WEVV	1	1	2	1	2e-06	167	182	RDDMEHGWEVVDSNDS	Q96PU5	NEDD4L	E3 ubiquitin-protein ligase NEDD4-like	0		FALSE	FALSE	Tbio	0	late endosome	0.112	protein binding	0	response to metal ion
MAP1LC3A_ATG8__Q9H492_2_121	4	7	0.000674961	1	4	1	1	6|12|-|10	0.001|0.002|0.000|0.000		LIG_LIR_Gen_1|0|7|EHGWEVV	3;7;WEVV	1	1	2	3	2e-06	171	186	EHGWEVVDSNDSASQH	Q96PU5	NEDD4L	E3 ubiquitin-protein ligase NEDD4-like	0		FALSE	FALSE	Tbio	0	late endosome	0.112	protein binding	0	response to metal ion
MAP1LC3A_ATG8__Q9H492_2_121	2	0.5	1.48491e-05	1	2	0	1	-|-|-|2	0.000|0.000|0.000|0.000		LIG_LIR_Gen_1|4|10|EPWETI	6;10;WETI	1	1	1	1	5e-06	267	282	GDVPEPWETISEEVNI	Q96PU5	NEDD4L	E3 ubiquitin-protein ligase NEDD4-like	0		FALSE	FALSE	Tbio	0	late endosome	0.112	protein binding	0	response to metal ion
MAP1LC3A_ATG8__Q9H492_2_121	2	0.75	9.66744e-05	1	2	0	1	-|3|-|-	0.000|0.000|0.000|0.000		LIG_LIR_Gen_1|0|6|EPWETI	2;6;WETI	1	1	1	1	2e-06	271	286	EPWETISEEVNIAGDS	Q96PU5	NEDD4L	E3 ubiquitin-protein ligase NEDD4-like	0		FALSE	FALSE	Tbio	0	late endosome	0.112	protein binding	0	response to metal ion
MAP1LC3A_ATG8__Q9H492_2_121	3	158.5	0.0195227	1	3	0	1	346|185|3:42|55:3	0.051|0.024|0.002|0.002		LIG_LIR_Gen_1|10|16|DGWTRI	12;16;WTRI	3	0.997	0	4	1.3e-05	576	591	TLYVIEEDKGDGWTRI	Q96RU3	FNBP1	Formin-binding protein 1	0		FALSE	FALSE	Tbio	0	lysosome	0.001	lipid binding	0.058	cellular component organization
MAP1LC3A_ATG8__Q9H492_2_121	2	44.25	0.00125642	1	2	0	1	-|-|-|108:69	0.000|0.000|0.000|0.005		LIG_LIR_Gen_1|1|8|TSKYEVL	4;8;YEVL	2	0.468	1	1	0.0009	388	403	STSKYEVLTVQEPPRI	Q96T21	SECISBP2	Selenocysteine insertion sequence-binding protein 2	0		FALSE	FALSE	Tbio	0.153	intracellular membrane-bounded organelle	0.382	binding	0.173	cellular metabolic process
MAP1LC3A_ATG8__Q9H492_2_121	3	78.5	0.00265632	1	3	0	1	6|10|-|183:115	0.001|0.001|0.000|0.008		LIG_LIR_Gen_1|2|7|EFLQV	1;5;WEFL	1	1	0	3	2e-06	244	259	PWEFLQVLEPGARGLW	Q99932	SPAG8	Sperm-associated antigen 8	0		FALSE	FALSE	Tbio	0.004	cytoplasmic vesicle	0.112	protein binding	0.514	cellular process
MAP1LC3A_ATG8__Q9H492_2_121	3	108.25	0.00477695	1	3	0	1	-|-|127:155|76:75	0.000|0.000|0.015|0.004		LIG_LIR_Gen_1|7|13|DCFHIL	9;13;FHIL	1	1	0	2	5.7e-05	263	278	ATMNCLNDCFHILQLQ	Q9BXB4	OSBPL11	Oxysterol-binding protein-related protein 11	0		FALSE	FALSE	Tbio	0.004	whole membrane	0.001	lipid binding	0.514	cellular process
MAP1LC3A_ATG8__Q9H492_2_121	3	25.75	0.00122386	1	3	0	1	-|5|28:30|6:34	0.000|0.001|0.003|0.001		LIG_LIR_Gen_1|7|13|DSWTIV	9;13;WTIV	1	1	0	3	3e-06	24	39	NHLAAQHDSWTIVGVA	Q9BZW5	TM6SF1	Transmembrane 6 superfamily member 1	0		FALSE	FALSE	Tdark	0	vacuolar membrane	1		1
MAP1LC3A_ATG8__Q9H492_2_121	2	59.75	0.00260503	1	2	0	1	-|-|61:98|45:35	0.000|0.000|0.008|0.002			1;5;WGDL	2	0.882	0	2	0.0002	105	120	QWGDLTAEEWVSYPLQ	Q9C0F3	ZNF436	Zinc finger protein 436	0		FALSE	FALSE	Tbio	0.06	cytosol	0.095	ion binding	0.173	cellular metabolic process
MAP1LC3A_ATG8__Q9H492_2_121	3	6.75	0.000969788	1	3	0	1	23|4|-|-	0.003|0.001|0.000|0.000			9;13;FVDL	1	1	2	2	0.0002	1107	1122	YECEDCGLGFVDLTDL	Q9GZU2	PEG3	Paternally-expressed gene 3 protein	0		FALSE	FALSE	Tbio	0	autophagosome	0.095	ion binding	0.514	cellular process
MAP1LC3A_ATG8__Q9H492_2_121	3	133.25	0.0180256	1	3	0	1	196|337|-|-	0.029|0.043|0.000|0.000			5;9;FVDL	1	1	2	2	0.0002	1111	1126	DCGLGFVDLTDLTDHQ	Q9GZU2	PEG3	Paternally-expressed gene 3 protein	0		FALSE	FALSE	Tbio	0	autophagosome	0.095	ion binding	0.514	cellular process
MAP1LC3A_ATG8__Q9H492_2_121	2	0.5	6.44496e-05	1	2	0	1	-|2|-|-	0.000|0.000|0.000|0.000			1;5;FVDL	1	1	2	1	8.4e-05	1115	1130	GFVDLTDLTDHQKVHS	Q9GZU2	PEG3	Paternally-expressed gene 3 protein	0		FALSE	FALSE	Tbio	0	autophagosome	0.095	ion binding	0.514	cellular process
MAP1LC3A_ATG8__Q9H492_2_121	2	2.75	0.000135132	1	2	0	1	2|-|-|9	0.000|0.000|0.000|0.000		LIG_LIR_Gen_1|3|8|EWVWL	4;8;WVWL	1	1	0	2	1e-06	860	875	MGHEWVWLDSEQDHPN	Q9H0E9	BRD8	Bromodomain-containing protein 8	0		FALSE	FALSE	Tbio	0.153	intracellular membrane-bounded organelle	0.594	molecular_function	0.058	cellular component organization
MAP1LC3A_ATG8__Q9H492_2_121	2	1.25	0.000131731	1	2	0	1	3|-|2|-	0.000|0.000|0.000|0.000		LIG_LIR_Gen_1|11|16|TYEVL	12;16;YEVL	1	1	1	2	0.0013	185	200	VQHEVLCSMKNTYEVL	Q9H422	HIPK3	Homeodomain-interacting protein kinase 3	0		FALSE	FALSE	Tchem	0.06	cytosol	0.019	anion binding	0.173	cellular metabolic process
MAP1LC3A_ATG8__Q9H492_2_121	2	1.5	0.000168291	1	2	0	1	4|-|2|-	0.001|0.000|0.000|0.000		LIG_LIR_Gen_1|7|12|TYEVL	8;12;YEVL	1	1	1	2	0.0016	189	204	VLCSMKNTYEVLDFLG	Q9H422	HIPK3	Homeodomain-interacting protein kinase 3	0		FALSE	FALSE	Tchem	0.06	cytosol	0.019	anion binding	0.173	cellular metabolic process
MAP1LC3A_ATG8__Q9H492_2_121	2	3.5	0.00025649	1	2	0	1	4|-|10|-	0.001|0.000|0.000|0.000		LIG_LIR_Gen_1|3|10|EVDFTVI	6;10;FTVI	1	1	1	2	0.0004	616	631	LEAEVDFTVIGDYHGS	Q9H4G0	EPB41L1	Band 4.1-like protein 1	0		FALSE	FALSE	Tbio	0.06	cytosol	0.112	protein binding	0.011	organelle organization
MAP1LC3A_ATG8__Q9H492_2_121	2	1.25	5.51244e-05	1	2	0	1	-|-|5|-	0.000|0.000|0.000|0.000		LIG_LIR_Gen_1|5|11|DSWEVV	7;11;WEVV	1	1	1	1	1.4e-05	28	43	QGSRQDSWEVVEGLRG	Q9H4L5	OSBPL3	Oxysterol-binding protein-related protein 3	0		FALSE	FALSE	Tbio	0.019	organelle membrane	0.001	lipid binding	0.173	cellular metabolic process
MAP1LC3A_ATG8__Q9H492_2_121	2	0.5	2.20497e-05	1	2	0	1	-|-|2|-	0.000|0.000|0.000|0.000		LIG_LIR_Gen_1|1|7|DSWEVV	3;7;WEVV	1	1	1	1	2e-06	32	47	QDSWEVVEGLRGEMNY	Q9H4L5	OSBPL3	Oxysterol-binding protein-related protein 3	0		FALSE	FALSE	Tbio	0.019	organelle membrane	0.001	lipid binding	0.173	cellular metabolic process
MAP1LC3A_ATG8__Q9H492_2_121	4	290.75	0.0366212	1	4	1	1	28|1094|14|21:6	0.004|0.141|0.001|0.001		LIG_LIR_Gen_1|6|13|DGDWWTV	9;13;WWTV	5	0.994	2	4	1e-06	59	74	LTIVSEDGDWWTVLSE	Q9H6Q3	SLA2	Src-like-adapter 2	0		FALSE	FALSE	Tbio	0	late endosome	0.112	protein binding	0.022	response to stress
MAP1LC3A_ATG8__Q9H492_2_121	2	3	0.000155426	1	2	0	1	-|-|5:7|-	0.000|0.000|0.001|0.000		LIG_LIR_Gen_1|2|9|DGDWWTV	5;9;WWTV	1	1	2	1	1e-06	63	78	SEDGDWWTVLSEVSGR	Q9H6Q3	SLA2	Src-like-adapter 2	0		FALSE	FALSE	Tbio	0	late endosome	0.112	protein binding	0.022	response to stress
MAP1LC3A_ATG8__Q9H492_2_121	2	0.5	7.31208e-05	1	2	0	1	2|-|-|-	0.000|0.000|0.000|0.000		LIG_LIR_Gen_1|0|6|DWWTVL	1;5;WWTV	2	0.333	2	1	2e-06	67	82	DWWTVLSEVSGREYNI	Q9H6Q3	SLA2	Src-like-adapter 2	0		FALSE	FALSE	Tbio	0	late endosome	0.112	protein binding	0.022	response to stress
MAP1LC3A_ATG8__Q9H492_2_121	2	2.5	8.13052e-05	1	2	0	1	-|-|3|7	0.000|0.000|0.000|0.000		LIG_LIR_Gen_1|7|14|SGGFTLL	10;14;FTLL	1	1	0	2	2.2e-05	526	541	LLSAPLGSGGFTLLHA	Q9H8Y5	ANKZF1	Ankyrin repeat and zinc finger domain-containing protein 1	0		FALSE	FALSE	Tbio	0.153	membrane	0.095	ion binding	0	cellular response to hydrogen peroxide
MAP1LC3A_ATG8__Q9H492_2_121	2	44.75	0.00152888	1	2	0	1	-|-|17:29|83:50	0.000|0.000|0.002|0.004		LIG_LIR_Gen_1|9|16|TMPFVML	12;16;FVML	1	1	0	2	0.0004	1159	1174	GEGEAESADTMPFVML	Q9HAU5	UPF2	Regulator of nonsense transcripts 2	0		FALSE	FALSE	Tbio	0.06	cytosol	0.382	binding	0.006	cellular catabolic process
MAP1LC3A_ATG8__Q9H492_2_121	3	4.5	0.000658087	1	3	0	1	18|-|-|-	0.003|0.000|0.000|0.000		LIG_LIR_Gen_1|6|13|EDSFVIL	9;13;FVIL	1	1	1	1	2e-06	508	523	PRLGADEDSFVILEPE	Q9HAW4	CLSPN	Claspin	0		FALSE	FALSE	Tbio	0.153	intracellular membrane-bounded organelle	0.382	binding	0.006	cellular response to stress
MAP1LC3A_ATG8__Q9H492_2_121	3	5.75	0.00074117	1	3	0	1	-|23|-|-	0.000|0.003|0.000|0.000		LIG_LIR_Gen_1|2|9|EDSFVIL	5;9;FVIL	1	1	1	1	3e-06	512	527	ADEDSFVILEPETNRE	Q9HAW4	CLSPN	Claspin	0		FALSE	FALSE	Tbio	0.153	intracellular membrane-bounded organelle	0.382	binding	0.006	cellular response to stress
MAP1LC3A_ATG8__Q9H492_2_121	2	1.5	0.000108951	1	2	0	1	2|-|2|2	0.000|0.000|0.000|0.000		LIG_LIR_Gen_1|10|16|SSFELI	12;16;FELI	1	1	2	3	0.0003	764	779	SLLTKESSHNSSFELI	Q9HAW4	CLSPN	Claspin	0		FALSE	FALSE	Tbio	0.153	intracellular membrane-bounded organelle	0.382	binding	0.006	cellular response to stress
MAP1LC3A_ATG8__Q9H492_2_121	2	2.25	0.000100205	1	2	0	1	-|-|2:5|2	0.000|0.000|0.000|0.000		LIG_LIR_Gen_1|2|8|SSFELI	4;8;FELI	1	1	2	2	0.0002	772	787	HNSSFELIGSTIPSYQ	Q9HAW4	CLSPN	Claspin	0		FALSE	FALSE	Tbio	0.153	intracellular membrane-bounded organelle	0.382	binding	0.006	cellular response to stress
MAP1LC3A_ATG8__Q9H492_2_121	2	10.75	0.00043831	1	2	0	1	2|-|20|21	0.000|0.000|0.001|0.001			0;4;FELI	1	1	2	3	0.0002	776	791	FELIGSTIPSYQPCNR	Q9HAW4	CLSPN	Claspin	0		FALSE	FALSE	Tbio	0.153	intracellular membrane-bounded organelle	0.382	binding	0.006	cellular response to stress
MAP1LC3A_ATG8__Q9H492_2_121	4	92.5	0.00551125	1	4	1	1	-|114|-|118:138	0.000|0.015|0.000|0.007		LIG_LIR_Gen_1|9|15|DTFTLL	11;15;FTLL	1	1	1	2	7.5e-05	225	240	CGDEGKAFLDTFTLLD	Q9HCX3	ZNF304	Zinc finger protein 304	0		FALSE	FALSE	Tbio	0.153	intracellular membrane-bounded organelle	0.095	ion binding	0.058	cellular component organization
MAP1LC3A_ATG8__Q9H492_2_121	4	122.25	0.00445457	1	4	1	1	14|10|16:41|208:200	0.002|0.001|0.003|0.012		LIG_LIR_Gen_1|1|7|DTFTLL	3;7;FTLL	1	1	1	4	3.3e-05	233	248	LDTFTLLDSQMTHAEV	Q9HCX3	ZNF304	Zinc finger protein 304	0		FALSE	FALSE	Tbio	0.153	intracellular membrane-bounded organelle	0.095	ion binding	0.058	cellular component organization
MAP1LC3A_ATG8__Q9H492_2_121	3	7	0.00069551	1	3	0	1	8|9|9|2	0.001|0.001|0.000|0.000		LIG_LIR_Gen_1|4|11|DNEWQHL	7;11;WQHL	1	1	0	4	3.3e-05	413	428	EPDSDNEWQHLLETTE	Q9NRP7	STK36	Serine/threonine-protein kinase 36	0		FALSE	FALSE	Tdark	0.06	cytosol	0.019	anion binding	0.001	organelle assembly
MAP1LC3A_ATG8__Q9H492_2_121	3	17.75	0.000838848	1	3	0	1	6|4|17|44	0.001|0.001|0.001|0.001		LIG_LIR_LC3C_4|3|8|TELVV	2;6;FTEL	1	1	1	4	0.0011	1126	1141	VPFTELVVQSITPHQS	Q9NSY1	BMP2K	BMP-2-inducible protein kinase	0		FALSE	FALSE	Tchem	0.201	intracellular organelle part	0.019	anion binding	0.173	cellular metabolic process
MAP1LC3A_ATG8__Q9H492_2_121	3	5	0.000148744	1	3	0	1	-|-|2|13:5	0.000|0.000|0.000|0.001		LIG_LIR_Gen_1|5|12|EDSFAHL	8;12;FAHL	2	0.87	1	2	2.9e-05	239	254	ASTSLEDSFAHLQLSG	Q9NTX7	RNF146	E3 ubiquitin-protein ligase RNF146	0		FALSE	FALSE	Tbio	0.06	cytosol	0.095	ion binding	0.173	cellular metabolic process
MAP1LC3A_ATG8__Q9H492_2_121	3	8.75	0.000456171	1	3	0	1	3|-|4:22|6	0.000|0.000|0.001|0.000		LIG_LIR_Gen_1|1|8|EDSFAHL	4;8;FAHL	1	1	1	3	3e-05	243	258	LEDSFAHLQLSGDNTA	Q9NTX7	RNF146	E3 ubiquitin-protein ligase RNF146	0		FALSE	FALSE	Tbio	0.06	cytosol	0.095	ion binding	0.173	cellular metabolic process
MAP1LC3A_ATG8__Q9H492_2_121	3	6.5	0.000808452	1	3	0	1	3|21|2|-	0.000|0.003|0.000|0.000			0;4;WTDL	1	1	0	3	7.6e-05	688	703	WTDLCSIFGSNKDLMG	Q9NX02	NLRP2	NACHT, LRR and PYD domains-containing protein 2	0		FALSE	FALSE	Tbio	0.06	cytosol	0.019	anion binding	0.022	response to stress
MAP1LC3A_ATG8__Q9H492_2_121	3	4	0.000249597	1	3	0	1	4|-|5|7	0.001|0.000|0.000|0.000		LIG_LIR_Gen_1|6|13|EEAFTDL	9;13;FTDL	1	1	2	3	3.1e-05	584	599	LNVSSREEAFTDLSLA	Q9P2H5	USP35	Ubiquitin carboxyl-terminal hydrolase 35	0		FALSE	FALSE	Tbio	1		0.594	molecular_function	0.006	cellular catabolic process
MAP1LC3A_ATG8__Q9H492_2_121	2	1.5	4.13405e-05	1	2	0	1	-|-|-|6	0.000|0.000|0.000|0.000		LIG_LIR_Gen_1|2|9|EEAFTDL	5;9;FTDL	1	1	2	1	3.2e-05	588	603	SREEAFTDLSLAFPPP	Q9P2H5	USP35	Ubiquitin carboxyl-terminal hydrolase 35	0		FALSE	FALSE	Tbio	1		0.594	molecular_function	0.006	cellular catabolic process
MAP1LC3A_ATG8__Q9H492_2_121	3	2.25	9.09543e-05	1	3	0	1	-|-|7|2	0.000|0.000|0.000|0.000			1;5;FTDL	1	1	2	2	5.9e-05	592	607	AFTDLSLAFPPPERCR	Q9P2H5	USP35	Ubiquitin carboxyl-terminal hydrolase 35	0		FALSE	FALSE	Tbio	1		0.594	molecular_function	0.006	cellular catabolic process
MAP1LC3A_ATG8__Q9H492_2_121	3	20.25	0.00185878	1	3	0	1	30|14|13|20:4	0.004|0.002|0.001|0.001			1;5;FTIL	1	1	0	4	3e-05	36	51	VFTILAPEDPPVPFRM	Q9UFG5	C19orf25	UPF0449 protein C19orf25	0		FALSE	FALSE	Tdark	1		1		1
MAP1LC3A_ATG8__Q9H492_2_121	2	1.75	6.0635e-05	1	2	0	1	-|-|3|4	0.000|0.000|0.000|0.000		LIG_LIR_Gen_1|2|7|DWTWL	3;7;WTWL	1	1	0	2	2e-06	910	925	RHDWTWLAPLAEEEDD	Q9UI33	SCN11A	Sodium channel protein type 11 subunit alpha	0		FALSE	FALSE	Tclin	0.035	vesicle	0.594	molecular_function	0.001	response to drug
MAP1LC3A_ATG8__Q9H492_2_121	3	34.25	0.00106203	1	3	0	1	-|-|3:16|70:48	0.000|0.000|0.001|0.003		LIG_LIR_Gen_1|7|13|DEFMHL	9;13;FMHL	3	0.89	0	2	8.4e-05	295	310	NTTTSVQDEFMHLLLW	Q9UJX5	ANAPC4	Anaphase-promoting complex subunit 4	0		FALSE	FALSE	Tbio	0.06	cytosol	0.012	enzyme binding	0.006	cellular catabolic process
MAP1LC3A_ATG8__Q9H492_2_121	2	1.75	6.89045e-05	1	2	0	1	-|-|5|2	0.000|0.000|0.000|0.000		LIG_LIR_Gen_1|6|13|EGQFVVL	9;13;FVVL	1	1	0	2	6.3e-05	676	691	PNQASSEGQFVVLSSS	Q9UKG1	APPL1	DCC-interacting protein 13-alpha	0		FALSE	FALSE	Tbio	0.001	endosome	0.012	enzyme binding	0.514	cellular process
MAP1LC3A_ATG8__Q9H492_2_121	4	525.75	0.0655449	1	4	1	1	1629|12|166:230|42:24	0.238|0.002|0.021|0.002		LIG_LIR_Gen_1|7|14|SCGWTVI	10;14;WTVI	3	0.995	2	4	2e-06	4	19	NSSDSDSSCGWTVISH	Q9ULG6	CCPG1	Cell cycle progression protein 1	0		FALSE	FALSE	Tbio	0.815	cellular_component	1		0.514	cellular process
MAP1LC3A_ATG8__Q9H492_2_121	4	24.25	0.000768039	1	4	1	1	3|-|-|74:20	0.000|0.000|0.000|0.003		LIG_LIR_Gen_1|3|10|SCGWTVI	6;10;WTVI	1	1	2	2	2e-06	8	23	SDSSCGWTVISHEGSD	Q9ULG6	CCPG1	Cell cycle progression protein 1	0		FALSE	FALSE	Tbio	0.815	cellular_component	1		0.514	cellular process
MAP1LC3A_ATG8__Q9H492_2_121	2	0.5	6.44496e-05	1	2	0	1	-|2|-|-	0.000|0.000|0.000|0.000			2;6;WTVI	1	1	2	1	2e-06	12	27	CGWTVISHEGSDIEML	Q9ULG6	CCPG1	Cell cycle progression protein 1	0		FALSE	FALSE	Tbio	0.815	cellular_component	1		0.514	cellular process
MAP1LC3A_ATG8__Q9H492_2_121	3	91.75	0.0116925	1	3	0	1	132|205|13|17	0.019|0.026|0.001|0.000			2;6;WGYL	1	1	0	4	4.5e-05	1318	1333	EDWGYLNEDGELGLAY	Q9ULV0	MYO5B	Unconventional myosin-Vb	0		FALSE	FALSE	Tbio	0.006	cytoskeletal part	0.012	enzyme binding	0.514	cellular process
MAP1LC3A_ATG8__Q9H492_2_121	3	156	0.0200576	1	3	0	1	-|622|-|2	0.000|0.080|0.000|0.000		LIG_LIR_Gen_1|5|10|EWTIL	6;10;WTIL	1	1	0	2	2e-06	1394	1409	CSPQGEWTILELETQH	Q9UPP5	KIAA1107	Uncharacterized protein KIAA1107	0		FALSE	FALSE	Tdark	1		1		1
MAP1LC3A_ATG8__Q9H492_2_121	2	5.5	0.000236241	1	2	0	1	-|-|4:12|6	0.000|0.000|0.001|0.000		LIG_LIR_Gen_1|8|13|DFTAL	9;13;FTAL	2	0.88	2	2	0.0005	64	79	SDWMTERVDFTALLPL	Q9Y2D1	ATF5	Cyclic AMP-dependent transcription factor ATF-5	0		FALSE	FALSE	Tbio	0.006	cytoskeletal part	0.012	enzyme binding	0.514	cellular process
MAP1LC3A_ATG8__Q9H492_2_121	2	0.5	7.31208e-05	1	2	0	1	2|-|-|-	0.000|0.000|0.000|0.000		LIG_LIR_Gen_1|0|5|DFTAL	1;5;FTAL	1	1	2	1	4.5e-05	72	87	DFTALLPLEPPLPPGT	Q9Y2D1	ATF5	Cyclic AMP-dependent transcription factor ATF-5	0		FALSE	FALSE	Tbio	0.006	cytoskeletal part	0.012	enzyme binding	0.514	cellular process
MAP1LC3A_ATG8__Q9H492_2_121	2	4	0.000120114	1	2	0	1	-|-|2|11:3	0.000|0.000|0.000|0.000		LIG_LIR_Gen_1|4|10|DNWTII	6;10;WTII	1	1	0	2	2.5e-05	1418	1433	IEKGDNWTIISGVAVL	Q9Y2F5	ICE1	Little elongation complex subunit 1	0		FALSE	FALSE	Tbio	0.201	intracellular organelle part	0.112	protein binding	0.173	cellular metabolic process
MAP1LC3A_ATG8__Q9H492_2_121	2	2.5	6.99698e-05	1	2	0	1	-|-|-|8:2	0.000|0.000|0.000|0.000		LIG_LIR_Gen_1|2|9|EETWTYL	5;9;WTYL	2	0.2	1	1	8e-06	868	883	ISEETWTYLNSLYGGG	Q9Y2K6	USP20	Ubiquitin carboxyl-terminal hydrolase 20	0		FALSE	FALSE	Tbio	0.006	cytoskeletal part	0.095	ion binding	0.006	cellular catabolic process
MAP1LC3A_ATG8__Q9H492_2_121	2	0.5	2.20497e-05	1	2	0	1	-|-|2|-	0.000|0.000|0.000|0.000		LIG_LIR_Gen_1|0|5|TWTYL	1;5;WTYL	1	1	1	1	3.2e-05	872	887	TWTYLNSLYGGGPEIA	Q9Y2K6	USP20	Ubiquitin carboxyl-terminal hydrolase 20	0		FALSE	FALSE	Tbio	0.006	cytoskeletal part	0.095	ion binding	0.006	cellular catabolic process
MAP1LC3A_ATG8__Q9H492_2_121	2	0.5	1.37802e-05	1	2	0	1	-|-|-|2	0.000|0.000|0.000|0.000			6;10;WTIL	1	1	1	1	3e-06	240	255	SEEGPGWTILRDDFMM	Q9Y3B9	RRP15	RRP15-like protein	0		FALSE	FALSE	Tdark	0.815	cellular_component	1		0.173	cellular metabolic process
MAP1LC3A_ATG8__Q9H492_2_121	2	1	4.40995e-05	1	2	0	1	-|-|4|-	0.000|0.000|0.000|0.000			2;6;WTIL	1	1	1	1	5e-06	244	259	PGWTILRDDFMMGASM	Q9Y3B9	RRP15	RRP15-like protein	0		FALSE	FALSE	Tdark	0.815	cellular_component	1		0.173	cellular metabolic process
MAP1LC3A_ATG8__Q9H492_2_121	2	2	0.000270805	1	2	0	1	3|5|-|-	0.000|0.001|0.000|0.000			0;4;WEDL	1	1	0	2	3.3e-05	1469	1484	WEDLEARINAENEVPI	Q9Y4F5	CEP170B	Centrosomal protein of 170 kDa protein B	0		FALSE	FALSE	Tdark	0	microtubule	1		1
MAP1LC3A_ATG8__Q9H492_2_121	2	4.25	0.00014194	1	2	0	1	-|-|6|11	0.000|0.000|0.000|0.000			2;6;WGHL	2	0.921	1	2	0.0002	73	88	ELWGHLDHTMFFQDFR	Q9Y4L5	RNF115	E3 ubiquitin-protein ligase RNF115	0		FALSE	FALSE	Tbio	0.06	cytosol	0.095	ion binding	0.006	cellular catabolic process
MAP1LC3A_ATG8__Q9H492_2_121	2	0.5	2.20497e-05	1	2	0	1	-|-|2|-	0.000|0.000|0.000|0.000		LIG_LIR_Gen_1|3|9|SDFTFL	5;9;FTFL	1	1	1	1	7.8e-05	782	797	SDGSDFTFLRPLSVQQ	Q9Y5F6	PCDHGC5	Protocadherin gamma-C5	0		FALSE	FALSE	Tdark	0.035	vesicle	0.095	ion binding	0.002	cell communication
MAP1LC3A_ATG8__Q9H492_2_121	3	275.25	0.0143776	1	3	0	1	2|-|482:607|10	0.000|0.000|0.057|0.000		LIG_LIR_Gen_1|0|5|DFTFL	1;5;FTFL	1	1	1	3	0.0002	786	801	DFTFLRPLSVQQPTAL	Q9Y5F6	PCDHGC5	Protocadherin gamma-C5	0		FALSE	FALSE	Tdark	0.035	vesicle	0.095	ion binding	0.002	cell communication
MAP1LC3A_ATG8__Q9H492_2_121	2	61.25	0.00266515	1	2	0	1	-|-|74:75|61:35	0.000|0.000|0.008|0.003		LIG_LIR_Gen_1|9|16|SVDWCFV	12;16;WCFV	3	0.928	0	2	0.0007	136	151	GQDLMGQPISVDWCFV	Q9Y5S9	RBM8A	RNA-binding protein 8A	0		FALSE	FALSE	Tbio	0.06	cytosol	0.382	binding	0.006	cellular catabolic process
MAP1LC3B_ATG8__Q9GZQ8_2_119	4	57.6667	0.00244296	1	4	1	1	19|4|98:52	0.002|0.002|0.004			9;13;WGLL	1	1	1	3	8e-06	353	368	HTVNNDSEIWGLLQPY	A6QL63	BTBD11	Ankyrin repeat and BTB/POZ domain-containing protein BTBD11	0		FALSE	FALSE	Tdark	0.501	intracellular part	0	ubiquitin protein ligase binding	0.006	cellular catabolic process
MAP1LC3B_ATG8__Q9GZQ8_2_119	2	1.66667	0.000134041	1	2	0	1	5|-|-	0.000|0.000|0.000			11;15;YQHL	1	1	1	1	9e-06	357	372	NDSEIWGLLQPYQHLI	A6QL63	BTBD11	Ankyrin repeat and BTB/POZ domain-containing protein BTBD11	0		FALSE	FALSE	Tdark	0.501	intracellular part	0	ubiquitin protein ligase binding	0.006	cellular catabolic process
MAP1LC3B_ATG8__Q9GZQ8_2_119	2	24	0.000624158	1	2	0	1	-|-|55:17	0.000|0.000|0.002		LIG_LIR_Gen_1|1|7|EEWALL	3;7;WALL	1	1	0	1	6e-06	15	30	QEEWALLDPSQKNLYR	C9JN71	ZNF878	Zinc finger protein 878	0		FALSE	FALSE	Tdark	0.153	intracellular membrane-bounded organelle	0.382	binding	0.173	cellular metabolic process
MAP1LC3B_ATG8__Q9GZQ8_2_119	3	29.3333	0.00266514	1	3	0	1	42|7|37:2	0.003|0.004|0.001		LIG_LIR_Gen_1|2|8|DSFTVL	4;8;FTVL	2	0.996	1	3	0.0002	1200	1215	GPDSFTVLGNSMPSVF	O00512	BCL9	B-cell CLL/lymphoma 9 protein	0		FALSE	FALSE	Tbio	0.153	intracellular membrane-bounded organelle	0.112	protein binding	0.007	protein-containing complex subunit organization
MAP1LC3B_ATG8__Q9GZQ8_2_119	2	176.667	0.00414106	1	2	0	1	-|-|228:302	0.000|0.000|0.012		LIG_LIR_Gen_1|0|5|EWQVL	1;5;WQVL	2	0.996	0	1	1.6e-05	302	317	EWQVLASQWGNETDER	O14709	ZNF197	Zinc finger protein 197	0		FALSE	FALSE	Tdark	0.153	intracellular membrane-bounded organelle	0.382	binding	0.173	cellular metabolic process
MAP1LC3B_ATG8__Q9GZQ8_2_119	3	148.667	0.0119214	1	3	0	1	444|-|2	0.036|0.000|0.000		LIG_LIR_Gen_1|7|14|DGSWAWV	10;14;WAWV	2	0.999	0	2	3.5e-05	2	17	PQALERADGSWAWVVL	O15375	SLC16A5	Monocarboxylate transporter 6	0		FALSE	FALSE	Tdark	0.153	membrane	0.594	molecular_function	0.679	biological_process
MAP1LC3B_ATG8__Q9GZQ8_2_119	2	4.33333	0.000348507	1	2	0	1	13|-|-	0.001|0.000|0.000			0;4;WELL	1	1	1	1	1.3e-05	958	973	WELLSTDNPDALPETL	O43182	ARHGAP6	Rho GTPase-activating protein 6	0		FALSE	FALSE	Tbio	0.001	polymeric cytoskeletal fiber	0.012	enzyme binding	0.007	protein-containing complex subunit organization
MAP1LC3B_ATG8__Q9GZQ8_2_119	3	298.667	0.0113061	1	3	0	1	55|20|368:453	0.004|0.010|0.019		LIG_LIR_Gen_1|1|8|ESGWFHV	4;8;WFHV	1	1	1	3	0.0002	120	135	AESGWFHVEEDRNTNV	O43719	HTATSF1	HIV Tat-specific factor 1	0		FALSE	FALSE	Tbio	0.153	intracellular membrane-bounded organelle	0.382	binding	0.173	cellular metabolic process
MAP1LC3B_ATG8__Q9GZQ8_2_119	2	5.33333	0.000236057	1	2	0	1	5|-|11	0.000|0.000|0.000			0;4;WFHV	2	0.912	1	2	0.0006	124	139	WFHVEEDRNTNVYVSG	O43719	HTATSF1	HIV Tat-specific factor 1	0		FALSE	FALSE	Tbio	0.153	intracellular membrane-bounded organelle	0.382	binding	0.173	cellular metabolic process
MAP1LC3B_ATG8__Q9GZQ8_2_119	3	17.3333	0.00313663	1	3	0	1	33|13|6	0.003|0.007|0.000		LIG_LIR_Gen_1|0|5|EWVLL	1;5;WVLL	1	1	0	3	8e-06	24	39	EWVLLSQQQKELCGSN	O60290	ZNF862	Zinc finger protein 862	0		FALSE	FALSE	Tdark	0.153	intracellular membrane-bounded organelle	0.112	protein binding	0.173	cellular metabolic process
MAP1LC3B_ATG8__Q9GZQ8_2_119	3	7707	0.176664	1	3	0	1	4|59|4626:18432	0.000|0.030|0.500		LIG_LIR_Gen_1|0|5|SWELL	1;5;WELL	1	1	0	3	3.8e-05	624	639	SWELLATHENHLNQDD	O60437	PPL	Periplakin	0		FALSE	FALSE	Tbio	0.004	mitochondrion	0.112	protein binding	0.005	response to external stimulus
MAP1LC3B_ATG8__Q9GZQ8_2_119	2	1225	0.199674	1	2	0	1	2598|752|311:14	0.209|0.381|0.009			0;4;YELL	2	0.999	0	3	0.0013	813	828	YELLTENDMLPNMRIG	O60674	JAK2	Tyrosine-protein kinase JAK2	0		FALSE	FALSE	Tclin	0.06	cytosol	0.012	enzyme binding	0.005	response to external stimulus
MAP1LC3B_ATG8__Q9GZQ8_2_119	2	12	0.00181793	1	2	0	1	30|6|-	0.002|0.003|0.000		LIG_LIR_Gen_1|7|13|EVFQLL	9;13;FQLL	4	0.259	0	2	0.0005	8	23	SALLSNYEVFQLLTDL	O75575	CRCP	DNA-directed RNA polymerase III subunit RPC9	0		FALSE	FALSE	Tbio	0.004	cytoplasmic vesicle	0.382	binding	0.005	response to external stimulus
MAP1LC3B_ATG8__Q9GZQ8_2_119	3	124	0.00993759	1	3	0	1	370|-|2	0.030|0.000|0.000		LIG_LIR_Gen_1|7|14|EESYVHL	10;14;YVHL	1	1	0	2	4.2e-05	1498	1513	KPIKENIEESYVHLDI	O94915	FRYL	Protein furry homolog-like	0		FALSE	FALSE	Tdark	0.226	cytoplasmic part	1		0.058	cellular component organization
MAP1LC3B_ATG8__Q9GZQ8_2_119	3	134	0.00318049	1	3	0	1	4|-|157:241	0.000|0.000|0.009		LIG_LIR_Gen_1|2|9|DDRFTLL	5;9;FTLL	1	1	0	2	3.2e-05	200	215	DADDRFTLLTAQKPPT	O95197	RTN3	Reticulon-3	0		FALSE	FALSE	Tbio	0.009	bounding membrane of organelle	1		0.011	organelle organization
MAP1LC3B_ATG8__Q9GZQ8_2_119	2	1.66667	0.000365718	1	2	0	1	-|2|3	0.000|0.001|0.000			0;4;WTDL	2	0.909	0	2	6e-05	1223	1238	WTDLENSIVSVERMQD	O95255	ABCC6	Multidrug resistance-associated protein 6	0		FALSE	FALSE	Tbio	0.153	intracellular membrane-bounded organelle	0.382	binding	0.064	response to stimulus
MAP1LC3B_ATG8__Q9GZQ8_2_119	4	54	0.00222992	1	4	1	1	45|-|93:24	0.004|0.000|0.003		LIG_LIR_Gen_1|6|13|ELPWVHL	9;13;WVHL	1	1	2	2	8e-06	640	655	SEGHSQELPWVHLQGV	O95613	PCNT	Pericentrin	0		FALSE	FALSE	Tbio	0	microtubule	0.112	protein binding	0.001	organelle assembly
MAP1LC3B_ATG8__Q9GZQ8_2_119	4	36.3333	0.00179713	1	4	1	1	9|4|92:4	0.001|0.002|0.003		LIG_LIR_Gen_1|2|9|ELPWVHL	5;9;WVHL	1	1	2	3	9e-06	644	659	SQELPWVHLQGVQDGD	O95613	PCNT	Pericentrin	0		FALSE	FALSE	Tbio	0	microtubule	0.112	protein binding	0.001	organelle assembly
MAP1LC3B_ATG8__Q9GZQ8_2_119	2	0.666667	1.85484e-05	1	2	0	1	-|-|2	0.000|0.000|0.000			1;5;WVHL	2	0.667	2	1	4e-06	648	663	PWVHLQGVQDGDLEAD	O95613	PCNT	Pericentrin	0		FALSE	FALSE	Tbio	0	microtubule	0.112	protein binding	0.001	organelle assembly
MAP1LC3B_ATG8__Q9GZQ8_2_119	2	2	0.000125781	1	2	0	1	4|-|2	0.000|0.000|0.000		LIG_LIR_Gen_1|8|15|SNEWEVV	11;15;WEVV	1	1	0	2	4.4e-05	220	235	EGAQLQGGSNEWEVVV	P10074	ZBTB48	Telomere zinc finger-associated protein	0		FALSE	FALSE	Tbio	0.06	cytosol	0.112	protein binding	0.011	organelle organization
MAP1LC3B_ATG8__Q9GZQ8_2_119	2	1.33333	3.70968e-05	1	2	0	1	-|-|4	0.000|0.000|0.000		LIG_LIR_Gen_1|8|15|EPGWVVL	11;15;WVVL	1	1	2	1	5e-06	580	595	NAEQAEELEPGWVVLD	P46934	NEDD4	E3 ubiquitin-protein ligase NEDD4	5	2.90213e+39	FALSE	FALSE	Tchem	0.004	cell projection part	0.012	enzyme binding	0.006	cellular response to stress
MAP1LC3B_ATG8__Q9GZQ8_2_119	3	50.3333	0.0255111	1	3	0	1	-|151|-	0.000|0.077|0.000		LIG_LIR_Gen_1|4|11|EPGWVVL	7;11;WVVL	3	0.936	2	1	6e-06	584	599	AEELEPGWVVLDQPDA	P46934	NEDD4	E3 ubiquitin-protein ligase NEDD4	5	2.90213e+39	FALSE	FALSE	Tchem	0.004	cell projection part	0.012	enzyme binding	0.006	cellular response to stress
MAP1LC3B_ATG8__Q9GZQ8_2_119	4	16.3333	0.001261	1	4	1	1	46|-|3	0.004|0.000|0.000		LIG_LIR_Gen_1|0|7|EPGWVVL	3;7;WVVL	1	1	2	2	1e-06	588	603	EPGWVVLDQPDAACHL	P46934	NEDD4	E3 ubiquitin-protein ligase NEDD4	5	2.90213e+39	FALSE	FALSE	Tchem	0.004	cell projection part	0.012	enzyme binding	0.006	cellular response to stress
MAP1LC3B_ATG8__Q9GZQ8_2_119	2	1.33333	0.00067579	1	2	0	1	-|4|-	0.000|0.002|0.000		LIG_LIR_Gen_1|6|13|SENWEII	9;13;WEII	1	1	0	1	8.7e-05	676	691	VDNRESSENWEIIRED	P46934	NEDD4	E3 ubiquitin-protein ligase NEDD4	5	2.90213e+39	FALSE	FALSE	Tchem	0.004	cell projection part	0.012	enzyme binding	0.006	cellular response to stress
MAP1LC3B_ATG8__Q9GZQ8_2_119	2	3	0.000206206	1	2	0	1	7|-|2	0.001|0.000|0.000			0;4;WELL	2	0.721	0	2	1.3e-05	215	230	WELLQQQTTGSGPSSL	Q01546	KRT76	Keratin, type II cytoskeletal 2 oral	1	20562859	FALSE	FALSE	Tdark	0.001	polymeric cytoskeletal fiber	0.594	molecular_function	0.011	organelle organization
MAP1LC3B_ATG8__Q9GZQ8_2_119	2	20	0.00152082	1	2	0	1	55|-|5	0.004|0.000|0.000		LIG_LIR_Gen_1|9|14|TWVTL	10;14;WVTL	4	0.758	0	2	0.0007	12	27	GVGGGNGALTWVTLFD	Q02880	TOP2B	DNA topoisomerase 2-beta	0		FALSE	FALSE	Tchem	0.06	cytosol	0.012	enzyme binding	0.011	organelle organization
MAP1LC3B_ATG8__Q9GZQ8_2_119	2	4.33333	0.000243303	1	2	0	1	7|-|6	0.001|0.000|0.000		LIG_LIR_Gen_1|8|14|DTFVEL	10;14;FVEL	4	0.581	0	2	7.9e-05	181	196	WIQENGGWDTFVELYG	Q07817	BCL2L1	Bcl-2-like protein 1	0		FALSE	FALSE	Tchem	0.004	mitochondrion	0.012	enzyme binding	0	mitochondrion organization
MAP1LC3B_ATG8__Q9GZQ8_2_119	3	3.33333	0.000836639	1	3	0	1	6|4|-	0.000|0.002|0.000		LIG_LIR_Gen_1|1|7|EEYCLL	3;7;YCLL	3	0.83	0	2	4e-05	195	210	NEEYCLLDSSEIHWWR	Q08881	ITK	Tyrosine-protein kinase ITK/TSK	0		FALSE	FALSE	Tclin	0.06	cytosol	0.382	binding	0.022	response to stress
MAP1LC3B_ATG8__Q9GZQ8_2_119	2	0.666667	1.85484e-05	1	2	0	1	-|-|2	0.000|0.000|0.000		LIG_LIR_Gen_1|0|7|DGGFTEL	3;7;FTEL	1	1	2	1	1e-06	1713	1728	DGGFTELHTLWQNEER	Q12873	CHD3	Chromodomain-helicase-DNA-binding protein 3	0		FALSE	FALSE	Tbio	0.006	cytoskeletal part	0.382	binding	0.011	organelle organization
MAP1LC3B_ATG8__Q9GZQ8_2_119	3	9.33333	0.000505154	1	3	0	1	14|-|14	0.001|0.000|0.000	82|86||bait_protein|bait_domain|bait_region|SWVEL|23209295,22505714;82|86||bait_protein|bait_domain|bait_region|SWVEL|23209295,22505714	LIG_LIR_Gen_1|2|7|SWVEL	3;7;WVEL	1	1	0	2	8e-06	80	95	QGSWVELHFSNNGNGG	Q12983	BNIP3	BCL2/adenovirus E1B 19 kDa protein-interacting protein 3	1	23209295	FALSE	FALSE	Tbio	0.004	cell projection part	0.012	enzyme binding	0	autophagy of mitochondrion
MAP1LC3B_ATG8__Q9GZQ8_2_119	2	1.66667	0.000560459	1	2	0	1	2|3|-	0.000|0.002|0.000		LIG_LIR_Gen_1|0|5|EYEII	12;16;YGVV	1	1	0	2	0.0016	54	69	EYEIIETIGNGAYGVV	Q13164	MAPK7	Mitogen-activated protein kinase 7	0		FALSE	FALSE	Tchem	0.06	cytosol	0.012	enzyme binding	0.006	cellular response to stress
MAP1LC3B_ATG8__Q9GZQ8_2_119	3	5	0.0006338	1	3	0	1	10|2|3	0.001|0.001|0.000			0;4;WEHV	1	1	0	3	7.6e-05	1146	1161	WEHVDLTDIYKERSDD	Q13224	GRIN2B	Glutamate receptor ionotropic, NMDA 2B	0		FALSE	FALSE	Tclin	0.001	intracellular	0.012	enzyme binding	0.002	cell communication
MAP1LC3B_ATG8__Q9GZQ8_2_119	3	8	0.000643397	1	3	0	1	24|-|-	0.002|0.000|0.000	335|341||bait_protein|bait_domain|bait_region|DDDWTHL|18524774,17580304;335|341||bait_protein|bait_domain|bait_region|DDDWTHL|18524774,17580304	LIG_LIR_Gen_1|1|8|DDDWTHL	4;8;WTHL	2	0.911	1	1	1e-06	334	349	GDDDWTHLSSKEVDPS	Q13501	SQSTM1	Sequestosome-1	21	3.22962e+167	TRUE	FALSE	Tbio	0	autophagosome	0	ubiquitin protein ligase binding	0	autophagy of mitochondrion
MAP1LC3B_ATG8__Q9GZQ8_2_119	2	0.666667	1.85484e-05	1	2	0	1	-|-|2	0.000|0.000|0.000	335|341||bait_protein|bait_domain|bait_region|DDDWTHL|18524774,17580304;335|341||bait_protein|bait_domain|bait_region|DDDWTHL|18524774,17580304		0;4;WTHL	1	1	1	1	1e-06	338	353	WTHLSSKEVDPSTGEL	Q13501	SQSTM1	Sequestosome-1	21	3.22962e+167	TRUE	FALSE	Tbio	0	autophagosome	0	ubiquitin protein ligase binding	0	autophagy of mitochondrion
MAP1LC3B_ATG8__Q9GZQ8_2_119	2	1.33333	0.000391511	1	2	0	1	2|2|-	0.000|0.001|0.000		LIG_LIR_Gen_1|6|12|EGWTDV	8;12;WTDV	5	0.223	0	2	9e-06	286	301	YQCITMEGWTDVLYWV	Q13698	CACNA1S	Voltage-dependent L-type calcium channel subunit alpha-1S	0		FALSE	FALSE	Tclin	0.153	membrane	0.112	protein binding	0.018	cellular response to stimulus
MAP1LC3B_ATG8__Q9GZQ8_2_119	3	98.6667	0.00775476	1	3	0	1	286|-|8:2	0.023|0.000|0.000		LIG_LIR_Gen_1|8|14|DDYDYV	10;14;YDYV	2	0.312	0	2	2.3e-05	619	634	DGSERSWMDDYDYVHL	Q14511	NEDD9	Enhancer of filamentation 1	0		FALSE	FALSE	Tbio	0.006	cytoskeletal part	1		0.011	organelle organization
MAP1LC3B_ATG8__Q9GZQ8_2_119	3	10.3333	0.00123813	1	3	0	1	10|5|7:9	0.001|0.003|0.000		LIG_LIR_Gen_1|2|9|DGGFTEL	5;9;FTEL	2	0.521	0	3	1e-06	1700	1715	IADGGFTELHSLWQNE	Q14839	CHD4	Chromodomain-helicase-DNA-binding protein 4	0		FALSE	FALSE	Tbio	0.006	cytoskeletal part	0.012	enzyme binding	0.058	cellular component organization
MAP1LC3B_ATG8__Q9GZQ8_2_119	2	0.666667	5.36164e-05	1	2	0	1	2|-|-	0.000|0.000|0.000		LIG_LIR_Gen_1|2|9|SHDWVWL	3;7;HDWV	1	1	1	1	1e-06	940	955	PHSHDWVWLGNEVELL	Q14DG7	TMEM132B	Transmembrane protein 132B	0		FALSE	FALSE	Tdark	0.815	cellular_component	1		1
MAP1LC3B_ATG8__Q9GZQ8_2_119	4	43.3333	0.00277225	1	4	1	1	35|6|87:2	0.003|0.003|0.002		LIG_LIR_Gen_1|9|16|DGDWTMV	12;16;WTMV	2	0.98	1	3	6e-06	1216	1231	DLTESSSMVDGDWTMV	Q4ADV7	RIC1	RAB6A-GEF complex partner protein 1	0		FALSE	FALSE	Tbio	0.009	bounding membrane of organelle	0.012	enzyme binding	0.679	biological_process
MAP1LC3B_ATG8__Q9GZQ8_2_119	2	0.666667	1.85484e-05	1	2	0	1	-|-|2	0.000|0.000|0.000		LIG_LIR_Gen_1|1|8|DGDWTMV;LIG_LIR_Gen_1|8|15|DENFSTL	11;15;FSTL	1	1	1	1	3.4e-05	1224	1239	VDGDWTMVDENFSTLS	Q4ADV7	RIC1	RAB6A-GEF complex partner protein 1	0		FALSE	FALSE	Tbio	0.009	bounding membrane of organelle	0.012	enzyme binding	0.679	biological_process
MAP1LC3B_ATG8__Q9GZQ8_2_119	2	3.66667	0.000473965	1	2	0	1	3|2|6	0.000|0.001|0.000		LIG_LIR_Gen_1|3|9|EEWHAL	5;9;WHAL	1	1	0	3	8.9e-05	1958	1973	SNLEEWHALLVESKTY	Q4G0P3	HYDIN	Hydrocephalus-inducing protein homolog	0		FALSE	FALSE	Tbio	0	ciliary part	1		0.011	cellular component assembly
MAP1LC3B_ATG8__Q9GZQ8_2_119	2	1.66667	4.6371e-05	1	2	0	1	-|-|5	0.000|0.000|0.000		LIG_LIR_Gen_1|7|14|SEPWTLL	10;14;WTLL	1	1	2	1	1e-06	721	736	KSPNSHDSEPWTLLRQ	Q5T5Y3	CAMSAP1	Calmodulin-regulated spectrin-associated protein 1	0		FALSE	FALSE	Tbio	0	microtubule	0.112	protein binding	0.011	organelle organization
MAP1LC3B_ATG8__Q9GZQ8_2_119	2	5.66667	0.000147406	1	2	0	1	-|-|13:4	0.000|0.000|0.000		LIG_LIR_Gen_1|3|10|SEPWTLL	6;10;WTLL	2	0.951	2	1	1e-06	725	740	SHDSEPWTLLRQDSDS	Q5T5Y3	CAMSAP1	Calmodulin-regulated spectrin-associated protein 1	0		FALSE	FALSE	Tbio	0	microtubule	0.112	protein binding	0.011	organelle organization
MAP1LC3B_ATG8__Q9GZQ8_2_119	4	161.333	0.0163486	1	4	1	1	276|44|162:2	0.022|0.022|0.005		LIG_LIR_Gen_1|0|6|EPWTLL	2;6;WTLL	1	1	2	3	1e-06	729	744	EPWTLLRQDSDSDVVD	Q5T5Y3	CAMSAP1	Calmodulin-regulated spectrin-associated protein 1	0		FALSE	FALSE	Tbio	0	microtubule	0.112	protein binding	0.011	organelle organization
MAP1LC3B_ATG8__Q9GZQ8_2_119	2	57.3333	0.00148748	1	2	0	1	-|-|130:42	0.000|0.000|0.004		LIG_LIR_Gen_1|9|16|SDSFVML	12;16;FVML	1	1	0	1	4.3e-05	1119	1134	DRISVDSDGSDSFVML	Q6BDS2	UHRF1BP1	UHRF1-binding protein 1	0		FALSE	FALSE	Tbio	1		0.012	enzyme binding	1
MAP1LC3B_ATG8__Q9GZQ8_2_119	3	36.3333	0.000979298	1	3	0	1	2|-|81:26	0.000|0.000|0.003			4;8;WELL	2	0.965	0	2	8e-06	15	30	GWGAWELLNPATSGRL	Q6P161	MRPL54	39S ribosomal protein L54, mitochondrial	0		FALSE	FALSE	Tdark	0.019	organelle membrane	0.382	binding	0	protein-containing complex disassembly
MAP1LC3B_ATG8__Q9GZQ8_2_119	3	3.66667	0.000579169	1	3	0	1	9|2|-	0.001|0.001|0.000			1;5;WEVV	1	1	1	2	0.0004	2116	2131	LWEVVEAPSAKKAEIC	Q6PRD1	GPR179	Probable G-protein coupled receptor 179	0		FALSE	FALSE	Tdark	0.153	membrane	0.594	molecular_function	0.514	cellular process
MAP1LC3B_ATG8__Q9GZQ8_2_119	2	14.6667	0.00039781	1	2	0	1	-|-|40:4	0.000|0.000|0.001		LIG_LIR_Gen_1|4|10|DVWTEL	6;10;WTEL	2	0.324	1	1	6.6e-05	696	711	GELLDVWTELQDIHDA	Q6ULP2	AFTPH	Aftiphilin	0		FALSE	FALSE	Tbio	0.06	cytosol	0.112	protein binding	0.679	biological_process
MAP1LC3B_ATG8__Q9GZQ8_2_119	4	49.6667	0.00553969	1	4	1	1	55|20|74	0.004|0.010|0.002		LIG_LIR_Gen_1|0|6|DVWTEL	2;6;WTEL	1	1	1	3	9e-06	700	715	DVWTELQDIHDAHGLR	Q6ULP2	AFTPH	Aftiphilin	0		FALSE	FALSE	Tbio	0.06	cytosol	0.112	protein binding	0.679	biological_process
MAP1LC3B_ATG8__Q9GZQ8_2_119	2	4.33333	0.000634652	1	2	0	1	2|3|8	0.000|0.002|0.000			0;4;FELV	1	1	0	3	0.001	44	59	FELVGVADPGVTVATD	Q6ZN55	ZNF574	Zinc finger protein 574	0		FALSE	FALSE	Tdark	0.153	intracellular membrane-bounded organelle	0.382	binding	0.173	cellular metabolic process
MAP1LC3B_ATG8__Q9GZQ8_2_119	3	165.667	0.0137641	1	3	0	1	231|32|232:2	0.019|0.016|0.006		LIG_LIR_Gen_1|1|7|SLWTVL	3;7;WTVL	1	1	0	3	4.7e-05	132	147	GSLWTVLEPGGDWSHS	Q6ZRV3	LINC00696	Putative uncharacterized protein encoded by LINC00696	0		FALSE	FALSE	Tdark	1		1		1
MAP1LC3B_ATG8__Q9GZQ8_2_119	2	1.33333	3.70968e-05	1	2	0	1	-|-|4	0.000|0.000|0.000		LIG_LIR_Gen_1|5|12|DEAWMVL	8;12;WMVL	1	1	1	1	1e-06	363	378	ENGKHDEAWMVLKQVH	Q7L0J3	SV2A	Synaptic vesicle glycoprotein 2A	0		FALSE	FALSE	Tclin	0.004	cytoplasmic vesicle	0.012	enzyme binding	0.002	cell communication
MAP1LC3B_ATG8__Q9GZQ8_2_119	3	63.6667	0.00152781	1	3	0	1	-|-|96:95	0.000|0.000|0.005		LIG_LIR_Gen_1|1|8|DEAWMVL	4;8;WMVL	1	1	1	1	1e-06	367	382	HDEAWMVLKQVHDTNM	Q7L0J3	SV2A	Synaptic vesicle glycoprotein 2A	0		FALSE	FALSE	Tclin	0.004	cytoplasmic vesicle	0.012	enzyme binding	0.002	cell communication
MAP1LC3B_ATG8__Q9GZQ8_2_119	4	11.6667	0.00143671	1	4	1	1	27|4|4	0.002|0.002|0.000		LIG_LIR_Gen_1|9|16|TDGWVHL	12;16;WVHL	1	1	1	3	1e-06	233	248	VHGKSLPADTDGWVHL	Q7L190	DPPA4	Developmental pluripotency-associated protein 4	0		FALSE	FALSE	Tbio	0.201	intracellular organelle part	1		0.173	cellular metabolic process
MAP1LC3B_ATG8__Q9GZQ8_2_119	4	161.333	0.0243043	1	4	1	1	-|125|303:56	0.000|0.063|0.010		LIG_LIR_Gen_1|1|8|TDGWVHL	4;8;WVHL	1	1	1	2	1e-06	241	256	DTDGWVHLQFHAGQAW	Q7L190	DPPA4	Developmental pluripotency-associated protein 4	0		FALSE	FALSE	Tbio	0.201	intracellular organelle part	1		0.173	cellular metabolic process
MAP1LC3B_ATG8__Q9GZQ8_2_119	2	0.666667	1.85484e-05	1	2	0	1	-|-|2	0.000|0.000|0.000			12;16;FTLL	1	1	2	1	1.3e-05	128	143	PTPNVPVWDIGGFTLL	Q86YV0	RASAL3	RAS protein activator like-3	0		FALSE	FALSE	Tbio	0.035	vesicle	0.594	molecular_function	0.173	cellular metabolic process
MAP1LC3B_ATG8__Q9GZQ8_2_119	4	11.3333	0.00114316	1	4	1	1	29|2|3	0.002|0.001|0.000			8;12;FTLL	1	1	2	3	2.1e-05	132	147	VPVWDIGGFTLLDGKL	Q86YV0	RASAL3	RAS protein activator like-3	0		FALSE	FALSE	Tbio	0.035	vesicle	0.594	molecular_function	0.173	cellular metabolic process
MAP1LC3B_ATG8__Q9GZQ8_2_119	4	464.333	0.0357263	1	4	1	1	293|111|968:21	0.024|0.056|0.027			4;8;FTLL	2	0.999	2	3	2.1e-05	136	151	DIGGFTLLDGKLVLLG	Q86YV0	RASAL3	RAS protein activator like-3	0		FALSE	FALSE	Tbio	0.035	vesicle	0.594	molecular_function	0.173	cellular metabolic process
MAP1LC3B_ATG8__Q9GZQ8_2_119	2	2.33333	0.00118263	1	2	0	1	-|7|-	0.000|0.004|0.000		LIG_LIR_Gen_1|5|12|DTHWTDL	8;12;WTDL	1	1	0	1	8.6e-05	149	164	LEQLTDTHWTDLTHLI	Q8IWR1	TRIM59	Tripartite motif-containing protein 59	0		FALSE	FALSE	Tbio	0.006	cytoskeletal part	0.382	binding	0.001	organelle assembly
MAP1LC3B_ATG8__Q9GZQ8_2_119	3	4.66667	0.000943872	1	3	0	1	10|4|-	0.001|0.002|0.000		LIG_LIR_Gen_1|9|15|DGWLII	11;15;WLII	1	1	0	2	2.3e-05	24	39	AFVSEEDEVDGWLIID	Q8IXH6	TP53INP2	Tumor protein p53-inducible nuclear protein 2	0		FALSE	FALSE	Tbio	0	autophagosome	0.112	protein binding	0	autophagosome assembly
MAP1LC3B_ATG8__Q9GZQ8_2_119	3	10	0.000913185	1	3	0	1	18|2|10	0.001|0.001|0.000			9;13;WQLV	1	1	0	3	3e-05	350	365	MFHEDAAGGWQLVAVD	Q8IZF0	NALCN	Sodium leak channel non-selective protein	0		FALSE	FALSE	Tchem	0.153	membrane	0.594	molecular_function	0.514	cellular process
MAP1LC3B_ATG8__Q9GZQ8_2_119	2	1.33333	3.70968e-05	1	2	0	1	-|-|4	0.000|0.000|0.000		LIG_LIR_Gen_1|5|12|SHDWVWL	6;10;HDWV	1	1	2	1	1e-06	963	978	ASMTHSHDWVWLGNEA	Q8N3T6	TMEM132C	Transmembrane protein 132C	0		FALSE	FALSE	Tdark	0.815	cellular_component	1		1
MAP1LC3B_ATG8__Q9GZQ8_2_119	2	1.66667	0.000134041	1	2	0	1	5|-|-	0.000|0.000|0.000		LIG_LIR_Gen_1|1|8|SHDWVWL	2;6;HDWV	1	1	2	1	1e-06	967	982	HSHDWVWLGNEAELLE	Q8N3T6	TMEM132C	Transmembrane protein 132C	0		FALSE	FALSE	Tdark	0.815	cellular_component	1		1
MAP1LC3B_ATG8__Q9GZQ8_2_119	3	2.33333	0.000127364	1	3	0	1	4|-|3	0.000|0.000|0.000			0;4;WVWL	2	0.869	2	2	8e-06	971	986	WVWLGNEAELLESMGD	Q8N3T6	TMEM132C	Transmembrane protein 132C	0		FALSE	FALSE	Tdark	0.815	cellular_component	1		1
MAP1LC3B_ATG8__Q9GZQ8_2_119	3	13.6667	0.000723231	1	3	0	1	20|-|18:3	0.002|0.000|0.001		LIG_LIR_Gen_1|0|7|SDSWCLL	3;7;WCLL	1	1	0	2	1e-06	964	979	SDSWCLLGTDSCRPSL	Q8TD19	NEK9	Serine/threonine-protein kinase Nek9	1	20562859	FALSE	FALSE	Tchem	0.06	cytosol	0.012	enzyme binding	0	cellular component disassembly
MAP1LC3B_ATG8__Q9GZQ8_2_119	3	2.33333	0.000471936	1	3	0	1	5|2|-	0.000|0.001|0.000		LIG_LIR_Gen_1|4|11|DGGFTEL	7;11;FTEL	1	1	2	2	1e-06	1705	1720	FNIADGGFTELHTLWQ	Q8TDI0	CHD5	Chromodomain-helicase-DNA-binding protein 5	0		FALSE	FALSE	Tbio	0.06	cytosol	0.112	protein binding	0.007	protein-containing complex subunit organization
MAP1LC3B_ATG8__Q9GZQ8_2_119	2	5.66667	0.000403138	1	2	0	1	14|-|3	0.001|0.000|0.000			0;4;WEQL	1	1	0	2	6.4e-05	20	35	WEQLGLEQGDTFWDTA	Q8WTR7	ZNF473	Zinc finger protein 473	0		FALSE	FALSE	Tbio	0.201	intracellular organelle part	0.382	binding	0.173	cellular metabolic process
MAP1LC3B_ATG8__Q9GZQ8_2_119	2	0.666667	1.85484e-05	1	2	0	1	-|-|2	0.000|0.000|0.000		LIG_LIR_Gen_1|9|16|DNEWEML	12;16;WEML	1	1	1	1	1e-06	2711	2726	AVTLQAVTHDNEWEML	Q8WUY3	PRUNE2	Protein prune homolog 2	0		FALSE	FALSE	Tbio	0.501	intracellular part	0.382	binding	0.514	cellular process
MAP1LC3B_ATG8__Q9GZQ8_2_119	4	2.66667	0.000712887	1	4	1	1	-|4|4	0.000|0.002|0.000		LIG_LIR_Gen_1|5|12|DNEWEML	8;12;WEML	1	1	1	2	5e-06	2715	2730	QAVTHDNEWEMLSPQP	Q8WUY3	PRUNE2	Protein prune homolog 2	0		FALSE	FALSE	Tbio	0.501	intracellular part	0.382	binding	0.514	cellular process
MAP1LC3B_ATG8__Q9GZQ8_2_119	2	297.333	0.0453409	1	2	0	1	739|151|2	0.059|0.077|0.000			-	3	0.991	0	3	0.0008	232	247	WVTFDDNEVSCPLPPV	Q8WXE9	STON2	Stonin-2	0		FALSE	FALSE	Tbio	0.004	cytoplasmic vesicle	1		0.058	cellular component organization
MAP1LC3B_ATG8__Q9GZQ8_2_119	3	10	0.00174662	1	3	0	1	20|7|3	0.002|0.004|0.000			0;4;FVVL	1	1	0	3	9.1e-05	323	338	FVVLDADDQPQLLPWI	Q8WXI4	ACOT11	Acyl-coenzyme A thioesterase 11	0		FALSE	FALSE	Tbio	0.035	vesicle	0.382	binding	0.022	response to stress
MAP1LC3B_ATG8__Q9GZQ8_2_119	2	1.33333	3.70968e-05	1	2	0	1	-|-|4	0.000|0.000|0.000		LIG_LIR_Gen_1|8|15|EERFEVL	11;15;FEVL	1	1	1	1	7.9e-05	905	920	SITGTTVREERFEVLH	Q8WZ42	TTN	Titin	1	20562859	FALSE	FALSE	Tbio	0.006	cytoskeletal part	0.012	enzyme binding	0.001	organelle assembly
MAP1LC3B_ATG8__Q9GZQ8_2_119	2	8.33333	0.000296451	1	2	0	1	5|-|11:9	0.000|0.000|0.000		LIG_LIR_Gen_1|0|7|EERFEVL	3;7;FEVL	1	1	1	2	0.0002	913	928	EERFEVLHGREAKVTE	Q8WZ42	TTN	Titin	1	20562859	FALSE	FALSE	Tbio	0.006	cytoskeletal part	0.012	enzyme binding	0.001	organelle assembly
MAP1LC3B_ATG8__Q9GZQ8_2_119	4	4.33333	0.000829394	1	4	1	1	4|4|5	0.000|0.002|0.000		LIG_LIR_Gen_1|9|16|SDQWTHI	12;16;WTHI	1	1	1	3	5e-06	21926	21941	YVIEAQRKGSDQWTHI	Q8WZ42	TTN	Titin	1	20562859	FALSE	FALSE	Tbio	0.006	cytoskeletal part	0.012	enzyme binding	0.001	organelle assembly
MAP1LC3B_ATG8__Q9GZQ8_2_119	2	11.6667	0.000324597	1	2	0	1	-|-|35	0.000|0.000|0.001		LIG_LIR_Gen_1|1|8|SDQWTHI	4;8;WTHI	1	1	1	1	1.2e-05	21934	21949	GSDQWTHITTVKGLEC	Q8WZ42	TTN	Titin	1	20562859	FALSE	FALSE	Tbio	0.006	cytoskeletal part	0.012	enzyme binding	0.001	organelle assembly
MAP1LC3B_ATG8__Q9GZQ8_2_119	3	6.66667	0.000946915	1	3	0	1	7|4|9	0.001|0.002|0.000		LIG_LIR_Gen_1|2|9|EEEWTTV	5;9;WTTV	1	1	0	3	8e-06	28135	28150	GEEEEWTTVSTKGEVR	Q8WZ42	TTN	Titin	1	20562859	FALSE	FALSE	Tbio	0.006	cytoskeletal part	0.012	enzyme binding	0.001	organelle assembly
MAP1LC3B_ATG8__Q9GZQ8_2_119	2	1.66667	4.6371e-05	1	2	0	1	-|-|5	0.000|0.000|0.000		LIG_LIR_Gen_1|7|14|SDDYVHI	10;14;YVHI	1	1	1	1	4.2e-05	396	411	PPAPLCHSDDYVHISL	Q92574	TSC1	Hamartin	0		FALSE	FALSE	Tbio	0.004	cell projection part	0.112	protein binding	0	cellular response to nutrient levels
MAP1LC3B_ATG8__Q9GZQ8_2_119	3	14.3333	0.000907277	1	3	0	1	29|-|14	0.002|0.000|0.000		LIG_LIR_Gen_1|9|15|DIWTLL	11;15;WTLL	1	1	0	2	1e-05	401	416	ASIVHSSSGDIWTLLG	Q92575	UBXN4	UBX domain-containing protein 4	0		FALSE	FALSE	Tdark	0.06	cytosol	1		0.006	cellular response to stress
MAP1LC3B_ATG8__Q9GZQ8_2_119	4	51	0.00164005	1	4	1	1	2|2|97:52	0.000|0.001|0.004	784|790||bait_protein|bait_domain|bait_region|DSGFTIV|22354992;784|790||bait_protein|bait_domain|bait_region|DSGFTIV|22354992	LIG_LIR_Gen_1|6|13|DSGFTIV	9;13;FTIV	1	1	1	3	4.9e-05	778	793	DDDSSKDSGFTIVSPL	Q92609	TBC1D5	TBC1 domain family member 5	1	22354992	FALSE	FALSE	Tbio	0	autophagosome	0.012	enzyme binding	0	macroautophagy
MAP1LC3B_ATG8__Q9GZQ8_2_119	2	0.666667	1.85484e-05	1	2	0	1	-|-|2	0.000|0.000|0.000	784|790||bait_protein|bait_domain|bait_region|DSGFTIV|22354992;784|790||bait_protein|bait_domain|bait_region|DSGFTIV|22354992	LIG_LIR_Gen_1|4|11|DSGFTIV	7;11;FTIV	1	1	1	1	6.6e-05	780	795	DSSKDSGFTIVSPLDI	Q92609	TBC1D5	TBC1 domain family member 5	1	22354992	FALSE	FALSE	Tbio	0	autophagosome	0.012	enzyme binding	0	macroautophagy
MAP1LC3B_ATG8__Q9GZQ8_2_119	3	6.33333	0.000865638	1	3	0	1	12|3|4	0.001|0.002|0.000			0;4;WEVI	1	1	0	3	9.7e-05	317	332	WEVIQESGTKLKPMYG	Q92995	USP13	Ubiquitin carboxyl-terminal hydrolase 13	0		FALSE	FALSE	Tchem	0.06	cytosol	0	ubiquitin protein ligase binding	0	autophagy
MAP1LC3B_ATG8__Q9GZQ8_2_119	2	1.33333	3.70968e-05	1	2	0	1	-|-|4	0.000|0.000|0.000		LIG_LIR_Gen_1|6|13|TPGWTQL	9;13;WTQL	1	1	1	1	1.3e-05	225	240	DVALTLTPGWTQLDSS	Q969J2	ZKSCAN4	Zinc finger protein with KRAB and SCAN domains 4	0		FALSE	FALSE	Tbio	0.06	cytosol	0.112	protein binding	0.173	cellular metabolic process
MAP1LC3B_ATG8__Q9GZQ8_2_119	2	7.33333	0.000180958	1	2	0	1	-|-|13:9	0.000|0.000|0.001			1;5;WTQL	1	1	1	1	1e-06	233	248	GWTQLDSSQVNLYRDE	Q969J2	ZKSCAN4	Zinc finger protein with KRAB and SCAN domains 4	0		FALSE	FALSE	Tbio	0.06	cytosol	0.112	protein binding	0.173	cellular metabolic process
MAP1LC3B_ATG8__Q9GZQ8_2_119	2	2.33333	0.000187657	1	2	0	1	7|-|-	0.001|0.000|0.000		LIG_LIR_Gen_1|6|13|SMDWLEL	9;13;WLEL	1	1	1	1	1.7e-05	881	896	ADGHLDSMDWLELSSG	Q969V6	MKL1	MKL/myocardin-like protein 1	0		FALSE	FALSE	Tbio	0.06	cytosol	0.112	protein binding	0.514	cellular process
MAP1LC3B_ATG8__Q9GZQ8_2_119	4	9	0.00157666	1	4	1	1	21|6|-	0.002|0.003|0.000		LIG_LIR_Gen_1|2|9|SMDWLEL	5;9;WLEL	3	0.802	1	2	1.6e-05	885	900	LDSMDWLELSSGGPVL	Q969V6	MKL1	MKL/myocardin-like protein 1	0		FALSE	FALSE	Tbio	0.06	cytosol	0.112	protein binding	0.514	cellular process
MAP1LC3B_ATG8__Q9GZQ8_2_119	2	6.66667	0.000273154	1	2	0	1	5|-|15	0.000|0.000|0.000		LIG_LIR_Gen_1|9|16|SQGFTLL	12;16;FTLL	1	1	0	2	3.4e-05	647	662	PNIDVTATNSQGFTLL	Q96AX9	MIB2	E3 ubiquitin-protein ligase MIB2	0		FALSE	FALSE	Tbio	0.004	cytoplasmic vesicle	0.112	protein binding	0.173	cellular metabolic process
MAP1LC3B_ATG8__Q9GZQ8_2_119	3	59	0.00462232	1	3	0	1	170|-|7	0.014|0.000|0.000		LIG_LIR_Gen_1|6|12|DDFCIL	8;12;FCIL	1	1	1	2	0.0002	1483	1498	GVPTENDDFCILFAPK	Q96BY7	ATG2B	Autophagy-related protein 2 homolog B	0		FALSE	FALSE	Tbio	0.004	whole membrane	1		0	autophagy of mitochondrion
MAP1LC3B_ATG8__Q9GZQ8_2_119	2	2.33333	0.000117521	1	2	0	1	3|-|4	0.000|0.000|0.000		LIG_LIR_Gen_1|8|13|DFVVL	9;13;FVVL	1	1	0	2	3.1e-05	1	16	MAMSNGNNDFVVLSNS	Q96F81	DISP1	Protein dispatched homolog 1	0		FALSE	FALSE	Tbio	0.153	membrane	1		0.007	protein-containing complex subunit organization
MAP1LC3B_ATG8__Q9GZQ8_2_119	3	3.66667	0.000242288	1	3	0	1	8|-|3	0.001|0.000|0.000			11;15;HWGL	1	1	1	2	6e-06	1943	1958	AGHQLGLEADGHWGLL	Q96JG9	ZNF469	Zinc finger protein 469	0		FALSE	FALSE	Tbio	0.153	intracellular membrane-bounded organelle	0.382	binding	0.173	cellular metabolic process
MAP1LC3B_ATG8__Q9GZQ8_2_119	2	1.33333	0.000107233	1	2	0	1	4|-|-	0.000|0.000|0.000			7;11;HWGL	1	1	1	1	8e-06	1947	1962	LGLEADGHWGLLGQAE	Q96JG9	ZNF469	Zinc finger protein 469	0		FALSE	FALSE	Tbio	0.153	intracellular membrane-bounded organelle	0.382	binding	0.173	cellular metabolic process
MAP1LC3B_ATG8__Q9GZQ8_2_119	3	103.667	0.00868192	1	3	0	1	140|21|146:4	0.011|0.011|0.004			6;10;YGPV	3	0.982	1	3	0.0002	1069	1084	WAVLDLYGPVRGVSIV	Q96JN8	NEURL4	Neuralized-like protein 4	0		FALSE	FALSE	Tdark	0.006	cytoskeletal part	1		1
MAP1LC3B_ATG8__Q9GZQ8_2_119	2	4.66667	0.000375315	1	2	0	1	14|-|-	0.001|0.000|0.000		LIG_LIR_Gen_1|4|10|EPWAQL	6;10;WAQL	1	1	1	1	7.2e-05	311	326	FHSLEPWAQLEASDIH	Q96KV7	WDR90	WD repeat-containing protein 90	0		FALSE	FALSE	Tdark	1		1		1
MAP1LC3B_ATG8__Q9GZQ8_2_119	4	9.33333	0.00100171	1	4	1	1	15|3|10	0.001|0.002|0.000		LIG_LIR_Gen_1|0|6|EPWAQL	2;6;WAQL	2	0.952	1	3	2.2e-05	315	330	EPWAQLEASDIHTAAA	Q96KV7	WDR90	WD repeat-containing protein 90	0		FALSE	FALSE	Tdark	1		1		1
MAP1LC3B_ATG8__Q9GZQ8_2_119	2	2	0.000125781	1	2	0	1	4|-|2	0.000|0.000|0.000		LIG_LIR_Gen_1|9|16|TEDWAIV	12;16;WAIV	1	1	0	2	8.4e-05	112	127	HVRDCIRSYTEDWAIV	Q96N67	DOCK7	Dedicator of cytokinesis protein 7	0		FALSE	FALSE	Tbio	0.001	intracellular	0.012	enzyme binding	0.011	organelle organization
MAP1LC3B_ATG8__Q9GZQ8_2_119	3	3.66667	0.000651172	1	3	0	1	4|3|4	0.000|0.002|0.000		LIG_LIR_Gen_1|0|7|EHGWEVV	3;7;WEVV	1	1	0	3	5e-06	171	186	EHGWEVVDSNDSASQH	Q96PU5	NEDD4L	E3 ubiquitin-protein ligase NEDD4-like	0		FALSE	FALSE	Tbio	0.001	intracellular	0.112	protein binding	0.006	cellular catabolic process
MAP1LC3B_ATG8__Q9GZQ8_2_119	3	398	0.0493428	1	3	0	1	733|160|250:51	0.059|0.081|0.008		LIG_LIR_Gen_1|10|16|DGWTRI	12;16;WTRI	3	0.997	0	3	7.9e-05	576	591	TLYVIEEDKGDGWTRI	Q96RU3	FNBP1	Formin-binding protein 1	0		FALSE	FALSE	Tbio	0	vacuole	0.112	protein binding	0.058	cellular component organization
MAP1LC3B_ATG8__Q9GZQ8_2_119	3	4.66667	0.000659593	1	3	0	1	12|2|-	0.001|0.001|0.000		LIG_LIR_Gen_1|2|7|EFLQV	1;5;WEFL	1	1	0	2	4e-05	244	259	PWEFLQVLEPGARGLW	Q99932	SPAG8	Sperm-associated antigen 8	0		FALSE	FALSE	Tbio	0.004	cytoplasmic vesicle	0.112	protein binding	0.514	cellular process
MAP1LC3B_ATG8__Q9GZQ8_2_119	2	0.666667	5.36164e-05	1	2	0	1	2|-|-	0.000|0.000|0.000		LIG_LIR_Gen_1|4|11|EDGYTQL	7;11;YTQL	1	1	1	1	5e-06	8	23	ENLDEDGYTQLHFDSQ	Q9BXN2	CLEC7A	C-type lectin domain family 7 member A	0		FALSE	FALSE	Tbio	0.153	intracellular membrane-bounded organelle	0.112	protein binding	0.005	response to external stimulus
MAP1LC3B_ATG8__Q9GZQ8_2_119	2	1.33333	3.70968e-05	1	2	0	1	-|-|4	0.000|0.000|0.000		LIG_LIR_Gen_1|0|7|EDGYTQL	3;7;YTQL	1	1	1	1	8e-06	12	27	EDGYTQLHFDSQSNTR	Q9BXN2	CLEC7A	C-type lectin domain family 7 member A	0		FALSE	FALSE	Tbio	0.153	intracellular membrane-bounded organelle	0.112	protein binding	0.005	response to external stimulus
MAP1LC3B_ATG8__Q9GZQ8_2_119	3	14	0.00301442	1	3	0	1	4|16|22	0.000|0.008|0.001		LIG_LIR_Gen_1|0|6|DSWEII	2;6;WEII	1	1	0	3	4.3e-05	68	83	DSWEIIEGLKIGQTNV	Q9BZF3	OSBPL6	Oxysterol-binding protein-related protein 6	0		FALSE	FALSE	Tbio	0.019	organelle membrane	0.382	binding	0.173	cellular metabolic process
MAP1LC3B_ATG8__Q9GZQ8_2_119	2	39.3333	0.00102257	1	2	0	1	-|-|90:28	0.000|0.000|0.003		LIG_LIR_Gen_1|7|13|DSWTIV	9;13;WTIV	1	1	0	1	6.3e-05	24	39	NHLAAQHDSWTIVGVA	Q9BZW5	TM6SF1	Transmembrane 6 superfamily member 1	0		FALSE	FALSE	Tdark	0	vacuolar membrane	1		1
MAP1LC3B_ATG8__Q9GZQ8_2_119	3	365.667	0.0313946	1	3	0	1	1065|16|13:3	0.086|0.008|0.000		LIG_LIR_Gen_1|6|13|DGDWWTV	9;13;WWTV	5	0.994	0	3	9e-06	59	74	LTIVSEDGDWWTVLSE	Q9H6Q3	SLA2	Src-like-adapter 2	0		FALSE	FALSE	Tbio	0.004	cytoplasmic vesicle	0.112	protein binding	0.022	response to stress
MAP1LC3B_ATG8__Q9GZQ8_2_119	3	667.333	0.0155781	1	3	0	1	5|-|797:1200	0.000|0.000|0.046		LIG_LIR_Gen_1|1|7|DTFTLL	12;16;HAEV	1	1	0	2	3e-05	233	248	LDTFTLLDSQMTHAEV	Q9HCX3	ZNF304	Zinc finger protein 304	0		FALSE	FALSE	Tbio	0.153	intracellular membrane-bounded organelle	0.382	binding	0.058	cellular component organization
MAP1LC3B_ATG8__Q9GZQ8_2_119	2	0.666667	5.36164e-05	1	2	0	1	2|-|-	0.000|0.000|0.000		LIG_LIR_Gen_1|8|15|DNEWQHL	11;15;WQHL	1	1	1	1	2e-06	409	424	LENEEPDSDNEWQHLL	Q9NRP7	STK36	Serine/threonine-protein kinase 36	0		FALSE	FALSE	Tdark	0.06	cytosol	0.112	protein binding	0.001	organelle assembly
MAP1LC3B_ATG8__Q9GZQ8_2_119	4	7	0.000919254	1	4	1	1	14|3|4	0.001|0.002|0.000		LIG_LIR_Gen_1|4|11|DNEWQHL	7;11;WQHL	1	1	1	3	2.3e-05	413	428	EPDSDNEWQHLLETTE	Q9NRP7	STK36	Serine/threonine-protein kinase 36	0		FALSE	FALSE	Tdark	0.06	cytosol	0.112	protein binding	0.001	organelle assembly
MAP1LC3B_ATG8__Q9GZQ8_2_119	2	25	0.00242323	1	2	0	1	53|5|17	0.004|0.003|0.000			1;5;FTIL	1	1	0	3	0.0002	36	51	VFTILAPEDPPVPFRM	Q9UFG5	C19orf25	UPF0449 protein C19orf25	0		FALSE	FALSE	Tdark	1		1		1
MAP1LC3B_ATG8__Q9GZQ8_2_119	4	1042.33	0.0276515	1	4	1	1	53|12|1426:1636	0.004|0.006|0.073		LIG_LIR_Gen_1|7|14|SCGWTVI	10;14;WTVI	3	0.995	2	3	1e-06	4	19	NSSDSDSSCGWTVISH	Q9ULG6	CCPG1	Cell cycle progression protein 1	0		FALSE	FALSE	Tbio	0.815	cellular_component	1		0.514	cellular process
MAP1LC3B_ATG8__Q9GZQ8_2_119	3	6.66667	0.000215424	1	3	0	1	2|-|16:2	0.000|0.000|0.000		LIG_LIR_Gen_1|3|10|SCGWTVI	6;10;WTVI	1	1	2	2	1e-06	8	23	SDSSCGWTVISHEGSD	Q9ULG6	CCPG1	Cell cycle progression protein 1	0		FALSE	FALSE	Tbio	0.815	cellular_component	1		0.514	cellular process
MAP1LC3B_ATG8__Q9GZQ8_2_119	2	0.666667	5.36164e-05	1	2	0	1	2|-|-	0.000|0.000|0.000			2;6;WTVI	1	1	2	1	1e-06	12	27	CGWTVISHEGSDIEML	Q9ULG6	CCPG1	Cell cycle progression protein 1	0		FALSE	FALSE	Tbio	0.815	cellular_component	1		0.514	cellular process
MAP1LC3B_ATG8__Q9GZQ8_2_119	3	38.6667	0.00462442	1	3	0	1	84|13|19	0.007|0.007|0.001			2;6;WGYL	1	1	0	3	9e-06	1318	1333	EDWGYLNEDGELGLAY	Q9ULV0	MYO5B	Unconventional myosin-Vb	0		FALSE	FALSE	Tbio	0.006	cytoskeletal part	0.012	enzyme binding	0.514	cellular process
MAP1LC3B_ATG8__Q9GZQ8_2_119	3	6	0.000324742	1	3	0	1	9|-|9	0.001|0.000|0.000			2;6;WGHL	2	0.921	1	2	1.2e-05	73	88	ELWGHLDHTMFFQDFR	Q9Y4L5	RNF115	E3 ubiquitin-protein ligase RNF115	0		FALSE	FALSE	Tbio	0.06	cytosol	0.382	binding	0.006	cellular catabolic process
MDM2_p53-binding-domain__Q00987_17_125	3	8.33333	0.000331629	1	3	0	1	-|21|2:2	0.000|0.001|0.000	19|26||bait_protein|bait_domain|bait_region|QETFSDLWKLLP|17284038,24207125,17938582,26812210,8875929,18677113,17080083,23897459,25591003;12|27||bait_protein|||PPLSQETFSDLWKLLP|23776060;19|26||bait_protein|bait_domain|bait_region|QETFSDLWKLLP|17284038,24207125,17938582,26812210,8875929,18677113,17080083,23897459,25591003	DEG_MDM2_SWIB_1|7|15|FSDLWKLL	7;15;FSDLWKLL	1	1	1	2	1e-06	12	27	PPLSQETFSDLWKLLP	P04637	TP53	Cellular tumor antigen p53	409	15247280,25283148,19805293,26186194,25313037,22575647,22411991,11486026,22487680,22819825,23671280,23609977,22807444,20047188,23169665,15144954,17380154,17139261,17875722,8875929,23802716,9529249,10766163,10722742,9809062,12426395,29755129,15358376,27856536,28514442,28553961,28605833,28082682,24462112,26203195,27543608,23134341,23880345,22262183,23318437,23246961,14596917,19590512,21317885,214544…	FALSE	TRUE	Tchem	0.002	nucleolus	0	disordered domain specific binding	0	cellular response to actinomycin D
MDM2_p53-binding-domain__Q00987_17_125	4	8145.67	0.361824	1	4	1	1	-|2853:11894|3925:5765	0.000|0.557|0.529	19|26||bait_protein|bait_domain|bait_region|QETFSDLWKLLP|17284038,24207125,17938582,26812210,8875929,18677113,17080083,23897459,25591003;12|27||bait_protein|||PPLSQETFSDLWKLLP|23776060;19|26||bait_protein|bait_domain|bait_region|QETFSDLWKLLP|17284038,24207125,17938582,26812210,8875929,18677113,17080083,23897459,25591003	DEG_MDM2_SWIB_1|3|11|FSDLWKLL	3;11;FSDLWKLL	2	1	1	2	1e-06	16	31	QETFSDLWKLLPENNV	P04637	TP53	Cellular tumor antigen p53	409	15247280,25283148,19805293,26186194,25313037,22575647,22411991,11486026,22487680,22819825,23671280,23609977,22807444,20047188,23169665,15144954,17380154,17139261,17875722,8875929,23802716,9529249,10766163,10722742,9809062,12426395,29755129,15358376,27856536,28514442,28553961,28605833,28082682,24462112,26203195,27543608,23134341,23880345,22262183,23318437,23246961,14596917,19590512,21317885,214544…	FALSE	TRUE	Tchem	0.002	nucleolus	0	disordered domain specific binding	0	cellular response to actinomycin D
MDM2_p53-binding-domain__Q00987_17_125	2	149.333	0.00608697	1	2	0	1	3|284:161|-	0.000|0.018|0.000			-	1	1	0	2	0.003	80	95	QLQQLYRHMELEQMHV	P17947	SPI1	Transcription factor PU.1	0		FALSE	FALSE	Tbio	0.024	nucleoplasm	0.007	RNA binding	0	cellular response to toxic substance
MDM2_p53-binding-domain__Q00987_17_125	3	22.3333	0.00149076	1	3	0	1	-|3|49:15	0.000|0.000|0.004	616|623|||bait_domain||FEAQWAAL|12646252,9632782,22337874	DEG_MDM2_SWIB_1|0|8|FEAQWAAL	0;8;FEAQWAAL	2	0.971	0	2	1e-06	616	631	FEAQWAALENKSKQRT	P49757	NUMB	Protein numb homolog	8	2.82233e+62	FALSE	FALSE	Tbio	0.049	plasma membrane	0.112	protein binding	0	positive regulation of cell migration
MDM2_p53-binding-domain__Q00987_17_125	3	77	0.000521226	1	3	0	1	209:10|-|6:6	0.001|0.000|0.001		DEG_MDM2_SWIB_1|8|16|FRDLWNIL	8;16;FRDLWNIL	1	1	0	2	1e-06	1210	1225	LILQDGSYFRDLWNIL	Q15878	CACNA1E	Voltage-dependent R-type calcium channel subunit alpha-1E	0		FALSE	FALSE	Tchem	0.049	plasma membrane	0.043	metal ion binding	0.001	regulation of protein transport
MDM2_p53-binding-domain__Q00987_17_125	2	17.6667	0.00130148	1	2	0	1	-|-|49:4	0.000|0.000|0.004		DEG_MDM2_SWIB_1|2|11|FLEIWNDSV	-	1	1	0	1	1e-05	1619	1634	PTFLEIWNDSVDGDSF	Q8WUY3	PRUNE2	Protein prune homolog 2	0		FALSE	FALSE	Tbio	0.044	cytoplasm	0.043	metal ion binding	0.514	cellular process
MDM2_p53-binding-domain__Q00987_17_125	2	18	0.000684969	1	2	0	1	3|26:25|-	0.000|0.002|0.000			-	3	0.844	0	2	0.005	3755	3770	WMDNLMIPFQQYQQVS	Q8WXH0	SYNE2	Nesprin-2	0		FALSE	FALSE	Tbio	0.004	whole membrane	0.001	protein-containing complex binding	0	protein localization to nucleus
MDM2_p53-binding-domain__Q00987_17_125	3	35	0.00088561	1	3	0	1	51|54|-	0.000|0.002|0.000			-	2	0.745	0	2	1e-06	112	127	NATYVEVWNDFMNRSG	Q96D70	R3HDM4	R3H domain-containing protein 4	0		FALSE	FALSE	Tdark	0.066	nucleus	0.04	nucleic acid binding	1
MDM2_p53-binding-domain__Q00987_17_125	2	29.6667	0.000849034	1	2	0	1	16:35|-|21:17	0.000|0.000|0.002			-	1	1	0	2	0.016	364	379	LQQYSHDSADPGILVL	Q9BV35	SLC25A23	Calcium-binding mitochondrial carrier protein SCaMC-3	0		FALSE	FALSE	Tbio	0.019	organelle membrane	0.043	metal ion binding	0	response to metal ion
MDM2_p53-binding-domain__Q00987_17_125	4	69660	0.324232	1	4	1	1	126524:82441|-|6:9	0.972|0.000|0.001		DEG_MDM2_SWIB_1|7|15|FQTVWATV	-	3	1	1	2	1e-06	600	615	TPEDDRSFQTVWATVF	Q9BY89	KIAA1671	Uncharacterized protein KIAA1671	0		FALSE	FALSE	Tdark	1		1		1
MDM2_p53-binding-domain__Q00987_17_125	3	964.667	0.0400906	1	3	0	1	-|2063:831|-	0.000|0.120|0.000		DEG_MDM2_SWIB_1|3|11|FQTVWATV	-	2	0.972	1	1	1e-06	604	619	DRSFQTVWATVFEHHV	Q9BY89	KIAA1671	Uncharacterized protein KIAA1671	0		FALSE	FALSE	Tdark	1		1		1
MDM2_p53-binding-domain__Q00987_17_125	3	711	0.0184155	1	3	0	1	579:582|355:192|279:146	0.006|0.022|0.027		DEG_MDM2_SWIB_1|6|15|FSNAWTYLV	6;14;FSNAWTYL	5	0.934	0	3	1e-06	200	215	DEGNFSFSNAWTYLVI	Q9NVA4	TMEM184C	Transmembrane protein 184C	0		FALSE	FALSE	Tdark	0.815	cellular_component	0.594	molecular_function	1
MDM2_p53-binding-domain__Q00987_17_125	4	1254.33	0.0609542	1	4	1	1	7|-|917:2839	0.000|0.000|0.183		DEG_MDM2_SWIB_1|2|10|FAELWGHL	2;10;FAELWGHL	2	0.999	1	2	1e-06	69	84	THFAELWGHLDHTMFF	Q9Y4L5	RNF115	E3 ubiquitin-protein ligase RNF115	0		FALSE	FALSE	Tbio	0.06	cytosol	0	ubiquitin protein ligase activity	0	protein autoubiquitination
MDM2_p53-binding-domain__Q00987_17_125	3	25	0.00134931	1	3	0	1	5|-|34:36	0.000|0.000|0.004	577|584|||bait_domain||FEAQWAAL|	DEG_MDM2_SWIB_1|0|8|FEAQWAAL	0;8;FEAQWAAL	1	1	0	2	1e-06	577	592	FEAQWAALEGKATVEK	Q9Y6R0	NUMBL	Numb-like protein	0		FALSE	FALSE	Tbio	0.044	cytoplasm	1		0.001	regulation of neurogenesis
NEDD4_WW_4_P46934_890_928	2	5.5	0.000104998	1	2	0	1	3:19|-|-|-	0.000|0.000|0.000|0.000		LIG_WW_1|5|9|PPDY	5;9;PPDY	7	0.981	1	1	8e-06	52	67	LAYDSPPDYLQTVSHP	A4FU49	SH3D21	SH3 domain-containing protein 21	0		FALSE	FALSE	Tdark	0.019	extracellular exosome	1		1
NEDD4_WW_4_P46934_890_928	3	6	6.26674e-05	1	3	0	1	3|21|-|-	0.000|0.000|0.000|0.000		LIG_WW_1|1|5|PPDY	1;5;PPDY	2	0.961	1	2	1.4e-05	56	71	SPPDYLQTVSHPEVYR	A4FU49	SH3D21	SH3 domain-containing protein 21	0		FALSE	FALSE	Tdark	0.019	extracellular exosome	1		1
NEDD4_WW_4_P46934_890_928	2	9	0.000222345	1	2	0	1	-|-|29:7|-	0.000|0.000|0.001|0.000			0;4;LPSY	1	1	1	1	1e-06	544	559	LPSYPGANPQPAFGAA	A6NF01	POM121B	Putative nuclear envelope pore membrane protein POM 121B	0		FALSE	FALSE	Tdark	0.05	protein-containing complex	0.382	binding	0	establishment of protein localization to organelle
NEDD4_WW_4_P46934_890_928	2	1	3.597e-05	1	2	0	1	-|-|2|2	0.000|0.000|0.000|0.000			4;8;LPHY	1	1	0	2	8e-06	4	19	RYDELPHYPSIADGPA	A8K0S8	MEIS3P2	Putative homeobox protein Meis3-like 2	0		FALSE	FALSE	Tdark	0.153	intracellular membrane-bounded organelle	0.382	binding	0.027	regulation of transcription, DNA-templated
NEDD4_WW_4_P46934_890_928	3	30.5	0.00105944	1	3	0	1	-|-|-|58:64	0.000|0.000|0.000|0.004		LIG_WW_1|7|11|PPAY	7;11;PPAY	2	0.969	1	1	1e-06	92	107	CPNILEPPPAYTAAYS	A8K5M9	C15orf62	Uncharacterized protein C15orf62, mitochondrial	0		FALSE	FALSE	Tdark	0.044	cytoplasm	0.008	molecular function regulator	0	regulation of cell morphogenesis
NEDD4_WW_4_P46934_890_928	4	49.25	0.00121388	1	4	1	1	4:34|2:15|93:49|-	0.001|0.000|0.004|0.000		LIG_WW_1|3|7|PPAY	3;7;PPAY	1	1	1	3	1e-06	96	111	LEPPPAYTAAYSATLP	A8K5M9	C15orf62	Uncharacterized protein C15orf62, mitochondrial	0		FALSE	FALSE	Tdark	0.044	cytoplasm	0.008	molecular function regulator	0	regulation of cell morphogenesis
NEDD4_WW_4_P46934_890_928	3	20	0.000705403	1	3	0	1	-|-|-|42:38	0.000|0.000|0.000|0.003			8;12;LPTY	3	0.973	2	1	8e-06	194	209	PSYEEVKYLPTYEESM	F5H4A9	C3orf80	Uncharacterized membrane protein C3orf80	0		FALSE	FALSE	Tdark	0.114	membrane part	1		1
NEDD4_WW_4_P46934_890_928	2	3	5.49318e-05	1	2	0	1	3:9|-|-|-	0.000|0.000|0.000|0.000			0;4;LPTY	1	1	2	1	5e-06	202	217	LPTYEESMRLQQLSPG	F5H4A9	C3orf80	Uncharacterized membrane protein C3orf80	0		FALSE	FALSE	Tdark	0.114	membrane part	1		1
NEDD4_WW_4_P46934_890_928	3	151	0.00136851	1	3	0	1	-|234:325|6:5|3:31	0.000|0.004|0.000|0.001	565|568|||bait_domain||PPPY|22826439,19379695	LIG_WW_1|0|4|PPPY	0;4;PPPY	1	1	0	3	1e-06	565	580	PPPYHELSSYTYGGGS	O14641	DVL2	Segment polarity protein dishevelled homolog DVL-2	0		FALSE	FALSE	Tbio	0.019	plasma membrane part	0	G-protein coupled receptor binding	0	outflow tract morphogenesis
NEDD4_WW_4_P46934_890_928	2	2.5	8.35689e-05	1	2	0	1	-|-|3|7	0.000|0.000|0.000|0.000		LIG_WW_1|10|14|PPPY	10;14;PPPY	1	1	0	2	1e-06	190	205	DYRSETSNSFPPPYHT	O14795	UNC13B	Protein unc-13 homolog B	0		FALSE	FALSE	Tbio	0.001	synapse part	0.012	enzyme binding	0	neuromuscular junction development
NEDD4_WW_4_P46934_890_928	2	2.75	2.18403e-05	1	2	0	1	-|3:8|-|-	0.000|0.000|0.000|0.000	50|53|||bait_domain||PPAY|19158374	LIG_WW_1|10|14|PPAY	10;14;PPAY	1	1	1	1	1e-06	40	55	VYNPFETREPPPAYEP	O14828	SCAMP3	Secretory carrier-associated membrane protein 3	1	19158374	FALSE	FALSE	Tbio	0.019	extracellular exosome	0.012	enzyme binding	0.004	protein transport
NEDD4_WW_4_P46934_890_928	4	171.5	0.00289153	1	4	1	1	357:306|4|11|8	0.011|0.000|0.000|0.000	50|53|||bait_domain||PPAY|19158374	LIG_WW_1|2|6|PPAY	2;6;PPAY	3	0.995	1	4	1e-06	48	63	EPPPAYEPPAPAPLPP	O14828	SCAMP3	Secretory carrier-associated membrane protein 3	1	19158374	FALSE	FALSE	Tbio	0.019	extracellular exosome	0.012	enzyme binding	0.004	protein transport
NEDD4_WW_4_P46934_890_928	2	3.25	0.000118492	1	2	0	1	-|-|7|6	0.000|0.000|0.000|0.000		LIG_WW_1|1|5|PPPY	1;5;PPPY	2	0.684	0	2	8e-06	17	32	KPPPYLRNLSSDDANV	O14933	UBE2L6	Ubiquitin/ISG15-conjugating enzyme E2 L6	0		FALSE	FALSE	Tbio	0.06	cytosol	0	ubiquitin binding	0	modification-dependent protein catabolic process
NEDD4_WW_4_P46934_890_928	3	103.5	0.000864506	1	3	0	1	-|72:342|-|-	0.000|0.003|0.000|0.000	245|248||bait_protein|bait_domain||PPPY|11717310;245|248||bait_protein|bait_domain||PPPY|11717310	LIG_WW_1|5|9|PPPY	5;9;PPPY	1	1	1	1	1e-06	240	255	CLPEPPPPYEFSCSSA	O15049	N4BP3	NEDD4-binding protein 3	1	11717310	FALSE	FALSE	Tdark	0.002	neuron projection	1		0.027	anatomical structure development
NEDD4_WW_4_P46934_890_928	2	14.25	0.000493776	1	2	0	1	-|-|20:37|-	0.000|0.000|0.002|0.000	245|248||bait_protein|bait_domain||PPPY|11717310;245|248||bait_protein|bait_domain||PPPY|11717310	LIG_WW_1|1|5|PPPY	1;5;PPPY	3	0.829	1	1	1e-06	244	259	PPPPYEFSCSSAEEMG	O15049	N4BP3	NEDD4-binding protein 3	1	11717310	FALSE	FALSE	Tdark	0.002	neuron projection	1		0.027	anatomical structure development
NEDD4_WW_4_P46934_890_928	2	5.75	0.000165698	1	2	0	1	-|-|2|21	0.000|0.000|0.000|0.001		LIG_WW_1|2|6|PPHY	2;6;PPHY	3	0.931	0	2	1e-06	466	481	DAPPHYPPPSTAAASP	O15156	ZBTB7B	Zinc finger and BTB domain-containing protein 7B	0		FALSE	FALSE	Tbio	0.153	intracellular membrane-bounded organelle	0.112	protein binding	0.001	tissue development
NEDD4_WW_4_P46934_890_928	2	5.5	0.000200498	1	2	0	1	-|-|3:14|5	0.000|0.000|0.001|0.000		LIG_WW_1|6|10|PPQY	6;10;PPQY	2	0.913	0	2	1e-06	16	31	NLPVGYPPQYPPTAFQ	O15162	PLSCR1	Phospholipid scramblase 1	1	26186194	FALSE	TRUE	Tbio	0.002	Golgi apparatus	0.001	protein domain specific binding	0.002	cell activation
NEDD4_WW_4_P46934_890_928	2	1.25	1.13447e-05	1	2	0	1	-|5|-|-	0.000|0.000|0.000|0.000		LIG_WW_1|7|11|PPTY	7;11;PPTY	1	1	1	1	1e-06	245	260	NGRMEGPPPTYSEVMG	O15165	LDLRAD4	Low-density lipoprotein receptor class A domain-containing protein 4	1	26186194	FALSE	TRUE	Tbio	0.114	membrane part	0.112	protein binding	0	negative regulation of cellular response to growth factor stimulus
NEDD4_WW_4_P46934_890_928	4	13881	0.0921478	1	4	1	1	439:3340|41826:9910|-|9	0.073|0.296|0.000|0.000		LIG_WW_1|3|7|PPTY	3;7;PPTY	3	0.991	1	3	1e-06	249	264	EGPPPTYSEVMGHHPG	O15165	LDLRAD4	Low-density lipoprotein receptor class A domain-containing protein 4	1	26186194	FALSE	TRUE	Tbio	0.114	membrane part	0.112	protein binding	0	negative regulation of cellular response to growth factor stimulus
NEDD4_WW_4_P46934_890_928	4	31.75	0.0010789	1	4	1	1	-|-|32:65|2:28	0.000|0.000|0.003|0.001	479|484|||bait_domain||SHCTPP|15175157;484|487|||bait_domain||PPPY|15678106,15070730,11278685,12890487	LIG_WW_1|12|16|PPPY	12;16;PPPY	2	0.993	1	2	1e-06	472	487	AQSMVSGSHCTPPPPY	O15350	TP73	Tumor protein p73	1	15678106	FALSE	FALSE	Tbio	0	chromatin	0.012	enzyme binding	0	cellular response to UV
NEDD4_WW_4_P46934_890_928	3	96	0.0027702	1	3	0	1	-|2:2|230:150|-	0.000|0.000|0.011|0.000	1004|1007|||bait_domain||PPSY|23639431	LIG_WW_1|1|5|PPSY	1;5;PPSY	2	0.995	0	2	1e-06	1003	1018	PPPSYFAIVRDKEPAE	O15399	GRIN2D	Glutamate receptor ionotropic, NMDA 2D	1	23639431	FALSE	FALSE	Tclin	0.001	synapse part	0.008	molecular function regulator	0.006	establishment of localization in cell
NEDD4_WW_4_P46934_890_928	3	40.5	0.00133613	1	3	0	1	-|-|61:87|14	0.000|0.000|0.005|0.000		LIG_WW_1|6|10|PPAY	6;10;PPAY	2	0.989	0	2	1.4e-05	1012	1027	LEDVSKPPAYAYPATP	O15417	TNRC18	Trinucleotide repeat-containing gene 18 protein	0		FALSE	FALSE	Tdark	0	chromatin	0.382	binding	0.003	negative regulation of transcription, DNA-templated
NEDD4_WW_4_P46934_890_928	3	3	0.00010791	1	3	0	1	-|-|6|6	0.000|0.000|0.000|0.000		LIG_WW_1|7|11|PPRY	7;11;PPRY	1	1	1	2	2e-05	1072	1087	QALFSDIPPRYPFQAL	O15417	TNRC18	Trinucleotide repeat-containing gene 18 protein	0		FALSE	FALSE	Tdark	0	chromatin	0.382	binding	0.003	negative regulation of transcription, DNA-templated
NEDD4_WW_4_P46934_890_928	2	0.5	1.48069e-05	1	2	0	1	-|-|-|2	0.000|0.000|0.000|0.000		LIG_WW_1|3|7|PPRY;LIG_WW_1|12|16|PPHY	12;16;PPHY	1	1	1	1	2e-05	1076	1091	SDIPPRYPFQALPPHY	O15417	TNRC18	Trinucleotide repeat-containing gene 18 protein	0		FALSE	FALSE	Tdark	0	chromatin	0.382	binding	0.003	negative regulation of transcription, DNA-templated
NEDD4_WW_4_P46934_890_928	2	6.75	0.000197316	1	2	0	1	-|-|15:10|2	0.000|0.000|0.001|0.000		LIG_WW_1|3|7|PPSY	3;7;PPSY	1	1	0	2	1e-06	32	47	LTPPPSYGHQPQTGSG	O43294	TGFB1I1	Transforming growth factor beta-1-induced transcript 1 protein	0		FALSE	FALSE	Tbio	0.044	cytoplasm	0.006	signaling receptor binding	0	intracellular steroid hormone receptor signaling pathway
NEDD4_WW_4_P46934_890_928	3	40	0.0013518	1	3	0	1	5|3|51:98|3	0.000|0.000|0.005|0.000		LIG_WW_1|7|11|PPPY	7;11;PPPY	2	0.989	0	4	1e-06	269	284	LCGPESPPPPYSRLSP	O43541	SMAD6	Mothers against decapentaplegic homolog 6	1	15496141	FALSE	FALSE	Tbio	0.002	Golgi apparatus	0.006	signaling receptor binding	0	negative regulation of cellular response to growth factor stimulus
NEDD4_WW_4_P46934_890_928	3	11.5	0.00040309	1	3	0	1	-|-|6:24|16	0.000|0.000|0.001|0.000			11;15;LPQY	1	1	2	2	2.9e-05	40	55	EVELVSLLEEQLPQYR	O60296	TRAK2	Trafficking kinesin-binding protein 2	0		FALSE	FALSE	Tbio	0	cytoplasmic region	0.001	protein domain specific binding	0	lysosomal transport
NEDD4_WW_4_P46934_890_928	2	0.5	1.48069e-05	1	2	0	1	-|-|-|2	0.000|0.000|0.000|0.000			7;11;LPQY	1	1	2	1	4.6e-05	44	59	VSLLEEQLPQYRLKVD	O60296	TRAK2	Trafficking kinesin-binding protein 2	0		FALSE	FALSE	Tbio	0	cytoplasmic region	0.001	protein domain specific binding	0	lysosomal transport
NEDD4_WW_4_P46934_890_928	2	1.25	3.70173e-05	1	2	0	1	-|-|-|5	0.000|0.000|0.000|0.000			3;7;LPQY	1	1	2	1	4.6e-05	48	63	EEQLPQYRLKVDTLFL	O60296	TRAK2	Trafficking kinesin-binding protein 2	0		FALSE	FALSE	Tbio	0	cytoplasmic region	0.001	protein domain specific binding	0	lysosomal transport
NEDD4_WW_4_P46934_890_928	2	4	0.000105084	1	2	0	1	-|-|10:3|3	0.000|0.000|0.000|0.000		LIG_WW_1|3|7|PPPY	3;7;PPPY	6	0.91	0	2	1e-06	292	307	AELPPPYEAVVGQPPA	O60320	FAM189A1	Protein FAM189A1	0		FALSE	FALSE	Tdark	0.114	membrane part	1		1
NEDD4_WW_4_P46934_890_928	4	110.25	0.00341719	1	4	1	1	-|-|182:174|6:79	0.000|0.000|0.011|0.003	230|233|||bait_domain||PPSY|23667252;224|227|||bait_domain||PPPY|23667252	LIG_WW_1|0|4|PPPY;LIG_WW_1|6|10|PPSY	6;10;PPSY	5	0.978	1	2	1e-06	224	239	PPPYVAPPSYEGPHRT	O94850	DDN	Dendrin	0		FALSE	FALSE	Tbio	0.001	synapse part	0.382	binding	0.008	regulation of transcription by RNA polymerase II
NEDD4_WW_4_P46934_890_928	2	0.5	2.11631e-05	1	2	0	1	-|-|2|-	0.000|0.000|0.000|0.000	230|233|||bait_domain||PPSY|23667252	LIG_WW_1|2|6|PPSY	2;6;PPSY	1	1	1	1	1e-06	228	243	VAPPSYEGPHRTLGTK	O94850	DDN	Dendrin	0		FALSE	FALSE	Tbio	0.001	synapse part	0.382	binding	0.008	regulation of transcription by RNA polymerase II
NEDD4_WW_4_P46934_890_928	2	55	0.00182808	1	2	0	1	-|-|-|74:146	0.000|0.000|0.000|0.007		LIG_WW_1|7|11|PPPY	7;11;PPPY	1	1	0	1	1e-06	32	47	AIPAAPPPPPYPYLVT	O95415	BRI3	Brain protein I3	0		FALSE	FALSE	Tbio	0.049	plasma membrane	0.112	protein binding	0.002	leukocyte activation
NEDD4_WW_4_P46934_890_928	3	17.5	0.000580258	1	3	0	1	-|-|9:26|35	0.000|0.000|0.001|0.001			1;5;LPHY	1	1	0	2	3.6e-05	216	231	TLPHYPYGDGNRSVPQ	O95429	BAG4	BAG family molecular chaperone regulator 4	0		FALSE	FALSE	Tbio	0.049	plasma membrane	0.008	molecular function regulator	0	regulation of intracellular transport
NEDD4_WW_4_P46934_890_928	3	3.75	0.000139655	1	3	0	1	-|-|9|6	0.000|0.000|0.000|0.000	373|376||bait_protein|bait_domain||PPPY|24107629,21383157,18640976;373|376||bait_protein|bait_domain||PPPY|24107629,21383157,18640976	LIG_WW_1|9|13|PPPY	9;13;PPPY	1	1	1	2	1e-06	364	379	PAGTVNRQPPPPYPLT	O95835	LATS1	Serine/threonine-protein kinase LATS1	1	24107629	FALSE	FALSE	Tbio	0.06	cytosol	0.006	signaling receptor binding	0	hormone-mediated signaling pathway
NEDD4_WW_4_P46934_890_928	2	4.5	0.000133262	1	2	0	1	-|-|-|18	0.000|0.000|0.000|0.001	373|376||bait_protein|bait_domain||PPPY|24107629,21383157,18640976;373|376||bait_protein|bait_domain||PPPY|24107629,21383157,18640976	LIG_WW_1|5|9|PPPY	5;9;PPPY	1	1	1	1	1e-06	368	383	VNRQPPPPYPLTAANG	O95835	LATS1	Serine/threonine-protein kinase LATS1	1	24107629	FALSE	FALSE	Tbio	0.06	cytosol	0.006	signaling receptor binding	0	hormone-mediated signaling pathway
NEDD4_WW_4_P46934_890_928	2	1265.5	0.0313665	1	2	0	1	-|-|4059:1003|-	0.000|0.000|0.125|0.000		LIG_WW_1|8|12|PPCY	8;12;PPCY	3	0.998	0	1	8e-06	1566	1581	PSLIADETPPCYSLSS	O95996	APC2	Adenomatous polyposis coli protein 2	0		FALSE	FALSE	Tbio	0.001	perinuclear region of cytoplasm	0.112	protein binding	0.004	negative regulation of signal transduction
NEDD4_WW_4_P46934_890_928	3	180	0.00123856	1	3	0	1	-|390:328|-|2	0.000|0.005|0.000|0.000	167|170|||bait_domain||PPVY|15469925,11828324	LIG_WW_1|7|11|PPVY	7;11;PPVY	1	1	0	2	3.3e-05	160	175	SASLHSEPPVYANLSN	P05412	JUN	Transcription factor AP-1	1	17538020	FALSE	FALSE	Tchem	0	chromatin	0.001	protein domain specific binding	0	outflow tract morphogenesis
NEDD4_WW_4_P46934_890_928	3	112	0.00363189	1	3	0	1	-|-|-|117:331	0.000|0.000|0.000|0.015		LIG_WW_1|9|13|PPSY	9;13;PPSY	2	0.996	1	1	1e-06	196	211	TSSSLAYPPPPSYPSP	P11161	EGR2	E3 SUMO-protein ligase EGR2	0		FALSE	FALSE	Tbio	0.044	cytoplasm	0.001	protein domain specific binding	0.001	intracellular protein transport
NEDD4_WW_4_P46934_890_928	3	3.25	0.000128026	1	3	0	1	-|-|10|3	0.000|0.000|0.000|0.000		LIG_WW_1|5|9|PPSY	5;9;PPSY	1	1	1	2	1e-06	200	215	LAYPPPPSYPSPKPAT	P11161	EGR2	E3 SUMO-protein ligase EGR2	0		FALSE	FALSE	Tbio	0.044	cytoplasm	0.001	protein domain specific binding	0.001	intracellular protein transport
NEDD4_WW_4_P46934_890_928	3	2	7.82963e-05	1	3	0	1	-|-|6|2	0.000|0.000|0.000|0.000			9;13;LPAY	1	1	1	2	5.5e-05	337	352	PDHWALVSGLPAYVAQ	P16499	PDE6A	Rod cGMP-specific 3',5'-cyclic phosphodiesterase subunit alpha	0		FALSE	FALSE	Tclin	0.003	plasma membrane region	0.081	catalytic activity	0	cellular response to light stimulus
NEDD4_WW_4_P46934_890_928	2	6	0.000211239	1	2	0	1	-|-|2:12|10	0.000|0.000|0.001|0.000			5;9;LPAY	2	0.878	1	2	0.0002	341	356	ALVSGLPAYVAQNGLI	P16499	PDE6A	Rod cGMP-specific 3',5'-cyclic phosphodiesterase subunit alpha	0		FALSE	FALSE	Tclin	0.003	plasma membrane region	0.081	catalytic activity	0	cellular response to light stimulus
NEDD4_WW_4_P46934_890_928	3	5.5	0.00018372	1	3	0	1	-|-|2:8|12	0.000|0.000|0.000|0.000		LIG_WW_1|5|9|PPAY	5;9;PPAY	1	1	1	2	1e-06	232	247	ALQYPPPAYPAAKGGF	P18146	EGR1	Early growth response protein 1	0		FALSE	FALSE	Tbio	0.044	cytoplasm	0.012	enzyme binding	0	regulation of transcription from RNA polymerase II promoter in response to stress
NEDD4_WW_4_P46934_890_928	4	57.75	0.00213188	1	4	1	1	-|-|49:168|14	0.000|0.000|0.008|0.000		LIG_WW_1|1|5|PPAY	1;5;PPAY	3	0.939	1	2	1e-06	236	251	PPPAYPAAKGGFQVPM	P18146	EGR1	Early growth response protein 1	0		FALSE	FALSE	Tbio	0.044	cytoplasm	0.012	enzyme binding	0	regulation of transcription from RNA polymerase II promoter in response to stress
NEDD4_WW_4_P46934_890_928	3	8.25	0.000265129	1	3	0	1	-|3|5:15|10	0.000|0.000|0.001|0.000		LIG_WW_1|9|13|PPVY	9;13;PPVY	1	1	2	3	1e-06	188	203	LGEQQYSVPPPVYGCH	P19544	WT1	Wilms tumor protein	0		FALSE	FALSE	Tbio	0.044	cytoplasm	0.001	protein domain specific binding	0	mesenchyme development
NEDD4_WW_4_P46934_890_928	2	8.5	0.000257105	1	2	0	1	-|-|-|2:32	0.000|0.000|0.000|0.001		LIG_WW_1|5|9|PPVY	5;9;PPVY	1	1	2	1	1e-06	192	207	QYSVPPPVYGCHTPTD	P19544	WT1	Wilms tumor protein	0		FALSE	FALSE	Tbio	0.044	cytoplasm	0.001	protein domain specific binding	0	mesenchyme development
NEDD4_WW_4_P46934_890_928	2	3.5	0.000122503	1	2	0	1	-|-|-|7:7	0.000|0.000|0.000|0.000		LIG_WW_1|1|5|PPVY	1;5;PPVY	1	1	2	1	1e-06	196	211	PPPVYGCHTPTDSCTG	P19544	WT1	Wilms tumor protein	0		FALSE	FALSE	Tbio	0.044	cytoplasm	0.001	protein domain specific binding	0	mesenchyme development
NEDD4_WW_4_P46934_890_928	2	1.5	5.71332e-05	1	2	0	1	-|-|4|2	0.000|0.000|0.000|0.000			6;10;LPPY	1	1	0	2	2.1e-05	1	16	MDQNNSLPPYAQGLAS	P20226	TBP	TATA-box-binding protein	0		FALSE	FALSE	Tbio	0	chromatin	0.006	signaling receptor binding	0.001	symbiont process
NEDD4_WW_4_P46934_890_928	3	104.5	0.00361459	1	3	0	1	-|-|4:8|187:219	0.000|0.000|0.000|0.014			1;5;LPPY	9	0.983	0	2	7e-06	299	314	TLPPYQLPDSTYPTTT	P23759	PAX7	Paired box protein Pax-7	1	26304770	FALSE	FALSE	Tbio	0.153	intracellular membrane-bounded organelle	0.382	binding	0.001	tissue development
NEDD4_WW_4_P46934_890_928	3	3	7.37788e-05	1	3	0	1	2|2|-|8	0.000|0.000|0.000|0.000		LIG_WW_1|9|13|PPSY	9;13;PPSY	2	0.857	1	3	1.3e-05	1974	1989	DLTMSTAACPPSYDRV	P35498	SCN1A	Sodium channel protein type 1 subunit alpha	0		FALSE	FALSE	Tclin	0.004	cell projection part	0.594	molecular_function	0	regulation of membrane potential
NEDD4_WW_4_P46934_890_928	4	27	0.00057563	1	4	1	1	-|13:39|-|21:35	0.000|0.000|0.000|0.002		LIG_WW_1|5|9|PPSY	5;9;PPSY	4	0.769	1	2	2.7e-05	1978	1993	STAACPPSYDRVTKPI	P35498	SCN1A	Sodium channel protein type 1 subunit alpha	0		FALSE	FALSE	Tclin	0.004	cell projection part	0.594	molecular_function	0	regulation of membrane potential
NEDD4_WW_4_P46934_890_928	2	1.75	6.77147e-05	1	2	0	1	-|-|5|2	0.000|0.000|0.000|0.000		LIG_WW_1|1|5|PPQY	1;5;PPQY	1	1	0	2	1e-06	518	533	EPPQYSHTSRFPSAMV	P35680	HNF1B	Hepatocyte nuclear factor 1-beta	0		FALSE	FALSE	Tbio	0.05	protein-containing complex	0.112	protein binding	0	tube morphogenesis
NEDD4_WW_4_P46934_890_928	2	153.25	0.00109361	1	2	0	1	-|286:327|-|-	0.000|0.004|0.000|0.000			9;13;LPSY	1	1	0	1	4.2e-05	311	326	DLSRGYQETLPSYAQV	P48165	GJA8	Gap junction alpha-8 protein	0		FALSE	FALSE	Tbio	0.019	plasma membrane part	0.594	molecular_function	0.027	anatomical structure development
NEDD4_WW_4_P46934_890_928	2	6.75	0.000208824	1	2	0	1	3:3|-|7:14|-	0.000|0.000|0.001|0.000		LIG_WW_1|7|11|PPPY	7;11;PPPY	9	0.992	0	2	1e-06	824	839	ETPPVPPPPPYLASYP	P48634	PRRC2A	Protein PRRC2A	0		FALSE	FALSE	Tbio	0.019	extracellular exosome	0.382	binding	0.058	developmental process
NEDD4_WW_4_P46934_890_928	2	2.25	8.42967e-05	1	2	0	1	-|-|2:7|-	0.000|0.000|0.000|0.000			9;13;LPSY	1	1	2	1	1e-06	396	411	ASPFPASQALPSYPHS	P54259	ATN1	Atrophin-1	0		FALSE	FALSE	Tbio	0.001	perinuclear region of cytoplasm	0.001	protein domain specific binding	0.001	negative regulation of transcription by RNA polymerase II
NEDD4_WW_4_P46934_890_928	2	0.5	2.11631e-05	1	2	0	1	-|-|2|-	0.000|0.000|0.000|0.000			5;9;LPSY	1	1	2	1	1e-06	400	415	PASQALPSYPHSFPPP	P54259	ATN1	Atrophin-1	0		FALSE	FALSE	Tbio	0.001	perinuclear region of cytoplasm	0.001	protein domain specific binding	0.001	negative regulation of transcription by RNA polymerase II
NEDD4_WW_4_P46934_890_928	3	11.5	0.000371207	1	3	0	1	-|-|2:6|6:32	0.000|0.000|0.000|0.001			1;5;LPSY	1	1	2	2	1e-06	404	419	ALPSYPHSFPPPTSLS	P54259	ATN1	Atrophin-1	0		FALSE	FALSE	Tbio	0.001	perinuclear region of cytoplasm	0.001	protein domain specific binding	0.001	negative regulation of transcription by RNA polymerase II
NEDD4_WW_4_P46934_890_928	3	14.25	0.000512244	1	3	0	1	-|-|5:32|20	0.000|0.000|0.001|0.001		LIG_WW_1|4|8|PPKY	4;8;PPKY	2	0.972	0	2	1.4e-05	420	435	VSNQPPKYTQPSLPSQ	P54259	ATN1	Atrophin-1	0		FALSE	FALSE	Tbio	0.001	perinuclear region of cytoplasm	0.001	protein domain specific binding	0.001	negative regulation of transcription by RNA polymerase II
NEDD4_WW_4_P46934_890_928	3	345	0.00249389	1	3	0	1	-|623:755|-|2	0.000|0.010|0.000|0.000		LIG_WW_1|2|6|PPSY	2;6;PPSY	10	0.952	0	2	1e-06	282	297	DCPPSYEAVMGLRGDS	P81408	FAM189B	Protein FAM189B	2	2618619428514440	FALSE	TRUE	Tbio	0.114	membrane part	0.001	protein domain specific binding	1
NEDD4_WW_4_P46934_890_928	2	2.25	8.25216e-05	1	2	0	1	-|-|5|4	0.000|0.000|0.000|0.000			0;4;LPAY	1	1	0	2	2.8e-05	102	117	LPAYPTENFASQTLVP	Q01892	SPIB	Transcription factor Spi-B	0		FALSE	FALSE	Tbio	0.044	cytoplasm	0.382	binding	0.008	regulation of transcription by RNA polymerase II
NEDD4_WW_4_P46934_890_928	2	3.25	0.000110682	1	2	0	1	-|-|2|3:8	0.000|0.000|0.000|0.000			1;5;LPPY	1	1	0	2	8e-06	143	158	ALPPYSNCGDLYSEPV	Q06889	EGR3	Early growth response protein 3	0		FALSE	FALSE	Tbio	0.153	intracellular membrane-bounded organelle	0.382	binding	0.003	locomotion
NEDD4_WW_4_P46934_890_928	2	25.5	0.000860573	1	2	0	1	-|-|40:62|-	0.000|0.000|0.003|0.000		LIG_WW_1|7|11|PPEY	7;11;PPEY	1	1	0	1	1e-06	125	140	YLEDLPPPPEYELAPS	Q12849	GRSF1	G-rich sequence factor 1	0		FALSE	FALSE	Tbio	0.044	cytoplasm	0.382	binding	0.004	anatomical structure morphogenesis
NEDD4_WW_4_P46934_890_928	2	5	0.000176157	1	2	0	1	-|-|3:11|6	0.000|0.000|0.001|0.000			0;4;LPDY	1	1	0	2	2e-05	428	443	LPDYSLPPVTSSSSSS	Q12948	FOXC1	Forkhead box protein C1	0		FALSE	FALSE	Tbio	0	chromatin	0.112	protein binding	0	blood vessel morphogenesis
NEDD4_WW_4_P46934_890_928	4	267.25	0.00914875	1	4	1	1	-|2|3:26|434:604	0.000|0.000|0.001|0.035			6;10;LPSY	4	0.984	1	3	2e-05	2397	2412	LTAEESLPSYLESSRV	Q12955	ANK3	Ankyrin-3	0		FALSE	FALSE	Tbio	0.001	synapse part	0.112	protein binding	0	neuromuscular junction development
NEDD4_WW_4_P46934_890_928	3	7.25	0.000240354	1	3	0	1	-|-|11:16|2	0.000|0.000|0.001|0.000			2;6;LPSY	2	0.988	1	2	1.7e-05	2401	2416	ESLPSYLESSRVNTPV	Q12955	ANK3	Ankyrin-3	0		FALSE	FALSE	Tbio	0.001	synapse part	0.112	protein binding	0	neuromuscular junction development
NEDD4_WW_4_P46934_890_928	2	5.25	0.000174541	1	2	0	1	-|-|6|15	0.000|0.000|0.000|0.000		LIG_WW_1|2|6|PPPY	2;6;PPPY	2	0.989	0	2	1e-06	986	1001	EAPPPYSPIGDDVQLL	Q13017	ARHGAP5	Rho GTPase-activating protein 5	0		FALSE	FALSE	Tbio	0.044	cytoplasm	0.001	protein domain specific binding	0.008	regulation of intracellular signal transduction
NEDD4_WW_4_P46934_890_928	2	0.75	6.8068e-06	1	2	0	1	-|3|-|-	0.000|0.000|0.000|0.000		LIG_WW_1|9|13|PPPY	9;13;PPPY	1	1	1	1	7e-06	150	165	QADSSSATLPPPYQLI	Q13480	GAB1	GRB2-associated-binding protein 1	0		FALSE	FALSE	Tbio	0.06	cytosol	0.013	transferase activity	0.002	positive regulation of intracellular signal transduction
NEDD4_WW_4_P46934_890_928	2	1.5	4.44208e-05	1	2	0	1	-|-|-|6	0.000|0.000|0.000|0.000		LIG_WW_1|1|5|PPPY	1;5;PPPY	1	1	1	1	1.4e-05	158	173	LPPPYQLINVPPHLET	Q13480	GAB1	GRB2-associated-binding protein 1	0		FALSE	FALSE	Tbio	0.06	cytosol	0.013	transferase activity	0.002	positive regulation of intracellular signal transduction
NEDD4_WW_4_P46934_890_928	3	4.25	8.03297e-05	1	3	0	1	4|7|-|6	0.000|0.000|0.000|0.000	871|874|||bait_domain||PPPY|11278422,25436413	LIG_WW_1|11|15|PPPY	11;15;PPPY	1	1	1	3	1e-06	860	875	DVYLEEYPPYPPPPYP	Q13625	TP53BP2	Apoptosis-stimulating of p53 protein 2	0		FALSE	FALSE	Tbio	0.001	perinuclear region of cytoplasm	0.001	protein domain specific binding	0.002	regulation of cellular localization
NEDD4_WW_4_P46934_890_928	2	0.5	1.02258e-05	1	2	0	1	-|-|2|-	0.000|0.000|0.000|0.000	871|874|||bait_domain||PPPY|11278422,25436413	LIG_WW_1|7|11|PPPY	7;11;PPPY	1	1	1	1	1e-06	864	879	EEYPPYPPPPYPSGEP	Q13625	TP53BP2	Apoptosis-stimulating of p53 protein 2	0		FALSE	FALSE	Tbio	0.001	perinuclear region of cytoplasm	0.001	protein domain specific binding	0.002	regulation of cellular localization
NEDD4_WW_4_P46934_890_928	2	3	8.88415e-05	1	2	0	1	-|-|-|12	0.000|0.000|0.000|0.000	642|645|||bait_domain||PPPY|25092867	LIG_WW_1|9|13|PPPY	9;13;PPPY	2	0.895	2	1	1e-06	633	648	THDNTRYSPPPPYSSH	Q13635	PTCH1	Protein patched homolog 1	1	25092867	FALSE	FALSE	Tbio	0.001	perinuclear region of cytoplasm	0	G-protein coupled receptor binding	0	tube morphogenesis
NEDD4_WW_4_P46934_890_928	2	1.5	4.44208e-05	1	2	0	1	-|-|-|6	0.000|0.000|0.000|0.000	642|645|||bait_domain||PPPY|25092867	LIG_WW_1|5|9|PPPY	5;9;PPPY	1	1	2	1	1e-06	637	652	TRYSPPPPYSSHSFAH	Q13635	PTCH1	Protein patched homolog 1	1	25092867	FALSE	FALSE	Tbio	0.001	perinuclear region of cytoplasm	0	G-protein coupled receptor binding	0	tube morphogenesis
NEDD4_WW_4_P46934_890_928	2	1.75	7.40709e-05	1	2	0	1	-|-|7|-	0.000|0.000|0.000|0.000	642|645|||bait_domain||PPPY|25092867	LIG_WW_1|1|5|PPPY	1;5;PPPY	1	1	2	1	1e-06	641	656	PPPPYSSHSFAHETQI	Q13635	PTCH1	Protein patched homolog 1	1	25092867	FALSE	FALSE	Tbio	0.001	perinuclear region of cytoplasm	0	G-protein coupled receptor binding	0	tube morphogenesis
NEDD4_WW_4_P46934_890_928	3	102	0.00304501	1	3	0	1	-|-|180:123|17:88	0.000|0.000|0.009|0.003	309|312|||bait_domain||PPPY|15138260	LIG_WW_1|1|5|PPPY	1;5;PPPY	3	0.995	0	2	1e-06	308	323	LPPPYPGAPQNQSGPF	Q13761	RUNX3	Runt-related transcription factor 3	0		FALSE	FALSE	Tbio	0	chromatin	0.382	binding	0.001	negative regulation of transcription by RNA polymerase II
NEDD4_WW_4_P46934_890_928	2	3.75	0.000129906	1	2	0	1	-|-|-|7:8	0.000|0.000|0.000|0.001	325|328|||bait_domain||PPSY|16223724,22045023,22632819	LIG_WW_1|9|13|PPSY	9;13;PPSY	1	1	2	1	1e-06	316	331	AEMLQNLTPPPSYAAT	Q13887	KLF5	Krueppel-like factor 5	0		FALSE	FALSE	Tbio	0.002	Golgi apparatus	0.112	protein binding	0.001	plasma membrane bounded cell projection organization
NEDD4_WW_4_P46934_890_928	4	136.25	0.000783233	1	4	1	1	-|451:91|-|3	0.000|0.003|0.000|0.000	325|328|||bait_domain||PPSY|16223724,22045023,22632819	LIG_WW_1|5|9|PPSY	5;9;PPSY	3	0.993	2	2	1e-06	320	335	QNLTPPPSYAATIASK	Q13887	KLF5	Krueppel-like factor 5	0		FALSE	FALSE	Tbio	0.002	Golgi apparatus	0.112	protein binding	0.001	plasma membrane bounded cell projection organization
NEDD4_WW_4_P46934_890_928	4	134.75	0.00272667	1	4	1	1	16:279|11:99|54:52|2:26	0.006|0.001|0.003|0.001	325|328|||bait_domain||PPSY|16223724,22045023,22632819	LIG_WW_1|1|5|PPSY	1;5;PPSY	2	0.996	2	4	1e-06	324	339	PPPSYAATIASKLAIH	Q13887	KLF5	Krueppel-like factor 5	0		FALSE	FALSE	Tbio	0.002	Golgi apparatus	0.112	protein binding	0.001	plasma membrane bounded cell projection organization
NEDD4_WW_4_P46934_890_928	2	4	0.000123842	1	2	0	1	-|-|-|2:14	0.000|0.000|0.000|0.000	423|426|||bait_domain||PPPY|10228168	LIG_WW_1|9|13|PPPY	9;13;PPPY	1	1	2	1	1e-06	414	429	ATTHYHTYLPPPYPGS	Q13950	RUNX2	Runt-related transcription factor 2	0		FALSE	FALSE	Tbio	0	chromatin	0.001	protein domain specific binding	0	T cell activation
NEDD4_WW_4_P46934_890_928	2	3	0.000126979	1	2	0	1	-|-|12|-	0.000|0.000|0.001|0.000	423|426|||bait_domain||PPPY|10228168	LIG_WW_1|5|9|PPPY	5;9;PPPY	2	0.857	2	1	1e-06	418	433	YHTYLPPPYPGSSQSQ	Q13950	RUNX2	Runt-related transcription factor 2	0		FALSE	FALSE	Tbio	0	chromatin	0.001	protein domain specific binding	0	T cell activation
NEDD4_WW_4_P46934_890_928	3	284	0.00943972	1	3	0	1	4:10|2|-|401:719	0.000|0.000|0.000|0.037			-	7	0.982	0	3	1e-06	859	874	NAPPYQPPPPFTAPME	Q14118	DAG1	Dystroglycan	0		FALSE	FALSE	Tbio	0.001	synapse part	0.001	protein domain specific binding	0	interaction with host
NEDD4_WW_4_P46934_890_928	2	6.75	0.000191847	1	2	0	1	-|-|16:9|2	0.000|0.000|0.001|0.000			-	1	1	0	2	3e-05	355	370	VPEPLPPSFDDHLACQ	Q14153	FAM53B	Protein FAM53B	0		FALSE	FALSE	Tdark	0.153	intracellular membrane-bounded organelle	1		0.005	positive regulation of signal transduction
NEDD4_WW_4_P46934_890_928	2	6	6.46613e-05	1	2	0	1	-|5:16|-|3	0.000|0.000|0.000|0.000	1974|1977|||bait_domain||PPSY|15548568	LIG_WW_1|5|9|PPSY	5;9;PPSY	1	1	0	2	7e-06	1969	1984	SSTSFPPSYDSVTRAT	Q14524	SCN5A	Sodium channel protein type 5 subunit alpha	1	15217910	FALSE	FALSE	Tclin	0.001	perinuclear region of cytoplasm	0.001	protein domain specific binding	0	regulation of sodium ion transmembrane transport
NEDD4_WW_4_P46934_890_928	3	3.25	0.000110732	1	3	0	1	-|-|2:6|5	0.000|0.000|0.000|0.000		LIG_WW_1|7|11|PPPY	7;11;PPPY	1	1	1	2	1e-06	366	381	VQTPSHPPPPYPFGSQ	Q14686	NCOA6	Nuclear receptor coactivator 6	0		FALSE	FALSE	Tbio	0.001	transferase complex	0.006	signaling receptor binding	0	glucocorticoid receptor signaling pathway
NEDD4_WW_4_P46934_890_928	2	0.5	1.48069e-05	1	2	0	1	-|-|-|2	0.000|0.000|0.000|0.000		LIG_WW_1|3|7|PPPY	3;7;PPPY	1	1	1	1	1e-06	370	385	SHPPPPYPFGSQQASQ	Q14686	NCOA6	Nuclear receptor coactivator 6	0		FALSE	FALSE	Tbio	0.001	transferase complex	0.006	signaling receptor binding	0	glucocorticoid receptor signaling pathway
NEDD4_WW_4_P46934_890_928	2	26.25	0.000897786	1	2	0	1	-|-|39:66|-	0.000|0.000|0.004|0.000		LIG_WW_1|0|4|PPGY	0;4;PPGY	3	0.929	0	1	5e-06	970	985	PPGYPSQPVEQRPLQQ	Q14686	NCOA6	Nuclear receptor coactivator 6	0		FALSE	FALSE	Tbio	0.001	transferase complex	0.006	signaling receptor binding	0	glucocorticoid receptor signaling pathway
NEDD4_WW_4_P46934_890_928	2	3.5	0.000138608	1	2	0	1	-|-|11|3	0.000|0.000|0.000|0.000		LIG_WW_1|3|7|PPMY	3;7;PPMY	3	0.846	0	2	2e-05	434	449	VACPPMYHLMKFIPLY	Q14694	USP10	Ubiquitin carboxyl-terminal hydrolase 10	0		FALSE	FALSE	Tchem	0.035	vesicle	0.012	catalytic activity, acting on a protein	0	regulation of autophagy
NEDD4_WW_4_P46934_890_928	2	2.75	9.41505e-05	1	2	0	1	-|-|4|7	0.000|0.000|0.000|0.000		LIG_WW_1|3|7|PPPY	3;7;PPPY	1	1	0	2	3e-06	48	63	LGEPPPYGAAPIGIPR	Q14934	NFATC4	Nuclear factor of activated T-cells, cytoplasmic 4	0		FALSE	FALSE	Tbio	0.05	protein-containing complex	0.006	signaling receptor binding	0	cellular response to UV
NEDD4_WW_4_P46934_890_928	2	1	3.597e-05	1	2	0	1	-|-|2|2	0.000|0.000|0.000|0.000		LIG_WW_1|10|14|PPLY	10;14;PPLY	1	1	0	2	9e-06	736	751	YLSEGFGYGMPPLYPQ	Q14934	NFATC4	Nuclear factor of activated T-cells, cytoplasmic 4	0		FALSE	FALSE	Tbio	0.05	protein-containing complex	0.006	signaling receptor binding	0	cellular response to UV
NEDD4_WW_4_P46934_890_928	3	35.5	0.00113533	1	3	0	1	8|-|59:75|-	0.000|0.000|0.004|0.000		LIG_WW_1|4|8|PPPY	4;8;PPPY	1	1	0	2	1e-06	301	316	ASDPPPPYSDFHPNNQ	Q15018	ABRAXAS2	BRISC complex subunit Abraxas 2	0		FALSE	FALSE	Tbio	0.044	cytoplasm	0.112	protein binding	0.002	protein modification by small protein conjugation or removal
NEDD4_WW_4_P46934_890_928	3	19	0.000240103	1	3	0	1	-|9:52|-|15	0.000|0.001|0.000|0.000	39|42||bait_protein|bait_domain||PPAY|22070932,11342538;39|42||bait_protein|bait_domain||PPAY|22070932,11342538	LIG_WW_1|11|15|PPAY	11;15;PPAY	1	1	2	2	5e-06	28	43	HLPQAPPYTDAPPAYS	Q15038	DAZAP2	DAZ-associated protein 2	2	1671356911342530	FALSE	FALSE	Tbio	0.044	cytoplasm	0.001	protein domain specific binding	1
NEDD4_WW_4_P46934_890_928	2	5.75	0.000175666	1	2	0	1	-|-|-|2:21	0.000|0.000|0.000|0.001	39|42||bait_protein|bait_domain||PPAY|22070932,11342538;39|42||bait_protein|bait_domain||PPAY|22070932,11342538	LIG_WW_1|7|11|PPAY	7;11;PPAY	1	1	2	1	3e-06	32	47	APPYTDAPPAYSELYR	Q15038	DAZAP2	DAZ-associated protein 2	2	1671356911342530	FALSE	FALSE	Tbio	0.044	cytoplasm	0.001	protein domain specific binding	1
NEDD4_WW_4_P46934_890_928	3	3.25	4.34599e-05	1	3	0	1	6:4|3|-|-	0.000|0.000|0.000|0.000	39|42||bait_protein|bait_domain||PPAY|22070932,11342538;39|42||bait_protein|bait_domain||PPAY|22070932,11342538	LIG_WW_1|3|7|PPAY	3;7;PPAY	2	0.818	2	2	3e-06	36	51	TDAPPAYSELYRPSFV	Q15038	DAZAP2	DAZ-associated protein 2	2	1671356911342530	FALSE	FALSE	Tbio	0.044	cytoplasm	0.001	protein domain specific binding	1
NEDD4_WW_4_P46934_890_928	2	81.75	0.00292192	1	2	0	1	-|-|-|186:141	0.000|0.000|0.000|0.012	1053|1056||bait_protein|bait_domain||PPAY|19193720,18334649,19047365,19561640;1053|1056||bait_protein|bait_domain||PPAY|19193720,18334649,19047365,19561640	LIG_WW_1|8|12|PPAY	8;12;PPAY	1	1	0	1	1e-06	1045	1060	RSEIGHSPPPAYTPMS	Q15303	ERBB4	Receptor tyrosine-protein kinase erbB-4	1	19193720	FALSE	FALSE	Tclin	0.003	plasma membrane region	0.006	signaling receptor binding	0	positive regulation of phosphatidylinositol 3-kinase signaling
NEDD4_WW_4_P46934_890_928	2	3.25	0.000108957	1	2	0	1	-|-|4|9	0.000|0.000|0.000|0.000		LIG_WW_1|4|8|PPAY	4;8;PPAY	1	1	0	2	1e-06	124	139	EPPPPPAYRTGSLKPN	Q15654	TRIP6	Thyroid receptor-interacting protein 6	0		FALSE	FALSE	Tbio	0.049	plasma membrane	0.006	signaling receptor binding	0.017	regulation of localization
NEDD4_WW_4_P46934_890_928	2	22.75	0.000203451	1	2	0	1	2|43:40|-|2:4	0.000|0.001|0.000|0.000		LIG_WW_1|8|12|PPSY	8;12;PPSY	2	0.98	0	3	1e-06	1947	1962	DATSSTTSPPSYDSVT	Q15858	SCN9A	Sodium channel protein type 9 subunit alpha	0		FALSE	FALSE	Tclin	0.005	cell projection	0.382	binding	0	regulation of membrane potential
NEDD4_WW_4_P46934_890_928	4	976	0.0227628	1	4	1	1	-|6|3377:509|3:9	0.000|0.000|0.091|0.000		LIG_WW_1|8|12|PPPY	8;12;PPPY	4	0.998	1	3	1e-06	186	201	EVFCPLDPPPPYEAVV	Q15884	FAM189A2	Protein FAM189A2	2	2618619428514440	FALSE	TRUE	Tdark	0.114	membrane part	1		1
NEDD4_WW_4_P46934_890_928	3	22.25	0.00030446	1	3	0	1	-|3:66|8:5|2:5	0.000|0.001|0.000|0.000		LIG_WW_1|0|4|PPPY	0;4;PPPY	2	0.978	1	3	1e-06	194	209	PPPYEAVVSQMDQEQG	Q15884	FAM189A2	Protein FAM189A2	2	2618619428514440	FALSE	TRUE	Tdark	0.114	membrane part	1		1
NEDD4_WW_4_P46934_890_928	2	4	0.00013383	1	2	0	1	-|-|3:7|6	0.000|0.000|0.000|0.000			3;7;LPVY	1	1	1	2	0.0003	821	836	TVDLPVYVLQEVLPSS	Q2QGD7	ZXDC	Zinc finger protein ZXDC	0		FALSE	FALSE	Tbio	0.153	intracellular membrane-bounded organelle	0.001	protein domain specific binding	0.019	positive regulation of nitrogen compound metabolic process
NEDD4_WW_4_P46934_890_928	2	0.5	2.11631e-05	1	2	0	1	-|-|2|-	0.000|0.000|0.000|0.000	166|169|||bait_domain||PPPY|11042109	LIG_WW_1|10|14|PPPY	10;14;PPPY	1	1	2	1	1e-06	156	171	ATQLYVPTDAPPPYSL	Q3B7T3	BEAN1	Protein BEAN1	0		FALSE	FALSE	Tbio	0.114	membrane part	1		1
NEDD4_WW_4_P46934_890_928	2	0.75	3.17447e-05	1	2	0	1	-|-|3|-	0.000|0.000|0.000|0.000	166|169|||bait_domain||PPPY|11042109	LIG_WW_1|6|10|PPPY	6;10;PPPY	1	1	2	1	1e-06	160	175	YVPTDAPPPYSLTDSC	Q3B7T3	BEAN1	Protein BEAN1	0		FALSE	FALSE	Tbio	0.114	membrane part	1		1
NEDD4_WW_4_P46934_890_928	3	3.75	4.4303e-05	1	3	0	1	-|13|-|2	0.000|0.000|0.000|0.000	166|169|||bait_domain||PPPY|11042109	LIG_WW_1|2|6|PPPY	2;6;PPPY	1	1	2	2	1e-06	164	179	DAPPPYSLTDSCPTLD	Q3B7T3	BEAN1	Protein BEAN1	0		FALSE	FALSE	Tbio	0.114	membrane part	1		1
NEDD4_WW_4_P46934_890_928	2	0.5	2.11631e-05	1	2	0	1	-|-|2|-	0.000|0.000|0.000|0.000			11;15;LPPY	1	1	2	1	2e-06	472	487	LDTSKLSTDQRLPPYP	Q53ET0	CRTC2	CREB-regulated transcription coactivator 2	0		FALSE	FALSE	Tbio	0.019	extracellular exosome	0.112	protein binding	0.001	symbiont process
NEDD4_WW_4_P46934_890_928	2	0.5	2.11631e-05	1	2	0	1	-|-|2|-	0.000|0.000|0.000|0.000			7;11;LPPY	1	1	2	1	1e-06	476	491	KLSTDQRLPPYPYSSP	Q53ET0	CRTC2	CREB-regulated transcription coactivator 2	0		FALSE	FALSE	Tbio	0.019	extracellular exosome	0.112	protein binding	0.001	symbiont process
NEDD4_WW_4_P46934_890_928	4	110	0.00306273	1	4	1	1	-|-|289:147|4	0.000|0.000|0.012|0.000			3;7;LPPY	2	0.996	2	2	1e-06	480	495	DQRLPPYPYSSPSLVL	Q53ET0	CRTC2	CREB-regulated transcription coactivator 2	0		FALSE	FALSE	Tbio	0.019	extracellular exosome	0.112	protein binding	0.001	symbiont process
NEDD4_WW_4_P46934_890_928	2	2.5	9.94594e-05	1	2	0	1	-|-|8|2	0.000|0.000|0.000|0.000		LIG_WW_1|3|7|PPTY	3;7;PPTY	1	1	0	2	1e-06	272	287	VYHPPTYHDMLPAFMC	Q5JSZ5	PRRC2B	Protein PRRC2B	0		FALSE	FALSE	Tdark	1		0.382	binding	0.058	developmental process
NEDD4_WW_4_P46934_890_928	3	132.75	0.00445868	1	3	0	1	-|7:11|2:3|231:277	0.000|0.000|0.000|0.018		LIG_WW_1|0|4|PPPY	0;4;PPPY	6	0.972	0	3	1e-06	1279	1294	PPPYLPPQQPSLPPPP	Q5JU85	IQSEC2	IQ motif and SEC7 domain-containing protein 2	0		FALSE	FALSE	Tbio	0.044	cytoplasm	0.008	molecular function regulator	0.008	regulation of intracellular signal transduction
NEDD4_WW_4_P46934_890_928	2	7.75	0.000262548	1	2	0	1	-|-|5:14|12	0.000|0.000|0.001|0.000		LIG_WW_1|8|12|PPGY	8;12;PPGY	1	1	0	2	1e-06	368	383	TDVLLGPPPPGYHPFL	Q5T089	MORN1	MORN repeat-containing protein 1	0		FALSE	FALSE	Tdark	1		1		1
NEDD4_WW_4_P46934_890_928	3	17.75	0.000653514	1	3	0	1	-|-|8:46|17	0.000|0.000|0.002|0.001			0;4;LPCY	1	1	0	2	4.6e-05	40	55	LPCYSSGGAPSNSGPQ	Q5T6X4	FAM162B	Protein FAM162B	0		FALSE	FALSE	Tdark	0.114	membrane part	1		1
NEDD4_WW_4_P46934_890_928	2	2.25	7.24718e-05	1	2	0	1	-|-|3:4|2	0.000|0.000|0.000|0.000			9;13;LPPY	1	1	0	2	3.1e-05	715	730	LAGGPCVGGLPPYATF	Q6GQQ9	OTUD7B	OTU domain-containing protein 7B	0		FALSE	FALSE	Tbio	0.044	cytoplasm	0.012	catalytic activity, acting on a protein	0	adaptive immune response
NEDD4_WW_4_P46934_890_928	3	222	0.00690917	1	3	0	1	-|-|420:403|6:59	0.000|0.000|0.026|0.002		LIG_WW_1|3|7|PPPY	3;7;PPPY	3	0.995	0	2	1e-05	763	778	ALLPPPYRVADSYSNG	Q6GQQ9	OTUD7B	OTU domain-containing protein 7B	0		FALSE	FALSE	Tbio	0.044	cytoplasm	0.012	catalytic activity, acting on a protein	0	adaptive immune response
NEDD4_WW_4_P46934_890_928	2	6.25	0.000204384	1	2	0	1	-|-|11:14|-	0.000|0.000|0.001|0.000			10;14;LPPY	1	1	1	1	3e-06	284	299	PSCTPGHMPTLPPYQP	Q6NTF9	RHBDD2	Rhomboid domain-containing protein 2	0		FALSE	FALSE	Tbio	0.001	perinuclear region of cytoplasm	0.012	catalytic activity, acting on a protein	1
NEDD4_WW_4_P46934_890_928	4	48.75	0.00159413	1	4	1	1	-|-|80:105|10	0.000|0.000|0.006|0.000			2;6;LPPY	5	0.992	1	2	1e-06	292	307	PTLPPYQPASGLCYVQ	Q6NTF9	RHBDD2	Rhomboid domain-containing protein 2	0		FALSE	FALSE	Tbio	0.001	perinuclear region of cytoplasm	0.012	catalytic activity, acting on a protein	1
NEDD4_WW_4_P46934_890_928	2	3.5	0.000100957	1	2	0	1	-|3|4|7	0.000|0.000|0.000|0.000			8;12;LPSY	1	1	0	3	3.1e-05	44	59	SEGTDNGDLPSYVSAF	Q6NUQ1	RINT1	RAD50-interacting protein 1	0		FALSE	FALSE	Tbio	0.05	protein-containing complex	1		0	regulation of intracellular transport
NEDD4_WW_4_P46934_890_928	3	25	0.000801129	1	3	0	1	-|-|47:53|-	0.000|0.000|0.003|0.000		LIG_WW_1|9|13|PPPY	9;13;PPPY	1	1	1	1	1e-06	436	451	TEAQAQVSPPPPYPAP	Q6UUV7	CRTC3	CREB-regulated transcription coactivator 3	0		FALSE	FALSE	Tbio	0.044	cytoplasm	0.112	protein binding	0.001	symbiont process
NEDD4_WW_4_P46934_890_928	3	11	0.000180377	1	3	0	1	-|5:22|9:6|2	0.000|0.000|0.000|0.000		LIG_WW_1|1|5|PPPY	1;5;PPPY	3	0.953	1	3	1e-06	444	459	PPPPYPAPQELTQPLL	Q6UUV7	CRTC3	CREB-regulated transcription coactivator 3	0		FALSE	FALSE	Tbio	0.044	cytoplasm	0.112	protein binding	0.001	symbiont process
NEDD4_WW_4_P46934_890_928	2	1.5	3.02389e-05	1	2	0	1	-|4|2|-	0.000|0.000|0.000|0.000		LIG_WW_1|7|11|PPDY	7;11;PPDY	1	1	0	2	4.5e-05	87	102	QSNADALPPDYSVVRG	Q6UWN5	LYPD5	Ly6/PLAUR domain-containing protein 5	0		FALSE	FALSE	Tdark	0.049	plasma membrane	0.112	protein binding	0.019	cellular protein modification process
NEDD4_WW_4_P46934_890_928	2	2	7.51182e-05	1	2	0	1	-|-|5|3	0.000|0.000|0.000|0.000			0;4;LPPY	2	0.967	0	2	1e-06	226	241	LPPYPEHLTSPLSPAQ	Q6ZMS7	ZNF783	Protein ZNF783	0		FALSE	FALSE	Tdark	0.153	intracellular membrane-bounded organelle	0.112	protein binding	0.027	regulation of transcription, DNA-templated
NEDD4_WW_4_P46934_890_928	2	161.75	0.00457677	1	2	0	1	-|-|415:232|-	0.000|0.000|0.018|0.000		LIG_WW_1|11|15|PPPY	11;15;PPPY	2	0.995	0	1	5e-06	636	651	QPSLSSCRHYMPPPYA	Q6ZNA4	RNF111	E3 ubiquitin-protein ligase Arkadia	0		FALSE	FALSE	Tbio	0.044	cytoplasm	0	ubiquitin-like protein binding	0	regulation of cellular response to growth factor stimulus
NEDD4_WW_4_P46934_890_928	2	0.5	2.11631e-05	1	2	0	1	-|-|2|-	0.000|0.000|0.000|0.000			5;9;LPPY	2	0.75	1	1	8e-06	586	601	ASDDALPPYSELELTR	Q71H61	ILDR2	Immunoglobulin-like domain-containing receptor 2	0		FALSE	FALSE	Tdark	0.114	membrane part	1		0.004	protein transport
NEDD4_WW_4_P46934_890_928	2	0.5	1.02258e-05	1	2	0	1	-|-|2|-	0.000|0.000|0.000|0.000			1;5;LPPY	2	0.286	1	1	8e-06	590	605	ALPPYSELELTRGPSY	Q71H61	ILDR2	Immunoglobulin-like domain-containing receptor 2	0		FALSE	FALSE	Tdark	0.114	membrane part	1		0.004	protein transport
NEDD4_WW_4_P46934_890_928	3	221.5	0.00551401	1	3	0	1	-|-|702:177|7	0.000|0.000|0.022|0.000		LIG_WW_1|9|13|PPPY	9;13;PPPY	1	1	0	2	1e-06	56	71	HPAVLPGEDPPPYSPL	Q86T03	PIP4P1	Type 1 phosphatidylinositol 4,5-bisphosphate 4-phosphatase	0		FALSE	FALSE	Tbio	0.114	membrane part	0.081	catalytic activity	0.165	primary metabolic process
NEDD4_WW_4_P46934_890_928	2	2.75	0.000103685	1	2	0	1	-|-|7|4	0.000|0.000|0.000|0.000			7;11;LPSY	1	1	0	2	5e-06	100	115	GLDCDPALPSYPKSYA	Q86UD4	ZNF329	Zinc finger protein 329	0		FALSE	FALSE	Tdark	0.153	intracellular membrane-bounded organelle	0.382	binding	0.027	regulation of transcription, DNA-templated
NEDD4_WW_4_P46934_890_928	2	7.75	0.00026942	1	2	0	1	-|-|2:14|15	0.000|0.000|0.001|0.000			2;6;LPAY	1	1	0	2	1.2e-05	219	234	TNLPAYPVPQHPPHRT	Q86UW9	DTX2	Probable E3 ubiquitin-protein ligase DTX2	0		FALSE	FALSE	Tbio	0.044	cytoplasm	0.013	transferase activity	0.001	protein ubiquitination
NEDD4_WW_4_P46934_890_928	2	1	3.597e-05	1	2	0	1	-|-|2|2	0.000|0.000|0.000|0.000		LIG_WW_1|8|12|PPPY	8;12;PPPY	1	1	0	2	1e-06	225	240	LANVIAPPPPPYTPNP	Q86XN7	PROSER1	Proline and serine-rich protein 1	0		FALSE	FALSE	Tdark	1		1		1
NEDD4_WW_4_P46934_890_928	2	3.75	0.000111052	1	2	0	1	-|-|-|15	0.000|0.000|0.000|0.000	256|259|||bait_domain||PPSY|26854353	LIG_WW_1|6|10|PPSY	6;10;PPSY	2	0.992	1	1	1e-06	250	265	ASEVGSPPSYSEALLD	Q86YD5	LDLRAD3	Low-density lipoprotein receptor class A domain-containing protein 3	0		FALSE	FALSE	Tbio	0.049	plasma membrane	0.382	binding	0	receptor-mediated endocytosis
NEDD4_WW_4_P46934_890_928	3	12.75	0.000216327	1	3	0	1	-|2:29|-|20	0.000|0.000|0.000|0.001	256|259|||bait_domain||PPSY|26854353	LIG_WW_1|2|6|PPSY	2;6;PPSY	1	1	1	2	1e-06	254	269	GSPPSYSEALLDQRPA	Q86YD5	LDLRAD3	Low-density lipoprotein receptor class A domain-containing protein 3	0		FALSE	FALSE	Tbio	0.049	plasma membrane	0.382	binding	0	receptor-mediated endocytosis
NEDD4_WW_4_P46934_890_928	4	143	0.00199534	1	4	1	1	-|75:366|55:72|4	0.000|0.004|0.004|0.000	275|278|||bait_domain||PPPY|26854353	LIG_WW_1|9|13|PPPY	9;13;PPPY	4	0.742	1	3	1e-06	266	281	QRPAWYDLPPPPYSSD	Q86YD5	LDLRAD3	Low-density lipoprotein receptor class A domain-containing protein 3	0		FALSE	FALSE	Tbio	0.049	plasma membrane	0.382	binding	0	receptor-mediated endocytosis
NEDD4_WW_4_P46934_890_928	3	11.75	0.000134676	1	3	0	1	11|2:34|-|-	0.000|0.000|0.000|0.000	275|278|||bait_domain||PPPY|26854353	LIG_WW_1|1|5|PPPY	1;5;PPPY	2	0.959	1	2	1e-06	274	289	PPPPYSSDTESLNQAD	Q86YD5	LDLRAD3	Low-density lipoprotein receptor class A domain-containing protein 3	0		FALSE	FALSE	Tbio	0.049	plasma membrane	0.382	binding	0	receptor-mediated endocytosis
NEDD4_WW_4_P46934_890_928	4	78.75	0.00126198	1	4	1	1	-|31:186|43:55|-	0.000|0.002|0.003|0.000		LIG_WW_1|8|12|PPPY	8;12;PPPY	5	0.97	1	2	1e-06	103	118	CRPQELDQPPPYSTVV	Q8IV31	TMEM139	Transmembrane protein 139	1	26186194	FALSE	TRUE	Tdark	0.114	membrane part	1		1
NEDD4_WW_4_P46934_890_928	4	6912.75	0.133489	1	4	1	1	14409:7865|18|-|2598:2761	0.347|0.000|0.000|0.187		LIG_WW_1|4|8|PPPY	4;8;PPPY	7	0.995	1	3	1e-06	107	122	ELDQPPPYSTVVIPPA	Q8IV31	TMEM139	Transmembrane protein 139	1	26186194	FALSE	TRUE	Tdark	0.114	membrane part	1		1
NEDD4_WW_4_P46934_890_928	2	1.75	5.18242e-05	1	2	0	1	-|-|-|7	0.000|0.000|0.000|0.000		LIG_WW_1|5|9|PPAY	5;9;PPAY	1	1	1	1	5e-06	187	202	EPLTPPPAYDVCFGHP	Q8IV31	TMEM139	Transmembrane protein 139	1	26186194	FALSE	TRUE	Tdark	0.114	membrane part	1		1
NEDD4_WW_4_P46934_890_928	3	4.75	7.39169e-05	1	3	0	1	-|13|-|6	0.000|0.000|0.000|0.000		LIG_WW_1|1|5|PPAY	1;5;PPAY	3	0.413	1	2	2e-06	191	206	PPPAYDVCFGHPDDDS	Q8IV31	TMEM139	Transmembrane protein 139	1	26186194	FALSE	TRUE	Tdark	0.114	membrane part	1		1
NEDD4_WW_4_P46934_890_928	3	78.5	0.00194451	1	3	0	1	-|-|252:62|-	0.000|0.000|0.008|0.000		LIG_WW_1|5|9|PPPY	5;9;PPPY	1	1	1	1	1e-06	522	537	EEAGPPPPYHDALYFP	Q8IW70	TMEM151B	Transmembrane protein 151B	0		FALSE	FALSE	Tdark	0.114	membrane part	1		1
NEDD4_WW_4_P46934_890_928	2	1	2.00264e-05	1	2	0	1	4|-|-|-	0.000|0.000|0.000|0.000		LIG_WW_1|1|5|PPPY	1;5;PPPY	3	0.273	1	1	1e-06	526	541	PPPPYHDALYFPVLIV	Q8IW70	TMEM151B	Transmembrane protein 151B	0		FALSE	FALSE	Tdark	0.114	membrane part	1		1
NEDD4_WW_4_P46934_890_928	3	2	7.19401e-05	1	3	0	1	-|-|4|4	0.000|0.000|0.000|0.000			9;13;LPPY	1	1	1	2	5e-06	688	703	TSDLQRTQLLPPYPLN	Q8IXJ9	ASXL1	Putative Polycomb group protein ASXL1	0		FALSE	FALSE	Tbio	0.019	extracellular exosome	0.006	signaling receptor binding	0.001	tissue development
NEDD4_WW_4_P46934_890_928	3	1.25	4.33735e-05	1	3	0	1	-|-|2|3	0.000|0.000|0.000|0.000			1;5;LPPY	1	1	1	2	1e-05	696	711	LLPPYPLNGEHTQAGT	Q8IXJ9	ASXL1	Putative Polycomb group protein ASXL1	0		FALSE	FALSE	Tbio	0.019	extracellular exosome	0.006	signaling receptor binding	0.001	tissue development
NEDD4_WW_4_P46934_890_928	3	10.5	0.000367636	1	3	0	1	-|-|3:20|19	0.000|0.000|0.001|0.001		LIG_WW_1|10|14|PPPY	10;14;PPPY	2	0.959	2	2	1e-06	169	184	DLHHTPGYPTPPPYPF	Q8IXP5	C11orf53	Uncharacterized protein C11orf53	0		FALSE	FALSE	Tdark	1		1		1
NEDD4_WW_4_P46934_890_928	2	1.25	3.70173e-05	1	2	0	1	-|-|-|5	0.000|0.000|0.000|0.000		LIG_WW_1|6|10|PPPY	6;10;PPPY	1	1	2	1	1e-06	173	188	TPGYPTPPPYPFTPFM	Q8IXP5	C11orf53	Uncharacterized protein C11orf53	0		FALSE	FALSE	Tdark	1		1		1
NEDD4_WW_4_P46934_890_928	3	8.5	0.000271592	1	3	0	1	-|-|2:6|2:24	0.000|0.000|0.000|0.001		LIG_WW_1|2|6|PPPY	2;6;PPPY	1	1	2	2	1e-06	177	192	PTPPPYPFTPFMTVSN	Q8IXP5	C11orf53	Uncharacterized protein C11orf53	0		FALSE	FALSE	Tdark	1		1		1
NEDD4_WW_4_P46934_890_928	2	1.75	6.31336e-05	1	2	0	1	-|-|2:5|-	0.000|0.000|0.000|0.000		LIG_WW_1|7|11|PPDY	7;11;PPDY	1	1	1	1	1e-06	120	135	ATAAPPPPPDYHHHHQ	Q8IZL2	MAML2	Mastermind-like protein 2	0		FALSE	FALSE	Tbio	0.153	intracellular membrane-bounded organelle	0.594	molecular_function	0.005	positive regulation of signal transduction
NEDD4_WW_4_P46934_890_928	4	137.25	0.00455757	1	4	1	1	-|-|209:299|8:33	0.000|0.000|0.017|0.001		LIG_WW_1|3|7|PPDY	3;7;PPDY	3	0.987	1	2	1e-06	124	139	PPPPPDYHHHHQQHLL	Q8IZL2	MAML2	Mastermind-like protein 2	0		FALSE	FALSE	Tbio	0.153	intracellular membrane-bounded organelle	0.594	molecular_function	0.005	positive regulation of signal transduction
NEDD4_WW_4_P46934_890_928	2	6.5	0.000136328	1	2	0	1	2:20|-|-|4	0.000|0.000|0.000|0.000			-	1	1	0	2	1.4e-05	125	140	KVVDIPTYEEAVSFPV	Q8N0U2	TMEM61	Transmembrane protein 61	0		FALSE	FALSE	Tdark	0.114	membrane part	1		1
NEDD4_WW_4_P46934_890_928	3	1.75	1.99382e-05	1	3	0	1	3|4|-|-	0.000|0.000|0.000|0.000		LIG_WW_1|8|12|PPSY	8;12;PPSY	1	1	1	2	1e-06	585	600	ADWERPGSPPSYEEAM	Q8N103	TAGAP	T-cell activation Rho GTPase-activating protein	0		FALSE	FALSE	Tbio	0.06	cytosol	0.008	molecular function regulator	0.008	regulation of intracellular signal transduction
NEDD4_WW_4_P46934_890_928	3	20.75	0.000497041	1	3	0	1	49|-|-|34	0.001|0.000|0.000|0.001		LIG_WW_1|0|4|PPSY	0;4;PPSY	6	0.997	1	2	1e-06	593	608	PPSYEEAMQGPAARLV	Q8N103	TAGAP	T-cell activation Rho GTPase-activating protein	0		FALSE	FALSE	Tbio	0.06	cytosol	0.008	molecular function regulator	0.008	regulation of intracellular signal transduction
NEDD4_WW_4_P46934_890_928	2	0.5	1.48069e-05	1	2	0	1	-|-|-|2	0.000|0.000|0.000|0.000		LIG_WW_1|8|12|PPGY	8;12;PPGY	1	1	1	1	1e-06	451	466	PQVVPLSPPPGYPTGL	Q8N196	SIX5	Homeobox protein SIX5	0		FALSE	FALSE	Tbio	0.044	cytoplasm	0.382	binding	0.003	negative regulation of transcription, DNA-templated
NEDD4_WW_4_P46934_890_928	2	0.75	2.22104e-05	1	2	0	1	-|-|-|3	0.000|0.000|0.000|0.000		LIG_WW_1|0|4|PPGY	0;4;PPGY	1	1	1	1	5e-06	459	474	PPGYPTGLSPTSPLLN	Q8N196	SIX5	Homeobox protein SIX5	0		FALSE	FALSE	Tbio	0.044	cytoplasm	0.382	binding	0.003	negative regulation of transcription, DNA-templated
NEDD4_WW_4_P46934_890_928	2	1.5	3.00397e-05	1	2	0	1	6|-|-|-	0.000|0.000|0.000|0.000	562|565|||bait_domain||PPTY|18596123,12042308	LIG_WW_1|6|10|PPTY	6;10;PPTY	1	1	1	1	5e-06	556	571	LGNFTAPPTYTETLST	Q8N3V7	SYNPO	Synaptopodin	0		FALSE	FALSE	Tbio	0	dendritic spine	0.112	protein binding	0	synapse organization
NEDD4_WW_4_P46934_890_928	3	2.75	3.70994e-05	1	3	0	1	-|2:4|5|-	0.000|0.000|0.000|0.000	562|565|||bait_domain||PPTY|18596123,12042308	LIG_WW_1|2|6|PPTY	2;6;PPTY	1	1	1	2	1e-06	560	575	TAPPTYTETLSTAPLA	Q8N3V7	SYNPO	Synaptopodin	0		FALSE	FALSE	Tbio	0	dendritic spine	0.112	protein binding	0	synapse organization
NEDD4_WW_4_P46934_890_928	2	33	0.00109038	1	2	0	1	-|-|-|42:90	0.000|0.000|0.000|0.004		LIG_WW_1|4|8|PPTY	4;8;PPTY	1	1	0	1	1e-06	82	97	AGGPPPTYPASPCSDG	Q8N4L1	TMEM151A	Transmembrane protein 151A	0		FALSE	FALSE	Tdark	0.114	membrane part	1		1
NEDD4_WW_4_P46934_890_928	3	657.25	0.00570651	1	3	0	1	2|254:2373|-|-	0.000|0.023|0.000|0.000		LIG_WW_1|3|7|PPCY	3;7;PPCY	3	0.996	0	2	7e-06	437	452	LESPPCYEDALYFPVL	Q8N4L1	TMEM151A	Transmembrane protein 151A	0		FALSE	FALSE	Tdark	0.114	membrane part	1		1
NEDD4_WW_4_P46934_890_928	2	1.5	5.39551e-05	1	2	0	1	-|-|3|3	0.000|0.000|0.000|0.000		LIG_WW_1|8|12|PPAY	8;12;PPAY	1	1	0	2	2.1e-05	56	71	DMVTVPKSPPAYARSS	Q8N5H7	SH2D3C	SH2 domain-containing protein 3C	0		FALSE	FALSE	Tbio	0.044	cytoplasm	0.008	molecular function regulator	0.006	cellular response to stress
NEDD4_WW_4_P46934_890_928	4	2128.25	0.0338534	1	4	1	1	6567:1292|4|2|353:295	0.112|0.000|0.000|0.023		LIG_WW_1|4|8|PPSY	4;8;PPSY	7	0.996	1	4	5e-06	140	155	HPEAPPSYRESIAGLV	Q8N6L7	TMEM252	Transmembrane protein 252	0		FALSE	FALSE	Tdark	0.114	membrane part	1		1
NEDD4_WW_4_P46934_890_928	4	2596.5	0.0419546	1	4	1	1	5997:4078|27:85|88:96|15	0.161|0.001|0.006|0.000		LIG_WW_1|0|4|PPSY	0;4;PPSY	8	0.997	1	4	5e-06	144	159	PPSYRESIAGLVVTAI	Q8N6L7	TMEM252	Transmembrane protein 252	0		FALSE	FALSE	Tdark	0.114	membrane part	1		1
NEDD4_WW_4_P46934_890_928	2	1	1.93448e-05	1	2	0	1	-|2|-|2	0.000|0.000|0.000|0.000		LIG_WW_1|5|9|PPSY	5;9;PPSY	1	1	0	2	7e-06	395	410	TPDSWPPSYGVCMEGS	Q8N6P7	IL22RA1	Interleukin-22 receptor subunit alpha-1	0		FALSE	FALSE	Tbio	0.049	plasma membrane	0.112	protein binding	0.005	multi-organism process
NEDD4_WW_4_P46934_890_928	3	2.5	9.31032e-05	1	3	0	1	-|-|6|4	0.000|0.000|0.000|0.000			7;11;LPQY	1	1	1	2	2.1e-05	89	104	NNPVLNDLPQYMPPDF	Q8N801	STPG4	Protein STPG4	0		FALSE	FALSE	Tdark	0.044	cytoplasm	0.382	binding	0.019	positive regulation of nitrogen compound metabolic process
[truncated: 1,729 more rows]

[truncated: 4 more sheets: KPNB1, Control Baits Dataset, Non primary paralogue peptide m, Legend]
