# Supplementary material for: Proteome‐scale mapping of binding sites in the unstructured regions of the human proteome
Source: Mol Syst Biol. 2022 Jan 19;18(1):e10584. doi: 10.15252/msb.202110584 (PMC8769072; doi:10.15252/msb.202110584)
Supplement: Supplementary file 8 — Dataset EV7 [file MSB-18-e10584-s005.xlsx]

## Sheet: EV dataset 7a Interactions
EV Dataset 7.
bait	bait_accessionenriched_accession		enriched_name	is_bait	rank	pval	enrichment
CRK_SH3_1_P46108_124_198	P46108	P46108	Adapter molecule crk (CRK)	TRUE	1	1.71e-20	11.3
EIF4E_eIF4E__P06730_1_217	P06730	P06730	Eukaryotic translation initiation factor 4E (EIF4E)	TRUE	1	7.4e-09	125.1
EPS15_EH__P42566_121_215	P42566	P42566	Epidermal growth factor receptor substrate 15 (EPS15)	TRUE	1	2.77e-13	26.4
PABP-B_PABP__P11940_544_623	P11940	P11940	Polyadenylate-binding protein 1 (PABPC1)	TRUE	1	1.01e-12	48.4
PTK2_Focal-AT__Q05397_891_1050	Q05397	Q05397	Focal adhesion kinase 1 (PTK2)	TRUE	1	8.86e-05	29.8
TNKS_TANK-peptide-bind__O95271_174_649	O95271	O95271	Poly [ADP-ribose] polymerase tankyrase-1 (TNKS)	TRUE	1	7.08e-08	28.4
ANKRA2_Ank__Q9H9E1_142_313	Q9H9E1	Q9UKV0	Histone deacetylase 9 (HDAC9)	FALSE	1	3.56e-06	43.4
AP2B1_adaptin__P63010_700_937	P63010	Q10567	AP-1 complex subunit beta-1 (AP1B1)	FALSE	1	2.32e-09	14.4
CALM1_EF-hand__P0DP23_2_149	P0DP23	Q7Z3Z0	Keratin, type I cytoskeletal 25 (KRT25)	FALSE	1	3.27e-05	117.5
CEP55_EABR__Q53EZ4_160_217	Q53EZ4	Q9Y618	Nuclear receptor corepressor 2 (NCOR2)	FALSE	1	1.06e-05	37.6
CLTC_Clathrin-propeller__Q00610_1_364	Q00610	Q96HL8	SH3 domain-containing YSC84-like protein 1 (SH3YL1)	FALSE	1	3.92e-06	225.9
Keap1_KELCH__Q14145_321_609	Q14145	O75044	SLIT-ROBO Rho GTPase-activating protein 2 (SRGAP2)	FALSE	1	7.2e-05	29.1
KLC1_TPR__Q07866_203_497	Q07866	Q9BTL4	Immediate early response gene 2 protein (IER2)	FALSE	1	3.69e-09	296.5
KPNA4_Arm__O00629_68_487	O00629	Q01167	Forkhead box protein K2 (FOXK2)	FALSE	1	2.08e-07	28.3
KPNB1_Heat_1_Q14974_1_485	Q14974	Q12769	Nuclear pore complex protein Nup160 (NUP160)	FALSE	1	7.65e-05	42.4
MAD2L1_HORMA__Q13257_1_205	Q13257	Q14155	Rho guanine nucleotide exchange factor 7 (ARHGEF7)	FALSE	1	2.44e-05	70.8
MAP1LC3B_ATG8__Q9GZQ8_2_119	Q9GZQ8	Q9BZD7	Transmembrane gamma-carboxyglutamic acid protein 3 (PRRG3)	FALSE	1	1.26e-05	220.6
MDM2_p53-binding-domain__Q00987_17_125	Q00987	Q8IV45	UNC5C-like protein (UNC5CL)	FALSE	1	1.3e-06	275
NEDD4_WW_4_P46934_890_928	P46934	Q9H0M0	NEDD4-like E3 ubiquitin-protein ligase WWP1 (WWP1)	FALSE	1	3.38e-25	24.6
OXSR1___O95747_434_527	O95747	Q9UH77	Kelch-like protein 3 (KLHL3)	FALSE	1	1.48e-10	222.6
PDCD6IP_Alix-V-domain__Q8WUM4_360_702	Q8WUM4	Q96P47	Arf-GAP with GTPase, ANK repeat and PH domain-containing protein 3 (AGAP3)	FALSE	1	2.73e-05	102.8
SFN_14-3-3_sigma_P31947_1_236	P31947	Q3B7T1	Erythroid differentiation-related factor 1 (EDRF1)	FALSE	1	1.82e-06	130.9
SPSB1_SPRY__Q96BD6_30_231	Q96BD6	Q9NS87	Kinesin-like protein KIF15 (KIF15)	FALSE	1	3.71e-08	332.9
SUMO1_SUMO__P63165_1_101	P63165	P12757	Ski-like protein (SKIL)	FALSE	1	3.94e-12	75.7
TLN1_PTB__Q9Y490_309_401	Q9Y490	O60496	Docking protein 2 (DOK2)	FALSE	1	7.76e-06	91.7
TSG101_UEV__Q99816_1_145	Q99816	Q13634	Cadherin-18 (CDH18)	FALSE	1	4.83e-06	111.6
USP7_MATH-TRAF__Q93009_53_206	Q93009	Q14192	Four and a half LIM domains protein 2 (FHL2)	FALSE	1	1.31e-08	5.2
VASP_EVH1__P50552_1_114	P50552	P12830	Cadherin-1 (CDH1)	FALSE	1	4.55e-06	10.3
WDR5_WD_1234567_P61964_21_334	P61964	P35226	Polycomb complex protein BMI-1 (BMI1)	FALSE	1	2.02e-05	22.7
YAP1_WW_1_P46937_169_207	P46937	P46934	E3 ubiquitin-protein ligase NEDD4 (NEDD4)	FALSE	1	1.68e-26	11
YES1_SH3__P07947_90_152	P07947	P62993	Growth factor receptor-bound protein 2 (GRB2)	FALSE	1	6.99e-11	5.7
GST___P08515_1_218	P08515	A0PJK1	Sodium/glucose cotransporter 5 (SLC5A10)	FALSE	1	2.28e-08	1264.9
TLN1_PTB__Q9Y490_309_401	Q9Y490	Q9Y490	Talin-1 (TLN1)	TRUE	2	9.6e-05	31.7
ANKRA2_Ank__Q9H9E1_142_313	Q9H9E1	A9YTQ3	Aryl hydrocarbon receptor repressor (AHRR)	FALSE	2	3.56e-06	330
AP2B1_adaptin__P63010_700_937	P63010	O95782	AP-2 complex subunit alpha-1 (AP2A1)	FALSE	2	2.69e-09	13.5
CEP55_EABR__Q53EZ4_160_217	Q53EZ4	P17405	Sphingomyelin phosphodiesterase (SMPD1)	FALSE	2	2.5e-05	112.9
CLTC_Clathrin-propeller__Q00610_1_364	Q00610	P29376	Leukocyte tyrosine kinase receptor (LTK)	FALSE	2	6.05e-06	159.4
CRK_SH3_1_P46108_124_198	P46108	P62993	Growth factor receptor-bound protein 2 (GRB2)	FALSE	2	2.9e-16	5.6
EIF4E_eIF4E__P06730_1_217	P06730	O60573	Eukaryotic translation initiation factor 4E type 2 (EIF4E2)	FALSE	2	9.39e-06	46.3
EPS15_EH__P42566_121_215	P42566	Q9NYZ3	G2 and S phase-expressed protein 1 (GTSE1)	FALSE	2	1.82e-07	17.5
Keap1_KELCH__Q14145_321_609	Q14145	O14782	Kinesin-like protein KIF3C (KIF3C)	FALSE	2	9.79e-05	95.1
KLC1_TPR__Q07866_203_497	Q07866	Q6NXG1	Epithelial splicing regulatory protein 1 (ESRP1)	FALSE	2	8.43e-07	243.3
KPNA4_Arm__O00629_68_487	O00629	P51532	Transcription activator BRG1 (SMARCA4)	FALSE	2	2.08e-07	20.7
KPNB1_Heat_1_Q14974_1_485	Q14974	Q96EE3	Nucleoporin SEH1 (SEH1L)	FALSE	2	7.65e-05	39.9
MAD2L1_HORMA__Q13257_1_205	Q13257	P55345	Protein arginine N-methyltransferase 2 (PRMT2)	FALSE	2	2.44e-05	69.8
MAP1LC3B_ATG8__Q9GZQ8_2_119	Q9GZQ8	Q86SU0	Immunoglobulin-like domain-containing receptor 1 (ILDR1)	FALSE	2	1.26e-05	220.6
MDM2_p53-binding-domain__Q00987_17_125	Q00987	Q99684	Zinc finger protein Gfi-1 (GFI1)	FALSE	2	1.3e-06	301.2
NEDD4_WW_4_P46934_890_928	P46934	O00308	NEDD4-like E3 ubiquitin-protein ligase WWP2 (WWP2)	FALSE	2	2.63e-23	14.8
OXSR1___O95747_434_527	O95747	Q9UEW8	STE20/SPS1-related proline-alanine-rich protein kinase (STK39)	FALSE	2	4.51e-09	101.5
PABP-B_PABP__P11940_544_623	P11940	Q9H000	Probable E3 ubiquitin-protein ligase makorin-2 (MKRN2)	FALSE	2	2.49e-10	179
PDCD6IP_Alix-V-domain__Q8WUM4_360_702	Q8WUM4	Q6P1L8	39S ribosomal protein L14, mitochondrial (MRPL14)	FALSE	2	3.48e-05	63.9
SFN_14-3-3_sigma_P31947_1_236	P31947	Q9GZY0	Nuclear RNA export factor 2 (NXF2)	FALSE	2	1.82e-06	122.4
SPSB1_SPRY__Q96BD6_30_231	Q96BD6	Q96KB5	Lymphokine-activated killer T-cell-originated protein kinase (PBK)	FALSE	2	6.48e-07	103.7
SUMO1_SUMO__P63165_1_101	P63165	P63279	SUMO-conjugating enzyme UBC9 (UBE2I)	FALSE	2	6.63e-11	23.1
TNKS_TANK-peptide-bind__O95271_174_649	O95271	Q9H2K2	Poly [ADP-ribose] polymerase tankyrase-2 (TNKS2)	FALSE	2	1.93e-07	32.2
TSG101_UEV__Q99816_1_145	Q99816	P55285	Cadherin-6 (CDH6)	FALSE	2	1.12e-05	79.7
USP7_MATH-TRAF__Q93009_53_206	Q93009	P61981	14-3-3 protein gamma (YWHAG)	FALSE	2	2.69e-08	3.6
VASP_EVH1__P50552_1_114	P50552	Q96IM9	DPY30 domain-containing protein 2 (DYDC2)	FALSE	2	9.59e-06	180.7
WDR5_WD_1234567_P61964_21_334	P61964	O60885	Bromodomain-containing protein 4 (BRD4)	FALSE	2	2.02e-05	60.8
YAP1_WW_1_P46937_169_207	P46937	Q9H0M0	NEDD4-like E3 ubiquitin-protein ligase WWP1 (WWP1)	FALSE	2	3.59e-25	20.1
YES1_SH3__P07947_90_152	P07947	O43639	Cytoplasmic protein NCK2 (NCK2)	FALSE	2	6.07e-10	12.8
GST___P08515_1_218	P08515	Q9BXJ3	Complement C1q tumor necrosis factor-related protein 4 (C1QTNF4)	FALSE	2	4.55e-08	759
ANKRA2_Ank__Q9H9E1_142_313	Q9H9E1	Q9H9E1	Ankyrin repeat family A protein 2 (ANKRA2)	TRUE	3	5.42e-06	75
Keap1_KELCH__Q14145_321_609	Q14145	Q14145	Kelch-like ECH-associated protein 1 (KEAP1)	TRUE	3	9.79e-05	21.3
NEDD4_WW_4_P46934_890_928	P46934	P46934	E3 ubiquitin-protein ligase NEDD4 (NEDD4)	TRUE	3	1.3e-20	11.1
OXSR1___O95747_434_527	O95747	O95747	Serine/threonine-protein kinase OSR1 (OXSR1)	TRUE	3	5.05e-07	36.9
VASP_EVH1__P50552_1_114	P50552	P50552	Vasodilator-stimulated phosphoprotein (VASP)	TRUE	3	9.59e-06	30.9
AP2B1_adaptin__P63010_700_937	P63010	Q00610	Clathrin heavy chain 1 (CLTC)	FALSE	3	2.1e-08	7.3
CEP55_EABR__Q53EZ4_160_217	Q53EZ4	Q9NX95	Syntabulin (SYBU)	FALSE	3	2.5e-05	108.4
CLTC_Clathrin-propeller__Q00610_1_364	Q00610	O15049	NEDD4-binding protein 3 (N4BP3)	FALSE	3	2.92e-05	84.7
CRK_SH3_1_P46108_124_198	P46108	P16333	Cytoplasmic protein NCK1 (NCK1)	FALSE	3	1.33e-15	11.3
EPS15_EH__P42566_121_215	P42566	Q9UBC2	Epidermal growth factor receptor substrate 15-like 1 (EPS15L1)	FALSE	3	5.26e-07	26.1
KLC1_TPR__Q07866_203_497	Q07866	Q9Y228	TRAF3-interacting JNK-activating modulator (TRAF3IP3)	FALSE	3	5.39e-06	94.4
KPNA4_Arm__O00629_68_487	O00629	O60907	F-box-like/WD repeat-containing protein TBL1X (TBL1X)	FALSE	3	5.84e-06	38.9
KPNB1_Heat_1_Q14974_1_485	Q14974	Q9BXS6	Nucleolar and spindle-associated protein 1 (NUSAP1)	FALSE	3	8.64e-05	60.3
MAD2L1_HORMA__Q13257_1_205	Q13257	O75074	Low-density lipoprotein receptor-related protein 3 (LRP3)	FALSE	3	2.44e-05	107.8
MAP1LC3B_ATG8__Q9GZQ8_2_119	Q9GZQ8	Q96PG2	Membrane-spanning 4-domains subfamily A member 10 (MS4A10)	FALSE	3	4.19e-05	147.1
MDM2_p53-binding-domain__Q00987_17_125	Q00987	Q9UPP5	AP2-interacting clathrin-endocytosis protein (KIAA1107)	FALSE	3	1.43e-06	234.2
PABP-B_PABP__P11940_544_623	P11940	Q12926	ELAV-like protein 2 (ELAVL2)	FALSE	3	2.49e-10	80.7
PDCD6IP_Alix-V-domain__Q8WUM4_360_702	Q8WUM4	P32780	General transcription factor IIH subunit 1 (GTF2H1)	FALSE	3	3.48e-05	60.2
SFN_14-3-3_sigma_P31947_1_236	P31947	O43747	AP-1 complex subunit gamma-1 (AP1G1)	FALSE	3	2.34e-06	98.6
SPSB1_SPRY__Q96BD6_30_231	Q96BD6	Q8WV44	E3 ubiquitin-protein ligase TRIM41 (TRIM41)	FALSE	3	1.78e-06	64.9
SUMO1_SUMO__P63165_1_101	P63165	Q14526	Hypermethylated in cancer 1 protein (HIC1)	FALSE	3	8.13e-09	136.8
TNKS_TANK-peptide-bind__O95271_174_649	O95271	P27348	14-3-3 protein theta (YWHAQ)	FALSE	3	1.49e-05	5.9
TSG101_UEV__Q99816_1_145	Q99816	Q9ULB5	Cadherin-7 (CDH7)	FALSE	3	1.12e-05	79.7
USP7_MATH-TRAF__Q93009_53_206	Q93009	Q8NFH5	Nucleoporin NUP35 (NUP35)	FALSE	3	2.12e-07	10.3
WDR5_WD_1234567_P61964_21_334	P61964	Q9H5I1	Histone-lysine N-methyltransferase SUV39H2 (SUV39H2)	FALSE	3	2.02e-05	89.1
YAP1_WW_1_P46937_169_207	P46937	O00308	NEDD4-like E3 ubiquitin-protein ligase WWP2 (WWP2)	FALSE	3	9.06e-20	11.2
YES1_SH3__P07947_90_152	P07947	P46109	Crk-like protein (CRKL)	FALSE	3	2.76e-09	14.9
GST___P08515_1_218	P08515	Q96E16	Small integral membrane protein 19 (SMIM19)	FALSE	3	4.55e-08	759
ANKRA2_Ank__Q9H9E1_142_313	Q9H9E1	Q9H2S9	Zinc finger protein Eos (IKZF4)	FALSE	4	5.84e-06	68.8
AP2B1_adaptin__P63010_700_937	P63010	O94973	AP-2 complex subunit alpha-2 (AP2A2)	FALSE	4	9.22e-08	15.3
CEP55_EABR__Q53EZ4_160_217	Q53EZ4	Q9BXK1	Krueppel-like factor 16 (KLF16)	FALSE	4	2.5e-05	108.4
CLTC_Clathrin-propeller__Q00610_1_364	Q00610	O43426	Synaptojanin-1 (SYNJ1)	FALSE	4	6.67e-05	58.9
CRK_SH3_1_P46108_124_198	P46108	P46109	Crk-like protein (CRKL)	FALSE	4	1.97e-14	15.4
EPS15_EH__P42566_121_215	P42566	A0PJK1	Sodium/glucose cotransporter 5 (SLC5A10)	FALSE	4	2.59e-06	243.3
Keap1_KELCH__Q14145_321_609	Q14145	Q9HCI5	Melanoma-associated antigen E1 (MAGEE1)	FALSE	4	9.79e-05	95.1
KLC1_TPR__Q07866_203_497	Q07866	O14524	Nuclear envelope integral membrane protein 1 (NEMP1)	FALSE	4	5.39e-06	109
KPNA4_Arm__O00629_68_487	O00629	Q96RI1	Bile acid receptor (NR1H4)	FALSE	4	5.84e-06	73.5
KPNB1_Heat_1_Q14974_1_485	Q14974	Q96NR8	Retinol dehydrogenase 12 (RDH12)	FALSE	4	8.64e-05	58.7
MAD2L1_HORMA__Q13257_1_205	Q13257	O75385	Serine/threonine-protein kinase ULK1 (ULK1)	FALSE	4	2.44e-05	67.8
MAP1LC3B_ATG8__Q9GZQ8_2_119	Q9GZQ8	Q96BX8	MOB kinase activator 3A (MOB3A)	FALSE	4	5.02e-05	110.3
MDM2_p53-binding-domain__Q00987_17_125	Q00987	P61962	DDB1- and CUL4-associated factor 7 (DCAF7)	FALSE	4	1.51e-06	59.3
NEDD4_WW_4_P46934_890_928	P46934	Q96J02	E3 ubiquitin-protein ligase Itchy homolog (ITCH)	FALSE	4	4.23e-19	14.7
OXSR1___O95747_434_527	O95747	O95198	Kelch-like protein 2 (KLHL2)	FALSE	4	9.69e-07	63.9
PABP-B_PABP__P11940_544_623	P11940	Q9NUD5	Zinc finger CCHC domain-containing protein 3 (ZCCHC3)	FALSE	4	1.66e-09	117.1
PDCD6IP_Alix-V-domain__Q8WUM4_360_702	Q8WUM4	Q9H582	Zinc finger protein 644 (ZNF644)	FALSE	4	3.48e-05	62.9
SFN_14-3-3_sigma_P31947_1_236	P31947	O94973	AP-2 complex subunit alpha-2 (AP2A2)	FALSE	4	4.36e-06	73
SPSB1_SPRY__Q96BD6_30_231	Q96BD6	Q92993	Histone acetyltransferase KAT5 (KAT5)	FALSE	4	4.51e-06	43.3
SUMO1_SUMO__P63165_1_101	P63165	Q969R5	Lethal(3)malignant brain tumor-like protein 2 (L3MBTL2)	FALSE	4	2.61e-08	52.7
TSG101_UEV__Q99816_1_145	Q99816	Q9ULB4	Cadherin-9 (CDH9)	FALSE	4	1.67e-05	69.8
USP7_MATH-TRAF__Q93009_53_206	Q93009	Q71DI3	Histone H3.2 (H3C15)	FALSE	4	5.11e-07	6.1
VASP_EVH1__P50552_1_114	P50552	Q14258	E3 ubiquitin/ISG15 ligase TRIM25 (TRIM25)	FALSE	4	1.55e-05	4.7
WDR5_WD_1234567_P61964_21_334	P61964	O95785	Protein Wiz (WIZ)	FALSE	4	2.02e-05	71.9
YAP1_WW_1_P46937_169_207	P46937	Q96J02	E3 ubiquitin-protein ligase Itchy homolog (ITCH)	FALSE	4	1.09e-19	12.5
YES1_SH3__P07947_90_152	P07947	P16333	Cytoplasmic protein NCK1 (NCK1)	FALSE	4	9.54e-09	9.9
GST___P08515_1_218	P08515	Q16661	Guanylate cyclase activator 2B (GUCA2B)	FALSE	4	4.55e-08	948.7
TSG101_UEV__Q99816_1_145	Q99816	Q99816	Tumor susceptibility gene 101 protein (TSG101)	TRUE	5	1.99e-05	7.6
YAP1_WW_1_P46937_169_207	P46937	P46937	Transcriptional coactivator YAP1 (YAP1)	TRUE	5	1.75e-15	7.4
ANKRA2_Ank__Q9H9E1_142_313	Q9H9E1	Q9NP62	Chorion-specific transcription factor GCMa (GCM1)	FALSE	5	2.78e-05	117.8
AP2B1_adaptin__P63010_700_937	P63010	Q96CW1	AP-2 complex subunit mu (AP2M1)	FALSE	5	1.11e-07	8.2
CEP55_EABR__Q53EZ4_160_217	Q53EZ4	Q9NSC5	Homer protein homolog 3 (HOMER3)	FALSE	5	2.5e-05	36.3
CRK_SH3_1_P46108_124_198	P46108	P27986	Phosphatidylinositol 3-kinase regulatory subunit alpha (PIK3R1)	FALSE	5	6.71e-11	8.1
EPS15_EH__P42566_121_215	P42566	Q9NZN4	EH domain-containing protein 2 (EHD2)	FALSE	5	2.59e-06	45.6
KLC1_TPR__Q07866_203_497	Q07866	P61769	Beta-2-microglobulin (B2M)	FALSE	5	5.39e-06	93
KPNA4_Arm__O00629_68_487	O00629	Q9BQ87	F-box-like/WD repeat-containing protein TBL1Y (TBL1Y)	FALSE	5	5.84e-06	71.2
KPNB1_Heat_1_Q14974_1_485	Q14974	Q10567	AP-1 complex subunit beta-1 (AP1B1)	FALSE	5	8.64e-05	22.6
MAD2L1_HORMA__Q13257_1_205	Q13257	Q7Z569	BRCA1-associated protein (BRAP)	FALSE	5	2.44e-05	77.8
MAP1LC3B_ATG8__Q9GZQ8_2_119	Q9GZQ8	Q9Y4G8	Rap guanine nucleotide exchange factor 2 (RAPGEF2)	FALSE	5	5.02e-05	24.9
MDM2_p53-binding-domain__Q00987_17_125	Q00987	P15036	Protein C-ets-2 (ETS2)	FALSE	5	2.48e-06	166.4
NEDD4_WW_4_P46934_890_928	P46934	P46937	Transcriptional coactivator YAP1 (YAP1)	FALSE	5	9.45e-13	7.7
OXSR1___O95747_434_527	O95747	Q5VX52	Spermatogenesis-associated protein 1 (SPATA1)	FALSE	5	2.48e-06	132.7
PABP-B_PABP__P11940_544_623	P11940	Q8N6W0	CUGBP Elav-like family member 5 (CELF5)	FALSE	5	5.89e-09	245.3
PDCD6IP_Alix-V-domain__Q8WUM4_360_702	Q8WUM4	Q13393	Phospholipase D1 (PLD1)	FALSE	5	3.74e-05	51.4
SFN_14-3-3_sigma_P31947_1_236	P31947	O95782	AP-2 complex subunit alpha-1 (AP2A1)	FALSE	5	1.23e-05	48
SPSB1_SPRY__Q96BD6_30_231	Q96BD6	Q9NRI5	Disrupted in schizophrenia 1 protein (DISC1)	FALSE	5	5.11e-05	17.9
SUMO1_SUMO__P63165_1_101	P63165	Q8TAD8	Smad nuclear-interacting protein 1 (SNIP1)	FALSE	5	3.89e-08	47.5
USP7_MATH-TRAF__Q93009_53_206	Q93009	Q14686	Nuclear receptor coactivator 6 (NCOA6)	FALSE	5	5.24e-07	9.2
VASP_EVH1__P50552_1_114	P50552	Q8IZP0	Abl interactor 1 (ABI1)	FALSE	5	1.55e-05	25.4
WDR5_WD_1234567_P61964_21_334	P61964	P50613	Cyclin-dependent kinase 7 (CDK7)	FALSE	5	5.04e-05	40.8
YES1_SH3__P07947_90_152	P07947	P46108	Adapter molecule crk (CRK)	FALSE	5	2.58e-08	8.1
GST___P08515_1_218	P08515	Q9BYH1	Seizure 6-like protein (SEZ6L)	FALSE	5	4.55e-08	759
SUMO1_SUMO__P63165_1_101	P63165	P63165	Small ubiquitin-related modifier 1 (SUMO1)	TRUE	6	1.07e-07	9.6
ANKRA2_Ank__Q9H9E1_142_313	Q9H9E1	P23771	Trans-acting T-cell-specific transcription factor GATA-3 (GATA3)	FALSE	6	4.37e-05	38.1
AP2B1_adaptin__P63010_700_937	P63010	O95081	Arf-GAP domain and FG repeat-containing protein 2 (AGFG2)	FALSE	6	1.11e-07	78.8
CEP55_EABR__Q53EZ4_160_217	Q53EZ4	O60583	Cyclin-T2 (CCNT2)	FALSE	6	2.5e-05	96.8
CRK_SH3_1_P46108_124_198	P46108	P19174	1-phosphatidylinositol 4,5-bisphosphate phosphodiesterase gamma-1 (PLCG1)	FALSE	6	6.29e-09	8.6
EPS15_EH__P42566_121_215	P42566	Q9H305	Cell death-inducing p53-target protein 1 (CDIP1)	FALSE	6	5.93e-06	73
KLC1_TPR__Q07866_203_497	Q07866	Q86VU5	Catechol O-methyltransferase domain-containing protein 1 (COMTD1)	FALSE	6	5.39e-06	93
KPNA4_Arm__O00629_68_487	O00629	Q16576	Histone-binding protein RBBP7 (RBBP7)	FALSE	6	1.37e-05	17.5
KPNB1_Heat_1_Q14974_1_485	Q14974	Q9BYX2	TBC1 domain family member 2A (TBC1D2)	FALSE	6	8.64e-05	74.4
MAD2L1_HORMA__Q13257_1_205	Q13257	P07949	Proto-oncogene tyrosine-protein kinase receptor Ret (RET)	FALSE	6	2.72e-05	61.6
MAP1LC3B_ATG8__Q9GZQ8_2_119	Q9GZQ8	O75385	Serine/threonine-protein kinase ULK1 (ULK1)	FALSE	6	5.02e-05	25.2
MDM2_p53-binding-domain__Q00987_17_125	Q00987	P14866	Heterogeneous nuclear ribonucleoprotein L (HNRNPL)	FALSE	6	3.86e-06	10.1
NEDD4_WW_4_P46934_890_928	P46934	Q9HAU4	E3 ubiquitin-protein ligase SMURF2 (SMURF2)	FALSE	6	5.36e-12	12.2
OXSR1___O95747_434_527	O95747	O00141	Serine/threonine-protein kinase Sgk1 (SGK1)	FALSE	6	2.48e-06	45.8
PABP-B_PABP__P11940_544_623	P11940	Q96DU9	Polyadenylate-binding protein 5 (PABPC5)	FALSE	6	8.56e-09	78.4
PDCD6IP_Alix-V-domain__Q8WUM4_360_702	Q8WUM4	P19447	General transcription and DNA repair factor IIH helicase subunit XPB (ERCC3)	FALSE	6	3.74e-05	52
TSG101_UEV__Q99816_1_145	Q99816	A6BM72	Multiple epidermal growth factor-like domains protein 11 (MEGF11)	FALSE	6	3.1e-05	124
USP7_MATH-TRAF__Q93009_53_206	Q93009	P63279	SUMO-conjugating enzyme UBC9 (UBE2I)	FALSE	6	6.42e-07	3.9
VASP_EVH1__P50552_1_114	P50552	Q8N8S7	Protein enabled homolog (ENAH)	FALSE	6	3.2e-05	38.2
YAP1_WW_1_P46937_169_207	P46937	O95208	Epsin-2 (EPN2)	FALSE	6	8.81e-12	20
YES1_SH3__P07947_90_152	P07947	P27986	Phosphatidylinositol 3-kinase regulatory subunit alpha (PIK3R1)	FALSE	6	7.13e-06	7
GST___P08515_1_218	P08515	Q8WWY7	WAP four-disulfide core domain protein 12 (WFDC12)	FALSE	6	7.58e-08	632.5
ANKRA2_Ank__Q9H9E1_142_313	Q9H9E1	Q9BZS1	Forkhead box protein P3 (FOXP3)	FALSE	7	9.2e-05	29.5
AP2B1_adaptin__P63010_700_937	P63010	Q9BQI5	SH3-containing GRB2-like protein 3-interacting protein 1 (SGIP1)	FALSE	7	2.86e-07	40.3
CEP55_EABR__Q53EZ4_160_217	Q53EZ4	P06744	Glucose-6-phosphate isomerase (GPI)	FALSE	7	2.5e-05	44.7
CRK_SH3_1_P46108_124_198	P46108	O43639	Cytoplasmic protein NCK2 (NCK2)	FALSE	7	7.7e-09	9.2
EPS15_EH__P42566_121_215	P42566	Q16661	Guanylate cyclase activator 2B (GUCA2B)	FALSE	7	5.93e-06	182.4
KLC1_TPR__Q07866_203_497	Q07866	Q8TD16	Protein bicaudal D homolog 2 (BICD2)	FALSE	7	1.22e-05	66.6
KPNA4_Arm__O00629_68_487	O00629	P61956	Small ubiquitin-related modifier 2 (SUMO2)	FALSE	7	1.37e-05	5.1
KPNB1_Heat_1_Q14974_1_485	Q14974	O14715	RANBP2-like and GRIP domain-containing protein 8 (RGPD8)	FALSE	7	8.64e-05	60.3
MAD2L1_HORMA__Q13257_1_205	Q13257	O43609	Protein sprouty homolog 1 (SPRY1)	FALSE	7	3.03e-05	56.5
MAP1LC3B_ATG8__Q9GZQ8_2_119	Q9GZQ8	O76027	Annexin A9 (ANXA9)	FALSE	7	5.02e-05	126.1
MDM2_p53-binding-domain__Q00987_17_125	Q00987	Q05655	Protein kinase C delta type (PRKCD)	FALSE	7	3.86e-06	42.2
NEDD4_WW_4_P46934_890_928	P46934	Q96PU5	E3 ubiquitin-protein ligase NEDD4-like (NEDD4L)	FALSE	7	1.68e-11	10.3
OXSR1___O95747_434_527	O95747	Q6DKI2	Galectin-9C (LGALS9C)	FALSE	7	3.6e-06	111.3
PABP-B_PABP__P11940_544_623	P11940	Q8NE35	Cytoplasmic polyadenylation element-binding protein 3 (CPEB3)	FALSE	7	1.35e-08	790.6
PDCD6IP_Alix-V-domain__Q8WUM4_360_702	Q8WUM4	Q9HDC5	Junctophilin-1 (JPH1)	FALSE	7	3.97e-05	47.9
SUMO1_SUMO__P63165_1_101	P63165	Q9P0U3	Sentrin-specific protease 1 (SENP1)	FALSE	7	1.07e-07	72.3
USP7_MATH-TRAF__Q93009_53_206	Q93009	Q14258	E3 ubiquitin/ISG15 ligase TRIM25 (TRIM25)	FALSE	7	1.96e-06	2.1
VASP_EVH1__P50552_1_114	P50552	Q13557	Calcium/calmodulin-dependent protein kinase type II subunit delta (CAMK2D)	FALSE	7	3.59e-05	20
YAP1_WW_1_P46937_169_207	P46937	Q96PU5	E3 ubiquitin-protein ligase NEDD4-like (NEDD4L)	FALSE	7	2.31e-11	8.7
YES1_SH3__P07947_90_152	P07947	P06241	Tyrosine-protein kinase Fyn (FYN)	FALSE	7	7.89e-06	6.2
GST___P08515_1_218	P08515	Q9BWD3	Retrotransposon Gag-like protein 8A (RTL8A)	FALSE	7	1.14e-07	542.1
USP7_MATH-TRAF__Q93009_53_206	Q93009	Q93009	Ubiquitin carboxyl-terminal hydrolase 7 (USP7)	TRUE	8	1.96e-06	4.2
ANKRA2_Ank__Q9H9E1_142_313	Q9H9E1	Q9UKS7	Zinc finger protein Helios (IKZF2)	FALSE	8	9.2e-05	71.7
AP2B1_adaptin__P63010_700_937	P63010	Q9UM54	Unconventional myosin-VI (MYO6)	FALSE	8	4.57e-07	9
CEP55_EABR__Q53EZ4_160_217	Q53EZ4	Q8TB36	Ganglioside-induced differentiation-associated protein 1 (GDAP1)	FALSE	8	2.5e-05	104.2
CRK_SH3_1_P46108_124_198	P46108	P29353	SHC-transforming protein 1 (SHC1)	FALSE	8	3.23e-08	7.5
EPS15_EH__P42566_121_215	P42566	P09497	Clathrin light chain B (CLTB)	FALSE	8	7.28e-06	21.7
KLC1_TPR__Q07866_203_497	Q07866	Q6UVJ0	Spindle assembly abnormal protein 6 homolog (SASS6)	FALSE	8	1.22e-05	64.5
KPNA4_Arm__O00629_68_487	O00629	P48431	Transcription factor SOX-2 (SOX2)	FALSE	8	1.37e-05	12.6
KPNB1_Heat_1_Q14974_1_485	Q14974	Q8IUX4	DNA dC->dU-editing enzyme APOBEC-3F (APOBEC3F)	FALSE	8	8.64e-05	79.7
MAD2L1_HORMA__Q13257_1_205	Q13257	Q13191	E3 ubiquitin-protein ligase CBL-B (CBLB)	FALSE	8	3.26e-05	51.6
MAP1LC3B_ATG8__Q9GZQ8_2_119	Q9GZQ8	Q13303	Voltage-gated potassium channel subunit beta-2 (KCNAB2)	FALSE	8	8.29e-05	37.8
MDM2_p53-binding-domain__Q00987_17_125	Q00987	P43005	Excitatory amino acid transporter 3 (SLC1A1)	FALSE	8	5.36e-06	111
NEDD4_WW_4_P46934_890_928	P46934	O95208	Epsin-2 (EPN2)	FALSE	8	5.8e-09	19.8
OXSR1___O95747_434_527	O95747	Q3B8N2	Galectin-9B (LGALS9B)	FALSE	8	5.43e-06	93.2
PABP-B_PABP__P11940_544_623	P11940	Q9NYF8	Bcl-2-associated transcription factor 1 (BCLAF1)	FALSE	8	2e-08	61.2
PDCD6IP_Alix-V-domain__Q8WUM4_360_702	Q8WUM4	P62750	60S ribosomal protein L23a (RPL23A)	FALSE	8	7.89e-05	15.8
SUMO1_SUMO__P63165_1_101	P63165	P16220	Cyclic AMP-responsive element-binding protein 1 (CREB1)	FALSE	8	1.15e-07	36.8
VASP_EVH1__P50552_1_114	P50552	O60830	Mitochondrial import inner membrane translocase subunit Tim17-B (TIMM17B)	FALSE	8	6.99e-05	69.5
YAP1_WW_1_P46937_169_207	P46937	Q92567	Protein FAM168A (FAM168A)	FALSE	8	2.1e-10	10.8
YES1_SH3__P07947_90_152	P07947	P08631	Tyrosine-protein kinase HCK (HCK)	FALSE	8	1.77e-05	11.6
GST___P08515_1_218	P08515	P53816	Phospholipase A and acyltransferase 3 (PLAAT3)	FALSE	8	1.41e-07	474.4
ANKRA2_Ank__Q9H9E1_142_313	Q9H9E1	P35658	Nuclear pore complex protein Nup214 (NUP214)	FALSE	9	9.41e-05	28.4
AP2B1_adaptin__P63010_700_937	P63010	P53680	AP-2 complex subunit sigma (AP2S1)	FALSE	9	3.1e-06	18.3
CEP55_EABR__Q53EZ4_160_217	Q53EZ4	Q9HD67	Unconventional myosin-X (MYO10)	FALSE	9	2.5e-05	93.5
CRK_SH3_1_P46108_124_198	P46108	P06241	Tyrosine-protein kinase Fyn (FYN)	FALSE	9	9.33e-07	5.5
EPS15_EH__P42566_121_215	P42566	Q96E16	Small integral membrane protein 19 (SMIM19)	FALSE	9	8.64e-06	145.9
KLC1_TPR__Q07866_203_497	Q07866	P57740	Nuclear pore complex protein Nup107 (NUP107)	FALSE	9	1.6e-05	53.1
KPNA4_Arm__O00629_68_487	O00629	P13631	Retinoic acid receptor gamma (RARG)	FALSE	9	1.71e-05	46.5
KPNB1_Heat_1_Q14974_1_485	Q14974	Q8NB12	Histone-lysine N-methyltransferase SMYD1 (SMYD1)	FALSE	9	8.64e-05	51.9
MAD2L1_HORMA__Q13257_1_205	Q13257	Q38SD2	Leucine-rich repeat serine/threonine-protein kinase 1 (LRRK1)	FALSE	9	3.26e-05	47.4
MAP1LC3B_ATG8__Q9GZQ8_2_119	Q9GZQ8	P42261	Glutamate receptor 1 (GRIA1)	FALSE	9	9.26e-05	35.8
MDM2_p53-binding-domain__Q00987_17_125	Q00987	Q9UKJ3	G patch domain-containing protein 8 (GPATCH8)	FALSE	9	6.16e-06	102
NEDD4_WW_4_P46934_890_928	P46934	Q9NZC7	WW domain-containing oxidoreductase (WWOX)	FALSE	9	7.92e-09	6.5
OXSR1___O95747_434_527	O95747	O60403	Olfactory receptor 10H2 (OR10H2)	FALSE	9	3.37e-05	49.3
PABP-B_PABP__P11940_544_623	P11940	P0CB38	Polyadenylate-binding protein 4-like (PABPC4L)	FALSE	9	2e-08	161.7
PDCD6IP_Alix-V-domain__Q8WUM4_360_702	Q8WUM4	P55735	Protein SEC13 homolog (SEC13)	FALSE	9	7.89e-05	36
SUMO1_SUMO__P63165_1_101	P63165	P04000	Long-wave-sensitive opsin 1 (OPN1LW)	FALSE	9	3.09e-07	421.6
USP7_MATH-TRAF__Q93009_53_206	Q93009	Q5JU00	Dynein regulatory complex subunit 5 (TCTE1)	FALSE	9	3.51e-06	9.6
VASP_EVH1__P50552_1_114	P50552	Q9UBX3	Mitochondrial dicarboxylate carrier (SLC25A10)	FALSE	9	7.78e-05	27.7
YAP1_WW_1_P46937_169_207	P46937	Q9NZC7	WW domain-containing oxidoreductase (WWOX)	FALSE	9	3.99e-09	5.8
YES1_SH3__P07947_90_152	P07947	Q9BX66	Sorbin and SH3 domain-containing protein 1 (SORBS1)	FALSE	9	1.78e-05	19.9
GST___P08515_1_218	P08515	P08294	Extracellular superoxide dismutase [Cu-Zn] (SOD3)	FALSE	9	1.41e-07	474.4
AP2B1_adaptin__P63010_700_937	P63010	P42566	Epidermal growth factor receptor substrate 15 (EPS15)	FALSE	10	3.1e-06	9.6
CEP55_EABR__Q53EZ4_160_217	Q53EZ4	Q9H9L4	KAT8 regulatory NSL complex subunit 2 (KANSL2)	FALSE	10	2.5e-05	108.4
CRK_SH3_1_P46108_124_198	P46108	Q96B97	SH3 domain-containing kinase-binding protein 1 (SH3KBP1)	FALSE	10	1.28e-06	7.5
EPS15_EH__P42566_121_215	P42566	Q9BXJ3	Complement C1q tumor necrosis factor-related protein 4 (C1QTNF4)	FALSE	10	8.64e-06	145.9
KLC1_TPR__Q07866_203_497	Q07866	P18754	Regulator of chromosome condensation (RCC1)	FALSE	10	1.6e-05	53.6
KPNA4_Arm__O00629_68_487	O00629	P04637	Cellular tumor antigen p53 (TP53)	FALSE	10	1.71e-05	6.4
KPNB1_Heat_1_Q14974_1_485	Q14974	O00505	Importin subunit alpha-4 (KPNA3)	FALSE	10	8.64e-05	22.9
MAD2L1_HORMA__Q13257_1_205	Q13257	Q14289	Protein-tyrosine kinase 2-beta (PTK2B)	FALSE	10	3.26e-05	47.4
MDM2_p53-binding-domain__Q00987_17_125	Q00987	P23511	Nuclear transcription factor Y subunit alpha (NFYA)	FALSE	10	8.98e-06	84.3
NEDD4_WW_4_P46934_890_928	P46934	Q92567	Protein FAM168A (FAM168A)	FALSE	10	8.73e-09	11.4
OXSR1___O95747_434_527	O95747	P43119	Prostacyclin receptor (PTGIR)	FALSE	10	3.88e-05	45.4
PABP-B_PABP__P11940_544_623	P11940	Q15434	RNA-binding motif, single-stranded-interacting protein 2 (RBMS2)	FALSE	10	2.62e-08	56.8
PDCD6IP_Alix-V-domain__Q8WUM4_360_702	Q8WUM4	Q9BYE7	Polycomb group RING finger protein 6 (PCGF6)	FALSE	10	7.89e-05	34
SUMO1_SUMO__P63165_1_101	P63165	Q5TYW1	Zinc finger protein 658 (ZNF658)	FALSE	10	3.09e-07	421.6
USP7_MATH-TRAF__Q93009_53_206	Q93009	O15550	Lysine-specific demethylase 6A (KDM6A)	FALSE	10	5.28e-06	12.5
VASP_EVH1__P50552_1_114	P50552	Q8WUW1	Protein BRICK1 (BRK1)	FALSE	10	8.7e-05	25.6
YAP1_WW_1_P46937_169_207	P46937	Q9HAU4	E3 ubiquitin-protein ligase SMURF2 (SMURF2)	FALSE	10	4.75e-09	8.7
YES1_SH3__P07947_90_152	P07947	Q05209	Tyrosine-protein phosphatase non-receptor type 12 (PTPN12)	FALSE	10	2.04e-05	13.9
GST___P08515_1_218	P08515	Q14055	Collagen alpha-2(IX) chain (COL9A2)	FALSE	10	2.48e-07	379.5
AP2B1_adaptin__P63010_700_937	P63010	O14526	F-BAR domain only protein 1 (FCHO1)	FALSE	11	3.1e-06	26.9
CEP55_EABR__Q53EZ4_160_217	Q53EZ4	Q9P2M7	Cingulin (CGN)	FALSE	11	2.5e-05	36
CRK_SH3_1_P46108_124_198	P46108	Q13480	GRB2-associated-binding protein 1 (GAB1)	FALSE	11	2.54e-06	12.4
EPS15_EH__P42566_121_215	P42566	Q8N5S1	Mitochondrial carrier protein SCaMC-3L (SLC25A41)	FALSE	11	8.64e-06	20.3
KLC1_TPR__Q07866_203_497	Q07866	Q92973	Transportin-1 (TNPO1)	FALSE	11	1.6e-05	55
KPNA4_Arm__O00629_68_487	O00629	Q06330	Recombining binding protein suppressor of hairless (RBPJ)	FALSE	11	2.63e-05	20.9
KPNB1_Heat_1_Q14974_1_485	Q14974	O00629	Importin subunit alpha-3 (KPNA4)	FALSE	11	8.64e-05	25.2
MAD2L1_HORMA__Q13257_1_205	Q13257	O75791	GRB2-related adapter protein 2 (GRAP2)	FALSE	11	3.26e-05	49.4
MDM2_p53-binding-domain__Q00987_17_125	Q00987	P08151	Zinc finger protein GLI1 (GLI1)	FALSE	11	8.98e-06	86.6
NEDD4_WW_4_P46934_890_928	P46934	Q6ZWJ1	Syntaxin-binding protein 4 (STXBP4)	FALSE	11	5.08e-08	19.2
OXSR1___O95747_434_527	O95747	O00182	Galectin-9 (LGALS9)	FALSE	11	3.97e-05	43.7
PABP-B_PABP__P11940_544_623	P11940	Q9UFF9	CCR4-NOT transcription complex subunit 8 (CNOT8)	FALSE	11	3.13e-08	134.2
PDCD6IP_Alix-V-domain__Q8WUM4_360_702	Q8WUM4	P0C5Z0	Histone H2A-Bbd type 2/3 (H2AB2)	FALSE	11	8.73e-05	31.7
SUMO1_SUMO__P63165_1_101	P63165	Q8NF64	Zinc finger MIZ domain-containing protein 2 (ZMIZ2)	FALSE	11	3.16e-07	118.6
USP7_MATH-TRAF__Q93009_53_206	Q93009	P01100	Proto-oncogene c-Fos (FOS)	FALSE	11	8.18e-06	5.1
VASP_EVH1__P50552_1_114	P50552	Q13509	Tubulin beta-3 chain (TUBB3)	FALSE	11	8.7e-05	10.7
YAP1_WW_1_P46937_169_207	P46937	Q6ZWJ1	Syntaxin-binding protein 4 (STXBP4)	FALSE	11	7.46e-07	14.6
YES1_SH3__P07947_90_152	P07947	P19174	1-phosphatidylinositol 4,5-bisphosphate phosphodiesterase gamma-1 (PLCG1)	FALSE	11	2.04e-05	7.7
GST___P08515_1_218	P08515	P05408	Neuroendocrine protein 7B2 (SCG5)	FALSE	11	2.48e-07	379.5
AP2B1_adaptin__P63010_700_937	P63010	Q9NYZ3	G2 and S phase-expressed protein 1 (GTSE1)	FALSE	12	3.1e-06	9.6
CEP55_EABR__Q53EZ4_160_217	Q53EZ4	Q9BXW6	Oxysterol-binding protein-related protein 1 (OSBPL1A)	FALSE	12	2.54e-05	90.3
CRK_SH3_1_P46108_124_198	P46108	Q96JJ3	Engulfment and cell motility protein 2 (ELMO2)	FALSE	12	4.84e-06	25.8
EPS15_EH__P42566_121_215	P42566	Q9BYH1	Seizure 6-like protein (SEZ6L)	FALSE	12	8.64e-06	145.9
KLC1_TPR__Q07866_203_497	Q07866	O00499	Myc box-dependent-interacting protein 1 (BIN1)	FALSE	12	1.72e-05	50.2
KPNA4_Arm__O00629_68_487	O00629	Q15916	Zinc finger and BTB domain-containing protein 6 (ZBTB6)	FALSE	12	2.63e-05	101.2
KPNB1_Heat_1_Q14974_1_485	Q14974	Q86SX3	Tubulin epsilon and delta complex protein 1 (TEDC1)	FALSE	12	8.64e-05	53.1
MAD2L1_HORMA__Q13257_1_205	Q13257	P00519	Tyrosine-protein kinase ABL1 (ABL1)	FALSE	12	3.47e-05	19.4
MDM2_p53-binding-domain__Q00987_17_125	Q00987	P09497	Clathrin light chain B (CLTB)	FALSE	12	1.16e-05	75.3
NEDD4_WW_4_P46934_890_928	P46934	O95817	BAG family molecular chaperone regulator 3 (BAG3)	FALSE	12	1.86e-07	4.8
OXSR1___O95747_434_527	O95747	Q96GR4	Palmitoyltransferase ZDHHC12 (ZDHHC12)	FALSE	12	4.7e-05	40.1
PABP-B_PABP__P11940_544_623	P11940	Q9NZB2	Constitutive coactivator of PPAR-gamma-like protein 1 (FAM120A)	FALSE	12	3.13e-08	51.3
PDCD6IP_Alix-V-domain__Q8WUM4_360_702	Q8WUM4	P07951	Tropomyosin beta chain (TPM2)	FALSE	12	9.73e-05	29.7
SUMO1_SUMO__P63165_1_101	P63165	O15105	Mothers against decapentaplegic homolog 7 (SMAD7)	FALSE	12	4.16e-07	48.2
USP7_MATH-TRAF__Q93009_53_206	Q93009	Q15291	Retinoblastoma-binding protein 5 (RBBP5)	FALSE	12	1.23e-05	7.3
VASP_EVH1__P50552_1_114	P50552	O43157	Plexin-B1 (PLXNB1)	FALSE	12	8.98e-05	54.8
YAP1_WW_1_P46937_169_207	P46937	Q96QZ7	Membrane-associated guanylate kinase, WW and PDZ domain-containing protein 1 (MAGI1)	FALSE	12	5.55e-06	8.5
YES1_SH3__P07947_90_152	P07947	O15259	Nephrocystin-1 (NPHP1)	FALSE	12	2.04e-05	13.7
GST___P08515_1_218	P08515	P55198	Protein AF-17 (MLLT6)	FALSE	12	2.54e-07	101.7
PDCD6IP_Alix-V-domain__Q8WUM4_360_702	Q8WUM4	Q8WUM4	Programmed cell death 6-interacting protein (PDCD6IP)	TRUE	13	9.96e-05	28.7
AP2B1_adaptin__P63010_700_937	P63010	O14980	Exportin-1 (XPO1)	FALSE	13	8.22e-06	3.2
CEP55_EABR__Q53EZ4_160_217	Q53EZ4	Q8NDC4	MORN repeat-containing protein 4 (MORN4)	FALSE	13	2.66e-05	84.7
CRK_SH3_1_P46108_124_198	P46108	P07333	Macrophage colony-stimulating factor 1 receptor (CSF1R)	FALSE	13	6.36e-06	24.1
EPS15_EH__P42566_121_215	P42566	Q8WWY7	WAP four-disulfide core domain protein 12 (WFDC12)	FALSE	13	1.59e-05	121.6
KLC1_TPR__Q07866_203_497	Q07866	P49790	Nuclear pore complex protein Nup153 (NUP153)	FALSE	13	1.72e-05	49
KPNA4_Arm__O00629_68_487	O00629	O60909	Beta-1,4-galactosyltransferase 2 (B4GALT2)	FALSE	13	2.63e-05	101.2
KPNB1_Heat_1_Q14974_1_485	Q14974	P57740	Nuclear pore complex protein Nup107 (NUP107)	FALSE	13	8.64e-05	28.1
MAD2L1_HORMA__Q13257_1_205	Q13257	P35568	Insulin receptor substrate 1 (IRS1)	FALSE	13	3.68e-05	43.1
MDM2_p53-binding-domain__Q00987_17_125	Q00987	P49757	Protein numb homolog (NUMB)	FALSE	13	1.27e-05	69.5
NEDD4_WW_4_P46934_890_928	P46934	Q09472	Histone acetyltransferase p300 (EP300)	FALSE	13	2.53e-07	4.7
OXSR1___O95747_434_527	O95747	O15194	CTD small phosphatase-like protein (CTDSPL)	FALSE	13	4.81e-05	38.8
PABP-B_PABP__P11940_544_623	P11940	Q09161	Nuclear cap-binding protein subunit 1 (NCBP1)	FALSE	13	3.13e-08	52.4
SUMO1_SUMO__P63165_1_101	P63165	Q6DJT9	Zinc finger protein PLAG1 (PLAG1)	FALSE	13	4.16e-07	361.4
USP7_MATH-TRAF__Q93009_53_206	Q93009	Q9C005	Protein dpy-30 homolog (DPY30)	FALSE	13	1.25e-05	7.3
VASP_EVH1__P50552_1_114	P50552	Q9NYB9	Abl interactor 2 (ABI2)	FALSE	13	8.98e-05	14.6
YAP1_WW_1_P46937_169_207	P46937	O95817	BAG family molecular chaperone regulator 3 (BAG3)	FALSE	13	6.89e-06	3.8
YES1_SH3__P07947_90_152	P07947	Q14289	Protein-tyrosine kinase 2-beta (PTK2B)	FALSE	13	2.16e-05	13.4
GST___P08515_1_218	P08515	O60844	Zymogen granule membrane protein 16 (ZG16)	FALSE	13	2.88e-07	345
AP2B1_adaptin__P63010_700_937	P63010	Q8WXE9	Stonin-2 (STON2)	FALSE	14	1.67e-05	18.9
CEP55_EABR__Q53EZ4_160_217	Q53EZ4	Q8NBE8	Kelch-like protein 23 (KLHL23)	FALSE	14	2.66e-05	84.7
CRK_SH3_1_P46108_124_198	P46108	P12931	Proto-oncogene tyrosine-protein kinase Src (SRC)	FALSE	14	6.36e-06	4.5
EPS15_EH__P42566_121_215	P42566	O43493	Trans-Golgi network integral membrane protein 2 (TGOLN2)	FALSE	14	1.71e-05	7
KLC1_TPR__Q07866_203_497	Q07866	P58340	Myeloid leukemia factor 1 (MLF1)	FALSE	14	2.12e-05	44.2
KPNA4_Arm__O00629_68_487	O00629	P20393	Nuclear receptor subfamily 1 group D member 1 (NR1D1)	FALSE	14	2.63e-05	94.9
KPNB1_Heat_1_Q14974_1_485	Q14974	Q9UN86	Ras GTPase-activating protein-binding protein 2 (G3BP2)	FALSE	14	8.64e-05	31.9
MAD2L1_HORMA__Q13257_1_205	Q13257	P61978	Heterogeneous nuclear ribonucleoprotein K (HNRNPK)	FALSE	14	3.86e-05	18.1
MDM2_p53-binding-domain__Q00987_17_125	Q00987	O15194	CTD small phosphatase-like protein (CTDSPL)	FALSE	14	1.27e-05	71.1
NEDD4_WW_4_P46934_890_928	P46934	Q8IZ07	Ankyrin repeat domain-containing protein 13A (ANKRD13A)	FALSE	14	5.66e-07	18.2
OXSR1___O95747_434_527	O95747	Q9Y3Q8	TSC22 domain family protein 4 (TSC22D4)	FALSE	14	5.43e-05	36.3
PABP-B_PABP__P11940_544_623	P11940	Q9H074	Polyadenylate-binding protein-interacting protein 1 (PAIP1)	FALSE	14	3.13e-08	129.4
SUMO1_SUMO__P63165_1_101	P63165	P55854	Small ubiquitin-related modifier 3 (SUMO3)	FALSE	14	5.99e-07	16.9
USP7_MATH-TRAF__Q93009_53_206	Q93009	P04637	Cellular tumor antigen p53 (TP53)	FALSE	14	1.72e-05	2.5
YAP1_WW_1_P46937_169_207	P46937	Q09472	Histone acetyltransferase p300 (EP300)	FALSE	14	4.17e-05	3.5
YES1_SH3__P07947_90_152	P07947	O60504	Vinexin (SORBS3)	FALSE	14	4.48e-05	9.5
GST___P08515_1_218	P08515	Q9BVL2	Nucleoporin p58/p45 (NUP58)	FALSE	14	3.29e-07	88.9
AP2B1_adaptin__P63010_700_937	P63010	P52594	Arf-GAP domain and FG repeat-containing protein 1 (AGFG1)	FALSE	15	1.67e-05	18.9
CEP55_EABR__Q53EZ4_160_217	Q53EZ4	Q14678	KN motif and ankyrin repeat domain-containing protein 1 (KANK1)	FALSE	15	3e-05	79.7
CRK_SH3_1_P46108_124_198	P46108	Q7Z6J0	E3 ubiquitin-protein ligase SH3RF1 (SH3RF1)	FALSE	15	1.26e-05	15.5
EPS15_EH__P42566_121_215	P42566	Q03692	Collagen alpha-1(X) chain (COL10A1)	FALSE	15	1.71e-05	45.6
KLC1_TPR__Q07866_203_497	Q07866	Q6IBW4	Condensin-2 complex subunit H2 (NCAPH2)	FALSE	15	2.12e-05	43.6
KPNA4_Arm__O00629_68_487	O00629	Q12830	Nucleosome-remodeling factor subunit BPTF (BPTF)	FALSE	15	2.63e-05	37.3
KPNB1_Heat_1_Q14974_1_485	Q14974	Q9BXS5	AP-1 complex subunit mu-1 (AP1M1)	FALSE	15	8.64e-05	24.6
MAD2L1_HORMA__Q13257_1_205	Q13257	Q9UKG1	DCC-interacting protein 13-alpha (APPL1)	FALSE	15	3.98e-05	39.9
MDM2_p53-binding-domain__Q00987_17_125	Q00987	P17676	CCAAT/enhancer-binding protein beta (CEBPB)	FALSE	15	1.43e-05	65.2
NEDD4_WW_4_P46934_890_928	P46934	Q96QZ7	Membrane-associated guanylate kinase, WW and PDZ domain-containing protein 1 (MAGI1)	FALSE	15	2.77e-06	10.1
PABP-B_PABP__P11940_544_623	P11940	O95071	E3 ubiquitin-protein ligase UBR5 (UBR5)	FALSE	15	5.66e-08	45
SUMO1_SUMO__P63165_1_101	P63165	Q969W8	Zinc finger protein 566 (ZNF566)	FALSE	15	8.64e-07	281.1
USP7_MATH-TRAF__Q93009_53_206	Q93009	P68431	Histone H3.1 (H3C1)	FALSE	15	1.72e-05	2.9
YAP1_WW_1_P46937_169_207	P46937	Q15654	Thyroid receptor-interacting protein 6 (TRIP6)	FALSE	15	4.49e-05	4.8
YES1_SH3__P07947_90_152	P07947	P29353	SHC-transforming protein 1 (SHC1)	FALSE	15	4.91e-05	6.8
GST___P08515_1_218	P08515	Q9NWW9	Phospholipase A and acyltransferase 2 (PLAAT2)	FALSE	15	3.29e-07	316.2
AP2B1_adaptin__P63010_700_937	P63010	O43747	AP-1 complex subunit gamma-1 (AP1G1)	FALSE	16	1.67e-05	13.8
CEP55_EABR__Q53EZ4_160_217	Q53EZ4	Q9NXS2	Glutaminyl-peptide cyclotransferase-like protein (QPCTL)	FALSE	16	3.35e-05	75.3
CRK_SH3_1_P46108_124_198	P46108	P08581	Hepatocyte growth factor receptor (MET)	FALSE	16	1.26e-05	8.5
EPS15_EH__P42566_121_215	P42566	Q15311	RalA-binding protein 1 (RALBP1)	FALSE	16	1.71e-05	17.1
KLC1_TPR__Q07866_203_497	Q07866	Q2M329	Coiled-coil domain-containing protein 96 (CCDC96)	FALSE	16	2.62e-05	39.8
KPNA4_Arm__O00629_68_487	O00629	Q12873	Chromodomain-helicase-DNA-binding protein 3 (CHD3)	FALSE	16	2.63e-05	8.2
KPNB1_Heat_1_Q14974_1_485	Q14974	Q99996	A-kinase anchor protein 9 (AKAP9)	FALSE	16	8.64e-05	24.1
MAD2L1_HORMA__Q13257_1_205	Q13257	Q9Y3C5	RING finger protein 11 (RNF11)	FALSE	16	3.98e-05	39.2
MDM2_p53-binding-domain__Q00987_17_125	Q00987	Q8N960	Centrosomal protein of 120 kDa (CEP120)	FALSE	16	1.52e-05	62.6
NEDD4_WW_4_P46934_890_928	P46934	Q15796	Mothers against decapentaplegic homolog 2 (SMAD2)	FALSE	16	3.89e-05	4.7
PABP-B_PABP__P11940_544_623	P11940	Q8IYX4	Dead end protein homolog 1 (DND1)	FALSE	16	8.43e-08	364.9
SUMO1_SUMO__P63165_1_101	P63165	P61956	Small ubiquitin-related modifier 2 (SUMO2)	FALSE	16	9.94e-07	7
USP7_MATH-TRAF__Q93009_53_206	Q93009	P52948	Nuclear pore complex protein Nup98-Nup96 (NUP98)	FALSE	16	2.11e-05	4.9
YAP1_WW_1_P46937_169_207	P46937	Q92793	CREB-binding protein (CREBBP)	FALSE	16	8.75e-05	4
YES1_SH3__P07947_90_152	P07947	Q14247	Src substrate cortactin (CTTN)	FALSE	16	5.14e-05	9.2
GST___P08515_1_218	P08515	Q17RB0	Retrotransposon Gag-like protein 8B (RTL8B)	FALSE	16	3.29e-07	316.2
AP2B1_adaptin__P63010_700_937	P63010	P63010	AP-2 complex subunit beta (AP2B1)	TRUE	17	2.06e-05	8.8
CEP55_EABR__Q53EZ4_160_217	Q53EZ4	O15014	Zinc finger protein 609 (ZNF609)	FALSE	17	4.03e-05	69.5
CRK_SH3_1_P46108_124_198	P46108	Q96BJ8	Engulfment and cell motility protein 3 (ELMO3)	FALSE	17	1.37e-05	31.4
EPS15_EH__P42566_121_215	P42566	Q9BWD3	Retrotransposon Gag-like protein 8A (RTL8A)	FALSE	17	2.1e-05	104.2
KLC1_TPR__Q07866_203_497	Q07866	P46060	Ran GTPase-activating protein 1 (RANGAP1)	FALSE	17	2.66e-05	38.8
KPNA4_Arm__O00629_68_487	O00629	Q09028	Histone-binding protein RBBP4 (RBBP4)	FALSE	17	3.65e-05	13
KPNB1_Heat_1_Q14974_1_485	Q14974	P49790	Nuclear pore complex protein Nup153 (NUP153)	FALSE	17	8.64e-05	26
MAD2L1_HORMA__Q13257_1_205	Q13257	P06241	Tyrosine-protein kinase Fyn (FYN)	FALSE	17	4.45e-05	16.4
MDM2_p53-binding-domain__Q00987_17_125	Q00987	O14503	Class E basic helix-loop-helix protein 40 (BHLHE40)	FALSE	17	2.05e-05	55
NEDD4_WW_4_P46934_890_928	P46934	Q92793	CREB-binding protein (CREBBP)	FALSE	17	4.31e-05	4.6
PABP-B_PABP__P11940_544_623	P11940	Q4VXU2	Polyadenylate-binding protein 1-like (PABPC1L)	FALSE	17	1.01e-07	338.8
SUMO1_SUMO__P63165_1_101	P63165	Q8IYH5	ZZ-type zinc finger-containing protein 3 (ZZZ3)	FALSE	17	1.1e-06	79.1
USP7_MATH-TRAF__Q93009_53_206	Q93009	P63172	Dynein light chain Tctex-type 1 (DYNLT1)	FALSE	17	2.25e-05	6.1
YAP1_WW_1_P46937_169_207	P46937	Q8IZ07	Ankyrin repeat domain-containing protein 13A (ANKRD13A)	FALSE	17	9.26e-05	11.8
YES1_SH3__P07947_90_152	P07947	Q96B97	SH3 domain-containing kinase-binding protein 1 (SH3KBP1)	FALSE	17	5.8e-05	7.5
GST___P08515_1_218	P08515	P41271	Neuroblastoma suppressor of tumorigenicity 1 (NBL1)	FALSE	17	3.82e-07	291.9
AP2B1_adaptin__P63010_700_937	P63010	P09497	Clathrin light chain B (CLTB)	FALSE	18	2.71e-05	12.7
CEP55_EABR__Q53EZ4_160_217	Q53EZ4	Q6UB99	Ankyrin repeat domain-containing protein 11 (ANKRD11)	FALSE	18	4.11e-05	67.8
CRK_SH3_1_P46108_124_198	P46108	Q9NRJ4	Tubby-related protein 4 (TULP4)	FALSE	18	1.71e-05	29.9
EPS15_EH__P42566_121_215	P42566	O14976	Cyclin-G-associated kinase (GAK)	FALSE	18	2.1e-05	15.9
KLC1_TPR__Q07866_203_497	Q07866	P06703	Protein S100-A6 (S100A6)	FALSE	18	2.8e-05	37.4
KPNA4_Arm__O00629_68_487	O00629	O75446	Histone deacetylase complex subunit SAP30 (SAP30)	FALSE	18	4.24e-05	31.6
KPNB1_Heat_1_Q14974_1_485	Q14974	O75695	Protein XRP2 (RP2)	FALSE	18	8.76e-05	48.5
MAD2L1_HORMA__Q13257_1_205	Q13257	O43597	Protein sprouty homolog 2 (SPRY2)	FALSE	18	4.45e-05	36.8
MDM2_p53-binding-domain__Q00987_17_125	Q00987	P14921	Protein C-ets-1 (ETS1)	FALSE	18	2.05e-05	54.1
NEDD4_WW_4_P46934_890_928	P46934	Q6X9E4	F-box/WD repeat-containing protein 12 (FBXW12)	FALSE	18	4.37e-05	43.3
PABP-B_PABP__P11940_544_623	P11940	O15234	Protein CASC3 (CASC3)	FALSE	18	1.52e-07	81.8
SUMO1_SUMO__P63165_1_101	P63165	P22736	Nuclear receptor subfamily 4 group A member 1 (NR4A1)	FALSE	18	1.24e-06	36.1
USP7_MATH-TRAF__Q93009_53_206	Q93009	Q16695	Histone H3.1t (H3-4)	FALSE	18	2.43e-05	3.8
YAP1_WW_1_P46937_169_207	P46937	P31271	Homeobox protein Hox-A13 (HOXA13)	FALSE	18	9.26e-05	36.9
YES1_SH3__P07947_90_152	P07947	P09769	Tyrosine-protein kinase Fgr (FGR)	FALSE	18	5.8e-05	21.3
GST___P08515_1_218	P08515	P02814	Submaxillary gland androgen-regulated protein 3B (SMR3B)	FALSE	18	4.35e-07	271.1
KPNB1_Heat_1_Q14974_1_485	Q14974	Q14974	Importin subunit beta-1 (KPNB1)	TRUE	19	8.76e-05	13.3
AP2B1_adaptin__P63010_700_937	P63010	Q13492	Phosphatidylinositol-binding clathrin assembly protein (PICALM)	FALSE	19	3.32e-05	9.7
CEP55_EABR__Q53EZ4_160_217	Q53EZ4	Q9H869	YY1-associated protein 1 (YY1AP1)	FALSE	19	5.58e-05	60.2
CRK_SH3_1_P46108_124_198	P46108	P12830	Cadherin-1 (CDH1)	FALSE	19	1.98e-05	3.8
EPS15_EH__P42566_121_215	P42566	Q96CW1	AP-2 complex subunit mu (AP2M1)	FALSE	19	2.34e-05	9.1
KLC1_TPR__Q07866_203_497	Q07866	P37198	Nuclear pore glycoprotein p62 (NUP62)	FALSE	19	4.39e-05	31.6
KPNA4_Arm__O00629_68_487	O00629	Q99583	Max-binding protein MNT (MNT)	FALSE	19	4.24e-05	75.9
MAD2L1_HORMA__Q13257_1_205	Q13257	P43405	Tyrosine-protein kinase SYK (SYK)	FALSE	19	5.36e-05	32.9
MDM2_p53-binding-domain__Q00987_17_125	Q00987	O94986	Centrosomal protein of 152 kDa (CEP152)	FALSE	19	2.05e-05	53.6
NEDD4_WW_4_P46934_890_928	P46934	Q99680	G-protein coupled receptor 22 (GPR22)	FALSE	19	4.49e-05	86.6
PABP-B_PABP__P11940_544_623	P11940	Q659C4	La-related protein 1B (LARP1B)	FALSE	19	1.88e-07	76.5
SUMO1_SUMO__P63165_1_101	P63165	O43541	Mothers against decapentaplegic homolog 6 (SMAD6)	FALSE	19	1.36e-06	73
USP7_MATH-TRAF__Q93009_53_206	Q93009	Q13547	Histone deacetylase 1 (HDAC1)	FALSE	19	2.61e-05	3.1
YAP1_WW_1_P46937_169_207	P46937	Q13950	Runt-related transcription factor 2 (RUNX2)	FALSE	19	9.44e-05	9.4
GST___P08515_1_218	P08515	Q02747	Guanylin (GUCA2A)	FALSE	19	4.35e-07	271.1
AP2B1_adaptin__P63010_700_937	P63010	Q15811	Intersectin-1 (ITSN1)	FALSE	20	3.32e-05	9.7
CEP55_EABR__Q53EZ4_160_217	Q53EZ4	O15085	Rho guanine nucleotide exchange factor 11 (ARHGEF11)	FALSE	20	6.15e-05	56.5
CRK_SH3_1_P46108_124_198	P46108	Q9NZU1	Leucine-rich repeat transmembrane protein FLRT1 (FLRT1)	FALSE	20	2.59e-05	27.2
EPS15_EH__P42566_121_215	P42566	Q9UPP5	AP2-interacting clathrin-endocytosis protein (KIAA1107)	FALSE	20	2.34e-05	40.5
KLC1_TPR__Q07866_203_497	Q07866	P62826	GTP-binding nuclear protein Ran (RAN)	FALSE	20	5.47e-05	28.9
KPNA4_Arm__O00629_68_487	O00629	Q96K83	Zinc finger protein 521 (ZNF521)	FALSE	20	4.47e-05	72.3
KPNB1_Heat_1_Q14974_1_485	Q14974	Q9UBX5	Fibulin-5 (FBLN5)	FALSE	20	9.76e-05	21.1
MAD2L1_HORMA__Q13257_1_205	Q13257	Q8IZP0	Abl interactor 1 (ABI1)	FALSE	20	5.36e-05	33.4
MDM2_p53-binding-domain__Q00987_17_125	Q00987	P12755	Ski oncogene (SKI)	FALSE	20	3.18e-05	45.5
NEDD4_WW_4_P46934_890_928	P46934	Q96QR1	Secretoglobin family 3A member 1 (SCGB3A1)	FALSE	20	5.51e-05	39
PABP-B_PABP__P11940_544_623	P11940	Q92615	La-related protein 4B (LARP4B)	FALSE	20	3.49e-07	64.1
SUMO1_SUMO__P63165_1_101	P63165	O75928	E3 SUMO-protein ligase PIAS2 (PIAS2)	FALSE	20	1.38e-06	34.7
USP7_MATH-TRAF__Q93009_53_206	Q93009	P06401	Progesterone receptor (PGR)	FALSE	20	2.61e-05	8.4
GST___P08515_1_218	P08515	P07498	Kappa-casein (CSN3)	FALSE	20	4.69e-07	253
AP2B1_adaptin__P63010_700_937	P63010	Q59EK9	RUN domain-containing protein 3A (RUNDC3A)	FALSE	21	4.39e-05	15.3
CEP55_EABR__Q53EZ4_160_217	Q53EZ4	Q15070	Mitochondrial inner membrane protein OXA1L (OXA1L)	FALSE	21	6.15e-05	56.5
CRK_SH3_1_P46108_124_198	P46108	Q8IZP0	Abl interactor 1 (ABI1)	FALSE	21	3.96e-05	8.4
EPS15_EH__P42566_121_215	P42566	Q9HCE7	E3 ubiquitin-protein ligase SMURF1 (SMURF1)	FALSE	21	2.55e-05	7.4
KPNA4_Arm__O00629_68_487	O00629	P49788	Retinoic acid receptor responder protein 1 (RARRES1)	FALSE	21	4.47e-05	72.3
MAD2L1_HORMA__Q13257_1_205	Q13257	P09619	Platelet-derived growth factor receptor beta (PDGFRB)	FALSE	21	5.43e-05	32.3
MDM2_p53-binding-domain__Q00987_17_125	Q00987	Q8N4C6	Ninein (NIN)	FALSE	21	3.23e-05	44.5
NEDD4_WW_4_P46934_890_928	P46934	P84022	Mothers against decapentaplegic homolog 3 (SMAD3)	FALSE	21	5.51e-05	4.5
PABP-B_PABP__P11940_544_623	P11940	Q96MU7	YTH domain-containing protein 1 (YTHDC1)	FALSE	21	3.49e-07	64.7
SUMO1_SUMO__P63165_1_101	P63165	O15169	Axin-1 (AXIN1)	FALSE	21	1.45e-06	34
USP7_MATH-TRAF__Q93009_53_206	Q93009	O43791	Speckle-type POZ protein (SPOP)	FALSE	21	2.69e-05	7.3
GST___P08515_1_218	P08515	Q96NZ9	Proline-rich acidic protein 1 (PRAP1)	FALSE	21	4.69e-07	253
AP2B1_adaptin__P63010_700_937	P63010	Q96H55	Unconventional myosin-XIX (MYO19)	FALSE	22	4.89e-05	7.6
CEP55_EABR__Q53EZ4_160_217	Q53EZ4	P51959	Cyclin-G1 (CCNG1)	FALSE	22	6.25e-05	55.3
CRK_SH3_1_P46108_124_198	P46108	P42338	Phosphatidylinositol 4,5-bisphosphate 3-kinase catalytic subunit beta isoform (PIK3CB)	FALSE	22	4.54e-05	12.3
EPS15_EH__P42566_121_215	P42566	P08294	Extracellular superoxide dismutase [Cu-Zn] (SOD3)	FALSE	22	2.55e-05	91.2
KPNA4_Arm__O00629_68_487	O00629	Q9BYV9	Transcription regulator protein BACH2 (BACH2)	FALSE	22	4.8e-05	29.6
MAD2L1_HORMA__Q13257_1_205	Q13257	P46109	Crk-like protein (CRKL)	FALSE	22	7.32e-05	28.8
MDM2_p53-binding-domain__Q00987_17_125	Q00987	P12273	Prolactin-inducible protein (PIP)	FALSE	22	3.71e-05	41.9
NEDD4_WW_4_P46934_890_928	P46934	Q96CV9	Optineurin (OPTN)	FALSE	22	5.51e-05	8.1
PABP-B_PABP__P11940_544_623	P11940	O60812	Heterogeneous nuclear ribonucleoprotein C-like 1 (HNRNPCL1)	FALSE	22	5.04e-07	56.5
SUMO1_SUMO__P63165_1_101	P63165	O75925	E3 SUMO-protein ligase PIAS1 (PIAS1)	FALSE	22	1.48e-06	33.5
USP7_MATH-TRAF__Q93009_53_206	Q93009	Q92731	Estrogen receptor beta (ESR2)	FALSE	22	2.7e-05	1.9
GST___P08515_1_218	P08515	Q9H305	Cell death-inducing p53-target protein 1 (CDIP1)	FALSE	22	4.69e-07	253
AP2B1_adaptin__P63010_700_937	P63010	Q0JRZ9	F-BAR domain only protein 2 (FCHO2)	FALSE	23	4.89e-05	21.5
CEP55_EABR__Q53EZ4_160_217	Q53EZ4	O14775	Guanine nucleotide-binding protein subunit beta-5 (GNB5)	FALSE	23	6.75e-05	53.1
CRK_SH3_1_P46108_124_198	P46108	O75154	Rab11 family-interacting protein 3 (RAB11FIP3)	FALSE	23	5.51e-05	23
EPS15_EH__P42566_121_215	P42566	P53816	Phospholipase A and acyltransferase 3 (PLAAT3)	FALSE	23	2.55e-05	91.2
KPNA4_Arm__O00629_68_487	O00629	P49619	Diacylglycerol kinase gamma (DGKG)	FALSE	23	4.99e-05	66
MAD2L1_HORMA__Q13257_1_205	Q13257	P12931	Proto-oncogene tyrosine-protein kinase Src (SRC)	FALSE	23	9.91e-05	12.5
MDM2_p53-binding-domain__Q00987_17_125	Q00987	O95644	Nuclear factor of activated T-cells, cytoplasmic 1 (NFATC1)	FALSE	23	3.91e-05	40.5
NEDD4_WW_4_P46934_890_928	P46934	Q14192	Four and a half LIM domains protein 2 (FHL2)	FALSE	23	5.51e-05	4.8
PABP-B_PABP__P11940_544_623	P11940	O75152	Zinc finger CCCH domain-containing protein 11A (ZC3H11A)	FALSE	23	5.04e-07	56.5
SUMO1_SUMO__P63165_1_101	P63165	P11388	DNA topoisomerase 2-alpha (TOP2A)	FALSE	23	1.61e-06	32.6
USP7_MATH-TRAF__Q93009_53_206	Q93009	Q9NRC8	NAD-dependent protein deacetylase sirtuin-7 (SIRT7)	FALSE	23	3.12e-05	3
GST___P08515_1_218	P08515	Q6E0U4	Dermokine (DMKN)	FALSE	23	4.89e-07	237.2
AP2B1_adaptin__P63010_700_937	P63010	Q8IUM7	Neuronal PAS domain-containing protein 4 (NPAS4)	FALSE	24	7.47e-05	70.9
CEP55_EABR__Q53EZ4_160_217	Q53EZ4	Q969N2	GPI transamidase component PIG-T (PIGT)	FALSE	24	7.27e-05	51.1
CRK_SH3_1_P46108_124_198	P46108	P42680	Tyrosine-protein kinase Tec (TEC)	FALSE	24	6.32e-05	15.2
EPS15_EH__P42566_121_215	P42566	Q99732	Lipopolysaccharide-induced tumor necrosis factor-alpha factor (LITAF)	FALSE	24	2.59e-05	21.5
KPNA4_Arm__O00629_68_487	O00629	P06401	Progesterone receptor (PGR)	FALSE	24	4.99e-05	28.8
MAD2L1_HORMA__Q13257_1_205	Q13257	P68036	Ubiquitin-conjugating enzyme E2 L3 (UBE2L3)	FALSE	24	9.91e-05	25.2
MDM2_p53-binding-domain__Q00987_17_125	Q00987	Q9NYZ3	G2 and S phase-expressed protein 1 (GTSE1)	FALSE	24	4.09e-05	37.9
NEDD4_WW_4_P46934_890_928	P46934	Q96DC9	Ubiquitin thioesterase OTUB2 (OTUB2)	FALSE	24	5.51e-05	12.2
PABP-B_PABP__P11940_544_623	P11940	Q96KR1	Zinc finger RNA-binding protein (ZFR)	FALSE	24	5.04e-07	56
SUMO1_SUMO__P63165_1_101	P63165	P78317	E3 ubiquitin-protein ligase RNF4 (RNF4)	FALSE	24	2.07e-06	7.7
USP7_MATH-TRAF__Q93009_53_206	Q93009	P61956	Small ubiquitin-related modifier 2 (SUMO2)	FALSE	24	4.05e-05	2.1
GST___P08515_1_218	P08515	P45877	Peptidyl-prolyl cis-trans isomerase C (PPIC)	FALSE	24	4.89e-07	237.2
AP2B1_adaptin__P63010_700_937	P63010	Q8N8A2	Serine/threonine-protein phosphatase 6 regulatory ankyrin repeat subunit B (ANKRD44)	FALSE	25	8.12e-05	19.2
CEP55_EABR__Q53EZ4_160_217	Q53EZ4	Q9P206	Uncharacterized protein KIAA1522 (KIAA1522)	FALSE	25	7.39e-05	50.2
CRK_SH3_1_P46108_124_198	P46108	Q96HL8	SH3 domain-containing YSC84-like protein 1 (SH3YL1)	FALSE	25	6.32e-05	37.4
EPS15_EH__P42566_121_215	P42566	Q13492	Phosphatidylinositol-binding clathrin assembly protein (PICALM)	FALSE	25	2.63e-05	14.2
KPNA4_Arm__O00629_68_487	O00629	Q9H0E7	Ubiquitin carboxyl-terminal hydrolase 44 (USP44)	FALSE	25	4.99e-05	66
MDM2_p53-binding-domain__Q00987_17_125	Q00987	P31946	14-3-3 protein beta/alpha (YWHAB)	FALSE	25	4.09e-05	16.2
NEDD4_WW_4_P46934_890_928	P46934	Q9P2R6	Arginine-glutamic acid dipeptide repeats protein (RERE)	FALSE	25	5.98e-05	15.5
PABP-B_PABP__P11940_544_623	P11940	O43251	RNA binding protein fox-1 homolog 2 (RBFOX2)	FALSE	25	5.04e-07	57.4
SUMO1_SUMO__P63165_1_101	P63165	Q01826	DNA-binding protein SATB1 (SATB1)	FALSE	25	2.91e-06	56.6
USP7_MATH-TRAF__Q93009_53_206	Q93009	Q92922	SWI/SNF complex subunit SMARCC1 (SMARCC1)	FALSE	25	4.13e-05	5.2
GST___P08515_1_218	P08515	Q96FE7	Phosphoinositide-3-kinase-interacting protein 1 (PIK3IP1)	FALSE	25	4.89e-07	237.2
AP2B1_adaptin__P63010_700_937	P63010	Q96D71	RalBP1-associated Eps domain-containing protein 1 (REPS1)	FALSE	26	0.0001	12.8
CEP55_EABR__Q53EZ4_160_217	Q53EZ4	Q6P2H3	Centrosomal protein of 85 kDa (CEP85)	FALSE	26	7.79e-05	47.5
CRK_SH3_1_P46108_124_198	P46108	P00519	Tyrosine-protein kinase ABL1 (ABL1)	FALSE	26	7.48e-05	4.9
EPS15_EH__P42566_121_215	P42566	Q96D71	RalBP1-associated Eps domain-containing protein 1 (REPS1)	FALSE	26	2.63e-05	21.1
KPNA4_Arm__O00629_68_487	O00629	O15111	Inhibitor of nuclear factor kappa-B kinase subunit alpha (CHUK)	FALSE	26	5.17e-05	16.4
MDM2_p53-binding-domain__Q00987_17_125	Q00987	P41182	B-cell lymphoma 6 protein (BCL6)	FALSE	26	4.09e-05	39
NEDD4_WW_4_P46934_890_928	P46934	O75886	Signal transducing adapter molecule 2 (STAM2)	FALSE	26	8.63e-05	11
PABP-B_PABP__P11940_544_623	P11940	P49761	Dual specificity protein kinase CLK3 (CLK3)	FALSE	26	5.66e-07	53.9
SUMO1_SUMO__P63165_1_101	P63165	P20226	TATA-box-binding protein (TBP)	FALSE	26	4.15e-06	26.4
USP7_MATH-TRAF__Q93009_53_206	Q93009	P10275	Androgen receptor (AR)	FALSE	26	4.17e-05	3.7
GST___P08515_1_218	P08515	O75830	Serpin I2 (SERPINI2)	FALSE	26	4.89e-07	237.2
CEP55_EABR__Q53EZ4_160_217	Q53EZ4	Q9UM00	Calcium load-activated calcium channel (TMCO1)	FALSE	27	7.79e-05	45.9
CRK_SH3_1_P46108_124_198	P46108	Q8IY22	C-Maf-inducing protein (CMIP)	FALSE	27	8.1e-05	34.5
EPS15_EH__P42566_121_215	P42566	Q15811	Intersectin-1 (ITSN1)	FALSE	27	2.63e-05	14.2
KPNA4_Arm__O00629_68_487	O00629	Q9UNI1	Chymotrypsin-like elastase family member 1 (CELA1)	FALSE	27	5.28e-05	63.2
MDM2_p53-binding-domain__Q00987_17_125	Q00987	P42566	Epidermal growth factor receptor substrate 15 (EPS15)	FALSE	27	4.09e-05	38.1
NEDD4_WW_4_P46934_890_928	P46934	Q9UBU6	Protein FAM8A1 (FAM8A1)	FALSE	27	8.63e-05	14.4
PABP-B_PABP__P11940_544_623	P11940	P49760	Dual specificity protein kinase CLK2 (CLK2)	FALSE	27	9.11e-07	47.4
SUMO1_SUMO__P63165_1_101	P63165	P06401	Progesterone receptor (PGR)	FALSE	27	5.07e-06	48
USP7_MATH-TRAF__Q93009_53_206	Q93009	O15294	UDP-N-acetylglucosamine--peptide N-acetylglucosaminyltransferase 110 kDa subunit (OGT)	FALSE	27	4.87e-05	5.5
GST___P08515_1_218	P08515	Q70CQ2	Ubiquitin carboxyl-terminal hydrolase 34 (USP34)	FALSE	27	5.88e-07	67.8
CEP55_EABR__Q53EZ4_160_217	Q53EZ4	Q12986	Transcriptional repressor NF-X1 (NFX1)	FALSE	28	7.79e-05	46.7
CRK_SH3_1_P46108_124_198	P46108	Q92556	Engulfment and cell motility protein 1 (ELMO1)	FALSE	28	8.1e-05	20.6
EPS15_EH__P42566_121_215	P42566	Q9UHB6	LIM domain and actin-binding protein 1 (LIMA1)	FALSE	28	2.94e-05	8.5
KPNA4_Arm__O00629_68_487	O00629	Q14192	Four and a half LIM domains protein 2 (FHL2)	FALSE	28	6.5e-05	10.7
MDM2_p53-binding-domain__Q00987_17_125	Q00987	Q66GS9	Centrosomal protein of 135 kDa (CEP135)	FALSE	28	4.16e-05	37
PABP-B_PABP__P11940_544_623	P11940	Q53F19	Nuclear cap-binding protein subunit 3 (NCBP3)	FALSE	28	9.27e-07	46.8
SUMO1_SUMO__P63165_1_101	P63165	Q13185	Chromobox protein homolog 3 (CBX3)	FALSE	28	5.07e-06	25.1
USP7_MATH-TRAF__Q93009_53_206	Q93009	P55345	Protein arginine N-methyltransferase 2 (PRMT2)	FALSE	28	4.95e-05	8.7
GST___P08515_1_218	P08515	Q9H0X6	RING finger protein 208 (RNF208)	FALSE	28	6.61e-07	210.8
CEP55_EABR__Q53EZ4_160_217	Q53EZ4	Q96FF9	Sororin (CDCA5)	FALSE	29	7.79e-05	45.9
CRK_SH3_1_P46108_124_198	P46108	P14866	Heterogeneous nuclear ribonucleoprotein L (HNRNPL)	FALSE	29	8.19e-05	2.6
EPS15_EH__P42566_121_215	P42566	Q6ICB0	Desumoylating isopeptidase 1 (DESI1)	FALSE	29	3.46e-05	33.2
KPNA4_Arm__O00629_68_487	O00629	Q9BZK7	F-box-like/WD repeat-containing protein TBL1XR1 (TBL1XR1)	FALSE	29	6.5e-05	25.6
MDM2_p53-binding-domain__Q00987_17_125	Q00987	Q68CZ1	Protein fantom (RPGRIP1L)	FALSE	29	4.16e-05	36.8
PABP-B_PABP__P11940_544_623	P11940	Q9ULR5	Polyadenylate-binding protein-interacting protein 2B (PAIP2B)	FALSE	29	2.79e-06	98.8
SUMO1_SUMO__P63165_1_101	P63165	Q8ND82	Zinc finger protein 280C (ZNF280C)	FALSE	29	5.83e-06	126.5
USP7_MATH-TRAF__Q93009_53_206	Q93009	Q8TAQ2	SWI/SNF complex subunit SMARCC2 (SMARCC2)	FALSE	29	4.95e-05	5
GST___P08515_1_218	P08515	P48723	Heat shock 70 kDa protein 13 (HSPA13)	FALSE	29	6.86e-07	199.7
CEP55_EABR__Q53EZ4_160_217	Q53EZ4	Q13887	Krueppel-like factor 5 (KLF5)	FALSE	30	7.79e-05	45.9
CRK_SH3_1_P46108_124_198	P46108	Q9UNF0	Protein kinase C and casein kinase substrate in neurons protein 2 (PACSIN2)	FALSE	30	9.14e-05	10.6
EPS15_EH__P42566_121_215	P42566	O14526	F-BAR domain only protein 1 (FCHO1)	FALSE	30	3.46e-05	33.2
KPNA4_Arm__O00629_68_487	O00629	P52294	Importin subunit alpha-5 (KPNA1)	FALSE	30	6.55e-05	15.2
MDM2_p53-binding-domain__Q00987_17_125	Q00987	Q8WVZ9	Kelch repeat and BTB domain-containing protein 7 (KBTBD7)	FALSE	30	4.68e-05	34.9
PABP-B_PABP__P11940_544_623	P11940	Q8TB72	Pumilio homolog 2 (PUM2)	FALSE	30	2.96e-06	94.9
SUMO1_SUMO__P63165_1_101	P63165	P10242	Transcriptional activator Myb (MYB)	FALSE	30	5.83e-06	45.7
USP7_MATH-TRAF__Q93009_53_206	Q93009	Q99459	Cell division cycle 5-like protein (CDC5L)	FALSE	30	4.95e-05	2.8
GST___P08515_1_218	P08515	P01303	Pro-neuropeptide Y (NPY)	FALSE	30	6.86e-07	199.7
CEP55_EABR__Q53EZ4_160_217	Q53EZ4	O75529	TAF5-like RNA polymerase II p300/CBP-associated factor-associated factor 65 kDa subunit 5L (TAF5L)	FALSE	31	7.79e-05	46.7
CRK_SH3_1_P46108_124_198	P46108	Q9ULH1	Arf-GAP with SH3 domain, ANK repeat and PH domain-containing protein 1 (ASAP1)	FALSE	31	9.14e-05	13.8
EPS15_EH__P42566_121_215	P42566	P05408	Neuroendocrine protein 7B2 (SCG5)	FALSE	31	3.85e-05	73
KPNA4_Arm__O00629_68_487	O00629	Q86UZ6	Zinc finger and BTB domain-containing protein 46 (ZBTB46)	FALSE	31	6.63e-05	56.2
MDM2_p53-binding-domain__Q00987_17_125	Q00987	Q8IUQ4	E3 ubiquitin-protein ligase SIAH1 (SIAH1)	FALSE	31	4.84e-05	34.2
PABP-B_PABP__P11940_544_623	P11940	Q13310	Polyadenylate-binding protein 4 (PABPC4)	FALSE	31	2.96e-06	34.4
SUMO1_SUMO__P63165_1_101	P63165	O00463	TNF receptor-associated factor 5 (TRAF5)	FALSE	31	6.28e-06	44.1
USP7_MATH-TRAF__Q93009_53_206	Q93009	O95816	BAG family molecular chaperone regulator 2 (BAG2)	FALSE	31	4.95e-05	3.4
GST___P08515_1_218	P08515	P22466	Galanin peptides (GAL)	FALSE	31	6.86e-07	199.7
CEP55_EABR__Q53EZ4_160_217	Q53EZ4	Q14687	Genetic suppressor element 1 (GSE1)	FALSE	32	8.5e-05	43.7
EPS15_EH__P42566_121_215	P42566	Q14055	Collagen alpha-2(IX) chain (COL9A2)	FALSE	32	3.85e-05	73
KPNA4_Arm__O00629_68_487	O00629	O75376	Nuclear receptor corepressor 1 (NCOR1)	FALSE	32	6.93e-05	14.8
MDM2_p53-binding-domain__Q00987_17_125	Q00987	P47756	F-actin-capping protein subunit beta (CAPZB)	FALSE	32	4.92e-05	33.6
PABP-B_PABP__P11940_544_623	P11940	Q96LI5	CCR4-NOT transcription complex subunit 6-like (CNOT6L)	FALSE	32	3.04e-06	93
SUMO1_SUMO__P63165_1_101	P63165	Q12888	TP53-binding protein 1 (TP53BP1)	FALSE	32	6.28e-06	14.8
USP7_MATH-TRAF__Q93009_53_206	Q93009	P31946	14-3-3 protein beta/alpha (YWHAB)	FALSE	32	6.39e-05	3
GST___P08515_1_218	P08515	Q96DN0	Endoplasmic reticulum resident protein 27 (ERP27)	FALSE	32	6.86e-07	199.7
CEP55_EABR__Q53EZ4_160_217	Q53EZ4	Q5TA45	Integrator complex subunit 11 (INTS11)	FALSE	33	8.5e-05	43.7
EPS15_EH__P42566_121_215	P42566	P12830	Cadherin-1 (CDH1)	FALSE	33	4.04e-05	5.2
KPNA4_Arm__O00629_68_487	O00629	Q9BUG6	Zinc finger and SCAN domain-containing protein 5A (ZSCAN5A)	FALSE	33	7.3e-05	52.3
MDM2_p53-binding-domain__Q00987_17_125	Q00987	P20226	TATA-box-binding protein (TBP)	FALSE	33	5.08e-05	32.9
PABP-B_PABP__P11940_544_623	P11940	Q9H7N4	Splicing factor, arginine/serine-rich 19 (SCAF1)	FALSE	33	5.62e-06	75.3
SUMO1_SUMO__P63165_1_101	P63165	Q99684	Zinc finger protein Gfi-1 (GFI1)	FALSE	33	6.28e-06	120.5
USP7_MATH-TRAF__Q93009_53_206	Q93009	O15027	Protein transport protein Sec16A (SEC16A)	FALSE	33	6.57e-05	4.6
GST___P08515_1_218	P08515	Q01524	Defensin-6 (DEFA6)	FALSE	33	7.83e-07	189.7
CEP55_EABR__Q53EZ4_160_217	Q53EZ4	O75376	Nuclear receptor corepressor 1 (NCOR1)	FALSE	34	8.52e-05	19.8
EPS15_EH__P42566_121_215	P42566	O60844	Zymogen granule membrane protein 16 (ZG16)	FALSE	34	4.97e-05	66.3
KPNA4_Arm__O00629_68_487	O00629	P17676	CCAAT/enhancer-binding protein beta (CEBPB)	FALSE	34	7.3e-05	23.5
MDM2_p53-binding-domain__Q00987_17_125	Q00987	P62854	40S ribosomal protein S26 (RPS26)	FALSE	34	5.4e-05	31.9
PABP-B_PABP__P11940_544_623	P11940	Q92900	Regulator of nonsense transcripts 1 (UPF1)	FALSE	34	5.94e-06	28
SUMO1_SUMO__P63165_1_101	P63165	O15083	ERC protein 2 (ERC2)	FALSE	34	7.98e-06	110
USP7_MATH-TRAF__Q93009_53_206	Q93009	Q9BTK6	PAXIP1-associated glutamate-rich protein 1 (PAGR1)	FALSE	34	6.57e-05	16
GST___P08515_1_218	P08515	Q9HBU6	Ethanolamine kinase 1 (ETNK1)	FALSE	34	8.61e-07	180.7
CEP55_EABR__Q53EZ4_160_217	Q53EZ4	Q5QJE6	Deoxynucleotidyltransferase terminal-interacting protein 2 (DNTTIP2)	FALSE	35	8.69e-05	41.7
EPS15_EH__P42566_121_215	P42566	Q9H4M9	EH domain-containing protein 1 (EHD1)	FALSE	35	5.4e-05	17.2
KPNA4_Arm__O00629_68_487	O00629	Q13227	G protein pathway suppressor 2 (GPS2)	FALSE	35	7.3e-05	23.7
MDM2_p53-binding-domain__Q00987_17_125	Q00987	Q96J02	E3 ubiquitin-protein ligase Itchy homolog (ITCH)	FALSE	35	5.74e-05	31
PABP-B_PABP__P11940_544_623	P11940	Q07955	Serine/arginine-rich splicing factor 1 (SRSF1)	FALSE	35	7.04e-06	26.6
SUMO1_SUMO__P63165_1_101	P63165	O75400	Pre-mRNA-processing factor 40 homolog A (PRPF40A)	FALSE	35	8.21e-06	21.6
USP7_MATH-TRAF__Q93009_53_206	Q93009	P10276	Retinoic acid receptor alpha (RARA)	FALSE	35	7.92e-05	4.8
GST___P08515_1_218	P08515	A2VDF0	Fucose mutarotase (FUOM)	FALSE	35	8.61e-07	180.7
CEP55_EABR__Q53EZ4_160_217	Q53EZ4	Q8NFD5	AT-rich interactive domain-containing protein 1B (ARID1B)	FALSE	36	8.69e-05	41.7
EPS15_EH__P42566_121_215	P42566	Q9NWW9	Phospholipase A and acyltransferase 2 (PLAAT2)	FALSE	36	6.08e-05	60.8
KPNA4_Arm__O00629_68_487	O00629	P10275	Androgen receptor (AR)	FALSE	36	7.3e-05	10.1
MDM2_p53-binding-domain__Q00987_17_125	Q00987	P12830	Cadherin-1 (CDH1)	FALSE	36	6.13e-05	13.5
PABP-B_PABP__P11940_544_623	P11940	Q96AK3	DNA dC->dU-editing enzyme APOBEC-3D (APOBEC3D)	FALSE	36	7.4e-06	66.8
SUMO1_SUMO__P63165_1_101	P63165	Q96ST3	Paired amphipathic helix protein Sin3a (SIN3A)	FALSE	36	9.92e-06	20.6
USP7_MATH-TRAF__Q93009_53_206	Q93009	P52294	Importin subunit alpha-5 (KPNA1)	FALSE	36	7.92e-05	4.8
GST___P08515_1_218	P08515	O15427	Monocarboxylate transporter 4 (SLC16A3)	FALSE	36	9.18e-07	172.5
CEP55_EABR__Q53EZ4_160_217	Q53EZ4	Q9Y6W5	Wiskott-Aldrich syndrome protein family member 2 (WASF2)	FALSE	37	8.69e-05	41.1
EPS15_EH__P42566_121_215	P42566	Q17RB0	Retrotransposon Gag-like protein 8B (RTL8B)	FALSE	37	6.08e-05	60.8
KPNA4_Arm__O00629_68_487	O00629	P52292	Importin subunit alpha-1 (KPNA2)	FALSE	37	7.3e-05	10.2
MDM2_p53-binding-domain__Q00987_17_125	Q00987	Q9NRM7	Serine/threonine-protein kinase LATS2 (LATS2)	FALSE	37	6.36e-05	29.3
PABP-B_PABP__P11940_544_623	P11940	Q53EL6	Programmed cell death protein 4 (PDCD4)	FALSE	37	7.83e-06	65
SUMO1_SUMO__P63165_1_101	P63165	Q96B02	Ubiquitin-conjugating enzyme E2 W (UBE2W)	FALSE	37	9.92e-06	38
USP7_MATH-TRAF__Q93009_53_206	Q93009	Q13363	C-terminal-binding protein 1 (CTBP1)	FALSE	37	8.11e-05	4.8
GST___P08515_1_218	P08515	P80098	C-C motif chemokine 7 (CCL7)	FALSE	37	9.18e-07	172.5
CEP55_EABR__Q53EZ4_160_217	Q53EZ4	Q9BVC4	Target of rapamycin complex subunit LST8 (MLST8)	FALSE	38	8.69e-05	41.7
EPS15_EH__P42566_121_215	P42566	P63010	AP-2 complex subunit beta (AP2B1)	FALSE	38	7.33e-05	11.3
KPNA4_Arm__O00629_68_487	O00629	Q14151	Scaffold attachment factor B2 (SAFB2)	FALSE	38	7.88e-05	22.8
MDM2_p53-binding-domain__Q00987_17_125	Q00987	P45983	Mitogen-activated protein kinase 8 (MAPK8)	FALSE	38	6.36e-05	29.1
PABP-B_PABP__P11940_544_623	P11940	P13797	Plastin-3 (PLS3)	FALSE	38	8.73e-06	61.6
SUMO1_SUMO__P63165_1_101	P63165	Q8NCN2	Zinc finger and BTB domain-containing protein 34 (ZBTB34)	FALSE	38	1.02e-05	97.3
USP7_MATH-TRAF__Q93009_53_206	Q93009	P63165	Small ubiquitin-related modifier 1 (SUMO1)	FALSE	38	8.11e-05	2.3
GST___P08515_1_218	P08515	Q9UBU3	Appetite-regulating hormone (GHRL)	FALSE	38	9.18e-07	172.5
CEP55_EABR__Q53EZ4_160_217	Q53EZ4	P07858	Cathepsin B (CTSB)	FALSE	39	8.69e-05	41.1
EPS15_EH__P42566_121_215	P42566	P41271	Neuroblastoma suppressor of tumorigenicity 1 (NBL1)	FALSE	39	7.48e-05	56.1
KPNA4_Arm__O00629_68_487	O00629	P10826	Retinoic acid receptor beta (RARB)	FALSE	39	9.78e-05	46
MDM2_p53-binding-domain__Q00987_17_125	Q00987	Q8TBK6	Zinc finger CCHC domain-containing protein 10 (ZCCHC10)	FALSE	39	6.38e-05	28.6
PABP-B_PABP__P11940_544_623	P11940	Q6PKG0	La-related protein 1 (LARP1)	FALSE	39	8.73e-06	24.7
SUMO1_SUMO__P63165_1_101	P63165	Q6NXG1	Epithelial splicing regulatory protein 1 (ESRP1)	FALSE	39	1.02e-05	97.3
USP7_MATH-TRAF__Q93009_53_206	Q93009	Q8WUU5	GATA zinc finger domain-containing protein 1 (GATAD1)	FALSE	39	8.29e-05	9.4
GST___P08515_1_218	P08515	O95218	Zinc finger Ran-binding domain-containing protein 2 (ZRANB2)	FALSE	39	1.02e-06	53.7
CEP55_EABR__Q53EZ4_160_217	Q53EZ4	Q15906	Vacuolar protein sorting-associated protein 72 homolog (VPS72)	FALSE	40	8.86e-05	40.5
EPS15_EH__P42566_121_215	P42566	Q16538	Probable G-protein coupled receptor 162 (GPR162)	FALSE	40	8.97e-05	364.9
MDM2_p53-binding-domain__Q00987_17_125	Q00987	Q9Y2I6	Ninein-like protein (NINL)	FALSE	40	6.38e-05	28.8
PABP-B_PABP__P11940_544_623	P11940	Q9Y575	Ankyrin repeat and SOCS box protein 3 (ASB3)	FALSE	40	9.2e-06	60
SUMO1_SUMO__P63165_1_101	P63165	Q6VMQ6	Activating transcription factor 7-interacting protein 1 (ATF7IP)	FALSE	40	1.16e-05	35.5
USP7_MATH-TRAF__Q93009_53_206	Q93009	P43699	Homeobox protein Nkx-2.1 (NKX2-1)	FALSE	40	8.62e-05	5.1
GST___P08515_1_218	P08515	Q6GPH6	Inositol 1,4,5-trisphosphate receptor-interacting protein-like 1 (ITPRIPL1)	FALSE	40	1.02e-06	165
CEP55_EABR__Q53EZ4_160_217	Q53EZ4	Q14671	Pumilio homolog 1 (PUM1)	FALSE	41	9.82e-05	38.2
EPS15_EH__P42566_121_215	P42566	Q02747	Guanylin (GUCA2A)	FALSE	41	8.97e-05	52.1
MDM2_p53-binding-domain__Q00987_17_125	Q00987	P62847	40S ribosomal protein S24 (RPS24)	FALSE	41	7.1e-05	27.4
PABP-B_PABP__P11940_544_623	P11940	Q9UIV1	CCR4-NOT transcription complex subunit 7 (CNOT7)	FALSE	41	9.68e-06	58.6
SUMO1_SUMO__P63165_1_101	P63165	Q15652	Probable JmjC domain-containing histone demethylation protein 2C (JMJD1C)	FALSE	41	1.16e-05	90.3
USP7_MATH-TRAF__Q93009_53_206	Q93009	P61964	WD repeat-containing protein 5 (WDR5)	FALSE	41	9.44e-05	4.4
GST___P08515_1_218	P08515	P10124	Serglycin (SRGN)	FALSE	41	1.09e-06	158.1
CEP55_EABR__Q53EZ4_160_217	Q53EZ4	Q9Y4G8	Rap guanine nucleotide exchange factor 2 (RAPGEF2)	FALSE	42	9.82e-05	38.2
EPS15_EH__P42566_121_215	P42566	Q9BVW6	Small integral membrane protein 2 (SMIM2)	FALSE	42	8.97e-05	364.9
MDM2_p53-binding-domain__Q00987_17_125	Q00987	Q96ST3	Paired amphipathic helix protein Sin3a (SIN3A)	FALSE	42	8.27e-05	25.8
PABP-B_PABP__P11940_544_623	P11940	O75534	Cold shock domain-containing protein E1 (CSDE1)	FALSE	42	1.17e-05	54.5
SUMO1_SUMO__P63165_1_101	P63165	O95886	Disks large-associated protein 3 (DLGAP3)	FALSE	42	1.16e-05	90.3
GST___P08515_1_218	P08515	Q03692	Collagen alpha-1(X) chain (COL10A1)	FALSE	42	1.09e-06	158.1
CEP55_EABR__Q53EZ4_160_217	Q53EZ4	Q96SB3	Neurabin-2 (PPP1R9B)	FALSE	43	9.82e-05	38.2
EPS15_EH__P42566_121_215	P42566	Q30KQ5	Beta-defensin 115 (DEFB115)	FALSE	43	8.97e-05	364.9
MDM2_p53-binding-domain__Q00987_17_125	Q00987	Q9Y2D8	Afadin- and alpha-actinin-binding protein (SSX2IP)	FALSE	43	8.59e-05	24.9
PABP-B_PABP__P11940_544_623	P11940	Q9Y6M1	Insulin-like growth factor 2 mRNA-binding protein 2 (IGF2BP2)	FALSE	43	1.19e-05	53.9
SUMO1_SUMO__P63165_1_101	P63165	Q9NVI1	Fanconi anemia group I protein (FANCI)	FALSE	43	1.16e-05	35.5
GST___P08515_1_218	P08515	Q16378	Proline-rich protein 4 (PRR4)	FALSE	43	1.17e-06	151.8
EPS15_EH__P42566_121_215	P42566	P02814	Submaxillary gland androgen-regulated protein 3B (SMR3B)	FALSE	44	8.97e-05	52.1
MDM2_p53-binding-domain__Q00987_17_125	Q00987	P46531	Neurogenic locus notch homolog protein 1 (NOTCH1)	FALSE	44	8.59e-05	24.9
PABP-B_PABP__P11940_544_623	P11940	P17844	Probable ATP-dependent RNA helicase DDX5 (DDX5)	FALSE	44	1.24e-05	21.8
SUMO1_SUMO__P63165_1_101	P63165	Q5TA77	Late cornified envelope protein 3B (LCE3B)	FALSE	44	1.56e-05	81.6
GST___P08515_1_218	P08515	Q16538	Probable G-protein coupled receptor 162 (GPR162)	FALSE	44	1.17e-06	1897.4
MDM2_p53-binding-domain__Q00987_17_125	Q00987	P07948	Tyrosine-protein kinase Lyn (LYN)	FALSE	45	8.59e-05	25.2
PABP-B_PABP__P11940_544_623	P11940	Q13111	Chromatin assembly factor 1 subunit A (CHAF1A)	FALSE	45	1.38e-05	50.5
SUMO1_SUMO__P63165_1_101	P63165	P29590	Protein PML (PML)	FALSE	45	1.6e-05	17.9
GST___P08515_1_218	P08515	Q9BVW6	Small integral membrane protein 2 (SMIM2)	FALSE	45	1.17e-06	1897.4
MDM2_p53-binding-domain__Q00987_17_125	Q00987	O15379	Histone deacetylase 3 (HDAC3)	FALSE	46	9.23e-05	24
PABP-B_PABP__P11940_544_623	P11940	Q96E39	RNA binding motif protein, X-linked-like-1 (RBMXL1)	FALSE	46	1.49e-05	48.9
SUMO1_SUMO__P63165_1_101	P63165	P61086	Ubiquitin-conjugating enzyme E2 K (UBE2K)	FALSE	46	1.6e-05	31.9
GST___P08515_1_218	P08515	Q30KQ5	Beta-defensin 115 (DEFB115)	FALSE	46	1.17e-06	1897.4
MDM2_p53-binding-domain__Q00987_17_125	Q00987	P60484	Phosphatidylinositol 3,4,5-trisphosphate 3-phosphatase and dual-specificity protein phosphatase PTEN (PTEN)	FALSE	47	9.23e-05	24.1
PABP-B_PABP__P11940_544_623	P11940	Q9NUL3	Double-stranded RNA-binding protein Staufen homolog 2 (STAU2)	FALSE	47	1.85e-05	45.2
SUMO1_SUMO__P63165_1_101	P63165	P43243	Matrin-3 (MATR3)	FALSE	47	1.61e-05	17.8
GST___P08515_1_218	P08515	P55056	Apolipoprotein C-IV (APOC4)	FALSE	47	1.23e-06	145.9
MDM2_p53-binding-domain__Q00987_17_125	Q00987	Q16643	Drebrin (DBN1)	FALSE	48	9.8e-05	23.1
PABP-B_PABP__P11940_544_623	P11940	Q8WXA9	Splicing regulatory glutamine/lysine-rich protein 1 (SREK1)	FALSE	48	1.86e-05	44.8
SUMO1_SUMO__P63165_1_101	P63165	O00499	Myc box-dependent-interacting protein 1 (BIN1)	FALSE	48	1.81e-05	30.1
GST___P08515_1_218	P08515	Q8TCZ2	CD99 antigen-like protein 2 (CD99L2)	FALSE	48	1.23e-06	145.9
MDM2_p53-binding-domain__Q00987_17_125	Q00987	P47755	F-actin-capping protein subunit alpha-2 (CAPZA2)	FALSE	49	9.8e-05	23.2
PABP-B_PABP__P11940_544_623	P11940	P07910	Heterogeneous nuclear ribonucleoproteins C1/C2 (HNRNPC)	FALSE	49	1.92e-05	18.8
SUMO1_SUMO__P63165_1_101	P63165	Q16775	Hydroxyacylglutathione hydrolase, mitochondrial (HAGH)	FALSE	49	1.81e-05	74.4
GST___P08515_1_218	P08515	Q9UIG4	Psoriasis susceptibility 1 candidate gene 2 protein (PSORS1C2)	FALSE	49	1.35e-06	140.6
MDM2_p53-binding-domain__Q00987_17_125	Q00987	Q6ZU80	Centrosomal protein of 128 kDa (CEP128)	FALSE	50	9.8e-05	23
PABP-B_PABP__P11940_544_623	P11940	Q7Z6E9	E3 ubiquitin-protein ligase RBBP6 (RBBP6)	FALSE	50	1.92e-05	43.1
SUMO1_SUMO__P63165_1_101	P63165	P20645	Cation-dependent mannose-6-phosphate receptor (M6PR)	FALSE	50	1.81e-05	74.4
GST___P08515_1_218	P08515	Q8NGD1	Olfactory receptor 4N2 (OR4N2)	FALSE	50	1.48e-06	135.5
PABP-B_PABP__P11940_544_623	P11940	Q9H2U1	ATP-dependent DNA/RNA helicase DHX36 (DHX36)	FALSE	51	1.92e-05	43.1
SUMO1_SUMO__P63165_1_101	P63165	Q14592	Zinc finger protein 460 (ZNF460)	FALSE	51	1.81e-05	30.4
GST___P08515_1_218	P08515	P03973	Antileukoproteinase (SLPI)	FALSE	51	1.59e-06	130.9
PABP-B_PABP__P11940_544_623	P11940	Q5BKZ1	DBIRD complex subunit ZNF326 (ZNF326)	FALSE	52	1.92e-05	43.9
SUMO1_SUMO__P63165_1_101	P63165	Q9NW61	Pleckstrin homology domain-containing family J member 1 (PLEKHJ1)	FALSE	52	1.88e-05	72.3
GST___P08515_1_218	P08515	Q96C03	Mitochondrial dynamics protein MID49 (MIEF2)	FALSE	52	1.59e-06	130.9
PABP-B_PABP__P11940_544_623	P11940	A5YKK6	CCR4-NOT transcription complex subunit 1 (CNOT1)	FALSE	53	1.93e-05	42.7
SUMO1_SUMO__P63165_1_101	P63165	Q8IVW4	Cyclin-dependent kinase-like 3 (CDKL3)	FALSE	53	1.88e-05	72.3
GST___P08515_1_218	P08515	Q969H8	Myeloid-derived growth factor (MYDGF)	FALSE	53	1.73e-06	126.5
PABP-B_PABP__P11940_544_623	P11940	Q8WXF0	Serine/arginine-rich splicing factor 12 (SRSF12)	FALSE	54	2.22e-05	40.5
SUMO1_SUMO__P63165_1_101	P63165	Q7Z398	Zinc finger protein 550 (ZNF550)	FALSE	54	2.01e-05	70.3
GST___P08515_1_218	P08515	Q6ICB0	Desumoylating isopeptidase 1 (DESI1)	FALSE	54	2.24e-06	115
PABP-B_PABP__P11940_544_623	P11940	Q7Z417	Nuclear fragile X mental retardation-interacting protein 2 (NUFIP2)	FALSE	55	2.36e-05	39.5
SUMO1_SUMO__P63165_1_101	P63165	Q9HCK0	Zinc finger and BTB domain-containing protein 26 (ZBTB26)	FALSE	55	2.11e-05	68.4
GST___P08515_1_218	P08515	P05121	Plasminogen activator inhibitor 1 (SERPINE1)	FALSE	55	2.24e-06	115
PABP-B_PABP__P11940_544_623	P11940	Q8TAD8	Smad nuclear-interacting protein 1 (SNIP1)	FALSE	56	3.15e-05	35.7
SUMO1_SUMO__P63165_1_101	P63165	O00635	E3 ubiquitin-protein ligase TRIM38 (TRIM38)	FALSE	56	2.11e-05	68.4
GST___P08515_1_218	P08515	Q9NQG6	Mitochondrial dynamics protein MID51 (MIEF1)	FALSE	56	2.37e-06	111.6
PABP-B_PABP__P11940_544_623	P11940	Q6ZNJ1	Neurobeachin-like protein 2 (NBEAL2)	FALSE	57	3.38e-05	34.6
SUMO1_SUMO__P63165_1_101	P63165	O15014	Zinc finger protein 609 (ZNF609)	FALSE	57	2.44e-05	64.9
GST___P08515_1_218	P08515	P50553	Achaete-scute homolog 1 (ASCL1)	FALSE	57	2.37e-06	111.6
PABP-B_PABP__P11940_544_623	P11940	Q9HCE1	Helicase MOV-10 (MOV10)	FALSE	58	4.16e-05	9
SUMO1_SUMO__P63165_1_101	P63165	P08235	Mineralocorticoid receptor (NR3C2)	FALSE	58	2.59e-05	63.2
GST___P08515_1_218	P08515	Q8TD06	Anterior gradient protein 3 (AGR3)	FALSE	58	2.5e-06	108.4
PABP-B_PABP__P11940_544_623	P11940	P60842	Eukaryotic initiation factor 4A-I (EIF4A1)	FALSE	59	5.1e-05	29.8
SUMO1_SUMO__P63165_1_101	P63165	Q08211	ATP-dependent RNA helicase A (DHX9)	FALSE	59	2.71e-05	15.2
GST___P08515_1_218	P08515	Q8WV99	AN1-type zinc finger protein 2B (ZFAND2B)	FALSE	59	2.5e-06	108.4
PABP-B_PABP__P11940_544_623	P11940	P41218	Myeloid cell nuclear differentiation antigen (MNDA)	FALSE	60	5.81e-05	28.4
SUMO1_SUMO__P63165_1_101	P63165	Q9Y4E5	E3 SUMO-protein ligase ZNF451 (ZNF451)	FALSE	60	2.91e-05	60.2
GST___P08515_1_218	P08515	P46937	Transcriptional coactivator YAP1 (YAP1)	FALSE	60	2.83e-06	19.7
PABP-B_PABP__P11940_544_623	P11940	O00425	Insulin-like growth factor 2 mRNA-binding protein 3 (IGF2BP3)	FALSE	61	5.92e-05	28.1
SUMO1_SUMO__P63165_1_101	P63165	Q13547	Histone deacetylase 1 (HDAC1)	FALSE	61	3.02e-05	10.2
GST___P08515_1_218	P08515	Q9H0P0	Cytosolic 5'-nucleotidase 3A (NT5C3A)	FALSE	61	2.87e-06	102.6
PABP-B_PABP__P11940_544_623	P11940	Q9UJV8	Purine-rich element-binding protein gamma (PURG)	FALSE	62	6.03e-05	27.7
SUMO1_SUMO__P63165_1_101	P63165	P83916	Chromobox protein homolog 1 (CBX1)	FALSE	62	3.02e-05	24.6
GST___P08515_1_218	P08515	Q8NGN1	Olfactory receptor 6T1 (OR6T1)	FALSE	62	3.32e-06	97.3
PABP-B_PABP__P11940_544_623	P11940	O14979	Heterogeneous nuclear ribonucleoprotein D-like (HNRNPDL)	FALSE	63	6.58e-05	26.8
SUMO1_SUMO__P63165_1_101	P63165	O95239	Chromosome-associated kinesin KIF4A (KIF4A)	FALSE	63	3.02e-05	57.5
GST___P08515_1_218	P08515	Q6ISS4	Leukocyte-associated immunoglobulin-like receptor 2 (LAIR2)	FALSE	63	3.37e-06	94.9
PABP-B_PABP__P11940_544_623	P11940	Q13595	Transformer-2 protein homolog alpha (TRA2A)	FALSE	64	6.7e-05	26.5
SUMO1_SUMO__P63165_1_101	P63165	P09874	Poly [ADP-ribose] polymerase 1 (PARP1)	FALSE	64	3.02e-05	14.6
GST___P08515_1_218	P08515	Q7L4I2	Arginine/serine-rich coiled-coil protein 2 (RSRC2)	FALSE	64	3.37e-06	94.9
PABP-B_PABP__P11940_544_623	P11940	P67809	Y-box-binding protein 1 (YBX1)	FALSE	65	6.72e-05	12.9
SUMO1_SUMO__P63165_1_101	P63165	Q9NYJ8	TGF-beta-activated kinase 1 and MAP3K7-binding protein 2 (TAB2)	FALSE	65	3.02e-05	24.6
GST___P08515_1_218	P08515	P24592	Insulin-like growth factor-binding protein 6 (IGFBP6)	FALSE	65	3.37e-06	94.9
PABP-B_PABP__P11940_544_623	P11940	Q14152	Eukaryotic translation initiation factor 3 subunit A (EIF3A)	FALSE	66	7.05e-05	25.8
SUMO1_SUMO__P63165_1_101	P63165	Q5T752	Late cornified envelope protein 1D (LCE1D)	FALSE	66	3.02e-05	57.5
GST___P08515_1_218	P08515	A6ZKI3	Retrotransposon Gag-like protein 8C (RTL8C)	FALSE	66	3.37e-06	94.9
PABP-B_PABP__P11940_544_623	P11940	Q9Y383	Putative RNA-binding protein Luc7-like 2 (LUC7L2)	FALSE	67	9.58e-05	23.1
SUMO1_SUMO__P63165_1_101	P63165	O75030	Microphthalmia-associated transcription factor (MITF)	FALSE	67	3.02e-05	57.5
GST___P08515_1_218	P08515	Q8IW45	ATP-dependent (S)-NAD(P)H-hydrate dehydratase (NAXD)	FALSE	67	3.59e-06	92.6
SUMO1_SUMO__P63165_1_101	P63165	P30533	Alpha-2-macroglobulin receptor-associated protein (LRPAP1)	FALSE	68	3.02e-05	57.5
GST___P08515_1_218	P08515	Q96EY4	Translation machinery-associated protein 16 (TMA16)	FALSE	68	3.8e-06	90.3
SUMO1_SUMO__P63165_1_101	P63165	Q9UIS9	Methyl-CpG-binding domain protein 1 (MBD1)	FALSE	69	3.12e-05	56.2
GST___P08515_1_218	P08515	Q15011	Homocysteine-responsive endoplasmic reticulum-resident ubiquitin-like domain member 1 protein (HERPUD1)	FALSE	69	4.03e-06	88.2
SUMO1_SUMO__P63165_1_101	P63165	Q8TDB6	E3 ubiquitin-protein ligase DTX3L (DTX3L)	FALSE	70	3.51e-05	53.8
GST___P08515_1_218	P08515	Q04323	UBX domain-containing protein 1 (UBXN1)	FALSE	70	4.05e-06	33.1
SUMO1_SUMO__P63165_1_101	P63165	Q13569	G/T mismatch-specific thymine DNA glycosylase (TDG)	FALSE	71	3.97e-05	50.6
GST___P08515_1_218	P08515	Q5TBB1	Ribonuclease H2 subunit B (RNASEH2B)	FALSE	71	4.2e-06	86.2
SUMO1_SUMO__P63165_1_101	P63165	P10275	Androgen receptor (AR)	FALSE	72	3.97e-05	13.4
GST___P08515_1_218	P08515	Q15038	DAZ-associated protein 2 (DAZAP2)	FALSE	72	4.62e-06	31.8
SUMO1_SUMO__P63165_1_101	P63165	Q96KQ7	Histone-lysine N-methyltransferase EHMT2 (EHMT2)	FALSE	73	3.97e-05	22.4
GST___P08515_1_218	P08515	P12318	Low affinity immunoglobulin gamma Fc region receptor II-a (FCGR2A)	FALSE	73	4.68e-06	80.7
SUMO1_SUMO__P63165_1_101	P63165	Q9NYW8	RB-associated KRAB zinc finger protein (RBAK)	FALSE	74	3.97e-05	50.6
GST___P08515_1_218	P08515	Q9BXJ5	Complement C1q tumor necrosis factor-related protein 2 (C1QTNF2)	FALSE	74	4.68e-06	80.7
SUMO1_SUMO__P63165_1_101	P63165	P56279	T-cell leukemia/lymphoma protein 1A (TCL1A)	FALSE	75	3.97e-05	50.6
GST___P08515_1_218	P08515	Q9UHB4	NADPH-dependent diflavin oxidoreductase 1 (NDOR1)	FALSE	75	4.68e-06	80.7
SUMO1_SUMO__P63165_1_101	P63165	Q9BUZ4	TNF receptor-associated factor 4 (TRAF4)	FALSE	76	4.14e-05	22.1
GST___P08515_1_218	P08515	O95881	Thioredoxin domain-containing protein 12 (TXNDC12)	FALSE	76	4.68e-06	82.5
SUMO1_SUMO__P63165_1_101	P63165	Q9Y613	FH1/FH2 domain-containing protein 1 (FHOD1)	FALSE	77	4.14e-05	49.6
GST___P08515_1_218	P08515	Q13232	Nucleoside diphosphate kinase 3 (NME3)	FALSE	77	4.68e-06	80.7
SUMO1_SUMO__P63165_1_101	P63165	O95551	Tyrosyl-DNA phosphodiesterase 2 (TDP2)	FALSE	78	4.23e-05	48.6
GST___P08515_1_218	P08515	P53990	IST1 homolog (IST1)	FALSE	78	4.68e-06	80.7
SUMO1_SUMO__P63165_1_101	P63165	Q99856	AT-rich interactive domain-containing protein 3A (ARID3A)	FALSE	79	4.23e-05	48.6
GST___P08515_1_218	P08515	Q96K21	Abscission/NoCut checkpoint regulator (ZFYVE19)	FALSE	79	4.92e-06	79.1
SUMO1_SUMO__P63165_1_101	P63165	P61978	Heterogeneous nuclear ribonucleoprotein K (HNRNPK)	FALSE	80	4.44e-05	12.9
GST___P08515_1_218	P08515	P01160	Natriuretic peptides A (NPPA)	FALSE	80	5.51e-06	75.9
SUMO1_SUMO__P63165_1_101	P63165	Q15047	Histone-lysine N-methyltransferase SETDB1 (SETDB1)	FALSE	81	4.44e-05	21.4
GST___P08515_1_218	P08515	Q5JXX7	Transmembrane protein 31 (TMEM31)	FALSE	81	5.64e-06	74.4
SUMO1_SUMO__P63165_1_101	P63165	P05783	Keratin, type I cytoskeletal 18 (KRT18)	FALSE	82	4.45e-05	21.3
GST___P08515_1_218	P08515	O75084	Frizzled-7 (FZD7)	FALSE	82	5.64e-06	74.4
SUMO1_SUMO__P63165_1_101	P63165	Q8NC51	Plasminogen activator inhibitor 1 RNA-binding protein (SERBP1)	FALSE	83	4.69e-05	20.9
GST___P08515_1_218	P08515	Q93008	Probable ubiquitin carboxyl-terminal hydrolase FAF-X (USP9X)	FALSE	83	5.64e-06	29.2
SUMO1_SUMO__P63165_1_101	P63165	Q15326	Zinc finger MYND domain-containing protein 11 (ZMYND11)	FALSE	84	4.69e-05	46
GST___P08515_1_218	P08515	P08123	Collagen alpha-2(I) chain (COL1A2)	FALSE	84	6.19e-06	71.6
SUMO1_SUMO__P63165_1_101	P63165	P15104	Glutamine synthetase (GLUL)	FALSE	85	4.69e-05	46
GST___P08515_1_218	P08515	Q8IYK4	Procollagen galactosyltransferase 2 (COLGALT2)	FALSE	85	6.19e-06	71.6
SUMO1_SUMO__P63165_1_101	P63165	Q9H8E8	Cysteine-rich protein 2-binding protein (KAT14)	FALSE	86	4.86e-05	45.2
GST___P08515_1_218	P08515	Q96S82	Ubiquitin-like protein 7 (UBL7)	FALSE	86	6.69e-06	69
SUMO1_SUMO__P63165_1_101	P63165	Q15911	Zinc finger homeobox protein 3 (ZFHX3)	FALSE	87	5.01e-05	44.4
GST___P08515_1_218	P08515	Q15034	Probable E3 ubiquitin-protein ligase HERC3 (HERC3)	FALSE	87	6.69e-06	69
SUMO1_SUMO__P63165_1_101	P63165	Q8NFH3	Nucleoporin Nup43 (NUP43)	FALSE	88	5.01e-05	44.4
GST___P08515_1_218	P08515	Q2TAL6	Brorin (VWC2)	FALSE	88	6.69e-06	69
SUMO1_SUMO__P63165_1_101	P63165	Q5SVZ6	Zinc finger MYM-type protein 1 (ZMYM1)	FALSE	89	5.22e-05	43.6
GST___P08515_1_218	P08515	P26885	Peptidyl-prolyl cis-trans isomerase FKBP2 (FKBP2)	FALSE	89	6.99e-06	67.8
SUMO1_SUMO__P63165_1_101	P63165	Q8WYP5	Protein ELYS (AHCTF1)	FALSE	90	5.38e-05	42.9
GST___P08515_1_218	P08515	P49459	Ubiquitin-conjugating enzyme E2 A (UBE2A)	FALSE	90	7.24e-06	26.9
SUMO1_SUMO__P63165_1_101	P63165	Q9Y4B4	Helicase ARIP4 (RAD54L2)	FALSE	91	5.38e-05	42.9
GST___P08515_1_218	P08515	P30040	Endoplasmic reticulum resident protein 29 (ERP29)	FALSE	91	8.34e-06	63.2
SUMO1_SUMO__P63165_1_101	P63165	Q8WUD1	Ras-related protein Rab-2B (RAB2B)	FALSE	92	5.6e-05	42.2
GST___P08515_1_218	P08515	Q9H0L4	Cleavage stimulation factor subunit 2 tau variant (CSTF2T)	FALSE	92	8.34e-06	63.2
SUMO1_SUMO__P63165_1_101	P63165	P11474	Steroid hormone receptor ERR1 (ESRRA)	FALSE	93	5.82e-05	41.5
GST___P08515_1_218	P08515	P62987	Ubiquitin-60S ribosomal protein L40 (UBA52)	FALSE	93	8.57e-06	25.5
SUMO1_SUMO__P63165_1_101	P63165	Q9Y6K1	DNA (cytosine-5)-methyltransferase 3A (DNMT3A)	FALSE	94	5.86e-05	40.8
GST___P08515_1_218	P08515	Q96JJ6	Junctophilin-4 (JPH4)	FALSE	94	9.01e-06	61.2
SUMO1_SUMO__P63165_1_101	P63165	Q14687	Genetic suppressor element 1 (GSE1)	FALSE	95	5.86e-05	40.8
GST___P08515_1_218	P08515	Q14202	Zinc finger MYM-type protein 3 (ZMYM3)	FALSE	95	9.36e-06	60.2
SUMO1_SUMO__P63165_1_101	P63165	Q04206	Transcription factor p65 (RELA)	FALSE	96	5.86e-05	11.8
GST___P08515_1_218	P08515	P12270	Nucleoprotein TPR (TPR)	FALSE	96	9.88e-06	24.4
SUMO1_SUMO__P63165_1_101	P63165	Q92889	DNA repair endonuclease XPF (ERCC4)	FALSE	97	5.86e-05	40.8
GST___P08515_1_218	P08515	P02745	Complement C1q subcomponent subunit A (C1QA)	FALSE	97	1.14e-05	55.8
SUMO1_SUMO__P63165_1_101	P63165	Q9UKY1	Zinc fingers and homeoboxes protein 1 (ZHX1)	FALSE	98	6.2e-05	39.5
GST___P08515_1_218	P08515	Q99732	Lipopolysaccharide-induced tumor necrosis factor-alpha factor (LITAF)	FALSE	98	1.14e-05	55.8
SUMO1_SUMO__P63165_1_101	P63165	Q9P2N5	RNA-binding protein 27 (RBM27)	FALSE	99	6.2e-05	39.5
GST___P08515_1_218	P08515	P59046	NACHT, LRR and PYD domains-containing protein 12 (NLRP12)	FALSE	99	1.18e-05	55
SUMO1_SUMO__P63165_1_101	P63165	P11309	Serine/threonine-protein kinase pim-1 (PIM1)	FALSE	100	6.2e-05	39.5
GST___P08515_1_218	P08515	O00154	Cytosolic acyl coenzyme A thioester hydrolase (ACOT7)	FALSE	100	1.25e-05	53.5
SUMO1_SUMO__P63165_1_101	P63165	Q4LE39	AT-rich interactive domain-containing protein 4B (ARID4B)	FALSE	101	6.2e-05	39.5
GST___P08515_1_218	P08515	Q9HB07	MYG1 exonuclease (MYG1)	FALSE	101	1.25e-05	53.5
SUMO1_SUMO__P63165_1_101	P63165	Q15797	Mothers against decapentaplegic homolog 1 (SMAD1)	FALSE	102	6.36e-05	18.4
GST___P08515_1_218	P08515	O75886	Signal transducing adapter molecule 2 (STAM2)	FALSE	102	1.25e-05	53.5
SUMO1_SUMO__P63165_1_101	P63165	P23497	Nuclear autoantigen Sp-100 (SP100)	FALSE	103	6.54e-05	38.3
GST___P08515_1_218	P08515	P21741	Midkine (MDK)	FALSE	103	1.29e-05	52.7
SUMO1_SUMO__P63165_1_101	P63165	Q14119	Vascular endothelial zinc finger 1 (VEZF1)	FALSE	104	6.54e-05	38.3
GST___P08515_1_218	P08515	Q9NP55	BPI fold-containing family A member 1 (BPIFA1)	FALSE	104	1.34e-05	52
SUMO1_SUMO__P63165_1_101	P63165	Q9UBE8	Serine/threonine-protein kinase NLK (NLK)	FALSE	105	6.54e-05	38.3
GST___P08515_1_218	P08515	Q9Y5U4	Insulin-induced gene 2 protein (INSIG2)	FALSE	105	1.44e-05	50.6
SUMO1_SUMO__P63165_1_101	P63165	Q9UHL9	General transcription factor II-I repeat domain-containing protein 1 (GTF2IRD1)	FALSE	106	6.72e-05	37.8
GST___P08515_1_218	P08515	Q53GQ0	Very-long-chain 3-oxoacyl-CoA reductase (HSD17B12)	FALSE	106	1.54e-05	49.3
SUMO1_SUMO__P63165_1_101	P63165	Q9H582	Zinc finger protein 644 (ZNF644)	FALSE	107	6.72e-05	37.8
GST___P08515_1_218	P08515	O00762	Ubiquitin-conjugating enzyme E2 C (UBE2C)	FALSE	107	1.62e-05	48
SUMO1_SUMO__P63165_1_101	P63165	Q9BV38	WD repeat-containing protein 18 (WDR18)	FALSE	108	7.6e-05	36.1
GST___P08515_1_218	P08515	P61106	Ras-related protein Rab-14 (RAB14)	FALSE	108	1.62e-05	48
SUMO1_SUMO__P63165_1_101	P63165	Q5VSL9	Striatin-interacting protein 1 (STRIP1)	FALSE	109	7.71e-05	35.6
GST___P08515_1_218	P08515	Q9UI12	V-type proton ATPase subunit H (ATP6V1H)	FALSE	109	1.62e-05	48
SUMO1_SUMO__P63165_1_101	P63165	Q401N2	Zinc-activated ligand-gated ion channel (ZACN)	FALSE	110	7.71e-05	35.6
GST___P08515_1_218	P08515	Q16610	Extracellular matrix protein 1 (ECM1)	FALSE	110	1.66e-05	47.4
SUMO1_SUMO__P63165_1_101	P63165	Q9ULM3	YEATS domain-containing protein 2 (YEATS2)	FALSE	111	7.71e-05	35.6
GST___P08515_1_218	P08515	P78358	Cancer/testis antigen 1 (CTAG1A)	FALSE	111	1.7e-05	46.9
SUMO1_SUMO__P63165_1_101	P63165	P48552	Nuclear receptor-interacting protein 1 (NRIP1)	FALSE	112	7.97e-05	35.1
GST___P08515_1_218	P08515	Q9P2K6	Kelch-like protein 42 (KLHL42)	FALSE	112	1.7e-05	46.9
SUMO1_SUMO__P63165_1_101	P63165	Q86T24	Transcriptional regulator Kaiso (ZBTB33)	FALSE	113	8.58e-05	34.2
GST___P08515_1_218	P08515	Q92783	Signal transducing adapter molecule 1 (STAM)	FALSE	113	1.81e-05	45.7
SUMO1_SUMO__P63165_1_101	P63165	P45973	Chromobox protein homolog 5 (CBX5)	FALSE	114	8.78e-05	16.5
GST___P08515_1_218	P08515	Q99932	Sperm-associated antigen 8 (SPAG8)	FALSE	114	1.86e-05	45.2
SUMO1_SUMO__P63165_1_101	P63165	Q9BW27	Nuclear pore complex protein Nup85 (NUP85)	FALSE	115	8.78e-05	33.7
GST___P08515_1_218	P08515	Q96GF1	E3 ubiquitin-protein ligase RNF185 (RNF185)	FALSE	115	2.03e-05	43.6
SUMO1_SUMO__P63165_1_101	P63165	Q6Q0C0	E3 ubiquitin-protein ligase TRAF7 (TRAF7)	FALSE	116	9.06e-05	33.3
GST___P08515_1_218	P08515	O15265	Ataxin-7 (ATXN7)	FALSE	116	2.03e-05	43.6
SUMO1_SUMO__P63165_1_101	P63165	Q9UBP4	Dickkopf-related protein 3 (DKK3)	FALSE	117	9.34e-05	32.9
GST___P08515_1_218	P08515	Q96DA0	Zymogen granule protein 16 homolog B (ZG16B)	FALSE	117	2.09e-05	43.1
SUMO1_SUMO__P63165_1_101	P63165	Q07666	KH domain-containing, RNA-binding, signal transduction-associated protein 1 (KHDRBS1)	FALSE	118	9.54e-05	16
GST___P08515_1_218	P08515	P63146	Ubiquitin-conjugating enzyme E2 B (UBE2B)	FALSE	118	2.21e-05	42.2
SUMO1_SUMO__P63165_1_101	P63165	Q9C0J8	pre-mRNA 3' end processing protein WDR33 (WDR33)	FALSE	119	9.54e-05	32.4
GST___P08515_1_218	P08515	Q13619	Cullin-4A (CUL4A)	FALSE	119	2.28e-05	18.7
SUMO1_SUMO__P63165_1_101	P63165	Q6ZNA4	E3 ubiquitin-protein ligase Arkadia (RNF111)	FALSE	120	9.8e-05	31.6
GST___P08515_1_218	P08515	Q9UMX0	Ubiquilin-1 (UBQLN1)	FALSE	120	2.32e-05	18.6
SUMO1_SUMO__P63165_1_101	P63165	Q16236	Nuclear factor erythroid 2-related factor 2 (NFE2L2)	FALSE	121	9.8e-05	31.6
GST___P08515_1_218	P08515	P15374	Ubiquitin carboxyl-terminal hydrolase isozyme L3 (UCHL3)	FALSE	121	2.38e-05	40.8
SUMO1_SUMO__P63165_1_101	P63165	Q86U86	Protein polybromo-1 (PBRM1)	FALSE	122	9.8e-05	31.6
GST___P08515_1_218	P08515	Q9UBT2	SUMO-activating enzyme subunit 2 (UBA2)	FALSE	122	2.68e-05	39.1
SUMO1_SUMO__P63165_1_101	P63165	Q12769	Nuclear pore complex protein Nup160 (NUP160)	FALSE	123	9.8e-05	32
GST___P08515_1_218	P08515	P80188	Neutrophil gelatinase-associated lipocalin (LCN2)	FALSE	123	3.18e-05	36.8
SUMO1_SUMO__P63165_1_101	P63165	Q9BYV6	Tripartite motif-containing protein 55 (TRIM55)	FALSE	124	9.8e-05	15.8
GST___P08515_1_218	P08515	Q9UL63	Muskelin (MKLN1)	FALSE	124	3.25e-05	36.5
SUMO1_SUMO__P63165_1_101	P63165	Q24JP5	Transmembrane protein 132A (TMEM132A)	FALSE	125	9.8e-05	31.6
GST___P08515_1_218	P08515	Q16186	Proteasomal ubiquitin receptor ADRM1 (ADRM1)	FALSE	125	3.32e-05	36.1
SUMO1_SUMO__P63165_1_101	P63165	Q9NRZ9	Lymphoid-specific helicase (HELLS)	FALSE	126	9.94e-05	31.2
GST___P08515_1_218	P08515	P11717	Cation-independent mannose-6-phosphate receptor (IGF2R)	FALSE	126	3.39e-05	35.8
SUMO1_SUMO__P63165_1_101	P63165	Q8IWI9	MAX gene-associated protein (MGA)	FALSE	127	9.94e-05	31.2
GST___P08515_1_218	P08515	O95994	Anterior gradient protein 2 homolog (AGR2)	FALSE	127	3.46e-05	35.5
SUMO1_SUMO__P63165_1_101	P63165	Q9NQB0	Transcription factor 7-like 2 (TCF7L2)	FALSE	128	9.94e-05	31.2
GST___P08515_1_218	P08515	Q05086	Ubiquitin-protein ligase E3A (UBE3A)	FALSE	128	3.57e-05	16.4
GST___P08515_1_218	P08515	Q96QK1	Vacuolar protein sorting-associated protein 35 (VPS35)	FALSE	129	3.8e-05	34.2
GST___P08515_1_218	P08515	P33240	Cleavage stimulation factor subunit 2 (CSTF2)	FALSE	130	3.87e-05	33.9
GST___P08515_1_218	P08515	Q13049	E3 ubiquitin-protein ligase TRIM32 (TRIM32)	FALSE	131	4.49e-05	32.2
GST___P08515_1_218	P08515	Q8N0S2	Synaptonemal complex central element protein 1 (SYCE1)	FALSE	132	4.57e-05	31.9
GST___P08515_1_218	P08515	P21802	Fibroblast growth factor receptor 2 (FGFR2)	FALSE	133	4.65e-05	31.6
GST___P08515_1_218	P08515	O43251	RNA binding protein fox-1 homolog 2 (RBFOX2)	FALSE	134	5.06e-05	30.6
GST___P08515_1_218	P08515	O75436	Vacuolar protein sorting-associated protein 26A (VPS26A)	FALSE	135	5.06e-05	30.6
GST___P08515_1_218	P08515	Q9HCE7	E3 ubiquitin-protein ligase SMURF1 (SMURF1)	FALSE	136	5.53e-05	14.4
GST___P08515_1_218	P08515	P78318	Immunoglobulin-binding protein 1 (IGBP1)	FALSE	137	5.61e-05	29.4
GST___P08515_1_218	P08515	Q15276	Rab GTPase-binding effector protein 1 (RABEP1)	FALSE	138	5.96e-05	28.8
GST___P08515_1_218	P08515	P49768	Presenilin-1 (PSEN1)	FALSE	139	6.06e-05	28.5
GST___P08515_1_218	P08515	P60896	26S proteasome complex subunit SEM1 (SEM1)	FALSE	140	6.15e-05	28.3
GST___P08515_1_218	P08515	P61968	LIM domain transcription factor LMO4 (LMO4)	FALSE	141	7.11e-05	26.9
GST___P08515_1_218	P08515	O94888	UBX domain-containing protein 7 (UBXN7)	FALSE	142	7.36e-05	26.5
GST___P08515_1_218	P08515	P54727	UV excision repair protein RAD23 homolog B (RAD23B)	FALSE	143	8.1e-05	25.6
GST___P08515_1_218	P08515	P21281	V-type proton ATPase subunit B, brain isoform (ATP6V1B2)	FALSE	144	8.54e-05	25.1

## Sheet: EV dataset 7b Localisation
EV Dataset 7.
bait	pval	enrichment	id	name	go_term_type	in_bait_go_terms	in_bait_go_terms_including_bait_ancestors	in_bait_go_terms_including_term_ancestors	in_bait_go_terms_including_term_ancestors_bait_ancestors	in_bait_go_terms_including_term_ancestors_terms	in_bait_go_terms_including_term_ancestors_bait_ancestors_terms	description
AP2B1_adaptin__P63010_700_937	1.42e-07	44.3	GO:0030118	clathrin coat	Localisation	FALSE	TRUE	2	18	membrane,clathrin adaptor complex	clathrin vesicle coat,cellular_component,intracellular anatomical structure,membrane coat,coated membrane,cytoplasm,clathrin adaptor complex,clathrin coat,protein-containing complex,anatomical entity,cellular anatomical entity,material anatomical entity,clathrin coat of coated pit,biological entity,membrane protein complex,cell,membrane,connected anatomical structure	A membrane coat found on coated pits and some coated vesicles; consists of polymerized clathrin triskelions, each comprising three clathrin heavy chains and three clathrin light chains, linked to the membrane via one of the AP adaptor complexes.
AP2B1_adaptin__P63010_700_937	9.83e-07	20.9	GO:0030117	membrane coat	Localisation	FALSE	TRUE	1	17	membrane	cellular_component,intracellular anatomical structure,vesicle coat,membrane coat,coated membrane,cytoplasm,clathrin coat,protein-containing complex,cellular anatomical entity,anatomical entity,AP-type membrane coat adaptor complex,material anatomical entity,biological entity,membrane protein complex,cell,membrane,connected anatomical structure	Any of several different proteinaceous coats that can associate with membranes. Membrane coats include those formed by clathrin plus an adaptor complex, the COPI and COPII complexes, and possibly others. They are found associated with membranes on many vesicles as well as other membrane features such as pits and perhaps tubules.
AP2B1_adaptin__P63010_700_937	2.76e-05	38	GO:0030125	clathrin vesicle coat	Localisation	FALSE	TRUE	1	33	membrane	clathrin-coated vesicle,clathrin coat of endocytic vesicle,membrane coat,intracellular organelle,anatomical entity,cellular_component,cytoplasmic vesicle membrane,cell,membrane,bounding membrane of organelle,intracellular anatomical structure,cytoplasmic vesicle,organelle,clathrin coat,cytoplasm,cellular anatomical entity,coated vesicle,material anatomical entity,biological entity,organelle membr…	A clathrin coat found on a vesicle.
AP2B1_adaptin__P63010_700_937	2.76e-05	15	GO:0005905	clathrin-coated pit	Localisation	FALSE	TRUE	2	14	plasma membrane,membrane	cell periphery,endomembrane system,plasma membrane region,clathrin-coated pit,cellular anatomical entity,anatomical entity,material anatomical entity,plasma membrane,biological entity,cellular_component,clathrin coat of coated pit,cell,membrane,connected anatomical structure	A part of the endomembrane system in the form of an invagination of a membrane upon which a clathrin coat forms, and that can be converted by vesicle budding into a clathrin-coated vesicle. Coated pits form on the plasma membrane, where they are involved in receptor-mediated selective transport of many proteins and other macromolecules across the cell membrane, in the trans-Golgi network, and on …
AP2B1_adaptin__P63010_700_937	5.99e-05	18.2	GO:0030120	vesicle coat	Localisation	FALSE	TRUE	1	29	membrane	membrane coat,intracellular organelle,anatomical entity,cellular_component,cytoplasmic vesicle membrane,cell,membrane,bounding membrane of organelle,intracellular anatomical structure,cytoplasmic vesicle,organelle,cytoplasm,cellular anatomical entity,coated vesicle,material anatomical entity,biological entity,organelle membrane,clathrin vesicle coat,vesicle coat,vesicle membrane,intracellular ves…	A membrane coat found on a coated vesicle.
AP2B1_adaptin__P63010_700_937	6.89e-05	59.1	GO:0030132	clathrin coat of coated pit	Localisation	FALSE	TRUE	3	23	AP-2 adaptor complex,plasma membrane,membrane	plasma membrane protein complex,cell periphery,plasma membrane region,membrane coat,clathrin-coated pit,anatomical entity,cellular_component,cell,membrane,intracellular anatomical structure,AP-2 adaptor complex,clathrin coat,cytoplasm,cellular anatomical entity,material anatomical entity,clathrin coat of coated pit,biological entity,endomembrane system,coated membrane,protein-containing complex,p…	The coat found on coated pits and the coated vesicles derived from coated pits; comprises clathrin and the AP-2 adaptor complex.
EPS15_EH__P42566_121_215	1.56e-08	37.1	GO:0005905	clathrin-coated pit	Localisation	TRUE	TRUE	4	14	plasma membrane,clathrin coat of coated pit,membrane,clathrin-coated pit	cell periphery,endomembrane system,plasma membrane region,clathrin-coated pit,cellular anatomical entity,anatomical entity,material anatomical entity,plasma membrane,biological entity,cellular_component,clathrin coat of coated pit,cell,membrane,connected anatomical structure	A part of the endomembrane system in the form of an invagination of a membrane upon which a clathrin coat forms, and that can be converted by vesicle budding into a clathrin-coated vesicle. Coated pits form on the plasma membrane, where they are involved in receptor-mediated selective transport of many proteins and other macromolecules across the cell membrane, in the trans-Golgi network, and on …
EPS15_EH__P42566_121_215	1.56e-08	25.5	GO:0030136	clathrin-coated vesicle	Localisation	FALSE	FALSE	2	16	intracellular membrane-bounded organelle,cytoplasm	intracellular anatomical structure,intracellular vesicle,intracellular membrane-bounded organelle,intracellular organelle,cytoplasm,vesicle,cellular anatomical entity,anatomical entity,cytoplasmic vesicle,material anatomical entity,organelle,biological entity,cellular_component,cell,membrane-bounded organelle,connected anatomical structure	A vesicle with a coat formed of clathrin connected to the membrane via one of the clathrin adaptor complexes.
EPS15_EH__P42566_121_215	2.79e-07	16.9	GO:0030135	coated vesicle	Localisation	FALSE	FALSE	2	16	intracellular membrane-bounded organelle,cytoplasm	intracellular anatomical structure,intracellular vesicle,intracellular membrane-bounded organelle,intracellular organelle,cytoplasm,vesicle,cellular anatomical entity,anatomical entity,cytoplasmic vesicle,material anatomical entity,organelle,biological entity,cellular_component,cell,membrane-bounded organelle,connected anatomical structure	Small membrane-bounded organelle formed by pinching off of a coated region of membrane. Some coats are made of clathrin, whereas others are made from other proteins.
EPS15_EH__P42566_121_215	1.38e-06	78.2	GO:0030125	clathrin vesicle coat	Localisation	FALSE	FALSE	3	26	intracellular membrane-bounded organelle,membrane,cytoplasm	membrane coat,intracellular organelle,anatomical entity,cellular_component,cytoplasmic vesicle membrane,cell,membrane,bounding membrane of organelle,intracellular anatomical structure,cytoplasmic vesicle,organelle,clathrin coat,cytoplasm,cellular anatomical entity,material anatomical entity,biological entity,organelle membrane,vesicle membrane,intracellular vesicle,intracellular membrane-bounded …	A clathrin coat found on a vesicle.
EPS15_EH__P42566_121_215	2.02e-06	4.2	GO:0031410	cytoplasmic vesicle	Localisation	FALSE	TRUE	2	18	intracellular membrane-bounded organelle,cytoplasm	endosome,intracellular anatomical structure,intracellular vesicle,intracellular membrane-bounded organelle,intracellular organelle,cytoplasm,vesicle,cellular anatomical entity,anatomical entity,cytoplasmic vesicle,material anatomical entity,organelle,biological entity,cellular_component,cytoplasmic vesicle membrane,cell,membrane-bounded organelle,connected anatomical structure	A vesicle found in the cytoplasm of a cell.
EPS15_EH__P42566_121_215	2.02e-06	4.1	GO:0097708	intracellular vesicle	Localisation	FALSE	TRUE	1	15	intracellular membrane-bounded organelle	intracellular anatomical structure,intracellular vesicle,intracellular membrane-bounded organelle,intracellular organelle,vesicle,cellular anatomical entity,cytoplasmic vesicle,anatomical entity,material anatomical entity,organelle,biological entity,cellular_component,cell,membrane-bounded organelle,connected anatomical structure	Any vesicle that is part of the intracellular region.
EPS15_EH__P42566_121_215	3.76e-06	54.7	GO:0030118	clathrin coat	Localisation	FALSE	TRUE	3	16	clathrin coat of coated pit,membrane,cytoplasm	cellular_component,intracellular anatomical structure,membrane coat,coated membrane,cytoplasm,clathrin coat,protein-containing complex,cellular anatomical entity,anatomical entity,material anatomical entity,clathrin coat of coated pit,biological entity,membrane protein complex,cell,membrane,connected anatomical structure	A membrane coat found on coated pits and some coated vesicles; consists of polymerized clathrin triskelions, each comprising three clathrin heavy chains and three clathrin light chains, linked to the membrane via one of the AP adaptor complexes.
EPS15_EH__P42566_121_215	4.3e-05	28.1	GO:0030120	vesicle coat	Localisation	FALSE	FALSE	3	25	intracellular membrane-bounded organelle,membrane,cytoplasm	membrane coat,intracellular organelle,anatomical entity,cellular_component,cytoplasmic vesicle membrane,cell,membrane,bounding membrane of organelle,intracellular anatomical structure,cytoplasmic vesicle,organelle,cytoplasm,cellular anatomical entity,material anatomical entity,biological entity,organelle membrane,vesicle membrane,intracellular vesicle,intracellular membrane-bounded organelle,coat…	A membrane coat found on a coated vesicle.
EPS15_EH__P42566_121_215	9.24e-05	14.2	GO:0019897	extrinsic component of plasma membrane	Localisation	FALSE	FALSE	2	7	plasma membrane,membrane	cell periphery,cellular anatomical entity,anatomical entity,plasma membrane,biological entity,cellular_component,membrane	The component of a plasma membrane consisting of gene products and protein complexes that are loosely bound to one of its surfaces, but not integrated into the hydrophobic region.
EPS15_EH__P42566_121_215	9.69e-05	2.4	GO:0031982	vesicle	Localisation	FALSE	TRUE	0	9		vesicle membrane,intracellular vesicle,vesicle,cellular anatomical entity,anatomical entity,organelle,biological entity,cellular_component,membrane-bounded organelle	Any small, fluid-filled, spherical organelle enclosed by membrane.
EPS15_EH__P42566_121_215	9.82e-05	21.5	GO:0030117	membrane coat	Localisation	FALSE	TRUE	2	15	membrane,cytoplasm	cellular_component,intracellular anatomical structure,membrane coat,coated membrane,cytoplasm,clathrin coat,protein-containing complex,cellular anatomical entity,anatomical entity,material anatomical entity,biological entity,membrane protein complex,cell,membrane,connected anatomical structure	Any of several different proteinaceous coats that can associate with membranes. Membrane coats include those formed by clathrin plus an adaptor complex, the COPI and COPII complexes, and possibly others. They are found associated with membranes on many vesicles as well as other membrane features such as pits and perhaps tubules.
Keap1_KELCH__Q14145_321_609	5.24e-06	180.7	GO:0071437	invadopodium	Localisation	FALSE	FALSE	0	0			OBSOLETE. A cell projection that emerges from the ECM-facing surface of a cell, is enriched in actin and associated cytoskeletal proteins, and displays localized proteolytic activity toward the substrate.
Keap1_KELCH__Q14145_321_609	5.24e-06	18.7	GO:0014069	postsynaptic density	Localisation	FALSE	FALSE	0	11		multicellular organismal process,cellular process,biological_process,cellular anatomical entity,organelle,anatomical entity,material anatomical entity,biological entity,cellular_component,cell,connected anatomical structure	An electron dense network of proteins within and adjacent to the postsynaptic membrane of an asymmetric, neuron-neuron synapse. Its major components include neurotransmitter receptors and the proteins that spatially and functionally organize them such as anchoring and scaffolding molecules, signaling enzymes and cytoskeletal components.
Keap1_KELCH__Q14145_321_609	5.24e-06	18.5	GO:0099572	postsynaptic specialization	Localisation	FALSE	FALSE	0	8		cellular anatomical entity,organelle,anatomical entity,material anatomical entity,biological entity,cellular_component,cell,connected anatomical structure	A network of proteins within and adjacent to the postsynaptic membrane. Its major components include neurotransmitter receptors and the proteins that spatially and functionally organize them such as anchoring and scaffolding molecules, signaling enzymes and cytoskeletal components.
Keap1_KELCH__Q14145_321_609	1.89e-05	100.4	GO:0043034	costamere	Localisation	FALSE	FALSE	1	16	cytoplasm	connected anatomical structure,non-membrane-bounded organelle,intracellular anatomical structure,supramolecular fiber,intracellular organelle,supramolecular complex,cytoplasm,cellular anatomical entity,anatomical entity,intracellular non-membrane-bounded organelle,material anatomical entity,organelle,biological entity,cellular_component,cell,supramolecular polymer	Regular periodic sub membranous arrays of vinculin in skeletal and cardiac muscle cells, these arrays link Z-discs to the sarcolemma and are associated with links to extracellular matrix.
KLC1_TPR__Q07866_203_497	8.08e-06	109	GO:0005643	nuclear pore	Localisation	FALSE	FALSE	0	13		intracellular anatomical structure,intracellular membrane-bounded organelle,intracellular organelle,protein-containing complex,cellular anatomical entity,anatomical entity,organelle,material anatomical entity,biological entity,cellular_component,cell,membrane-bounded organelle,connected anatomical structure	A protein complex providing a discrete opening in the nuclear envelope of a eukaryotic cell, where the inner and outer nuclear membranes are joined.
KPNA4_Arm__O00629_68_487	1.61e-06	42.2	GO:0000118	histone deacetylase complex	Localisation	FALSE	FALSE	2	22	nucleoplasm,nucleus	intracellular organelle,anatomical entity,intracellular organelle lumen,membrane-enclosed lumen,cellular_component,cell,nucleoplasm,intracellular anatomical structure,cellular process,organelle,nucleus,organelle lumen,nuclear lumen,cell part,cellular anatomical entity,material anatomical entity,biological entity,intracellular membrane-bounded organelle,molecular_function,biological_process,membra…	A protein complex that possesses histone deacetylase activity.
KPNA4_Arm__O00629_68_487	2.7e-06	3.4	GO:0005654	nucleoplasm	Localisation	TRUE	TRUE	2	19	nucleoplasm,nucleus	intracellular organelle,anatomical entity,intracellular organelle lumen,membrane-enclosed lumen,cellular_component,cell,nucleoplasm,intracellular anatomical structure,organelle,nucleus,organelle lumen,nuclear lumen,cell part,cellular anatomical entity,material anatomical entity,biological entity,intracellular membrane-bounded organelle,membrane-bounded organelle,connected anatomical structure	That part of the nuclear content other than the chromosomes or the nucleolus.
KPNA4_Arm__O00629_68_487	2.09e-05	32.5	GO:0070603	SWI/SNF superfamily-type complex	Localisation	FALSE	FALSE	1	15	nucleus	intracellular anatomical structure,intracellular membrane-bounded organelle,cell part,intracellular organelle,molecular_function,cellular anatomical entity,anatomical entity,organelle,material anatomical entity,nucleus,cellular_component,biological entity,cell,membrane-bounded organelle,connected anatomical structure	A protein complex that contains an ortholog of the Saccharomyces ATPase Swi2/Snf2 as one of the catalytic subunit components (ATPase) and mediates assembly of nucleosomes, changes to the spacing or structure of nucleosomes, or some combination of those activities in a manner that requires ATP.
KPNA4_Arm__O00629_68_487	2.09e-05	30.8	GO:1904949	ATPase complex	Localisation	FALSE	FALSE	0	2		molecular_function,cellular_component	A protein complex which is capable of ATPase activity.
KPNA4_Arm__O00629_68_487	2.09e-05	30.4	GO:0017053	transcription repressor complex	Localisation	FALSE	FALSE	0	4		cellular process,molecular_function,biological_process,cellular_component	A protein complex that possesses activity that prevents or downregulates transcription.
KPNA4_Arm__O00629_68_487	6.8e-05	5.1	GO:0000785	chromatin	Localisation	FALSE	FALSE	0	10		intracellular anatomical structure,intracellular organelle,cellular anatomical entity,anatomical entity,organelle,material anatomical entity,biological entity,cellular_component,cell,connected anatomical structure	The ordered and organized complex of DNA, protein, and sometimes RNA, that forms the chromosome.
KPNB1_Heat_1_Q14974_1_485	3.84e-10	96.2	GO:0005643	nuclear pore	Localisation	TRUE	TRUE	3	21	nuclear envelope,nuclear pore,nucleus	intracellular organelle,anatomical entity,cellular_component,cell,intracellular anatomical structure,organelle envelope,organelle,nucleus,nuclear envelope,cell part,cellular anatomical entity,material anatomical entity,biological entity,nuclear protein-containing complex,endomembrane system,intracellular membrane-bounded organelle,nuclear pore,protein-containing complex,membrane-bounded organelle…	A protein complex providing a discrete opening in the nuclear envelope of a eukaryotic cell, where the inner and outer nuclear membranes are joined.
MAP1LC3A_ATG8__Q9H492_2_121	1.57e-05	14.5	GO:0005776	autophagosome	Localisation	TRUE	TRUE	5	26	autolysosome,autophagosome membrane,intracellular membrane-bounded organelle,autophagosome,macroautophagy	catabolic process,cellular catabolic process,autophagosome membrane,intracellular organelle,vacuole,anatomical entity,cellular_component,metabolic process,cell,autolysosome,intracellular anatomical structure,cellular process,autophagosome,organelle,autophagy,cellular metabolic process,cytoplasm,cellular anatomical entity,material anatomical entity,biological entity,macroautophagy,intracellular me…	A double-membrane-bounded compartment that engulfs endogenous cellular material as well as invading microorganisms to target them to the lytic vacuole/lysosome for degradation as part of macroautophagy.
MAP1LC3A_ATG8__Q9H492_2_121	5.85e-05	1.8	GO:0005829	cytosol	Localisation	TRUE	TRUE	1	10	cytosol	cytosol,intracellular anatomical structure,cytoplasm,cellular anatomical entity,anatomical entity,material anatomical entity,biological entity,cellular_component,cell,connected anatomical structure	The part of the cytoplasm that does not contain organelles but which does contain other particulate matter, such as protein complexes.
MAP1LC3B_ATG8__Q9GZQ8_2_119	9.3e-06	15.3	GO:0005938	cell cortex	Localisation	FALSE	FALSE	0	9		intracellular anatomical structure,cytoplasm,cellular anatomical entity,anatomical entity,material anatomical entity,biological entity,cellular_component,cell,connected anatomical structure	The region of a cell that lies just beneath the plasma membrane and often, but not always, contains a network of actin filaments and associated proteins.
NEDD4_WW_4_P46934_890_928	4.69e-09	45.9	GO:0001518	voltage-gated sodium channel complex	Localisation	FALSE	FALSE	2	14	protein-containing complex,plasma membrane	cell periphery,localization,transport,cellular process,biological_process,protein-containing complex,cellular anatomical entity,anatomical entity,molecular_function,plasma membrane,biological entity,cellular_component,establishment of localization,membrane	A sodium channel in a cell membrane whose opening is governed by the membrane potential.
NEDD4_WW_4_P46934_890_928	5.5e-08	31.2	GO:0034706	sodium channel complex	Localisation	FALSE	FALSE	1	12	protein-containing complex	localization,transport,cellular process,biological_process,protein-containing complex,cellular anatomical entity,anatomical entity,molecular_function,biological entity,cellular_component,establishment of localization,membrane	An ion channel complex through which sodium ions pass.
NEDD4_WW_4_P46934_890_928	4.13e-05	65	GO:0098574	cytoplasmic side of lysosomal membrane	Localisation	FALSE	FALSE	1	14	cytoplasm	intracellular anatomical structure,intracellular membrane-bounded organelle,intracellular organelle,cytoplasm,cellular anatomical entity,anatomical entity,organelle,material anatomical entity,biological entity,cellular_component,cell,membrane-bounded organelle,membrane,connected anatomical structure	The side (leaflet) of the lysosomal membrane that faces the cytoplasm.
NEDD4_WW_4_P46934_890_928	4.13e-05	65	GO:0010009	cytoplasmic side of endosome membrane	Localisation	FALSE	FALSE	1	16	cytoplasm	endomembrane system,intracellular anatomical structure,intracellular membrane-bounded organelle,intracellular organelle,cytoplasm,vesicle,cellular anatomical entity,anatomical entity,organelle,material anatomical entity,biological entity,cellular_component,cell,membrane-bounded organelle,membrane,connected anatomical structure	The side (leaflet) of the endosome membrane that faces the cytoplasm.
NEDD4_WW_4_P46934_890_928	4.13e-05	2.7	GO:0000785	chromatin	Localisation	TRUE	TRUE	1	14	chromatin	cellular_component,non-membrane-bounded organelle,intracellular anatomical structure,intracellular organelle,cellular anatomical entity,anatomical entity,intracellular non-membrane-bounded organelle,material anatomical entity,chromatin,chromosome,biological entity,organelle,cell,connected anatomical structure	The ordered and organized complex of DNA, protein, and sometimes RNA, that forms the chromosome.
NEDD4_WW_4_P46934_890_928	4.13e-05	1.8	GO:0005654	nucleoplasm	Localisation	FALSE	FALSE	0	12		intracellular anatomical structure,intracellular membrane-bounded organelle,intracellular organelle,cellular anatomical entity,anatomical entity,organelle,material anatomical entity,biological entity,cellular_component,cell,membrane-bounded organelle,connected anatomical structure	That part of the nuclear content other than the chromosomes or the nucleolus.
NEDD4_WW_4_P46934_890_928	6.55e-05	27.9	GO:0033268	node of Ranvier	Localisation	FALSE	FALSE	0	29		signaling,multicellular organismal process,multicellular anatomical structure,anatomical entity,cellular_component,neural cell,cell,electrically signaling cell,native cell,cell projection,somatic cell,cellular process,anatomical system,plasma membrane bounded cell projection,electrically active cell,cell communication,eukaryotic cell,neuron,nervous system,cellular anatomical entity,neuron project…	An axon part that is a gap in the myelin where voltage-gated sodium channels cluster and saltatory conduction is executed.
PABP-B_PABP__P11940_544_623	5.85e-06	139.5	GO:0005844	polysome	Localisation	FALSE	FALSE	1	3	ribonucleoprotein complex	protein-containing complex,ribonucleoprotein complex,cellular_component	A multiribosomal structure representing a linear array of ribosomes held together by messenger RNA. They represent the active complexes in cellular protein synthesis and are able to incorporate amino acids into polypeptides both in vivo and in vitro.
PABP-B_PABP__P11940_544_623	3.14e-05	64.1	GO:0010494	cytoplasmic stress granule	Localisation	TRUE	TRUE	3	17	cytoplasmic ribonucleoprotein granule,cytoplasmic stress granule,cytoplasm	non-membrane-bounded organelle,intracellular anatomical structure,intracellular organelle,cytoplasmic stress granule,supramolecular complex,cytoplasm,cellular anatomical entity,anatomical entity,intracellular non-membrane-bounded organelle,material anatomical entity,organelle,biological entity,cellular_component,ribonucleoprotein granule,cytoplasmic ribonucleoprotein granule,cell,connected anatom…	A dense aggregation in the cytosol composed of proteins and RNAs that appear when the cell is under stress.
PEX14_Pex14__O75381_16_84	4.27e-06	0.1	GO:0031224	intrinsic component of membrane	Localisation	FALSE	TRUE	2	7	membrane,integral component of membrane	integral component of membrane,cellular anatomical entity,anatomical entity,biological entity,cellular_component,membrane,intrinsic component of membrane	The component of a membrane consisting of the gene products having some covalently attached portion, for example part of a peptide sequence or some other covalently attached group such as a GPI anchor, which spans or is embedded in one or both leaflets of the membrane.
PEX14_Pex14__O75381_16_84	4.74e-06	0.1	GO:0016021	integral component of membrane	Localisation	TRUE	TRUE	2	7	membrane,integral component of membrane	integral component of membrane,cellular anatomical entity,anatomical entity,biological entity,cellular_component,membrane,intrinsic component of membrane	The component of a membrane consisting of the gene products and protein complexes having at least some part of their peptide sequence embedded in the hydrophobic region of the membrane.
PEX14_Pex14__O75381_16_84	6.62e-05	2.1	GO:0005654	nucleoplasm	Localisation	FALSE	FALSE	1	18	nucleus	cellular_component,organelle lumen,intracellular anatomical structure,nuclear lumen,intracellular membrane-bounded organelle,cell part,intracellular organelle,cellular anatomical entity,anatomical entity,intracellular organelle lumen,material anatomical entity,organelle,nucleus,membrane-enclosed lumen,biological entity,cell,membrane-bounded organelle,connected anatomical structure	That part of the nuclear content other than the chromosomes or the nucleolus.
PEX14_Pex14__O75381_16_84	6.62e-05	1.9	GO:0005634	nucleus	Localisation	TRUE	TRUE	1	15	nucleus	cellular_component,intracellular anatomical structure,nuclear lumen,intracellular membrane-bounded organelle,cell part,intracellular organelle,cellular anatomical entity,anatomical entity,organelle,material anatomical entity,nucleus,biological entity,cell,membrane-bounded organelle,connected anatomical structure	A membrane-bounded organelle of eukaryotic cells in which chromosomes are housed and replicated. In most cells, the nucleus contains all of the cell's chromosomes except the organellar chromosomes, and is the site of RNA synthesis and processing. In some species, or in specialized cell types, RNA metabolism or DNA replication may be absent.
SUMO1_SUMO__P63165_1_101	3.16e-07	49.6	GO:0016605	PML body	Localisation	TRUE	TRUE	4	21	nucleus,nuclear body,nucleoplasm,PML body	intracellular organelle,anatomical entity,intracellular organelle lumen,PML body,cellular_component,membrane-enclosed lumen,cell,nuclear body,nucleoplasm,intracellular anatomical structure,organelle,nucleus,organelle lumen,nuclear lumen,cell part,cellular anatomical entity,material anatomical entity,biological entity,intracellular membrane-bounded organelle,membrane-bounded organelle,connected an…	A class of nuclear body; they react against SP100 auto-antibodies (PML, promyelocytic leukemia); cells typically contain 10-30 PML bodies per nucleus; alterations in the localization of PML bodies occurs after viral infection.
TSG101_UEV__Q99816_1_145	2.29e-10	46.5	GO:0016342	catenin complex	Localisation	FALSE	FALSE	1	9	plasma membrane	cellular_component,cell periphery,protein-containing complex,cellular anatomical entity,anatomical entity,plasma membrane,biological entity,membrane protein complex,membrane	Complex of peripheral cytoplasmic proteins (alpha-, beta- and gamma-catenin) that interact with the cytoplasmic region of uvomorulin/E-cadherin to connect it to the actin cytoskeleton.
TSG101_UEV__Q99816_1_145	3.73e-07	2.3	GO:0005654	nucleoplasm	Localisation	FALSE	FALSE	0	18		cellular_component,organelle lumen,intracellular anatomical structure,nuclear lumen,intracellular membrane-bounded organelle,cell part,intracellular organelle,cellular anatomical entity,anatomical entity,intracellular organelle lumen,material anatomical entity,organelle,biological entity,membrane-enclosed lumen,nucleus,cell,membrane-bounded organelle,connected anatomical structure	That part of the nuclear content other than the chromosomes or the nucleolus.
TSG101_UEV__Q99816_1_145	9.52e-06	9.1	GO:0005912	adherens junction	Localisation	FALSE	FALSE	0	4		cellular anatomical entity,anatomical entity,biological entity,cellular_component	A cell-cell junction composed of the epithelial cadherin-catenin complex. The epithelial cadherins, or E-cadherins, of each interacting cell extend through the plasma membrane into the extracellular space and bind to each other. The E-cadherins bind to catenins on the cytoplasmic side of the membrane, where the E-cadherin-catenin complex binds to cytoskeletal components and regulatory and signali…
USP7_MATH-TRAF__Q93009_53_206	5.06e-15	2.2	GO:0005654	nucleoplasm	Localisation	TRUE	TRUE	3	20	nuclear body,nucleoplasm,nucleus	intracellular organelle,anatomical entity,intracellular organelle lumen,membrane-enclosed lumen,cellular_component,cell,nuclear body,nucleoplasm,intracellular anatomical structure,organelle,nucleus,organelle lumen,nuclear lumen,cell part,cellular anatomical entity,material anatomical entity,biological entity,intracellular membrane-bounded organelle,membrane-bounded organelle,connected anatomical …	That part of the nuclear content other than the chromosomes or the nucleolus.
USP7_MATH-TRAF__Q93009_53_206	8.43e-11	1.8	GO:0005634	nucleus	Localisation	TRUE	TRUE	1	15	nucleus	cellular_component,intracellular anatomical structure,nuclear lumen,intracellular membrane-bounded organelle,cell part,intracellular organelle,cellular anatomical entity,anatomical entity,organelle,material anatomical entity,nucleus,biological entity,cell,membrane-bounded organelle,connected anatomical structure	A membrane-bounded organelle of eukaryotic cells in which chromosomes are housed and replicated. In most cells, the nucleus contains all of the cell's chromosomes except the organellar chromosomes, and is the site of RNA synthesis and processing. In some species, or in specialized cell types, RNA metabolism or DNA replication may be absent.
USP7_MATH-TRAF__Q93009_53_206	6.54e-09	2.8	GO:0000785	chromatin	Localisation	FALSE	FALSE	1	13	chromosome	cellular_component,non-membrane-bounded organelle,intracellular anatomical structure,intracellular organelle,cellular anatomical entity,anatomical entity,intracellular non-membrane-bounded organelle,material anatomical entity,organelle,biological entity,chromosome,cell,connected anatomical structure	The ordered and organized complex of DNA, protein, and sometimes RNA, that forms the chromosome.
USP7_MATH-TRAF__Q93009_53_206	8.65e-08	3.1	GO:0016604	nuclear body	Localisation	TRUE	TRUE	4	21	nucleus,nuclear body,nucleoplasm,PML body	intracellular organelle,anatomical entity,intracellular organelle lumen,PML body,cellular_component,membrane-enclosed lumen,cell,nuclear body,nucleoplasm,intracellular anatomical structure,organelle,nucleus,organelle lumen,nuclear lumen,cell part,cellular anatomical entity,material anatomical entity,biological entity,intracellular membrane-bounded organelle,membrane-bounded organelle,connected an…	Extra-nucleolar nuclear domains usually visualized by confocal microscopy and fluorescent antibodies to specific proteins.
USP7_MATH-TRAF__Q93009_53_206	1.06e-07	0.4	GO:0016021	integral component of membrane	Localisation	FALSE	FALSE	0	4		cellular anatomical entity,anatomical entity,biological entity,cellular_component	The component of a membrane consisting of the gene products and protein complexes having at least some part of their peptide sequence embedded in the hydrophobic region of the membrane.
USP7_MATH-TRAF__Q93009_53_206	1.11e-07	0.4	GO:0031224	intrinsic component of membrane	Localisation	FALSE	FALSE	0	4		cellular anatomical entity,anatomical entity,biological entity,cellular_component	The component of a membrane consisting of the gene products having some covalently attached portion, for example part of a peptide sequence or some other covalently attached group such as a GPI anchor, which spans or is embedded in one or both leaflets of the membrane.
USP7_MATH-TRAF__Q93009_53_206	1.31e-07	30.6	GO:0042405	nuclear inclusion body	Localisation	FALSE	FALSE	1	14	nucleus	cellular_component,intracellular anatomical structure,intracellular membrane-bounded organelle,cell part,intracellular organelle,cellular anatomical entity,anatomical entity,organelle,material anatomical entity,nucleus,biological entity,cell,membrane-bounded organelle,connected anatomical structure	An intranuclear focus at which aggregated proteins have been sequestered.
USP7_MATH-TRAF__Q93009_53_206	1.31e-07	11.4	GO:0005643	nuclear pore	Localisation	FALSE	FALSE	2	15	protein-containing complex,nucleus	cellular_component,intracellular anatomical structure,intracellular membrane-bounded organelle,cell part,intracellular organelle,protein-containing complex,cellular anatomical entity,anatomical entity,organelle,material anatomical entity,nucleus,biological entity,cell,membrane-bounded organelle,connected anatomical structure	A protein complex providing a discrete opening in the nuclear envelope of a eukaryotic cell, where the inner and outer nuclear membranes are joined.
USP7_MATH-TRAF__Q93009_53_206	3.93e-07	5.8	GO:0005635	nuclear envelope	Localisation	FALSE	FALSE	1	14	nucleus	cellular_component,intracellular anatomical structure,intracellular membrane-bounded organelle,cell part,intracellular organelle,cellular anatomical entity,anatomical entity,organelle,material anatomical entity,nucleus,biological entity,cell,membrane-bounded organelle,connected anatomical structure	The double lipid bilayer enclosing the nucleus and separating its contents from the rest of the cytoplasm; includes the intermembrane space, a gap of width 20-40 nm (also called the perinuclear space).
USP7_MATH-TRAF__Q93009_53_206	5.76e-07	5.6	GO:0031967	organelle envelope	Localisation	FALSE	FALSE	0	11		intracellular anatomical structure,intracellular organelle,cellular anatomical entity,anatomical entity,organelle,material anatomical entity,biological entity,cellular_component,cell,membrane-bounded organelle,connected anatomical structure	A double membrane structure enclosing an organelle, including two lipid bilayers and the region between them. In some cases, an organelle envelope may have more than two membranes.
USP7_MATH-TRAF__Q93009_53_206	5.76e-07	5.6	GO:0031975	envelope	Localisation	FALSE	FALSE	0	7		cellular anatomical entity,anatomical entity,material anatomical entity,biological entity,cellular_component,cell,connected anatomical structure	A multilayered structure surrounding all or part of a cell; encompasses one or more lipid bilayers, and may include a cell wall layer; also includes the space between layers.
USP7_MATH-TRAF__Q93009_53_206	6.8e-07	9.3	GO:0035097	histone methyltransferase complex	Localisation	FALSE	FALSE	3	39	protein-containing complex,nucleoplasm,nucleus	intracellular organelle,anatomical entity,intracellular organelle lumen,membrane-enclosed lumen,cellular_component,metabolic process,cell,nucleoplasm,intracellular anatomical structure,cellular macromolecule metabolic process,cellular process,organelle,organic substance metabolic process,nucleus,cellular protein modification process,histone modification,cellular metabolic process,organelle lumen,…	A multimeric complex that is able to catalyze the addition of methyl groups to histone proteins.
USP7_MATH-TRAF__Q93009_53_206	1.53e-06	7.4	GO:0034708	methyltransferase complex	Localisation	FALSE	FALSE	1	11	protein-containing complex	intracellular anatomical structure,molecular_function,protein-containing complex,cellular anatomical entity,anatomical entity,catalytic activity,material anatomical entity,biological entity,cellular_component,cell,connected anatomical structure	A protein complex that possesses methyltransferase activity.
USP7_MATH-TRAF__Q93009_53_206	1.53e-06	3.7	GO:0016607	nuclear speck	Localisation	FALSE	FALSE	3	20	nuclear body,nucleoplasm,nucleus	intracellular organelle,anatomical entity,intracellular organelle lumen,membrane-enclosed lumen,cellular_component,cell,nuclear body,nucleoplasm,intracellular anatomical structure,organelle,nucleus,organelle lumen,nuclear lumen,cell part,cellular anatomical entity,material anatomical entity,biological entity,intracellular membrane-bounded organelle,membrane-bounded organelle,connected anatomical …	A discrete extra-nucleolar subnuclear domain, 20-50 in number, in which splicing factors are seen to be localized by immunofluorescence microscopy.
USP7_MATH-TRAF__Q93009_53_206	7.02e-06	22.6	GO:0044666	MLL3/4 complex	Localisation	FALSE	FALSE	3	39	protein-containing complex,nucleoplasm,nucleus	intracellular organelle,anatomical entity,intracellular organelle lumen,membrane-enclosed lumen,cellular_component,metabolic process,cell,nucleoplasm,intracellular anatomical structure,cellular macromolecule metabolic process,cellular process,organelle,organic substance metabolic process,nucleus,cellular protein modification process,histone modification,cellular metabolic process,organelle lumen,…	A protein complex that can methylate lysine-4 of histone H3, and which contains either of the protein subunits MLL3 or MLL4 in mammals, or equivalent in other species.
USP7_MATH-TRAF__Q93009_53_206	7.02e-06	9.7	GO:0043657	host cell	Localisation	FALSE	FALSE	0	4		cellular anatomical entity,anatomical entity,biological entity,cellular_component	A cell within a host organism. Includes the host plasma membrane and any external encapsulating structures such as the host cell wall and cell envelope.
USP7_MATH-TRAF__Q93009_53_206	1.37e-05	8.9	GO:0018995	host cellular component	Localisation	FALSE	FALSE	0	4		cellular anatomical entity,anatomical entity,biological entity,cellular_component	Any cellular component of a host cell. The host is an organism in which another organism, for instance a parasite or symbiont, spends part or all of its life cycle and from which it obtains nourishment and/or protection.
USP7_MATH-TRAF__Q93009_53_206	1.51e-05	6.5	GO:0016605	PML body	Localisation	TRUE	TRUE	4	21	nucleus,nuclear body,nucleoplasm,PML body	intracellular organelle,anatomical entity,intracellular organelle lumen,PML body,cellular_component,membrane-enclosed lumen,cell,nuclear body,nucleoplasm,intracellular anatomical structure,organelle,nucleus,organelle lumen,nuclear lumen,cell part,cellular anatomical entity,material anatomical entity,biological entity,intracellular membrane-bounded organelle,membrane-bounded organelle,connected an…	A class of nuclear body; they react against SP100 auto-antibodies (PML, promyelocytic leukemia); cells typically contain 10-30 PML bodies per nucleus; alterations in the localization of PML bodies occurs after viral infection.
VASP_EVH1__P50552_1_114	5.12e-05	39.3	GO:0030863	cortical cytoskeleton	Localisation	FALSE	FALSE	0	15		non-membrane-bounded organelle,cell periphery,intracellular anatomical structure,intracellular organelle,cytoplasm,cytoskeleton,anatomical entity,intracellular non-membrane-bounded organelle,material anatomical entity,organelle,biological entity,cellular_component,cellular anatomical entity,cell,connected anatomical structure	The portion of the cytoskeleton that lies just beneath the plasma membrane.
YAP1_WW_1_P46937_169_207	8.11e-07	2.8	GO:0000785	chromatin	Localisation	FALSE	FALSE	0	10		intracellular anatomical structure,intracellular organelle,cellular anatomical entity,anatomical entity,organelle,material anatomical entity,biological entity,cellular_component,cell,connected anatomical structure	The ordered and organized complex of DNA, protein, and sometimes RNA, that forms the chromosome.
YAP1_WW_1_P46937_169_207	2.64e-05	23.1	GO:0001518	voltage-gated sodium channel complex	Localisation	FALSE	FALSE	1	9	membrane	cellular process,biological_process,protein-containing complex,cellular anatomical entity,anatomical entity,molecular_function,biological entity,cellular_component,membrane	A sodium channel in a cell membrane whose opening is governed by the membrane potential.
YAP1_WW_1_P46937_169_207	3.94e-05	65.5	GO:0099629	postsynaptic specialization of symmetric synapse	Localisation	FALSE	FALSE	0	8		cellular anatomical entity,anatomical entity,organelle,material anatomical entity,biological entity,cellular_component,cell,connected anatomical structure	A network of proteins within and adjacent to the postsynaptic membrane of a symmetric synapse, consisting of anchoring and scaffolding molecules, signaling enzymes and cytoskeletal components that spatially and functionally organize the neurotransmitter receptors at the synapse. This structure is not as thick or electron dense as the postsynaptic densities found in asymmetric synapses.
YAP1_WW_1_P46937_169_207	5.67e-05	1.7	GO:0005654	nucleoplasm	Localisation	TRUE	TRUE	2	19	nucleoplasm,nucleus	intracellular organelle,anatomical entity,intracellular organelle lumen,membrane-enclosed lumen,cellular_component,cell,nucleoplasm,intracellular anatomical structure,organelle,nucleus,organelle lumen,nuclear lumen,cell part,cellular anatomical entity,material anatomical entity,biological entity,intracellular membrane-bounded organelle,membrane-bounded organelle,connected anatomical structure	That part of the nuclear content other than the chromosomes or the nucleolus.
ZMYND11_coiled-coil-MYND__Q15326_480_602	9.03e-05	37	GO:0070971	endoplasmic reticulum exit site	Localisation	FALSE	FALSE	0	12		intracellular anatomical structure,intracellular membrane-bounded organelle,intracellular organelle,cellular anatomical entity,anatomical entity,organelle,material anatomical entity,biological entity,cellular_component,cell,membrane-bounded organelle,connected anatomical structure	An endoplasmic reticulum part at which COPII-coated vesicles are produced.

## Sheet: EV datase 7c Biological process
EV Dataset 7.
bait	pval	enrichment	id	name	go_term_type	in_bait_go_terms	in_bait_go_terms_including_bait_ancestors	in_bait_go_terms_including_term_ancestors	in_bait_go_terms_including_term_ancestors_bait_ancestors	in_bait_go_terms_including_term_ancestors_terms	in_bait_go_terms_including_term_ancestors_bait_ancestors_terms	description
ANKRA2_Ank__Q9H9E1_142_313	5.73e-07	165	GO:0070932	histone H3 deacetylation	Biological process	FALSE	FALSE	0	1		biological_process	The modification of histone H3 by the removal of one or more acetyl groups.
ANKRA2_Ank__Q9H9E1_142_313	1.12e-05	206.2	GO:0034983	peptidyl-lysine deacetylation	Biological process	FALSE	FALSE	0	1		biological_process	The removal of an acetyl group from an acetylated lysine residue in a peptide or protein.
ANKRA2_Ank__Q9H9E1_142_313	1.45e-05	48.5	GO:0006476	protein deacetylation	Biological process	FALSE	FALSE	0	1		biological_process	The removal of an acetyl group from a protein amino acid. An acetyl group is CH3CO-, derived from acetic [ethanoic] acid.
ANKRA2_Ank__Q9H9E1_142_313	1.45e-05	53.8	GO:0016575	histone deacetylation	Biological process	FALSE	FALSE	0	1		biological_process	The modification of histones by removal of acetyl groups.
ANKRA2_Ank__Q9H9E1_142_313	1.45e-05	137.5	GO:0048742	regulation of skeletal muscle fiber development	Biological process	FALSE	FALSE	0	4		biological regulation,regulation of biological process,regulation of cellular process,biological_process	Any process that modulates the frequency, rate or extent of skeletal muscle fiber development. Muscle fibers are formed by the maturation of myotubes. They can be classed as slow, intermediate/fast or fast.
ANKRA2_Ank__Q9H9E1_142_313	1.45e-05	137.5	GO:0021879	forebrain neuron differentiation	Biological process	FALSE	FALSE	0	1		biological_process	The process in which a relatively unspecialized cell acquires specialized features of a neuron that will reside in the forebrain.
ANKRA2_Ank__Q9H9E1_142_313	1.45e-05	165	GO:0070933	histone H4 deacetylation	Biological process	FALSE	FALSE	0	1		biological_process	The modification of histone H4 by the removal of one or more acetyl groups.
ANKRA2_Ank__Q9H9E1_142_313	2.25e-05	39.9	GO:0098732	macromolecule deacylation	Biological process	FALSE	FALSE	0	1		biological_process	The removal of an acyl group, any group or radical of the form RCO- where R is an organic group, from a macromolecule.
ANKRA2_Ank__Q9H9E1_142_313	2.25e-05	39.9	GO:0035601	protein deacylation	Biological process	FALSE	FALSE	0	1		biological_process	The removal of an acyl group, any group or radical of the form RCO- where R is an organic group, from a protein amino acid.
ANKRA2_Ank__Q9H9E1_142_313	2.25e-05	110	GO:0010832	negative regulation of myotube differentiation	Biological process	FALSE	FALSE	0	4		biological regulation,regulation of biological process,regulation of cellular process,biological_process	Any process that decreases the frequency, rate or extent of myotube differentiation. Myotube differentiation is the process in which a relatively unspecialized cell acquires specialized features of a myotube cell. Myotubes are multinucleated cells that are formed when proliferating myoblasts exit the cell cycle, differentiate and fuse.
EIF4E_eIF4E__P06730_1_217	4.2e-08	43.5	GO:0006417	regulation of translation	Biological process	TRUE	TRUE	2	47	regulation of translation,negative regulation of translation	cellular biosynthetic process,regulation of metabolic process,regulation of biosynthetic process,regulation of gene expression,translation,metabolic process,regulation of macromolecule biosynthetic process,cellular nitrogen compound metabolic process,peptide biosynthetic process,regulation of cellular metabolic process,cellular amide metabolic process,cellular macromolecule metabolic process,tran…	Any process that modulates the frequency, rate or extent of the chemical reactions and pathways resulting in the formation of proteins by the translation of mRNA or circRNA.
EIF4E_eIF4E__P06730_1_217	4.2e-08	151.8	GO:0006446	regulation of translational initiation	Biological process	FALSE	FALSE	2	45	translational initiation,regulation of translation	cellular biosynthetic process,regulation of metabolic process,regulation of biosynthetic process,translational initiation,regulation of gene expression,translation,metabolic process,regulation of macromolecule biosynthetic process,cellular nitrogen compound metabolic process,peptide biosynthetic process,regulation of cellular metabolic process,cellular amide metabolic process,cellular macromolecu…	Any process that modulates the frequency, rate or extent of translational initiation.
EIF4E_eIF4E__P06730_1_217	5.84e-08	37.6	GO:0034248	regulation of cellular amide metabolic process	Biological process	FALSE	TRUE	1	16	regulation of translation	biological regulation,regulation of cellular metabolic process,cellular metabolic process,regulation of metabolic process,regulation of cellular amide metabolic process,cellular amide metabolic process,regulation of translation,cellular process,nitrogen compound metabolic process,biological_process,negative regulation of cellular amide metabolic process,regulation of cellular process,regulation o…	Any process that modulates the frequency, rate or extent of the chemical reactions and pathways involving amides.
EIF4E_eIF4E__P06730_1_217	6.93e-08	88.2	GO:0017148	negative regulation of translation	Biological process	TRUE	TRUE	2	59	regulation of translation,negative regulation of translation	cellular biosynthetic process,regulation of metabolic process,regulation of biosynthetic process,negative regulation of cellular protein metabolic process,negative regulation of cellular biosynthetic process,negative regulation of biological process,negative regulation of cellular amide metabolic process,regulation of gene expression,translation,metabolic process,regulation of macromolecule biosy…	Any process that stops, prevents, or reduces the frequency, rate or extent of the chemical reactions and pathways resulting in the formation of proteins by the translation of mRNA or circRNA.
EIF4E_eIF4E__P06730_1_217	6.93e-08	399.4	GO:0045947	negative regulation of translational initiation	Biological process	FALSE	FALSE	3	60	translational initiation,regulation of translation,negative regulation of translation	cellular biosynthetic process,regulation of metabolic process,regulation of biosynthetic process,negative regulation of cellular protein metabolic process,negative regulation of cellular biosynthetic process,translational initiation,negative regulation of biological process,negative regulation of cellular amide metabolic process,regulation of gene expression,translation,metabolic process,regulati…	Any process that stops, prevents, or reduces the frequency, rate or extent of translational initiation.
EIF4E_eIF4E__P06730_1_217	7.45e-08	30.2	GO:0010608	posttranscriptional regulation of gene expression	Biological process	FALSE	TRUE	1	12	regulation of translation	gene expression,biological regulation,regulation of metabolic process,regulation of macromolecule metabolic process,regulation of translation,biological_process,macromolecule metabolic process,regulation of gene expression,organic substance metabolic process,metabolic process,regulation of biological process,posttranscriptional regulation of gene expression	Any process that modulates the frequency, rate or extent of gene expression after the production of an RNA transcript.
EIF4E_eIF4E__P06730_1_217	8.57e-08	78	GO:0034249	negative regulation of cellular amide metabolic process	Biological process	FALSE	TRUE	1	21	negative regulation of translation	regulation of metabolic process,negative regulation of biological process,negative regulation of cellular amide metabolic process,metabolic process,cellular nitrogen compound metabolic process,regulation of cellular metabolic process,cellular amide metabolic process,cellular process,negative regulation of cellular metabolic process,cellular metabolic process,negative regulation of cellular proces…	Any process that stops, prevents, or reduces the frequency, rate or extent of the chemical reactions and pathways involving amides.
EPS15_EH__P42566_121_215	5.34e-06	243.3	GO:0021849	neuroblast division in subventricular zone	Biological process	FALSE	FALSE	0	6		cellular process,biological_process,anatomical entity,material anatomical entity,biological entity,connected anatomical structure	The division of neuroblasts in the subventricular zone of the forebrain. The interneuron precursors that these cells give rise to include adult olfactory bulb interneurons and migrate tangentially.
EPS15_EH__P42566_121_215	1.57e-05	8.4	GO:0006897	endocytosis	Biological process	TRUE	TRUE	1	10	endocytosis	vesicle-mediated transport,receptor-mediated endocytosis,localization,transport,cellular process,endocytosis,biological_process,endocytosis involved in viral entry into host cell,postsynaptic endocytosis,establishment of localization	A vesicle-mediated transport process in which cells take up external materials or membrane constituents by the invagination of a small region of the plasma membrane to form a new membrane-bounded vesicle.
EPS15_EH__P42566_121_215	7.04e-05	45.6	GO:1903077	negative regulation of protein localization to plasma membrane	Biological process	FALSE	FALSE	0	10		biological regulation,localization,cellular process,localization within membrane,biological_process,regulation of cellular process,macromolecule localization,cellular localization,regulation of biological process,protein localization	Any process that stops, prevents or reduces the frequency, rate or extent of protein localization to plasma membrane.
EPS15_EH__P42566_121_215	7.89e-05	42.1	GO:1904376	negative regulation of protein localization to cell periphery	Biological process	FALSE	FALSE	0	9		biological regulation,localization,cellular process,biological_process,regulation of cellular process,macromolecule localization,cellular localization,regulation of biological process,protein localization	Any process that stops, prevents or reduces the frequency, rate or extent of protein localization to cell periphery.
EPS15_EH__P42566_121_215	9.87e-05	91.2	GO:1903071	positive regulation of ER-associated ubiquitin-dependent protein catabolic process	Biological process	FALSE	FALSE	0	18		biological regulation,regulation of cellular metabolic process,cellular metabolic process,regulation of metabolic process,positive regulation of cellular metabolic process,positive regulation of cellular process,regulation of macromolecule metabolic process,cellular macromolecule metabolic process,positive regulation of macromolecule metabolic process,positive regulation of biological process,cel…	Any process that activates or increases the frequency, rate or extent of ER-associated ubiquitin-dependent protein catabolic process.
GST___P08515_1_218	4.14e-07	158.1	GO:1905898	positive regulation of response to endoplasmic reticulum stress	Biological process	FALSE	FALSE	0	0			Any process that activates or increases the frequency, rate or extent of response to endoplasmic reticulum stress.
GST___P08515_1_218	5.36e-07	474.4	GO:1903071	positive regulation of ER-associated ubiquitin-dependent protein catabolic process	Biological process	FALSE	FALSE	0	0			Any process that activates or increases the frequency, rate or extent of ER-associated ubiquitin-dependent protein catabolic process.
GST___P08515_1_218	7.66e-07	379.5	GO:1903069	regulation of ER-associated ubiquitin-dependent protein catabolic process	Biological process	FALSE	FALSE	0	0			Any process that modulates the frequency, rate or extent of ER-associated ubiquitin-dependent protein catabolic process.
GST___P08515_1_218	1.74e-06	271.1	GO:1904294	positive regulation of ERAD pathway	Biological process	FALSE	FALSE	0	0			Any process that activates or increases the frequency, rate or extent of ERAD pathway.
GST___P08515_1_218	2.43e-06	69.4	GO:1905897	regulation of response to endoplasmic reticulum stress	Biological process	FALSE	FALSE	0	0			Any process that modulates the frequency, rate or extent of response to endoplasmic reticulum stress.
GST___P08515_1_218	3.63e-06	189.7	GO:1904292	regulation of ERAD pathway	Biological process	FALSE	FALSE	0	0			Any process that modulates the frequency, rate or extent of ERAD pathway.
GST___P08515_1_218	4.36e-06	55.3	GO:1901800	positive regulation of proteasomal protein catabolic process	Biological process	FALSE	FALSE	0	0			Any process that activates or increases the frequency, rate or extent of proteasomal protein catabolic process.
GST___P08515_1_218	7.3e-06	47	GO:1903052	positive regulation of proteolysis involved in cellular protein catabolic process	Biological process	FALSE	FALSE	0	0			Any process that activates or increases the frequency, rate or extent of proteolysis involved in cellular protein catabolic process.
GST___P08515_1_218	1.23e-05	40.1	GO:1903364	positive regulation of cellular protein catabolic process	Biological process	FALSE	FALSE	0	0			Any process that activates or increases the frequency, rate or extent of cellular protein catabolic process.
GST___P08515_1_218	1.74e-05	97.3	GO:0034122	negative regulation of toll-like receptor signaling pathway	Biological process	FALSE	FALSE	0	0			Any process that stops, prevents, or reduces the frequency, rate, or extent of toll-like receptor signaling pathway.
GST___P08515_1_218	2.55e-05	31.8	GO:0061136	regulation of proteasomal protein catabolic process	Biological process	FALSE	FALSE	0	0			Any process that modulates the rate, frequency, or extent of the chemical reactions and pathways resulting in the breakdown of a protein or peptide by hydrolysis of its peptide bonds that is mediated by the proteasome.
GST___P08515_1_218	4.66e-05	26.7	GO:1903050	regulation of proteolysis involved in cellular protein catabolic process	Biological process	FALSE	FALSE	0	0			Any process that modulates the frequency, rate or extent of proteolysis involved in cellular protein catabolic process.
GST___P08515_1_218	4.71e-05	25.6	GO:0045732	positive regulation of protein catabolic process	Biological process	FALSE	FALSE	0	0			Any process that activates or increases the frequency, rate or extent of the chemical reactions and pathways resulting in the breakdown of a protein by the destruction of the native, active configuration, with or without the hydrolysis of peptide bonds.
GST___P08515_1_218	4.71e-05	64.3	GO:0000045	autophagosome assembly	Biological process	FALSE	FALSE	0	0			The formation of a double membrane-bounded structure, the autophagosome, that occurs when a specialized membrane sac, called the isolation membrane, starts to enclose a portion of the cytoplasm.
GST___P08515_1_218	5e-05	60.2	GO:1905037	autophagosome organization	Biological process	FALSE	FALSE	0	0			A process that is carried out at the cellular level which results in the assembly, arrangement of constituent parts, or disassembly of an autophagosome.
GST___P08515_1_218	6.06e-05	23.1	GO:1903362	regulation of cellular protein catabolic process	Biological process	FALSE	FALSE	0	0			Any process that modulates the frequency, rate or extent of cellular protein catabolic process.
GST___P08515_1_218	6.06e-05	54.2	GO:0034121	regulation of toll-like receptor signaling pathway	Biological process	FALSE	FALSE	0	0			Any process that modulates the frequency, rate, or extent of toll-like receptor signaling pathway.
GST___P08515_1_218	6.15e-05	22.5	GO:0034976	response to endoplasmic reticulum stress	Biological process	FALSE	FALSE	0	0			Any process that results in a change in state or activity of a cell (in terms of movement, secretion, enzyme production, gene expression, etc.) as a result of a stress acting at the endoplasmic reticulum. ER stress usually results from the accumulation of unfolded or misfolded proteins in the ER lumen.
GST___P08515_1_218	6.16e-05	52	GO:0030433	ubiquitin-dependent ERAD pathway	Biological process	FALSE	FALSE	0	0			The series of steps necessary to target endoplasmic reticulum (ER)-resident proteins for degradation by the cytoplasmic proteasome. Begins with recognition of the ER-resident protein, includes retrotranslocation (dislocation) of the protein from the ER to the cytosol, protein ubiquitination necessary for correct substrate transfer, transport of the protein to the proteasome, and ends with degrada…
GST___P08515_1_218	8.94e-05	45.2	GO:0036503	ERAD pathway	Biological process	FALSE	FALSE	0	0			The protein catabolic pathway which targets endoplasmic reticulum (ER)-resident proteins for degradation by the cytoplasmic proteasome. It begins with recognition of the ER-resident protein, includes retrotranslocation (dislocation) of the protein from the ER to the cytosol, protein modifications necessary for correct substrate transfer (e.g. ubiquitination), transport of the protein to the prote…
GST___P08515_1_218	9.14e-05	44.1	GO:0032436	positive regulation of proteasomal ubiquitin-dependent protein catabolic process	Biological process	FALSE	FALSE	0	0			Any process that activates or increases the frequency, rate or extent of the breakdown of a protein or peptide by hydrolysis of its peptide bonds, initiated by the covalent attachment of ubiquitin, and mediated by the proteasome.
KLC1_TPR__Q07866_203_497	5.62e-07	451.8	GO:0006607	NLS-bearing protein import into nucleus	Biological process	FALSE	FALSE	0	10		intracellular anatomical structure,cellular process,biological_process,cellular anatomical entity,anatomical entity,material anatomical entity,biological entity,cellular_component,cell,connected anatomical structure	The directed movement of a protein bearing a nuclear localization signal (NLS) from the cytoplasm into the nucleus, across the nuclear envelope.
KLC1_TPR__Q07866_203_497	8.4e-05	71.9	GO:0006606	protein import into nucleus	Biological process	FALSE	FALSE	0	10		intracellular anatomical structure,cellular process,biological_process,cellular anatomical entity,anatomical entity,material anatomical entity,biological entity,cellular_component,cell,connected anatomical structure	The directed movement of a protein from the cytoplasm to the nucleus.
KPNA4_Arm__O00629_68_487	1.13e-05	9.4	GO:0006325	chromatin organization	Biological process	FALSE	FALSE	0	2		cellular process,biological_process	Any process that results in the specification, formation or maintenance of the physical structure of eukaryotic chromatin.
KPNA4_Arm__O00629_68_487	1.13e-05	67	GO:0033144	negative regulation of intracellular steroid hormone receptor signaling pathway	Biological process	FALSE	FALSE	0	2		cellular process,biological_process	Any process that stops, prevents, or reduces the frequency, rate or extent of the activity of any intracellular steroid hormone receptor signaling pathway.
KPNA4_Arm__O00629_68_487	2.08e-05	126.5	GO:0048096	chromatin-mediated maintenance of transcription	Biological process	FALSE	FALSE	0	2		cellular process,biological_process	Maintenance of transcription by remodelling of chromatin into an 'open configuration'. Once established, this regulation is mitotically stable and is maintained over many cell divisions. It is also heritable.
KPNA4_Arm__O00629_68_487	2.08e-05	126.5	GO:0045475	locomotor rhythm	Biological process	FALSE	FALSE	0	1		biological_process	The rhythm of the locomotor activity of an organism during its 24 hour activity cycle.
KPNA4_Arm__O00629_68_487	3.22e-05	101.2	GO:1903799	negative regulation of production of miRNAs involved in gene silencing by miRNA	Biological process	FALSE	FALSE	0	2		cellular process,biological_process	Any process that stops, prevents or reduces the frequency, rate or extent of production of miRNAs involved in gene silencing by miRNA.
KPNA4_Arm__O00629_68_487	3.22e-05	101.2	GO:0060766	negative regulation of androgen receptor signaling pathway	Biological process	FALSE	FALSE	0	2		cellular process,biological_process	Any process that decreases the rate, frequency, or extent of the androgen receptor signaling pathway.
KPNA4_Arm__O00629_68_487	5.07e-05	3.2	GO:0010604	positive regulation of macromolecule metabolic process	Biological process	FALSE	FALSE	0	1		biological_process	Any process that increases the frequency, rate or extent of the chemical reactions and pathways involving macromolecules, any molecule of high relative molecular mass, the structure of which essentially comprises the multiple repetition of units derived, actually or conceptually, from molecules of low relative molecular mass.
KPNA4_Arm__O00629_68_487	5.07e-05	31.6	GO:0033143	regulation of intracellular steroid hormone receptor signaling pathway	Biological process	FALSE	FALSE	0	2		cellular process,biological_process	Any process that modulates the frequency, rate or extent of the activity of any intracellular steroid hormone receptor signaling pathway.
KPNA4_Arm__O00629_68_487	5.07e-05	75.9	GO:0060967	negative regulation of gene silencing by RNA	Biological process	FALSE	FALSE	0	1		biological_process	Any process that decreases the rate, frequency, or extent of gene silencing by RNA. Gene silencing by RNA is the process in which RNA molecules inactivate expression of target genes.
KPNA4_Arm__O00629_68_487	5.07e-05	75.9	GO:0060149	negative regulation of posttranscriptional gene silencing	Biological process	FALSE	FALSE	0	1		biological_process	Any process that decreases the frequency, rate or extent of the inactivation of gene expression by a posttranscriptional mechanism.
KPNA4_Arm__O00629_68_487	5.07e-05	79.9	GO:0060965	negative regulation of gene silencing by miRNA	Biological process	FALSE	FALSE	0	1		biological_process	Any process that decreases the rate, frequency, or extent of gene silencing by miRNA.
KPNA4_Arm__O00629_68_487	5.17e-05	5.3	GO:0051253	negative regulation of RNA metabolic process	Biological process	FALSE	FALSE	0	2		cellular process,biological_process	Any process that stops, prevents, or reduces the frequency, rate or extent of the chemical reactions and pathways involving RNA.
KPNA4_Arm__O00629_68_487	5.29e-05	17.4	GO:0006338	chromatin remodeling	Biological process	FALSE	FALSE	0	2		cellular process,biological_process	Dynamic structural changes to eukaryotic chromatin occurring throughout the cell division cycle. These changes range from the local changes necessary for transcriptional regulation to global changes necessary for chromosome segregation.
KPNA4_Arm__O00629_68_487	6.07e-05	3.1	GO:0051252	regulation of RNA metabolic process	Biological process	FALSE	FALSE	0	2		cellular process,biological_process	Any process that modulates the frequency, rate or extent of the chemical reactions and pathways involving RNA.
KPNA4_Arm__O00629_68_487	6.07e-05	4.9	GO:0010558	negative regulation of macromolecule biosynthetic process	Biological process	FALSE	FALSE	0	1		biological_process	Any process that decreases the rate, frequency or extent of the chemical reactions and pathways resulting in the formation of a macromolecule, any molecule of high relative molecular mass, the structure of which essentially comprises the multiple repetition of units derived, actually or conceptually, from molecules of low relative molecular mass.
KPNA4_Arm__O00629_68_487	6.07e-05	4.9	GO:0045934	negative regulation of nucleobase-containing compound metabolic process	Biological process	FALSE	FALSE	0	2		cellular process,biological_process	Any cellular process that stops, prevents, or reduces the frequency, rate or extent of the chemical reactions and pathways involving nucleobases, nucleosides, nucleotides and nucleic acids.
KPNA4_Arm__O00629_68_487	6.07e-05	5	GO:2000113	negative regulation of cellular macromolecule biosynthetic process	Biological process	FALSE	FALSE	0	2		cellular process,biological_process	Any process that stops, prevents, or reduces the frequency, rate or extent of cellular macromolecule biosynthetic process.
KPNA4_Arm__O00629_68_487	6.07e-05	58.4	GO:0007622	rhythmic behavior	Biological process	FALSE	FALSE	0	1		biological_process	The specific behavior of an organism that recur with measured regularity.
KPNA4_Arm__O00629_68_487	6.07e-05	60.7	GO:0070920	regulation of production of small RNA involved in gene silencing by RNA	Biological process	FALSE	FALSE	0	2		cellular process,biological_process	Any process that modulates the frequency, rate or extent of the production of small RNA involved in gene silencing by RNA.
KPNA4_Arm__O00629_68_487	6.07e-05	60.7	GO:0048512	circadian behavior	Biological process	FALSE	FALSE	0	1		biological_process	The specific behavior of an organism that recurs with a regularity of approximately 24 hours.
KPNA4_Arm__O00629_68_487	6.07e-05	60.7	GO:1903798	regulation of production of miRNAs involved in gene silencing by miRNA	Biological process	FALSE	FALSE	0	2		cellular process,biological_process	Any process that modulates the frequency, rate or extent of production of miRNAs involved in gene silencing by miRNA.
KPNA4_Arm__O00629_68_487	6.07e-05	60.7	GO:0060765	regulation of androgen receptor signaling pathway	Biological process	FALSE	FALSE	0	2		cellular process,biological_process	Any process that modulates the rate, frequency, or extent of the androgen receptor signaling pathway.
KPNA4_Arm__O00629_68_487	6.9e-05	3	GO:0009893	positive regulation of metabolic process	Biological process	FALSE	FALSE	0	1		biological_process	Any process that activates or increases the frequency, rate or extent of the chemical reactions and pathways within a cell or an organism.
KPNA4_Arm__O00629_68_487	6.9e-05	3	GO:2000112	regulation of cellular macromolecule biosynthetic process	Biological process	FALSE	FALSE	0	2		cellular process,biological_process	Any process that modulates the frequency, rate or extent of cellular macromolecule biosynthetic process.
KPNA4_Arm__O00629_68_487	6.9e-05	3.8	GO:0010628	positive regulation of gene expression	Biological process	FALSE	FALSE	0	1		biological_process	Any process that increases the frequency, rate or extent of gene expression. Gene expression is the process in which a gene's coding sequence is converted into a mature gene product or products (proteins or RNA). This includes the production of an RNA transcript as well as any processing to produce a mature RNA product or an mRNA or circRNA (for protein-coding genes) and the translation of that m…
KPNA4_Arm__O00629_68_487	7.09e-05	4.7	GO:0031327	negative regulation of cellular biosynthetic process	Biological process	FALSE	FALSE	0	2		cellular process,biological_process	Any process that stops, prevents, or reduces the frequency, rate or extent of the chemical reactions and pathways resulting in the formation of substances, carried out by individual cells.
KPNA4_Arm__O00629_68_487	7.18e-05	2.9	GO:0010556	regulation of macromolecule biosynthetic process	Biological process	FALSE	FALSE	0	1		biological_process	Any process that modulates the rate, frequency or extent of the chemical reactions and pathways resulting in the formation of a macromolecule, any molecule of high relative molecular mass, the structure of which essentially comprises the multiple repetition of units derived, actually or conceptually, from molecules of low relative molecular mass.
KPNA4_Arm__O00629_68_487	7.27e-05	3.1	GO:2001141	regulation of RNA biosynthetic process	Biological process	FALSE	FALSE	0	2		cellular process,biological_process	Any process that modulates the frequency, rate or extent of RNA biosynthetic process.
KPNA4_Arm__O00629_68_487	7.27e-05	3.1	GO:1903506	regulation of nucleic acid-templated transcription	Biological process	FALSE	FALSE	0	2		cellular process,biological_process	Any process that modulates the frequency, rate or extent of nucleic acid-templated transcription.
KPNA4_Arm__O00629_68_487	7.27e-05	3.1	GO:0006355	regulation of transcription, DNA-templated	Biological process	FALSE	FALSE	0	2		cellular process,biological_process	Any process that modulates the frequency, rate or extent of cellular DNA-templated transcription.
KPNA4_Arm__O00629_68_487	7.27e-05	4.7	GO:0009890	negative regulation of biosynthetic process	Biological process	FALSE	FALSE	0	1		biological_process	Any process that stops, prevents, or reduces the rate of the chemical reactions and pathways resulting in the formation of substances.
KPNA4_Arm__O00629_68_487	7.38e-05	49	GO:0060969	negative regulation of gene silencing	Biological process	FALSE	FALSE	0	1		biological_process	Any process that decreases the rate, frequency, or extent of gene silencing, the transcriptional or post-transcriptional process carried out at the cellular level that results in long-term gene inactivation.
KPNA4_Arm__O00629_68_487	7.42e-05	2.9	GO:0019219	regulation of nucleobase-containing compound metabolic process	Biological process	FALSE	FALSE	0	2		cellular process,biological_process	Any cellular process that modulates the frequency, rate or extent of the chemical reactions and pathways involving nucleobases, nucleosides, nucleotides and nucleic acids.
KPNA4_Arm__O00629_68_487	7.86e-05	2.4	GO:0080090	regulation of primary metabolic process	Biological process	FALSE	FALSE	0	1		biological_process	Any process that modulates the frequency, rate or extent of the chemical reactions and pathways within a cell or an organism involving those compounds formed as a part of the normal anabolic and catabolic processes. These processes take place in most, if not all, cells of the organism.
KPNA4_Arm__O00629_68_487	8.29e-05	5.1	GO:1903507	negative regulation of nucleic acid-templated transcription	Biological process	FALSE	FALSE	0	2		cellular process,biological_process	Any process that stops, prevents or reduces the frequency, rate or extent of nucleic acid-templated transcription.
KPNA4_Arm__O00629_68_487	8.29e-05	5.1	GO:1902679	negative regulation of RNA biosynthetic process	Biological process	FALSE	FALSE	0	2		cellular process,biological_process	Any process that stops, prevents or reduces the frequency, rate or extent of RNA biosynthetic process.
KPNA4_Arm__O00629_68_487	8.29e-05	5.2	GO:0045892	negative regulation of transcription, DNA-templated	Biological process	FALSE	FALSE	0	2		cellular process,biological_process	Any process that stops, prevents, or reduces the frequency, rate or extent of cellular DNA-templated transcription.
KPNA4_Arm__O00629_68_487	8.72e-05	2.8	GO:0031326	regulation of cellular biosynthetic process	Biological process	FALSE	FALSE	0	2		cellular process,biological_process	Any process that modulates the frequency, rate or extent of the chemical reactions and pathways resulting in the formation of substances, carried out by individual cells.
KPNB1_Heat_1_Q14974_1_485	6.4e-07	50.7	GO:0006606	protein import into nucleus	Biological process	TRUE	TRUE	4	35	ribosomal protein import into nucleus,protein import into nucleus,establishment of protein localization,NLS-bearing protein import into nucleus	nitrogen compound transport,ribosomal protein import into nucleus,protein transport,transport,NLS-bearing protein import into nucleus,anatomical entity,organic substance transport,import into nucleus,macromolecule localization,cellular_component,protein import,cell,intracellular transport,intracellular anatomical structure,cellular process,protein localization to organelle,nuclear transport,cellu…	The directed movement of a protein from the cytoplasm to the nucleus.
KPNB1_Heat_1_Q14974_1_485	6.4e-07	372	GO:1905868	regulation of 3'-UTR-mediated mRNA stabilization	Biological process	FALSE	FALSE	0	5		biological regulation,cellular process,biological_process,regulation of cellular process,regulation of biological process	Any process that modulates the frequency, rate or extent of 3'-UTR-mediated mRNA stabilization.
KPNB1_Heat_1_Q14974_1_485	6.4e-07	446.4	GO:1905870	positive regulation of 3'-UTR-mediated mRNA stabilization	Biological process	FALSE	FALSE	0	5		biological regulation,cellular process,biological_process,regulation of cellular process,regulation of biological process	Any process that activates or increases the frequency, rate or extent of 3'-UTR-mediated mRNA stabilization.
KPNB1_Heat_1_Q14974_1_485	1.22e-06	41.7	GO:0051170	import into nucleus	Biological process	FALSE	TRUE	2	21	nuclear import signal receptor activity,protein import into nucleus	transport,anatomical entity,nuclear import signal receptor activity,import into nucleus,cellular_component,cell,intracellular transport,intracellular anatomical structure,cellular process,nuclear transport,nucleocytoplasmic transport,protein import into nucleus,cellular anatomical entity,establishment of localization in cell,material anatomical entity,biological entity,cellular localization,estab…	The directed movement of substances into the nucleus.
KPNB1_Heat_1_Q14974_1_485	1.52e-06	22.1	GO:0051169	nuclear transport	Biological process	FALSE	TRUE	0	18		connected anatomical structure,intracellular anatomical structure,localization,transport,cellular process,biological_process,cellular anatomical entity,anatomical entity,nuclear transport,material anatomical entity,nucleocytoplasmic transport,biological entity,cellular_component,cellular localization,establishment of localization,cell,intracellular transport,establishment of localization in cell	The directed movement of substances into, out of, or within the nucleus.
KPNB1_Heat_1_Q14974_1_485	1.52e-06	22.4	GO:0006913	nucleocytoplasmic transport	Biological process	FALSE	TRUE	0	20		transport,anatomical entity,import into nucleus,cellular_component,nucleocytoplasmic carrier activity,cell,intracellular transport,intracellular anatomical structure,cellular process,nuclear transport,nucleocytoplasmic transport,cellular anatomical entity,establishment of localization in cell,material anatomical entity,biological entity,cellular localization,establishment of localization,localiza…	The directed movement of molecules between the nucleus and the cytoplasm.
KPNB1_Heat_1_Q14974_1_485	1.9e-06	33.3	GO:0017038	protein import	Biological process	FALSE	TRUE	2	12	protein import into nucleus,establishment of protein localization	protein import,nitrogen compound transport,protein transport,protein import into nucleus,establishment of protein localization,localization,transport,biological_process,organic substance transport,macromolecule localization,establishment of localization,protein localization	The targeting and directed movement of proteins into a cell or organelle. Not all import involves an initial targeting event.
KPNB1_Heat_1_Q14974_1_485	1.9e-06	33.3	GO:0034504	protein localization to nucleus	Biological process	FALSE	TRUE	1	11	protein import into nucleus	cellular macromolecule localization,protein import into nucleus,protein localization to nucleus,localization,cellular process,biological_process,protein localization to organelle,cellular protein localization,macromolecule localization,cellular localization,protein localization	A process in which a protein transports or maintains the localization of another protein to the nucleus.
KPNB1_Heat_1_Q14974_1_485	4.21e-06	27.7	GO:0051168	nuclear export	Biological process	FALSE	FALSE	0	18		connected anatomical structure,intracellular anatomical structure,localization,transport,cellular process,biological_process,cellular anatomical entity,anatomical entity,nuclear transport,material anatomical entity,nucleocytoplasmic transport,biological entity,cellular_component,cellular localization,establishment of localization,cell,intracellular transport,establishment of localization in cell	The directed movement of substances out of the nucleus.
KPNB1_Heat_1_Q14974_1_485	1.09e-05	111.6	GO:0046931	pore complex assembly	Biological process	FALSE	FALSE	0	6		cellular component organization,cellular component biogenesis,cellular process,cellular component organization or biogenesis,biological_process,cellular component assembly	The aggregation, arrangement and bonding together of a set of components to form a pore complex. A pore complex is a small opening in a membrane that allows the passage of liquids and/or gases.
KPNB1_Heat_1_Q14974_1_485	3.97e-05	67.6	GO:0006409	tRNA export from nucleus	Biological process	FALSE	FALSE	0	21		nitrogen compound transport,transport,anatomical entity,organic substance transport,macromolecule localization,cellular_component,cell,intracellular transport,intracellular anatomical structure,cellular process,nuclear transport,nucleocytoplasmic transport,cellular anatomical entity,establishment of localization in cell,material anatomical entity,biological entity,cellular localization,establishm…	The directed movement of tRNA from the nucleus to the cytoplasm.
KPNB1_Heat_1_Q14974_1_485	4.82e-05	62	GO:0051031	tRNA transport	Biological process	FALSE	FALSE	0	7		nitrogen compound transport,transport,localization,biological_process,organic substance transport,macromolecule localization,establishment of localization	The directed movement of tRNA, transfer ribonucleic acid, into, out of or within a cell, or between cells, by means of some agent such as a transporter or pore.
KPNB1_Heat_1_Q14974_1_485	4.85e-05	25.6	GO:0006405	RNA export from nucleus	Biological process	FALSE	FALSE	0	21		nitrogen compound transport,transport,anatomical entity,organic substance transport,macromolecule localization,cellular_component,cell,intracellular transport,intracellular anatomical structure,cellular process,nuclear transport,nucleocytoplasmic transport,cellular anatomical entity,establishment of localization in cell,material anatomical entity,biological entity,cellular localization,establishm…	The directed movement of RNA from the nucleus to the cytoplasm.
KPNB1_Heat_1_Q14974_1_485	4.85e-05	60.3	GO:0097064	ncRNA export from nucleus	Biological process	FALSE	FALSE	0	21		nitrogen compound transport,transport,anatomical entity,organic substance transport,macromolecule localization,cellular_component,cell,intracellular transport,intracellular anatomical structure,cellular process,nuclear transport,nucleocytoplasmic transport,cellular anatomical entity,establishment of localization in cell,material anatomical entity,biological entity,cellular localization,establishm…	The directed movement of a non-coding RNA transcript (ncRNA) from the nucleus to the cytoplasm.
KPNB1_Heat_1_Q14974_1_485	7.21e-05	22.8	GO:0051028	mRNA transport	Biological process	FALSE	FALSE	0	7		nitrogen compound transport,transport,localization,biological_process,organic substance transport,macromolecule localization,establishment of localization	The directed movement of mRNA, messenger ribonucleic acid, into, out of or within a cell, or between cells, by means of some agent such as a transporter or pore.
MAD2L1_HORMA__Q13257_1_205	4.26e-05	135.5	GO:0007528	neuromuscular junction development	Biological process	FALSE	FALSE	0	4		cellular process,cellular component organization or biogenesis,cellular component organization,biological_process	A process that is carried out at the cellular level which results in the assembly, arrangement of constituent parts, or disassembly of a neuromuscular junction.
MAD2L1_HORMA__Q13257_1_205	6.35e-05	94.9	GO:0035914	skeletal muscle cell differentiation	Biological process	FALSE	FALSE	0	2		cellular process,biological_process	The process in which a relatively unspecialized cell acquires specialized features of a skeletal muscle cell, a somatic cell located in skeletal muscle.
MDM2_p53-binding-domain__Q00987_17_125	2.69e-09	2108.2	GO:0021849	neuroblast division in subventricular zone	Biological process	FALSE	FALSE	0	12		multicellular organismal process,anatomical structure development,animal organ development,cellular process,biological_process,anatomical entity,material anatomical entity,biological entity,system development,multicellular organism development,developmental process,connected anatomical structure	The division of neuroblasts in the subventricular zone of the forebrain. The interneuron precursors that these cells give rise to include adult olfactory bulb interneurons and migrate tangentially.
MDM2_p53-binding-domain__Q00987_17_125	1.97e-07	527.1	GO:0021670	lateral ventricle development	Biological process	FALSE	FALSE	0	7		multicellular organismal process,anatomical structure development,animal organ development,biological_process,multicellular organism development,system development,developmental process	The process whose specific outcome is the progression of the lateral ventricles over time, from the formation to the mature structure. The two lateral ventricles are a cavity in each of the cerebral hemispheres derived from the cavity of the embryonic neural tube. They are separated from each other by the septum pellucidum, and each communicates with the third ventricle by the foramen of Monro, t…
MDM2_p53-binding-domain__Q00987_17_125	1.97e-07	575	GO:0055057	neuroblast division	Biological process	FALSE	FALSE	0	7		multicellular organismal process,anatomical structure development,cellular process,biological_process,multicellular organism development,system development,developmental process	The process resulting in the physical partitioning and separation of a neuroblast into daughter cells. A neuroblast is any cell that will divide and give rise to a neuron.
MDM2_p53-binding-domain__Q00987_17_125	3.01e-06	204	GO:0017145	stem cell division	Biological process	FALSE	FALSE	0	2		cellular process,biological_process	The self-renewing division of a stem cell. A stem cell is an undifferentiated cell, in the embryo or adult, that can undergo unlimited division and give rise to one or several different cell types.
MDM2_p53-binding-domain__Q00987_17_125	5.29e-06	158.1	GO:1902895	positive regulation of pri-miRNA transcription by RNA polymerase II	Biological process	FALSE	FALSE	1	34	regulation of transcription by RNA polymerase II	regulation of metabolic process,regulation of biosynthetic process,regulation of gene expression,regulation of transcription, DNA-templated,metabolic process,regulation of macromolecule biosynthetic process,regulation of cellular metabolic process,positive regulation of cellular metabolic process,cellular macromolecule metabolic process,positive regulation of macromolecule metabolic process,cellu…	Any process that activates or increases the frequency, rate or extent of pri-miRNA transcription mediated by RNA polymerase II.
MDM2_p53-binding-domain__Q00987_17_125	9.84e-06	121.6	GO:1902893	regulation of pri-miRNA transcription by RNA polymerase II	Biological process	FALSE	FALSE	1	28	regulation of transcription by RNA polymerase II	regulation of metabolic process,regulation of biosynthetic process,regulation of gene expression,regulation of transcription, DNA-templated,metabolic process,regulation of macromolecule biosynthetic process,regulation of cellular metabolic process,cellular macromolecule metabolic process,cellular process,regulation of nucleic acid-templated transcription,organic substance metabolic process,regula…	Any process that modulates the frequency, rate or extent of pri-miRNA transcription mediated by RNA polymerase II.
MDM2_p53-binding-domain__Q00987_17_125	1.37e-05	103.7	GO:0034332	adherens junction organization	Biological process	FALSE	FALSE	0	4		cellular process,cellular component organization or biogenesis,cellular component organization,biological_process	A process that is carried out at the cellular level which results in the assembly, arrangement of constituent parts, or disassembly of an adherens junction. An adherens junction is a cell-cell junction composed of the epithelial cadherin-catenin complex at which the cytoplasmic face of the plasma membrane is attached to actin filaments.
MDM2_p53-binding-domain__Q00987_17_125	3.03e-05	27.4	GO:0050767	regulation of neurogenesis	Biological process	FALSE	FALSE	0	13		regulation of developmental process,biological regulation,regulation of multicellular organismal process,multicellular organismal process,anatomical structure development,cellular process,regulation of cell differentiation,biological_process,regulation of cellular process,multicellular organism development,regulation of biological process,system development,developmental process	Any process that modulates the frequency, rate or extent of neurogenesis, the generation of cells in the nervous system.
MDM2_p53-binding-domain__Q00987_17_125	3.13e-05	72.7	GO:0002244	hematopoietic progenitor cell differentiation	Biological process	FALSE	FALSE	0	8		multicellular organismal process,anatomical structure development,animal organ development,cellular process,biological_process,multicellular organism development,system development,developmental process	The process in which precursor cell type acquires the specialized features of a hematopoietic progenitor cell, a class of cell types including myeloid progenitor cells and lymphoid progenitor cells.
MDM2_p53-binding-domain__Q00987_17_125	5.35e-05	22.3	GO:0051960	regulation of nervous system development	Biological process	FALSE	FALSE	0	10		regulation of developmental process,biological regulation,regulation of multicellular organismal process,multicellular organismal process,anatomical structure development,biological_process,multicellular organism development,regulation of biological process,system development,developmental process	Any process that modulates the frequency, rate or extent of nervous system development, the origin and formation of nervous tissue.
MDM2_p53-binding-domain__Q00987_17_125	5.35e-05	57	GO:0007409	axonogenesis	Biological process	FALSE	FALSE	0	10		cellular component organization,multicellular organismal process,anatomical structure development,cellular process,anatomical structure morphogenesis,cellular component organization or biogenesis,biological_process,multicellular organism development,system development,developmental process	De novo generation of a long process of a neuron, including the terminal branched region. Refers to the morphogenesis or creation of shape or form of the developing axon, which carries efferent (outgoing) action potentials from the cell body towards target cells.
MDM2_p53-binding-domain__Q00987_17_125	7.49e-05	19.7	GO:0060284	regulation of cell development	Biological process	FALSE	FALSE	0	9		regulation of developmental process,biological regulation,anatomical structure development,cellular process,regulation of cell differentiation,biological_process,regulation of cellular process,developmental process,regulation of biological process	Any process that modulates the rate, frequency or extent of the progression of the cell over time, from its formation to the mature structure. Cell development does not include the steps involved in committing a cell to a specific fate.
MDM2_p53-binding-domain__Q00987_17_125	9.45e-05	9.7	GO:2000026	regulation of multicellular organismal development	Biological process	FALSE	FALSE	0	9		regulation of developmental process,biological regulation,regulation of multicellular organismal process,multicellular organismal process,anatomical structure development,biological_process,multicellular organism development,regulation of biological process,developmental process	Any process that modulates the frequency, rate or extent of multicellular organismal development.
MDM2_p53-binding-domain__Q00987_17_125	9.45e-05	43.6	GO:0031056	regulation of histone modification	Biological process	FALSE	FALSE	0	25		regulation of metabolic process,metabolic process,regulation of cellular metabolic process,cellular macromolecule metabolic process,cellular process,organic substance metabolic process,cellular protein modification process,cellular metabolic process,protein metabolic process,regulation of macromolecule metabolic process,protein modification process,regulation of nitrogen compound metabolic proces…	Any process that modulates the frequency, rate or extent of the covalent alteration of a histone.
NEDD4_WW_4_P46934_890_928	3.05e-11	3.6	GO:1903508	positive regulation of nucleic acid-templated transcription	Biological process	FALSE	FALSE	0	28		regulation of metabolic process,regulation of biosynthetic process,metabolic process,regulation of macromolecule biosynthetic process,regulation of cellular metabolic process,positive regulation of macromolecule metabolic process,cellular process,regulation of nucleic acid-templated transcription,organic substance metabolic process,regulation of cellular biosynthetic process,cellular metabolic pr…	Any process that activates or increases the frequency, rate or extent of nucleic acid-templated transcription.
NEDD4_WW_4_P46934_890_928	3.05e-11	3.6	GO:1902680	positive regulation of RNA biosynthetic process	Biological process	FALSE	FALSE	0	27		regulation of metabolic process,regulation of biosynthetic process,metabolic process,regulation of macromolecule biosynthetic process,regulation of cellular metabolic process,positive regulation of macromolecule metabolic process,cellular process,organic substance metabolic process,regulation of cellular biosynthetic process,cellular metabolic process,regulation of macromolecule metabolic process…	Any process that activates or increases the frequency, rate or extent of RNA biosynthetic process.
NEDD4_WW_4_P46934_890_928	3.05e-11	3.6	GO:0045893	positive regulation of transcription, DNA-templated	Biological process	FALSE	FALSE	0	32		regulation of metabolic process,regulation of biosynthetic process,regulation of gene expression,regulation of transcription, DNA-templated,metabolic process,regulation of macromolecule biosynthetic process,regulation of cellular metabolic process,cellular macromolecule metabolic process,positive regulation of macromolecule metabolic process,cellular process,regulation of nucleic acid-templated t…	Any process that activates or increases the frequency, rate or extent of cellular DNA-templated transcription.
NEDD4_WW_4_P46934_890_928	3.05e-11	4.1	GO:0045944	positive regulation of transcription by RNA polymerase II	Biological process	FALSE	FALSE	0	33		regulation of metabolic process,regulation of biosynthetic process,regulation of gene expression,regulation of transcription, DNA-templated,metabolic process,regulation of macromolecule biosynthetic process,regulation of cellular metabolic process,cellular macromolecule metabolic process,positive regulation of macromolecule metabolic process,cellular process,regulation of nucleic acid-templated t…	Any process that activates or increases the frequency, rate or extent of transcription from an RNA polymerase II promoter.
NEDD4_WW_4_P46934_890_928	3.53e-11	3.5	GO:0051254	positive regulation of RNA metabolic process	Biological process	FALSE	FALSE	0	23		regulation of metabolic process,metabolic process,regulation of cellular metabolic process,positive regulation of macromolecule metabolic process,cellular process,organic substance metabolic process,cellular metabolic process,regulation of macromolecule metabolic process,positive regulation of cellular process,regulation of RNA metabolic process,positive regulation of biological process,regulatio…	Any process that activates or increases the frequency, rate or extent of the chemical reactions and pathways involving RNA.
NEDD4_WW_4_P46934_890_928	4.97e-11	3.3	GO:0045935	positive regulation of nucleobase-containing compound metabolic process	Biological process	FALSE	FALSE	0	19		regulation of metabolic process,metabolic process,regulation of cellular metabolic process,cellular process,organic substance metabolic process,cellular metabolic process,positive regulation of cellular process,positive regulation of biological process,regulation of nitrogen compound metabolic process,regulation of nucleobase-containing compound metabolic process,positive regulation of metabolic …	Any cellular process that activates or increases the frequency, rate or extent of the chemical reactions and pathways involving nucleobases, nucleosides, nucleotides and nucleic acids.
NEDD4_WW_4_P46934_890_928	1.41e-09	3.1	GO:0010557	positive regulation of macromolecule biosynthetic process	Biological process	FALSE	FALSE	0	13		biological regulation,regulation of metabolic process,regulation of biosynthetic process,regulation of macromolecule metabolic process,positive regulation of macromolecule metabolic process,positive regulation of biological process,biological_process,macromolecule metabolic process,organic substance metabolic process,metabolic process,regulation of biological process,regulation of macromolecule b…	Any process that increases the rate, frequency or extent of the chemical reactions and pathways resulting in the formation of a macromolecule, any molecule of high relative molecular mass, the structure of which essentially comprises the multiple repetition of units derived, actually or conceptually, from molecules of low relative molecular mass.
NEDD4_WW_4_P46934_890_928	5.43e-09	31.4	GO:0019228	neuronal action potential	Biological process	FALSE	FALSE	1	27	regulation of membrane potential	signaling,multicellular organismal process,regulation of biological quality,multicellular anatomical structure,anatomical entity,neural cell,cell,electrically signaling cell,native cell,somatic cell,cellular process,anatomical system,electrically active cell,cell communication,eukaryotic cell,nervous system,neuron,regulation of membrane potential,material anatomical entity,biological entity,multi…	An action potential that occurs in a neuron.
NEDD4_WW_4_P46934_890_928	5.61e-09	2.4	GO:0051173	positive regulation of nitrogen compound metabolic process	Biological process	FALSE	TRUE	0	11		biological regulation,regulation of metabolic process,positive regulation of nitrogen compound metabolic process,positive regulation of biological process,nitrogen compound metabolic process,biological_process,regulation of nitrogen compound metabolic process,positive regulation of protein metabolic process,metabolic process,regulation of biological process,positive regulation of metabolic process	Any process that activates or increases the frequency, rate or extent of the chemical reactions and pathways involving nitrogen or nitrogenous compounds.
NEDD4_WW_4_P46934_890_928	5.61e-09	3	GO:0031328	positive regulation of cellular biosynthetic process	Biological process	FALSE	FALSE	0	14		regulation of cellular metabolic process,biological regulation,cellular metabolic process,regulation of metabolic process,regulation of biosynthetic process,positive regulation of cellular process,positive regulation of biological process,cellular process,biological_process,regulation of cellular process,metabolic process,regulation of biological process,regulation of cellular biosynthetic proces…	Any process that activates or increases the frequency, rate or extent of the chemical reactions and pathways resulting in the formation of substances, carried out by individual cells.
NEDD4_WW_4_P46934_890_928	8.78e-09	2.9	GO:0009891	positive regulation of biosynthetic process	Biological process	FALSE	FALSE	0	8		biological regulation,regulation of metabolic process,regulation of biosynthetic process,positive regulation of biological process,biological_process,metabolic process,regulation of biological process,positive regulation of metabolic process	Any process that activates or increases the frequency, rate or extent of the chemical reactions and pathways resulting in the formation of substances.
NEDD4_WW_4_P46934_890_928	4.67e-08	2.2	GO:0010604	positive regulation of macromolecule metabolic process	Biological process	FALSE	TRUE	0	12		biological regulation,regulation of metabolic process,regulation of macromolecule metabolic process,positive regulation of macromolecule metabolic process,positive regulation of biological process,biological_process,macromolecule metabolic process,organic substance metabolic process,positive regulation of protein metabolic process,metabolic process,regulation of biological process,positive regula…	Any process that increases the frequency, rate or extent of the chemical reactions and pathways involving macromolecules, any molecule of high relative molecular mass, the structure of which essentially comprises the multiple repetition of units derived, actually or conceptually, from molecules of low relative molecular mass.
NEDD4_WW_4_P46934_890_928	4.67e-08	2.2	GO:0031325	positive regulation of cellular metabolic process	Biological process	FALSE	FALSE	0	12		regulation of cellular metabolic process,biological regulation,cellular metabolic process,regulation of metabolic process,positive regulation of cellular process,positive regulation of biological process,cellular process,biological_process,regulation of cellular process,metabolic process,regulation of biological process,positive regulation of metabolic process	Any process that activates or increases the frequency, rate or extent of the chemical reactions and pathways by which individual cells transform chemical substances.
NEDD4_WW_4_P46934_890_928	1.34e-07	26.9	GO:0086010	membrane depolarization during action potential	Biological process	FALSE	FALSE	1	4	regulation of membrane potential	biological regulation,regulation of membrane potential,regulation of biological quality,biological_process	The process in which membrane potential changes in the depolarizing direction from the negative resting potential towards the positive membrane potential that will be the peak of the action potential.
NEDD4_WW_4_P46934_890_928	1.42e-07	2.5	GO:0006357	regulation of transcription by RNA polymerase II	Biological process	FALSE	TRUE	0	30		regulation of metabolic process,regulation of biosynthetic process,regulation of gene expression,regulation of transcription, DNA-templated,metabolic process,regulation of macromolecule biosynthetic process,regulation of cellular metabolic process,cellular macromolecule metabolic process,cellular process,regulation of nucleic acid-templated transcription,organic substance metabolic process,regula…	Any process that modulates the frequency, rate or extent of transcription mediated by RNA polymerase II.
NEDD4_WW_4_P46934_890_928	1.84e-07	2.5	GO:0010628	positive regulation of gene expression	Biological process	FALSE	FALSE	0	12		biological regulation,regulation of metabolic process,regulation of macromolecule metabolic process,positive regulation of macromolecule metabolic process,positive regulation of biological process,biological_process,macromolecule metabolic process,regulation of gene expression,organic substance metabolic process,metabolic process,regulation of biological process,positive regulation of metabolic p…	Any process that increases the frequency, rate or extent of gene expression. Gene expression is the process in which a gene's coding sequence is converted into a mature gene product or products (proteins or RNA). This includes the production of an RNA transcript as well as any processing to produce a mature RNA product or an mRNA or circRNA (for protein-coding genes) and the translation of that m…
NEDD4_WW_4_P46934_890_928	2.37e-07	2.1	GO:0009893	positive regulation of metabolic process	Biological process	FALSE	TRUE	0	10		positive regulation of catabolic process,biological regulation,regulation of metabolic process,positive regulation of nitrogen compound metabolic process,positive regulation of macromolecule metabolic process,positive regulation of biological process,biological_process,metabolic process,regulation of biological process,positive regulation of metabolic process	Any process that activates or increases the frequency, rate or extent of the chemical reactions and pathways within a cell or an organism.
NEDD4_WW_4_P46934_890_928	2.79e-07	17.8	GO:0051899	membrane depolarization	Biological process	FALSE	FALSE	1	4	regulation of membrane potential	biological regulation,regulation of membrane potential,regulation of biological quality,biological_process	The process in which membrane potential decreases with respect to its steady-state potential, usually from negative potential to a more positive potential. For example, the initial depolarization during the rising phase of an action potential is in the direction from the negative steady-state resting potential towards the positive membrane potential that will be the peak of the action potential.
NEDD4_WW_4_P46934_890_928	5.35e-06	1.7	GO:0048522	positive regulation of cellular process	Biological process	FALSE	TRUE	0	9		biological regulation,positive regulation of cellular process,positive regulation of cell communication,cellular process,positive regulation of biological process,positive regulation of intracellular transport,biological_process,regulation of cellular process,regulation of biological process	Any process that activates or increases the frequency, rate or extent of a cellular process, any of those that are carried out at the cellular level, but are not necessarily restricted to a single cell. For example, cell communication occurs among more than one cell, but occurs at the cellular level.
NEDD4_WW_4_P46934_890_928	7.21e-06	15	GO:1902893	regulation of pri-miRNA transcription by RNA polymerase II	Biological process	FALSE	FALSE	0	28		regulation of metabolic process,regulation of biosynthetic process,regulation of gene expression,regulation of transcription, DNA-templated,metabolic process,regulation of macromolecule biosynthetic process,regulation of cellular metabolic process,cellular macromolecule metabolic process,cellular process,regulation of nucleic acid-templated transcription,organic substance metabolic process,regula…	Any process that modulates the frequency, rate or extent of pri-miRNA transcription mediated by RNA polymerase II.
NEDD4_WW_4_P46934_890_928	7.66e-06	5	GO:0007389	pattern specification process	Biological process	FALSE	FALSE	0	5		multicellular organismal process,anatomical structure development,biological_process,multicellular organism development,developmental process	Any developmental process that results in the creation of defined areas or spaces within an organism to which cells respond and eventually are instructed to differentiate.
NEDD4_WW_4_P46934_890_928	9.68e-06	11.2	GO:0001508	action potential	Biological process	FALSE	FALSE	1	4	regulation of membrane potential	biological regulation,regulation of membrane potential,regulation of biological quality,biological_process	A process in which membrane potential cycles through a depolarizing spike, triggered in response to depolarization above some threshold, followed by repolarization. This cycle is driven by the flow of ions through various voltage gated channels with different thresholds and ion specificities.
NEDD4_WW_4_P46934_890_928	1.68e-05	2	GO:0006355	regulation of transcription, DNA-templated	Biological process	FALSE	TRUE	0	30		regulation of metabolic process,regulation of biosynthetic process,regulation of gene expression,regulation of transcription, DNA-templated,metabolic process,regulation of macromolecule biosynthetic process,regulation of cellular metabolic process,cellular macromolecule metabolic process,negative regulation of transcription, DNA-templated,cellular process,regulation of nucleic acid-templated tran…	Any process that modulates the frequency, rate or extent of cellular DNA-templated transcription.
NEDD4_WW_4_P46934_890_928	1.73e-05	2	GO:1903506	regulation of nucleic acid-templated transcription	Biological process	FALSE	TRUE	0	25		regulation of metabolic process,regulation of biosynthetic process,regulation of transcription, DNA-templated,metabolic process,regulation of macromolecule biosynthetic process,regulation of cellular metabolic process,negative regulation of nucleic acid-templated transcription,cellular process,regulation of nucleic acid-templated transcription,organic substance metabolic process,regulation of cel…	Any process that modulates the frequency, rate or extent of nucleic acid-templated transcription.
NEDD4_WW_4_P46934_890_928	1.73e-05	2	GO:2001141	regulation of RNA biosynthetic process	Biological process	FALSE	TRUE	0	24		regulation of metabolic process,regulation of biosynthetic process,metabolic process,regulation of macromolecule biosynthetic process,regulation of cellular metabolic process,negative regulation of RNA biosynthetic process,cellular process,regulation of nucleic acid-templated transcription,organic substance metabolic process,regulation of cellular biosynthetic process,cellular metabolic process,r…	Any process that modulates the frequency, rate or extent of RNA biosynthetic process.
NEDD4_WW_4_P46934_890_928	1.97e-05	1.7	GO:0051171	regulation of nitrogen compound metabolic process	Biological process	FALSE	TRUE	0	11		biological regulation,regulation of metabolic process,positive regulation of nitrogen compound metabolic process,negative regulation of nitrogen compound metabolic process,nitrogen compound metabolic process,biological_process,regulation of nitrogen compound metabolic process,metabolic process,regulation of biological process,regulation of nucleobase-containing compound metabolic process,regulati…	Any process that modulates the frequency, rate or extent of the chemical reactions and pathways involving nitrogen or nitrogenous compounds.
NEDD4_WW_4_P46934_890_928	2.08e-05	1.9	GO:0019219	regulation of nucleobase-containing compound metabolic process	Biological process	FALSE	TRUE	0	17		regulation of cellular metabolic process,primary metabolic process,cellular metabolic process,regulation of metabolic process,biological regulation,regulation of RNA metabolic process,cellular process,nitrogen compound metabolic process,negative regulation of nucleobase-containing compound metabolic process,biological_process,regulation of cellular process,regulation of nitrogen compound metaboli…	Any cellular process that modulates the frequency, rate or extent of the chemical reactions and pathways involving nucleobases, nucleosides, nucleotides and nucleic acids.
NEDD4_WW_4_P46934_890_928	2.17e-05	1.6	GO:0048518	positive regulation of biological process	Biological process	FALSE	TRUE	0	9		positive regulation of response to stimulus,biological regulation,positive regulation of cellular process,positive regulation of biological process,biological_process,positive regulation of transport,positive regulation of signaling,regulation of biological process,positive regulation of metabolic process	Any process that activates or increases the frequency, rate or extent of a biological process. Biological processes are regulated by many means; examples include the control of gene expression, protein modification or interaction with a protein or substrate molecule.
NEDD4_WW_4_P46934_890_928	2.17e-05	16.2	GO:1902895	positive regulation of pri-miRNA transcription by RNA polymerase II	Biological process	FALSE	FALSE	0	33		regulation of metabolic process,regulation of biosynthetic process,regulation of gene expression,regulation of transcription, DNA-templated,metabolic process,regulation of macromolecule biosynthetic process,regulation of cellular metabolic process,cellular macromolecule metabolic process,positive regulation of macromolecule metabolic process,cellular process,regulation of nucleic acid-templated t…	Any process that activates or increases the frequency, rate or extent of pri-miRNA transcription mediated by RNA polymerase II.
NEDD4_WW_4_P46934_890_928	2.93e-05	1.9	GO:0051252	regulation of RNA metabolic process	Biological process	FALSE	TRUE	0	20		regulation of metabolic process,metabolic process,regulation of cellular metabolic process,cellular process,organic substance metabolic process,cellular metabolic process,regulation of macromolecule metabolic process,regulation of RNA metabolic process,regulation of nitrogen compound metabolic process,regulation of nucleobase-containing compound metabolic process,negative regulation of RNA metabo…	Any process that modulates the frequency, rate or extent of the chemical reactions and pathways involving RNA.
NEDD4_WW_4_P46934_890_928	6.02e-05	1.9	GO:0010646	regulation of cell communication	Biological process	FALSE	TRUE	0	10		regulation of cell communication,negative regulation of cell communication,biological regulation,positive regulation of cell communication,cellular process,regulation of signal transduction,biological_process,cell communication,regulation of cellular process,regulation of biological process	Any process that modulates the frequency, rate or extent of cell communication. Cell communication is the process that mediates interactions between a cell and its surroundings. Encompasses interactions such as signaling or attachment between one cell and another cell, between a cell and an extracellular matrix, or between a cell and any other aspect of its environment.
NEDD4_WW_4_P46934_890_928	6.02e-05	65	GO:0086016	AV node cell action potential	Biological process	FALSE	FALSE	1	24	regulation of membrane potential	signaling,multicellular organismal process,regulation of biological quality,multicellular anatomical structure,anatomical entity,cell,native cell,somatic cell,cellular process,anatomical system,electrically active cell,cell communication,eukaryotic cell,regulation of membrane potential,material anatomical entity,biological entity,multicellular organism,animal cell,biological regulation,anatomical…	An action potential that occurs in an atrioventricular node cardiac muscle cell.
NEDD4_WW_4_P46934_890_928	6.13e-05	1.6	GO:0080090	regulation of primary metabolic process	Biological process	FALSE	TRUE	0	9		primary metabolic process,biological regulation,regulation of metabolic process,biological_process,metabolic process,regulation of biological process,regulation of nucleobase-containing compound metabolic process,regulation of protein metabolic process,regulation of primary metabolic process	Any process that modulates the frequency, rate or extent of the chemical reactions and pathways within a cell or an organism involving those compounds formed as a part of the normal anabolic and catabolic processes. These processes take place in most, if not all, cells of the organism.
NEDD4_WW_4_P46934_890_928	7.46e-05	1.9	GO:0009966	regulation of signal transduction	Biological process	FALSE	TRUE	0	18		regulation of cell communication,signaling,biological regulation,cellular process,response to stimulus,positive regulation of signal transduction,negative regulation of signal transduction,regulation of response to stimulus,biological_process,regulation of signaling,regulation of signal transduction,cell communication,regulation of cellular process,signal transduction,regulation of biological pro…	Any process that modulates the frequency, rate or extent of signal transduction.
NEDD4_WW_4_P46934_890_928	9.82e-05	27.9	GO:0060644	mammary gland epithelial cell differentiation	Biological process	FALSE	FALSE	0	9		multicellular organismal process,anatomical structure development,cellular process,cellular developmental process,biological_process,multicellular organism development,cell differentiation,system development,developmental process	The process in which a relatively unspecialized epithelial cell becomes a more specialized epithelial cell of the mammary gland.
OXSR1___O95747_434_527	8.83e-12	492.8	GO:0055064	chloride ion homeostasis	Biological process	FALSE	FALSE	0	2		biological regulation,biological_process	Any process involved in the maintenance of an internal steady state of chloride ions within an organism or cell.
OXSR1___O95747_434_527	8.38e-11	113.5	GO:0006821	chloride transport	Biological process	FALSE	FALSE	0	1		biological_process	The directed movement of chloride into, out of or within a cell, or between cells, by means of some agent such as a transporter or pore.
OXSR1___O95747_434_527	8.38e-11	255.5	GO:0055075	potassium ion homeostasis	Biological process	FALSE	FALSE	0	2		biological regulation,biological_process	Any process involved in the maintenance of an internal steady state of potassium ions within an organism or cell.
OXSR1___O95747_434_527	8.38e-11	265.4	GO:0055083	monovalent inorganic anion homeostasis	Biological process	FALSE	FALSE	0	2		biological regulation,biological_process	Any process involved in the maintenance of an internal steady state of monovalent inorganic anions within an organism or cell.
OXSR1___O95747_434_527	8.38e-11	739.2	GO:1903288	positive regulation of potassium ion import across plasma membrane	Biological process	FALSE	FALSE	0	16		biological regulation,regulation of metal ion transport,positive regulation of cellular process,regulation of ion transport,regulation of potassium ion transmembrane transport,positive regulation of biological process,regulation of transmembrane transport,cellular process,regulation of transport,biological_process,regulation of localization,regulation of ion transmembrane transport,regulation of …	Any process that activates or increases the frequency, rate or extent of potassium ion import across the plasma membrane.
OXSR1___O95747_434_527	1.04e-10	230	GO:0006884	cell volume homeostasis	Biological process	FALSE	FALSE	0	8		biological regulation,cellular process,biological_process,anatomical entity,material anatomical entity,biological entity,cell,connected anatomical structure	Any process involved in maintaining the steady state of a cell's volume. The cell's volume refers to the three-dimensional space occupied by a cell.
OXSR1___O95747_434_527	1.2e-10	646.8	GO:1903286	regulation of potassium ion import	Biological process	FALSE	FALSE	0	14		biological regulation,regulation of metal ion transport,regulation of potassium ion transmembrane transport,regulation of ion transport,regulation of transmembrane transport,cellular process,regulation of transport,biological_process,regulation of localization,regulation of ion transmembrane transport,regulation of cation transmembrane transport,regulation of cellular process,regulation of potass…	Any process that modulates the frequency, rate or extent of potassium ion import.
OXSR1___O95747_434_527	1.78e-10	197.1	GO:1990573	potassium ion import across plasma membrane	Biological process	FALSE	FALSE	0	2		cellular process,biological_process	The directed movement of potassium ions from outside of a cell, across the plasma membrane and into the cytosol.
OXSR1___O95747_434_527	2.59e-10	81.4	GO:0015698	inorganic anion transport	Biological process	FALSE	FALSE	0	1		biological_process	The directed movement of inorganic anions into, out of or within a cell, or between cells, by means of some agent such as a transporter or pore. Inorganic anions are atoms or small molecules with a negative charge which do not contain carbon in covalent linkage.
OXSR1___O95747_434_527	5.99e-10	150	GO:1902476	chloride transmembrane transport	Biological process	FALSE	FALSE	0	2		cellular process,biological_process	The process in which chloride is transported across a membrane.
OXSR1___O95747_434_527	1.98e-09	115	GO:0098661	inorganic anion transmembrane transport	Biological process	FALSE	FALSE	0	2		cellular process,biological_process	The process in which an inorganic anion is transported across a membrane.
OXSR1___O95747_434_527	1.98e-09	323.4	GO:2000651	positive regulation of sodium ion transmembrane transporter activity	Biological process	FALSE	FALSE	0	19		regulation of transporter activity,regulation of ion transport,cellular process,regulation of transport,regulation of ion transmembrane transport,regulation of cation transmembrane transport,regulation of ion transmembrane transporter activity,regulation of metal ion transport,positive regulation of cellular process,positive regulation of biological process,regulation of localization,biological r…	Any process that activates or increases the frequency, rate or extent of sodium ion transmembrane transporter activity.
OXSR1___O95747_434_527	2.35e-09	109.5	GO:0055081	anion homeostasis	Biological process	FALSE	FALSE	0	2		biological regulation,biological_process	Any process involved in the maintenance of an internal steady state of anions within an organism or cell.
OXSR1___O95747_434_527	3.3e-09	272.4	GO:0010766	negative regulation of sodium ion transport	Biological process	FALSE	FALSE	0	10		biological regulation,regulation of metal ion transport,regulation of ion transport,negative regulation of biological process,negative regulation of ion transport,regulation of transport,biological_process,regulation of localization,negative regulation of transport,regulation of biological process	Any process that decreases the frequency, rate or extent of the directed movement of sodium ions (Na+) into, out of or within a cell, or between cells, by means of some agent such as a transporter or pore.
OXSR1___O95747_434_527	4.05e-09	95.8	GO:0008361	regulation of cell size	Biological process	FALSE	FALSE	0	3		biological regulation,cellular process,biological_process	Any process that modulates the size of a cell.
OXSR1___O95747_434_527	4.16e-09	92	GO:0098659	inorganic cation import across plasma membrane	Biological process	FALSE	FALSE	0	2		cellular process,biological_process	The directed movement of inorganic cations from outside of a cell, across the plasma membrane and into the cytosol.
OXSR1___O95747_434_527	4.16e-09	92	GO:0099587	inorganic ion import across plasma membrane	Biological process	FALSE	FALSE	0	2		cellular process,biological_process	The directed movement of inorganic ions from outside of a cell, across the plasma membrane and into the cytosol.
OXSR1___O95747_434_527	4.16e-09	246.4	GO:1902307	positive regulation of sodium ion transmembrane transport	Biological process	FALSE	FALSE	0	14		biological regulation,regulation of metal ion transport,positive regulation of cellular process,regulation of ion transport,positive regulation of biological process,regulation of transmembrane transport,cellular process,regulation of transport,biological_process,regulation of localization,regulation of ion transmembrane transport,regulation of cation transmembrane transport,regulation of cellula…	Any process that activates or increases the frequency, rate or extent of sodium ion transmembrane transport.
OXSR1___O95747_434_527	8.52e-09	16.2	GO:0050801	ion homeostasis	Biological process	FALSE	FALSE	0	2		biological regulation,biological_process	Any process involved in the maintenance of an internal steady state of ions within an organism or cell.
OXSR1___O95747_434_527	2.14e-08	161.7	GO:0055078	sodium ion homeostasis	Biological process	FALSE	FALSE	0	2		biological regulation,biological_process	Any process involved in the maintenance of an internal steady state of sodium ions within an organism or cell.
OXSR1___O95747_434_527	2.5e-08	152.2	GO:0010765	positive regulation of sodium ion transport	Biological process	FALSE	FALSE	0	8		biological regulation,regulation of metal ion transport,regulation of ion transport,positive regulation of biological process,regulation of transport,biological_process,regulation of localization,regulation of biological process	Any process that increases the frequency, rate or extent of the directed movement of sodium ions (Na+) into, out of or within a cell, or between cells, by means of some agent such as a transporter or pore.
OXSR1___O95747_434_527	3.41e-08	139.9	GO:1901381	positive regulation of potassium ion transmembrane transport	Biological process	FALSE	FALSE	0	16		biological regulation,regulation of metal ion transport,positive regulation of cellular process,regulation of ion transport,regulation of potassium ion transmembrane transport,positive regulation of biological process,regulation of transmembrane transport,cellular process,regulation of transport,biological_process,regulation of localization,regulation of ion transmembrane transport,regulation of …	Any process that activates or increases the frequency, rate or extent of potassium ion transmembrane transport.
OXSR1___O95747_434_527	4.18e-08	54.8	GO:0071805	potassium ion transmembrane transport	Biological process	FALSE	FALSE	0	4		negative regulation of potassium ion transmembrane transport,cellular process,regulation of potassium ion transmembrane transport,biological_process	A process in which a potassium ion is transported from one side of a membrane to the other.
OXSR1___O95747_434_527	4.18e-08	55.2	GO:0098739	import across plasma membrane	Biological process	FALSE	FALSE	0	2		cellular process,biological_process	The directed movement of some substance from outside of a cell, across the plasma membrane and into the cytosol.
OXSR1___O95747_434_527	4.35e-08	53.9	GO:0006814	sodium ion transport	Biological process	FALSE	FALSE	0	1		biological_process	The directed movement of sodium ions (Na+) into, out of or within a cell, or between cells, by means of some agent such as a transporter or pore.
OXSR1___O95747_434_527	5.74e-08	117.6	GO:0043268	positive regulation of potassium ion transport	Biological process	FALSE	FALSE	0	9		biological regulation,regulation of metal ion transport,regulation of ion transport,positive regulation of biological process,regulation of transport,biological_process,regulation of localization,regulation of potassium ion transport,regulation of biological process	Any process that activates or increases the frequency, rate or extent of the directed movement of potassium ions (K+) into, out of or within a cell, or between cells, by means of some agent such as a transporter or pore.
OXSR1___O95747_434_527	6.36e-08	48.9	GO:0006813	potassium ion transport	Biological process	FALSE	FALSE	0	3		regulation of potassium ion transport,biological_process,negative regulation of potassium ion transport	The directed movement of potassium ions (K+) into, out of or within a cell, or between cells, by means of some agent such as a transporter or pore.
OXSR1___O95747_434_527	6.6e-08	48.2	GO:0055067	monovalent inorganic cation homeostasis	Biological process	FALSE	FALSE	0	2		biological regulation,biological_process	Any process involved in the maintenance of an internal steady state of monovalent inorganic cations within an organism or cell.
OXSR1___O95747_434_527	7.68e-08	383.3	GO:0015696	ammonium transport	Biological process	FALSE	FALSE	0	1		biological_process	The directed movement of ammonium into, out of or within a cell, or between cells, by means of some agent such as a transporter or pore. Ammonium is the cation NH4+ which is formed from N2 by root-nodule bacteria in leguminous plants and is an excretory product in ammonotelic animals.
OXSR1___O95747_434_527	8.34e-08	11.3	GO:0048878	chemical homeostasis	Biological process	FALSE	FALSE	0	2		biological regulation,biological_process	Any biological process involved in the maintenance of an internal steady state of a chemical.
OXSR1___O95747_434_527	1.13e-07	95.8	GO:2000649	regulation of sodium ion transmembrane transporter activity	Biological process	FALSE	FALSE	0	17		regulation of transporter activity,biological regulation,regulation of metal ion transport,regulation of ion transport,regulation of transmembrane transport,cellular process,regulation of transport,biological_process,regulation of transmembrane transporter activity,regulation of ion transmembrane transport,regulation of cation transmembrane transport,regulation of localization,molecular_function,…	Any process that modulates the frequency, rate or extent of sodium ion transmembrane transporter activity.
OXSR1___O95747_434_527	1.27e-07	41.3	GO:0098657	import into cell	Biological process	FALSE	FALSE	0	1		biological_process	The directed movement of some substance from outside of a cell into a cell. This may occur via transport across the plasma membrane or via endocytosis.
OXSR1___O95747_434_527	1.9e-07	37.9	GO:0098656	anion transmembrane transport	Biological process	FALSE	FALSE	0	2		cellular process,biological_process	The process in which an anion is transported across a membrane.
OXSR1___O95747_434_527	2.08e-07	80.9	GO:1902305	regulation of sodium ion transmembrane transport	Biological process	FALSE	FALSE	0	12		biological regulation,regulation of metal ion transport,regulation of ion transport,regulation of transmembrane transport,cellular process,regulation of transport,biological_process,regulation of localization,regulation of ion transmembrane transport,regulation of cation transmembrane transport,regulation of cellular process,regulation of biological process	Any process that modulates the frequency, rate or extent of sodium ion transmembrane transport.
OXSR1___O95747_434_527	5e-07	63.9	GO:1901379	regulation of potassium ion transmembrane transport	Biological process	FALSE	TRUE	0	16		biological regulation,regulation of metal ion transport,regulation of potassium ion transmembrane transport,regulation of ion transport,regulation of transmembrane transport,cellular process,regulation of transport,negative regulation of potassium ion transmembrane transport,regulation of potassium ion transmembrane transporter activity,regulation of ion transmembrane transport,regulation of cati…	Any process that modulates the frequency, rate or extent of potassium ion transmembrane transport.
OXSR1___O95747_434_527	5e-07	202.9	GO:1990869	cellular response to chemokine	Biological process	TRUE	TRUE	1	13	cellular response to chemokine	response to chemokine,response to chemical,cellular response to chemokine,cellular response to cytokine stimulus,response to stimulus,cellular process,response to organic substance,biological_process,chemokine-mediated signaling pathway,response to cytokine,cellular response to organic substance,cellular response to chemical stimulus,cellular response to stimulus	Any process that results in a change in state or activity of a cell (in terms of movement, secretion, enzyme production, gene expression, etc.) as a result of a chemokine stimulus.
OXSR1___O95747_434_527	5e-07	202.9	GO:1990868	response to chemokine	Biological process	FALSE	TRUE	1	7	cellular response to chemokine	response to chemical,cellular response to chemokine,response to stimulus,response to organic substance,biological_process,response to cytokine,response to chemokine	Any process that results in a change in state or activity of a cell or an organism (in terms of movement, secretion, enzyme production, gene expression, etc.) as a result of a chemokine stimulus.
OXSR1___O95747_434_527	5.92e-07	60.9	GO:0035725	sodium ion transmembrane transport	Biological process	FALSE	FALSE	0	2		cellular process,biological_process	A process in which a sodium ion is transported from one side of a membrane to the other by means of some agent such as a transporter or pore.
OXSR1___O95747_434_527	6.06e-07	60.2	GO:0002028	regulation of sodium ion transport	Biological process	FALSE	FALSE	0	7		biological regulation,regulation of metal ion transport,regulation of ion transport,biological_process,regulation of transport,regulation of localization,regulation of biological process	Any process that modulates the frequency, rate or extent of the directed movement of sodium ions (Na+) into, out of or within a cell, or between cells, by means of some agent such as a transporter or pore.
OXSR1___O95747_434_527	6.49e-07	17.1	GO:0006820	anion transport	Biological process	FALSE	FALSE	0	1		biological_process	The directed movement of anions, atoms or small molecules with a net negative charge, into, out of or within a cell, or between cells, by means of some agent such as a transporter or pore.
OXSR1___O95747_434_527	8.17e-07	8.2	GO:0042592	homeostatic process	Biological process	FALSE	FALSE	0	2		biological regulation,biological_process	Any biological process involved in the maintenance of an internal steady state.
OXSR1___O95747_434_527	8.44e-07	54.5	GO:0043266	regulation of potassium ion transport	Biological process	FALSE	TRUE	0	10		biological regulation,regulation of metal ion transport,regulation of potassium ion transmembrane transport,regulation of ion transport,regulation of transport,biological_process,regulation of localization,negative regulation of potassium ion transport,regulation of potassium ion transport,regulation of biological process	Any process that modulates the frequency, rate or extent of the directed movement of potassium ions (K+) into, out of or within a cell, or between cells, by means of some agent such as a transporter or pore.
OXSR1___O95747_434_527	9.21e-07	16	GO:0030001	metal ion transport	Biological process	FALSE	FALSE	0	2		regulation of metal ion transport,biological_process	The directed movement of metal ions, any metal ion with an electric charge, into, out of or within a cell, or between cells, by means of some agent such as a transporter or pore.
OXSR1___O95747_434_527	1.03e-06	25.5	GO:0032535	regulation of cellular component size	Biological process	FALSE	FALSE	0	3		biological regulation,cellular process,biological_process	A process that modulates the size of a cellular component.
OXSR1___O95747_434_527	1.03e-06	51.2	GO:0032414	positive regulation of ion transmembrane transporter activity	Biological process	FALSE	FALSE	0	17		regulation of transporter activity,biological regulation,positive regulation of cellular process,regulation of ion transport,positive regulation of biological process,regulation of transmembrane transport,cellular process,regulation of transport,biological_process,regulation of transmembrane transporter activity,regulation of ion transmembrane transport,regulation of localization,molecular_functi…	Any process that activates or increases the activity of an ion transporter.
OXSR1___O95747_434_527	1.12e-06	24.9	GO:0043270	positive regulation of ion transport	Biological process	FALSE	FALSE	0	7		biological regulation,regulation of ion transport,positive regulation of biological process,biological_process,regulation of transport,regulation of localization,regulation of biological process	Any process that activates or increases the frequency, rate or extent of the directed movement of charged atoms or small charged molecules into, out of or within a cell, or between cells, by means of some agent such as a transporter or pore.
OXSR1___O95747_434_527	1.34e-06	47	GO:0032411	positive regulation of transporter activity	Biological process	FALSE	FALSE	0	9		regulation of transporter activity,biological regulation,positive regulation of biological process,biological_process,regulation of transport,regulation of localization,molecular_function,regulation of molecular function,regulation of biological process	Any process that activates or increases the activity of a transporter.
OXSR1___O95747_434_527	2.63e-06	9.2	GO:0006811	ion transport	Biological process	FALSE	FALSE	0	3		biological_process,negative regulation of ion transport,regulation of ion transport	The directed movement of charged atoms or small charged molecules into, out of or within a cell, or between cells, by means of some agent such as a transporter or pore.
OXSR1___O95747_434_527	2.91e-06	12.8	GO:0006812	cation transport	Biological process	FALSE	FALSE	0	1		biological_process	The directed movement of cations, atoms or small molecules with a net positive charge, into, out of or within a cell, or between cells, by means of some agent such as a transporter or pore.
OXSR1___O95747_434_527	3.36e-06	36.7	GO:1904064	positive regulation of cation transmembrane transport	Biological process	FALSE	FALSE	0	13		biological regulation,positive regulation of cellular process,regulation of ion transport,positive regulation of biological process,regulation of transmembrane transport,cellular process,regulation of transport,biological_process,regulation of localization,regulation of ion transmembrane transport,regulation of cation transmembrane transport,regulation of cellular process,regulation of biological…	Any process that activates or increases the frequency, rate or extent of cation transmembrane transport.
OXSR1___O95747_434_527	3.59e-06	35.9	GO:0043271	negative regulation of ion transport	Biological process	FALSE	TRUE	0	11		biological regulation,regulation of ion transport,negative regulation of ion transmembrane transport,negative regulation of biological process,negative regulation of ion transport,regulation of transport,biological_process,regulation of localization,negative regulation of transport,negative regulation of potassium ion transport,regulation of biological process	Any process that stops, prevents, or reduces the frequency, rate or extent of the directed movement of charged atoms or small charged molecules into, out of or within a cell, or between cells, by means of some agent such as a transporter or pore.
OXSR1___O95747_434_527	5.11e-06	32.8	GO:0034767	positive regulation of ion transmembrane transport	Biological process	FALSE	FALSE	0	12		biological regulation,positive regulation of cellular process,regulation of ion transport,positive regulation of biological process,regulation of transmembrane transport,cellular process,regulation of transport,biological_process,regulation of localization,regulation of ion transmembrane transport,regulation of cellular process,regulation of biological process	Any process that activates or increases the frequency, rate or extent of the directed movement of ions from one side of a membrane to the other.
OXSR1___O95747_434_527	5.33e-06	17.6	GO:0098662	inorganic cation transmembrane transport	Biological process	FALSE	FALSE	0	2		cellular process,biological_process	A process in which an inorganic cation is transported from one side of a membrane to the other by means of some agent such as a transporter or pore.
OXSR1___O95747_434_527	6e-06	17.1	GO:0090066	regulation of anatomical structure size	Biological process	FALSE	FALSE	0	2		biological regulation,biological_process	Any process that modulates the size of an anatomical structure.
OXSR1___O95747_434_527	6.51e-06	10.9	GO:0006468	protein phosphorylation	Biological process	TRUE	TRUE	3	22	protein phosphorylation,peptidyl-threonine phosphorylation,protein autophosphorylation	protein kinase activity,metabolic process,cellular macromolecule metabolic process,cellular process,organic substance metabolic process,cellular protein modification process,cellular metabolic process,protein metabolic process,protein modification process,peptidyl-threonine phosphorylation,phosphorylation,phosphorus metabolic process,protein autophosphorylation,primary metabolic process,cellular …	The process of introducing a phosphate group on to a protein.
OXSR1___O95747_434_527	6.94e-06	16.5	GO:0098655	cation transmembrane transport	Biological process	FALSE	FALSE	0	4		cellular process,negative regulation of cation transmembrane transport,regulation of cation transmembrane transport,biological_process	The process in which a cation is transported across a membrane.
OXSR1___O95747_434_527	8.48e-06	15.8	GO:0098660	inorganic ion transmembrane transport	Biological process	FALSE	FALSE	0	2		cellular process,biological_process	The process in which an inorganic ion is transported across a membrane.
OXSR1___O95747_434_527	1.33e-05	25.1	GO:0034764	positive regulation of transmembrane transport	Biological process	FALSE	FALSE	0	10		biological regulation,positive regulation of cellular process,positive regulation of biological process,regulation of transmembrane transport,cellular process,regulation of transport,biological_process,regulation of localization,regulation of cellular process,regulation of biological process	Any process that activates or increases the frequency, rate or extent of the directed movement of a solute from one side of a membrane to the other.
OXSR1___O95747_434_527	1.82e-05	9.1	GO:0016310	phosphorylation	Biological process	FALSE	TRUE	1	9	protein phosphorylation	cellular metabolic process,cellular process,phosphate-containing compound metabolic process,biological_process,kinase activity,metabolic process,protein phosphorylation,phosphorylation,phosphorus metabolic process	The process of introducing a phosphate group into a molecule, usually with the formation of a phosphoric ester, a phosphoric anhydride or a phosphoric amide.
OXSR1___O95747_434_527	2.18e-05	50.7	GO:0072676	lymphocyte migration	Biological process	FALSE	FALSE	0	4		cellular process,biological_process,positive regulation of lymphocyte migration,regulation of lymphocyte migration	The movement of a lymphocyte within or between different tissues and organs of the body.
OXSR1___O95747_434_527	2.85e-05	20.4	GO:0032412	regulation of ion transmembrane transporter activity	Biological process	FALSE	TRUE	0	17		regulation of transporter activity,biological regulation,negative regulation of ion transmembrane transporter activity,regulation of ion transport,regulation of transmembrane transport,cellular process,regulation of transport,biological_process,regulation of potassium ion transmembrane transporter activity,regulation of ion transmembrane transport,regulation of transmembrane transporter activity,…	Any process that modulates the activity of an ion transporter.
OXSR1___O95747_434_527	3.06e-05	11.9	GO:0055065	metal ion homeostasis	Biological process	FALSE	FALSE	0	2		biological regulation,biological_process	Any process involved in the maintenance of an internal steady state of metal ions within an organism or cell.
OXSR1___O95747_434_527	3.23e-05	19.6	GO:0022898	regulation of transmembrane transporter activity	Biological process	FALSE	TRUE	0	13		regulation of transporter activity,biological regulation,regulation of transmembrane transport,cellular process,regulation of transport,biological_process,regulation of transmembrane transporter activity,regulation of localization,molecular_function,regulation of molecular function,regulation of cellular process,regulation of ion transmembrane transporter activity,regulation of biological process	Any process that modulates the frequency, rate or extent of transmembrane transporter activity.
OXSR1___O95747_434_527	3.23e-05	43.7	GO:0010923	negative regulation of phosphatase activity	Biological process	FALSE	FALSE	0	15		biological regulation,cellular metabolic process,negative regulation of cellular process,negative regulation of biological process,cellular process,phosphate-containing compound metabolic process,biological_process,molecular_function,regulation of molecular function,regulation of cellular process,catalytic activity,metabolic process,negative regulation of molecular function,phosphorus metabolic p…	Any process that decreases the rate or frequency of phosphatase activity. Phosphatases catalyze the hydrolysis of phosphoric monoesters, releasing inorganic phosphate.
OXSR1___O95747_434_527	3.79e-05	18.7	GO:0032409	regulation of transporter activity	Biological process	FALSE	TRUE	0	7		regulation of transporter activity,biological regulation,biological_process,negative regulation of transporter activity,regulation of transmembrane transporter activity,molecular_function,regulation of molecular function	Any process that modulates the activity of a transporter.
OXSR1___O95747_434_527	4.02e-05	5.8	GO:0006796	phosphate-containing compound metabolic process	Biological process	FALSE	TRUE	0	7		cellular metabolic process,cellular process,phosphate-containing compound metabolic process,biological_process,metabolic process,phosphorylation,phosphorus metabolic process	The chemical reactions and pathways involving the phosphate group, the anion or salt of any phosphoric acid.
OXSR1___O95747_434_527	4.34e-05	5.7	GO:0006793	phosphorus metabolic process	Biological process	FALSE	TRUE	0	6		cellular metabolic process,cellular process,phosphate-containing compound metabolic process,biological_process,metabolic process,phosphorus metabolic process	The chemical reactions and pathways involving the nonmetallic element phosphorus or compounds that contain phosphorus, usually in the form of a phosphate group (PO4).
OXSR1___O95747_434_527	4.34e-05	38.8	GO:0035305	negative regulation of dephosphorylation	Biological process	FALSE	FALSE	0	11		biological regulation,cellular metabolic process,negative regulation of cellular process,negative regulation of biological process,cellular process,phosphate-containing compound metabolic process,biological_process,regulation of cellular process,metabolic process,regulation of biological process,phosphorus metabolic process	Any process the stops, prevents, or reduces the frequency, rate or extent of removal of phosphate groups from a molecule.
OXSR1___O95747_434_527	4.38e-05	10.8	GO:0034220	ion transmembrane transport	Biological process	FALSE	FALSE	0	4		negative regulation of ion transmembrane transport,regulation of ion transmembrane transport,cellular process,biological_process	A process in which an ion is transported across a membrane.
OXSR1___O95747_434_527	5.12e-05	10.4	GO:0055080	cation homeostasis	Biological process	FALSE	FALSE	0	2		biological regulation,biological_process	Any process involved in the maintenance of an internal steady state of cations within an organism or cell.
OXSR1___O95747_434_527	5.44e-05	10.3	GO:0098771	inorganic ion homeostasis	Biological process	FALSE	FALSE	0	2		biological regulation,biological_process	Any process involved in the maintenance of an internal steady state of inorganic ions within an organism or cell.
OXSR1___O95747_434_527	5.6e-05	10.2	GO:0043269	regulation of ion transport	Biological process	FALSE	TRUE	0	9		biological regulation,regulation of metal ion transport,regulation of ion transport,negative regulation of ion transport,regulation of transport,biological_process,regulation of localization,regulation of ion transmembrane transport,regulation of biological process	Any process that modulates the frequency, rate or extent of the directed movement of charged atoms or small charged molecules into, out of or within a cell, or between cells, by means of some agent such as a transporter or pore.
OXSR1___O95747_434_527	7.09e-05	15.5	GO:1904062	regulation of cation transmembrane transport	Biological process	FALSE	TRUE	0	13		biological regulation,regulation of potassium ion transmembrane transport,regulation of ion transport,regulation of transmembrane transport,negative regulation of cation transmembrane transport,cellular process,regulation of transport,biological_process,regulation of localization,regulation of ion transmembrane transport,regulation of cation transmembrane transport,regulation of cellular process,…	Any process that modulates the frequency, rate or extent of cation transmembrane transport.
OXSR1___O95747_434_527	9.26e-05	29.2	GO:0010921	regulation of phosphatase activity	Biological process	FALSE	FALSE	0	12		biological regulation,cellular metabolic process,cellular process,phosphate-containing compound metabolic process,biological_process,molecular_function,regulation of molecular function,regulation of cellular process,catalytic activity,metabolic process,regulation of biological process,phosphorus metabolic process	Any process that modulates the rate or frequency of phosphatase activity. Phosphatases catalyze the hydrolysis of phosphoric monoesters, releasing inorganic phosphate.
PABP-B_PABP__P11940_544_623	4.28e-10	40.8	GO:0006417	regulation of translation	Biological process	FALSE	TRUE	1	32	positive regulation of translation	regulation of metabolic process,regulation of biosynthetic process,regulation of gene expression,metabolic process,regulation of macromolecule biosynthetic process,cellular nitrogen compound metabolic process,regulation of cellular metabolic process,cellular macromolecule metabolic process,translation regulator activity,cellular process,organic substance metabolic process,positive regulation of t…	Any process that modulates the frequency, rate or extent of the chemical reactions and pathways resulting in the formation of proteins by the translation of mRNA or circRNA.
PABP-B_PABP__P11940_544_623	6e-10	35.2	GO:0034248	regulation of cellular amide metabolic process	Biological process	FALSE	TRUE	0	15		biological regulation,regulation of cellular metabolic process,cellular metabolic process,regulation of metabolic process,regulation of cellular amide metabolic process,regulation of translation,cellular process,nitrogen compound metabolic process,biological_process,positive regulation of cellular amide metabolic process,regulation of cellular process,regulation of nitrogen compound metabolic pro…	Any process that modulates the frequency, rate or extent of the chemical reactions and pathways involving amides.
PABP-B_PABP__P11940_544_623	1.84e-09	28.4	GO:0010608	posttranscriptional regulation of gene expression	Biological process	FALSE	TRUE	0	13		gene expression,biological regulation,regulation of metabolic process,regulation of macromolecule metabolic process,regulation of translation,biological_process,macromolecule metabolic process,regulation of RNA stability,regulation of gene expression,organic substance metabolic process,metabolic process,regulation of biological process,posttranscriptional regulation of gene expression	Any process that modulates the frequency, rate or extent of gene expression after the production of an RNA transcript.
PABP-B_PABP__P11940_544_623	2.26e-06	55.2	GO:0017148	negative regulation of translation	Biological process	FALSE	FALSE	0	36		regulation of metabolic process,regulation of biosynthetic process,negative regulation of biological process,regulation of gene expression,metabolic process,regulation of macromolecule biosynthetic process,cellular nitrogen compound metabolic process,regulation of cellular metabolic process,cellular macromolecule metabolic process,cellular process,negative regulation of cellular metabolic process…	Any process that stops, prevents, or reduces the frequency, rate or extent of the chemical reactions and pathways resulting in the formation of proteins by the translation of mRNA or circRNA.
PABP-B_PABP__P11940_544_623	3.1e-06	48.7	GO:0034249	negative regulation of cellular amide metabolic process	Biological process	FALSE	FALSE	0	18		biological regulation,regulation of cellular metabolic process,cellular metabolic process,regulation of metabolic process,regulation of cellular amide metabolic process,negative regulation of cellular process,negative regulation of nitrogen compound metabolic process,negative regulation of biological process,cellular process,nitrogen compound metabolic process,biological_process,negative regulati…	Any process that stops, prevents, or reduces the frequency, rate or extent of the chemical reactions and pathways involving amides.
PABP-B_PABP__P11940_544_623	1.1e-05	34.2	GO:0061013	regulation of mRNA catabolic process	Biological process	FALSE	TRUE	0	54		catabolic process,cellular catabolic process,regulation of metabolic process,nucleobase-containing compound catabolic process,nucleic acid metabolic process,regulation of cellular catabolic process,regulation of mRNA stability,negative regulation of biological process,regulation of gene expression,RNA catabolic process,regulation of nuclear-transcribed mRNA catabolic process, nonsense-mediated de…	Any process that modulates the rate, frequency, or extent of a mRNA catabolic process, the chemical reactions and pathways resulting in the breakdown of RNA, ribonucleic acid, one of the two main type of nucleic acid, consisting of a long, unbranched macromolecule formed from ribonucleotides joined in 3',5'-phosphodiester linkage.
PABP-B_PABP__P11940_544_623	1.44e-05	83.2	GO:1902373	negative regulation of mRNA catabolic process	Biological process	FALSE	TRUE	2	65	mRNA stabilization,negative regulation of nuclear-transcribed mRNA catabolic process, nonsense-mediated decay	catabolic process,cellular catabolic process,regulation of metabolic process,nucleobase-containing compound catabolic process,nucleic acid metabolic process,negative regulation of RNA catabolic process,positive regulation of gene expression,regulation of cellular catabolic process,negative regulation of biological process,negative regulation of nucleobase-containing compound metabolic process,reg…	Any process that stops, prevents or reduces the frequency, rate or extent of mRNA catabolic process.
PABP-B_PABP__P11940_544_623	2.09e-05	70.8	GO:1902369	negative regulation of RNA catabolic process	Biological process	FALSE	TRUE	0	52		catabolic process,cellular catabolic process,regulation of metabolic process,nucleobase-containing compound catabolic process,nucleic acid metabolic process,negative regulation of RNA catabolic process,regulation of cellular catabolic process,negative regulation of biological process,negative regulation of nucleobase-containing compound metabolic process,RNA catabolic process,RNA stabilization,ma…	Any process that stops, prevents or reduces the frequency, rate or extent of RNA catabolic process.
PABP-B_PABP__P11940_544_623	2.65e-05	5.9	GO:0032268	regulation of cellular protein metabolic process	Biological process	FALSE	TRUE	0	21		regulation of metabolic process,metabolic process,regulation of cellular metabolic process,cellular macromolecule metabolic process,cellular process,organic substance metabolic process,cellular metabolic process,positive regulation of cellular protein metabolic process,regulation of macromolecule metabolic process,regulation of translation,regulation of nitrogen compound metabolic process,regulat…	Any process that modulates the frequency, rate or extent of the chemical reactions and pathways involving a protein, occurring at the level of an individual cell.
PABP-B_PABP__P11940_544_623	2.65e-05	63.2	GO:0006446	regulation of translational initiation	Biological process	FALSE	FALSE	0	29		regulation of metabolic process,regulation of biosynthetic process,regulation of gene expression,metabolic process,regulation of macromolecule biosynthetic process,cellular nitrogen compound metabolic process,regulation of cellular metabolic process,cellular macromolecule metabolic process,cellular process,organic substance metabolic process,regulation of cellular biosynthetic process,posttranscr…	Any process that modulates the frequency, rate or extent of translational initiation.
PABP-B_PABP__P11940_544_623	3.31e-05	5.6	GO:0051246	regulation of protein metabolic process	Biological process	FALSE	TRUE	0	15		primary metabolic process,biological regulation,regulation of metabolic process,regulation of macromolecule metabolic process,nitrogen compound metabolic process,biological_process,macromolecule metabolic process,organic substance metabolic process,regulation of nitrogen compound metabolic process,positive regulation of protein metabolic process,metabolic process,regulation of biological process,…	Any process that modulates the frequency, rate or extent of the chemical reactions and pathways involving a protein.
PABP-B_PABP__P11940_544_623	3.31e-05	53.9	GO:1903312	negative regulation of mRNA metabolic process	Biological process	FALSE	TRUE	0	37		regulation of metabolic process,nucleic acid metabolic process,negative regulation of biological process,negative regulation of nucleobase-containing compound metabolic process,metabolic process,cellular nitrogen compound metabolic process,regulation of cellular metabolic process,organic cyclic compound metabolic process,mRNA metabolic process,negative regulation of mRNA catabolic process,cellula…	Any process that stops, prevents or reduces the frequency, rate or extent of mRNA metabolic process.
PABP-B_PABP__P11940_544_623	3.53e-05	5.5	GO:0010605	negative regulation of macromolecule metabolic process	Biological process	FALSE	TRUE	0	13		biological regulation,regulation of metabolic process,regulation of macromolecule metabolic process,negative regulation of gene expression,negative regulation of biological process,biological_process,macromolecule metabolic process,organic substance metabolic process,metabolic process,regulation of biological process,negative regulation of macromolecule metabolic process,negative regulation of me…	Any process that decreases the frequency, rate or extent of the chemical reactions and pathways involving macromolecules, any molecule of high relative molecular mass, the structure of which essentially comprises the multiple repetition of units derived, actually or conceptually, from molecules of low relative molecular mass.
PABP-B_PABP__P11940_544_623	3.53e-05	21.1	GO:1903311	regulation of mRNA metabolic process	Biological process	FALSE	TRUE	0	30		regulation of metabolic process,nucleic acid metabolic process,metabolic process,regulation of mRNA catabolic process,cellular nitrogen compound metabolic process,regulation of cellular metabolic process,organic cyclic compound metabolic process,mRNA metabolic process,cellular process,negative regulation of mRNA metabolic process,organic substance metabolic process,cellular metabolic process,hete…	Any process that modulates the frequency, rate or extent of mRNA metabolic process.
PABP-B_PABP__P11940_544_623	5.36e-05	4.2	GO:0010468	regulation of gene expression	Biological process	FALSE	TRUE	0	14		gene expression,biological regulation,regulation of metabolic process,regulation of macromolecule metabolic process,positive regulation of gene expression,negative regulation of gene expression,biological_process,macromolecule metabolic process,regulation of gene expression,organic substance metabolic process,metabolic process,regulation of biological process,posttranscriptional regulation of gen…	Any process that modulates the frequency, rate or extent of gene expression. Gene expression is the process in which a gene's coding sequence is converted into a mature gene product or products (proteins or RNA). This includes the production of an RNA transcript as well as any processing to produce a mature RNA product or an mRNA or circRNA (for protein-coding genes) and the translation of that m…
PABP-B_PABP__P11940_544_623	5.36e-05	5	GO:0009892	negative regulation of metabolic process	Biological process	FALSE	TRUE	0	11		biological regulation,regulation of metabolic process,negative regulation of nitrogen compound metabolic process,negative regulation of biological process,negative regulation of catabolic process,biological_process,negative regulation of cellular metabolic process,metabolic process,regulation of biological process,negative regulation of macromolecule metabolic process,negative regulation of metab…	Any process that stops, prevents, or reduces the frequency, rate or extent of the chemical reactions and pathways within a cell or an organism.
SPSB1_SPRY__Q96BD6_30_231	2.32e-05	51	GO:0044782	cilium organization	Biological process	FALSE	FALSE	0	2		cellular process,biological_process	A process that is carried out at the cellular level which results in the assembly, arrangement of constituent parts, or disassembly of a cilium, a specialized eukaryotic organelle that consists of a filiform extrusion of the cell surface. Each cilium is bounded by an extrusion of the cytoplasmic membrane, and contains a regular longitudinal array of microtubules, anchored basally in a centriole.
SPSB1_SPRY__Q96BD6_30_231	2.32e-05	56	GO:0060271	cilium assembly	Biological process	FALSE	FALSE	0	2		cellular process,biological_process	The assembly of a cilium, a specialized eukaryotic organelle that consists of a filiform extrusion of the cell surface. Each cilium is bounded by an extrusion of the cytoplasmic membrane, and contains a regular longitudinal array of microtubules, anchored basally in a centriole.
SPSB1_SPRY__Q96BD6_30_231	2.81e-05	38	GO:0030031	cell projection assembly	Biological process	FALSE	FALSE	0	2		cellular process,biological_process	Formation of a prolongation or process extending from a cell, e.g. a flagellum or axon.
SPSB1_SPRY__Q96BD6_30_231	2.81e-05	39.8	GO:0120031	plasma membrane bounded cell projection assembly	Biological process	FALSE	FALSE	0	2		cellular process,biological_process	Formation of a prolongation or process extending and that is bounded by plasma membrane, e.g. a cilium, lamellipodium, or axon.
SUMO1_SUMO__P63165_1_101	1.83e-09	194.6	GO:0033233	regulation of protein sumoylation	Biological process	FALSE	FALSE	1	30	protein sumoylation	regulation of metabolic process,protein sumoylation,metabolic process,peptidyl-amino acid modification,regulation of cellular metabolic process,protein modification by small protein conjugation,cellular macromolecule metabolic process,cellular process,protein modification by small protein conjugation or removal,organic substance metabolic process,cellular protein modification process,cellular met…	Any process that modulates the frequency, rate or extent of the addition of SUMO groups to a protein.
SUMO1_SUMO__P63165_1_101	1.69e-08	31.9	GO:1903320	regulation of protein modification by small protein conjugation or removal	Biological process	FALSE	FALSE	0	26		regulation of metabolic process,metabolic process,regulation of cellular metabolic process,cellular macromolecule metabolic process,cellular process,protein modification by small protein conjugation or removal,organic substance metabolic process,cellular protein modification process,cellular metabolic process,protein metabolic process,regulation of macromolecule metabolic process,protein modifica…	Any process that modulates the frequency, rate or extent of protein modification by small protein conjugation or removal.
SUMO1_SUMO__P63165_1_101	1.69e-08	291.9	GO:0033235	positive regulation of protein sumoylation	Biological process	FALSE	FALSE	1	38	protein sumoylation	regulation of metabolic process,protein sumoylation,metabolic process,peptidyl-amino acid modification,regulation of cellular metabolic process,positive regulation of cellular metabolic process,protein modification by small protein conjugation,cellular macromolecule metabolic process,positive regulation of macromolecule metabolic process,cellular process,protein modification by small protein conj…	Any process that activates or increases the frequency, rate or extent of the addition of SUMO groups to a protein.
SUMO1_SUMO__P63165_1_101	2.75e-08	45.5	GO:1903322	positive regulation of protein modification by small protein conjugation or removal	Biological process	FALSE	FALSE	0	34		regulation of metabolic process,metabolic process,regulation of cellular metabolic process,positive regulation of cellular metabolic process,cellular macromolecule metabolic process,positive regulation of macromolecule metabolic process,cellular process,protein modification by small protein conjugation or removal,organic substance metabolic process,positive regulation of protein metabolic process…	Any process that activates or increases the frequency, rate or extent of protein modification by small protein conjugation or removal.
SUMO1_SUMO__P63165_1_101	2.75e-08	85.8	GO:0016925	protein sumoylation	Biological process	TRUE	TRUE	1	20	protein sumoylation	protein sumoylation,metabolic process,peptidyl-amino acid modification,protein modification by small protein conjugation,cellular macromolecule metabolic process,cellular process,protein modification by small protein conjugation or removal,organic substance metabolic process,cellular protein modification process,cellular metabolic process,protein metabolic process,protein modification process,pri…	The process in which a SUMO protein (small ubiquitin-related modifier) is conjugated to a target protein via an isopeptide bond between the carboxy-terminus of SUMO with an epsilon-amino group of a lysine residue of the target protein.
SUMO1_SUMO__P63165_1_101	2.1e-06	230	GO:0033234	negative regulation of protein sumoylation	Biological process	FALSE	FALSE	1	36	protein sumoylation	regulation of metabolic process,negative regulation of biological process,protein sumoylation,metabolic process,peptidyl-amino acid modification,regulation of cellular metabolic process,protein modification by small protein conjugation,cellular macromolecule metabolic process,cellular process,protein modification by small protein conjugation or removal,negative regulation of cellular metabolic pr…	Any process that stops, prevents, or reduces the frequency, rate or extent of the addition of SUMO groups to a protein.
SUMO1_SUMO__P63165_1_101	1.21e-05	10.7	GO:0032446	protein modification by small protein conjugation	Biological process	FALSE	TRUE	1	18	protein sumoylation	primary metabolic process,cellular metabolic process,protein modification by small protein conjugation,protein metabolic process,cellular protein metabolic process,cellular macromolecule metabolic process,protein sumoylation,cellular process,protein modification by small protein conjugation or removal,nitrogen compound metabolic process,cellular protein modification process,biological_process,mac…	A protein modification process in which one or more groups of a small protein, such as ubiquitin or a ubiquitin-like protein, are covalently attached to a target protein.
SUMO1_SUMO__P63165_1_101	1.55e-05	4.4	GO:0043412	macromolecule modification	Biological process	FALSE	TRUE	0	6		biological_process,macromolecule metabolic process,protein modification process,organic substance metabolic process,metabolic process,macromolecule modification	The covalent alteration of one or more monomeric units in a polypeptide, polynucleotide, polysaccharide, or other biological macromolecule, resulting in a change in its properties.
SUMO1_SUMO__P63165_1_101	3.33e-05	18.2	GO:0018205	peptidyl-lysine modification	Biological process	FALSE	TRUE	1	18	protein sumoylation	primary metabolic process,cellular metabolic process,peptidyl-lysine modification,protein metabolic process,cellular protein metabolic process,cellular macromolecule metabolic process,protein sumoylation,cellular process,cellular protein modification process,nitrogen compound metabolic process,biological_process,macromolecule metabolic process,protein modification process,organic substance metabo…	The modification of peptidyl-lysine.
SUMO1_SUMO__P63165_1_101	4.15e-05	8.5	GO:0070647	protein modification by small protein conjugation or removal	Biological process	FALSE	TRUE	0	17		primary metabolic process,cellular metabolic process,protein modification by small protein conjugation,protein metabolic process,cellular protein metabolic process,cellular macromolecule metabolic process,cellular process,cellular protein modification process,protein modification by small protein conjugation or removal,nitrogen compound metabolic process,biological_process,macromolecule metabolic…	A protein modification process in which one or more groups of a small protein, such as ubiquitin or a ubiquitin-like protein, are covalently attached to or removed from a target protein.
SUMO1_SUMO__P63165_1_101	6.4e-05	3.2	GO:0044260	cellular macromolecule metabolic process	Biological process	FALSE	TRUE	0	9		cellular metabolic process,cellular protein metabolic process,cellular macromolecule metabolic process,cellular process,biological_process,macromolecule metabolic process,organic substance metabolic process,metabolic process,DNA metabolic process	The chemical reactions and pathways involving macromolecules, any molecule of high relative molecular mass, the structure of which essentially comprises the multiple repetition of units derived, actually or conceptually, from molecules of low relative molecular mass, as carried out by individual cells.
SUMO1_SUMO__P63165_1_101	6.53e-05	4.2	GO:0006464	cellular protein modification process	Biological process	FALSE	TRUE	0	17		primary metabolic process,cellular metabolic process,protein metabolic process,cellular protein metabolic process,cellular macromolecule metabolic process,cellular process,cellular protein modification process,protein modification by small protein conjugation or removal,nitrogen compound metabolic process,biological_process,macromolecule metabolic process,protein modification process,organic subs…	The covalent alteration of one or more amino acids occurring in proteins, peptides and nascent polypeptides (co-translational, post-translational modifications) occurring at the level of an individual cell. Includes the modification of charged tRNAs that are destined to occur in a protein (pre-translation modification).
SUMO1_SUMO__P63165_1_101	6.53e-05	4.2	GO:0036211	protein modification process	Biological process	FALSE	TRUE	0	11		primary metabolic process,protein metabolic process,cellular protein modification process,nitrogen compound metabolic process,biological_process,macromolecule metabolic process,protein modification process,organic substance metabolic process,metabolic process,macromolecule modification,organonitrogen compound metabolic process	The covalent alteration of one or more amino acids occurring in proteins, peptides and nascent polypeptides (co-translational, post-translational modifications). Includes the modification of charged tRNAs that are destined to occur in a protein (pre-translation modification).
SUMO1_SUMO__P63165_1_101	6.55e-05	2.8	GO:0043170	macromolecule metabolic process	Biological process	FALSE	TRUE	0	11		protein metabolic process,nucleic acid metabolic process,regulation of macromolecule metabolic process,cellular macromolecule metabolic process,positive regulation of macromolecule metabolic process,biological_process,macromolecule metabolic process,organic substance metabolic process,metabolic process,macromolecule modification,negative regulation of macromolecule metabolic process	The chemical reactions and pathways involving macromolecules, any molecule of high relative molecular mass, the structure of which essentially comprises the multiple repetition of units derived, actually or conceptually, from molecules of low relative molecular mass.
SUMO1_SUMO__P63165_1_101	7.12e-05	3.6	GO:0019538	protein metabolic process	Biological process	FALSE	TRUE	0	12		primary metabolic process,protein metabolic process,cellular protein metabolic process,nitrogen compound metabolic process,biological_process,macromolecule metabolic process,protein modification process,organic substance metabolic process,positive regulation of protein metabolic process,metabolic process,regulation of protein metabolic process,organonitrogen compound metabolic process	The chemical reactions and pathways involving a protein. Includes protein modification.
TNKS_TANK-peptide-bind__O95271_174_649	6.53e-06	221.9	GO:0071955	recycling endosome to Golgi transport	Biological process	FALSE	FALSE	2	16	cytosol,cytoplasm	cytosol,localization,intracellular anatomical structure,transport,cellular process,cytoplasm,biological_process,cellular anatomical entity,anatomical entity,material anatomical entity,biological entity,cellular_component,cellular localization,establishment of localization,cell,connected anatomical structure	The directed movement of substances from recycling endosomes to the Golgi.
TNKS_TANK-peptide-bind__O95271_174_649	6.53e-06	221.9	GO:0003365	establishment of cell polarity involved in ameboidal cell migration	Biological process	FALSE	FALSE	0	3		cellular process,biological_process,localization	The specification and formation of anisotropic intracellular organization that contributes to the self-propelled directed movement of an ameboid cell.
TNKS_TANK-peptide-bind__O95271_174_649	8.65e-05	111	GO:0034499	late endosome to Golgi transport	Biological process	FALSE	FALSE	2	16	cytosol,cytoplasm	cytosol,localization,intracellular anatomical structure,transport,cellular process,cytoplasm,biological_process,cellular anatomical entity,anatomical entity,material anatomical entity,biological entity,cellular_component,cellular localization,establishment of localization,cell,connected anatomical structure	The directed movement of substances from late endosomes to the Golgi.
TSG101_UEV__Q99816_1_145	8.83e-07	12.9	GO:0007156	homophilic cell adhesion via plasma membrane adhesion molecules	Biological process	FALSE	FALSE	0	2		cellular process,biological_process	The attachment of a plasma membrane adhesion molecule in one cell to an identical molecule in an adjacent cell.
TSG101_UEV__Q99816_1_145	8.83e-07	21.4	GO:0034332	adherens junction organization	Biological process	FALSE	FALSE	0	4		cellular process,cellular component organization or biogenesis,cellular component organization,biological_process	A process that is carried out at the cellular level which results in the assembly, arrangement of constituent parts, or disassembly of an adherens junction. An adherens junction is a cell-cell junction composed of the epithelial cadherin-catenin complex at which the cytoplasmic face of the plasma membrane is attached to actin filaments.
TSG101_UEV__Q99816_1_145	6.01e-06	28.2	GO:0016339	calcium-dependent cell-cell adhesion via plasma membrane cell adhesion molecules	Biological process	FALSE	FALSE	0	2		cellular process,biological_process	The attachment of one cell to another cell via adhesion molecules that require the presence of calcium for the interaction.
TSG101_UEV__Q99816_1_145	6.46e-06	8.4	GO:0098742	cell-cell adhesion via plasma-membrane adhesion molecules	Biological process	FALSE	FALSE	0	2		cellular process,biological_process	The attachment of one cell to another cell via adhesion molecules that are at least partially embedded in the plasma membrane.
TSG101_UEV__Q99816_1_145	1.9e-05	1.4	GO:0050794	regulation of cellular process	Biological process	FALSE	TRUE	1	16	regulation of cell cycle	regulation of cellular metabolic process,regulation of cell communication,regulation of cellular component biogenesis,regulation of vesicle-mediated transport,regulation of cell population proliferation,biological regulation,negative regulation of cellular process,positive regulation of cellular process,cellular process,regulation of cellular component organization,biological_process,regulation o…	Any process that modulates the frequency, rate or extent of a cellular process, any of those that are carried out at the cellular level, but are not necessarily restricted to a single cell. For example, cell communication occurs among more than one cell, but occurs at the cellular level.
TSG101_UEV__Q99816_1_145	1.9e-05	124	GO:0021775	smoothened signaling pathway involved in ventral spinal cord interneuron specification	Biological process	FALSE	FALSE	0	17		biological regulation,multicellular organismal process,anatomical structure development,animal organ development,cellular process,cellular developmental process,biological_process,anatomical entity,material anatomical entity,regulation of cellular process,biological entity,system development,multicellular organism development,regulation of biological process,cell differentiation,developmental pro…	The series of molecular signals initiated by binding of a ligand to the transmembrane receptor smoothened in a precursor cell in the ventral spinal cord that contributes to the commitment of the precursor cell to an interneuron fate.
TSG101_UEV__Q99816_1_145	1.9e-05	124	GO:0021776	smoothened signaling pathway involved in spinal cord motor neuron cell fate specification	Biological process	FALSE	FALSE	0	17		biological regulation,multicellular organismal process,anatomical structure development,animal organ development,cellular process,cellular developmental process,biological_process,anatomical entity,material anatomical entity,regulation of cellular process,biological entity,system development,multicellular organism development,regulation of biological process,cell differentiation,developmental pro…	The series of molecular signals initiated by binding of a ligand to the transmembrane receptor smoothened in a precursor cell in the spinal cord that contributes to the process of a precursor cell becoming capable of differentiating autonomously into a motor neuron in an environment that is neutral with respect to the developmental pathway.
TSG101_UEV__Q99816_1_145	3.97e-05	1.2	GO:0008150	biological_process	Biological process	FALSE	TRUE	0	11		biological regulation,viral process,multicellular organismal process,localization,cellular process,positive regulation of biological process,negative regulation of biological process,biological_process,metabolic process,regulation of biological process,developmental process	A biological process represents a specific objective that the organism is genetically programmed to achieve. Biological processes are often described by their outcome or ending state, e.g., the biological process of cell division results in the creation of two daughter cells (a divided cell) from a single parent cell. A biological process is accomplished by a particular set of molecular functions…
TSG101_UEV__Q99816_1_145	5.29e-05	93	GO:0021910	smoothened signaling pathway involved in ventral spinal cord patterning	Biological process	FALSE	FALSE	0	11		biological regulation,multicellular organismal process,anatomical structure development,animal organ development,cellular process,biological_process,regulation of cellular process,multicellular organism development,regulation of biological process,system development,developmental process	The series of molecular signals generated as a consequence of activation of the transmembrane protein Smoothened that results in the spatial identity of regions along the dorsal-ventral axis of the spinal cord.
TSG101_UEV__Q99816_1_145	5.3e-05	1.4	GO:0050789	regulation of biological process	Biological process	FALSE	TRUE	0	13		biological regulation,regulation of metabolic process,regulation of biological process involved in symbiotic interaction,positive regulation of biological process,negative regulation of biological process,biological_process,regulation of signaling,regulation of localization,regulation of cellular process,regulation of biological process,regulation of growth,regulation of viral process,regulation …	Any process that modulates the frequency, rate or extent of a biological process. Biological processes are regulated by many means; examples include the control of gene expression, protein modification or interaction with a protein or substrate molecule.
TSG101_UEV__Q99816_1_145	6.14e-05	2.4	GO:0006357	regulation of transcription by RNA polymerase II	Biological process	FALSE	TRUE	1	29	negative regulation of transcription by RNA polymerase II	regulation of metabolic process,regulation of biosynthetic process,regulation of gene expression,regulation of transcription, DNA-templated,metabolic process,regulation of macromolecule biosynthetic process,regulation of cellular metabolic process,cellular macromolecule metabolic process,cellular process,regulation of nucleic acid-templated transcription,organic substance metabolic process,regula…	Any process that modulates the frequency, rate or extent of transcription mediated by RNA polymerase II.
TSG101_UEV__Q99816_1_145	6.28e-05	21.9	GO:0045879	negative regulation of smoothened signaling pathway	Biological process	FALSE	FALSE	0	15		negative regulation of signaling,regulation of cell communication,negative regulation of cell communication,negative regulation of response to stimulus,biological regulation,negative regulation of cellular process,negative regulation of biological process,cellular process,negative regulation of signal transduction,biological_process,regulation of signaling,regulation of signal transduction,regula…	Any process that stops, prevents, or reduces the frequency, rate or extent of smoothened signaling.
TSG101_UEV__Q99816_1_145	7.96e-05	1.4	GO:0065007	biological regulation	Biological process	FALSE	TRUE	0	4		biological regulation,regulation of biological process,regulation of molecular function,biological_process	Any process that modulates a measurable attribute of any biological process, quality or function.
USP7_MATH-TRAF__Q93009_53_206	3.38e-12	2.1	GO:0019219	regulation of nucleobase-containing compound metabolic process	Biological process	FALSE	TRUE	0	23		regulation of metabolic process,metabolic process,cellular nitrogen compound metabolic process,regulation of cellular metabolic process,organic cyclic compound metabolic process,cellular process,organic substance metabolic process,cellular metabolic process,heterocycle metabolic process,regulation of DNA metabolic process,regulation of RNA metabolic process,regulation of nitrogen compound metabol…	Any cellular process that modulates the frequency, rate or extent of the chemical reactions and pathways involving nucleobases, nucleosides, nucleotides and nucleic acids.
USP7_MATH-TRAF__Q93009_53_206	8.88e-11	2	GO:0051252	regulation of RNA metabolic process	Biological process	FALSE	TRUE	0	25		regulation of metabolic process,nucleic acid metabolic process,metabolic process,cellular nitrogen compound metabolic process,regulation of cellular metabolic process,organic cyclic compound metabolic process,cellular process,organic substance metabolic process,cellular metabolic process,heterocycle metabolic process,regulation of macromolecule metabolic process,regulation of RNA metabolic proces…	Any process that modulates the frequency, rate or extent of the chemical reactions and pathways involving RNA.
USP7_MATH-TRAF__Q93009_53_206	9.83e-10	1.7	GO:0051171	regulation of nitrogen compound metabolic process	Biological process	FALSE	TRUE	0	11		biological regulation,regulation of metabolic process,positive regulation of nitrogen compound metabolic process,negative regulation of nitrogen compound metabolic process,nitrogen compound metabolic process,biological_process,regulation of nitrogen compound metabolic process,metabolic process,regulation of biological process,regulation of nucleobase-containing compound metabolic process,regulati…	Any process that modulates the frequency, rate or extent of the chemical reactions and pathways involving nitrogen or nitrogenous compounds.
USP7_MATH-TRAF__Q93009_53_206	9.83e-10	2	GO:0006355	regulation of transcription, DNA-templated	Biological process	FALSE	TRUE	1	34	regulation of DNA-binding transcription factor activity	regulation of metabolic process,regulation of biosynthetic process,nucleic acid metabolic process,regulation of gene expression,regulation of transcription, DNA-templated,metabolic process,regulation of DNA-binding transcription factor activity,regulation of macromolecule biosynthetic process,cellular nitrogen compound metabolic process,regulation of cellular metabolic process,organic cyclic comp…	Any process that modulates the frequency, rate or extent of cellular DNA-templated transcription.
USP7_MATH-TRAF__Q93009_53_206	9.83e-10	2	GO:1903506	regulation of nucleic acid-templated transcription	Biological process	FALSE	TRUE	0	30		regulation of metabolic process,regulation of biosynthetic process,nucleic acid metabolic process,regulation of transcription, DNA-templated,metabolic process,regulation of macromolecule biosynthetic process,cellular nitrogen compound metabolic process,regulation of cellular metabolic process,organic cyclic compound metabolic process,cellular process,regulation of nucleic acid-templated transcrip…	Any process that modulates the frequency, rate or extent of nucleic acid-templated transcription.
USP7_MATH-TRAF__Q93009_53_206	9.83e-10	2	GO:2001141	regulation of RNA biosynthetic process	Biological process	FALSE	TRUE	0	29		regulation of metabolic process,regulation of biosynthetic process,nucleic acid metabolic process,metabolic process,regulation of macromolecule biosynthetic process,cellular nitrogen compound metabolic process,regulation of cellular metabolic process,organic cyclic compound metabolic process,cellular process,regulation of nucleic acid-templated transcription,organic substance metabolic process,re…	Any process that modulates the frequency, rate or extent of RNA biosynthetic process.
USP7_MATH-TRAF__Q93009_53_206	1.22e-09	2.6	GO:0051254	positive regulation of RNA metabolic process	Biological process	FALSE	FALSE	0	31		regulation of metabolic process,nucleic acid metabolic process,metabolic process,cellular nitrogen compound metabolic process,regulation of cellular metabolic process,organic cyclic compound metabolic process,positive regulation of cellular metabolic process,positive regulation of macromolecule metabolic process,cellular process,organic substance metabolic process,cellular metabolic process,heter…	Any process that activates or increases the frequency, rate or extent of the chemical reactions and pathways involving RNA.
USP7_MATH-TRAF__Q93009_53_206	4.08e-09	1.9	GO:2000112	regulation of cellular macromolecule biosynthetic process	Biological process	FALSE	TRUE	0	18		biological regulation,regulation of cellular metabolic process,cellular metabolic process,regulation of biosynthetic process,regulation of metabolic process,regulation of macromolecule metabolic process,cellular macromolecule metabolic process,cellular process,biological_process,macromolecule metabolic process,regulation of cellular macromolecule biosynthetic process,organic substance metabolic p…	Any process that modulates the frequency, rate or extent of cellular macromolecule biosynthetic process.
USP7_MATH-TRAF__Q93009_53_206	6.07e-09	1.9	GO:0010556	regulation of macromolecule biosynthetic process	Biological process	FALSE	TRUE	0	12		biological regulation,regulation of metabolic process,regulation of biosynthetic process,regulation of macromolecule metabolic process,biological_process,macromolecule metabolic process,regulation of cellular macromolecule biosynthetic process,organic substance metabolic process,metabolic process,regulation of biological process,regulation of macromolecule biosynthetic process,regulation of RNA b…	Any process that modulates the rate, frequency or extent of the chemical reactions and pathways resulting in the formation of a macromolecule, any molecule of high relative molecular mass, the structure of which essentially comprises the multiple repetition of units derived, actually or conceptually, from molecules of low relative molecular mass.
USP7_MATH-TRAF__Q93009_53_206	6.83e-09	1.6	GO:0080090	regulation of primary metabolic process	Biological process	FALSE	TRUE	0	10		primary metabolic process,biological regulation,regulation of metabolic process,regulation of carbohydrate metabolic process,biological_process,metabolic process,regulation of biological process,regulation of nucleobase-containing compound metabolic process,regulation of protein metabolic process,regulation of primary metabolic process	Any process that modulates the frequency, rate or extent of the chemical reactions and pathways within a cell or an organism involving those compounds formed as a part of the normal anabolic and catabolic processes. These processes take place in most, if not all, cells of the organism.
USP7_MATH-TRAF__Q93009_53_206	7.02e-09	1.8	GO:0010468	regulation of gene expression	Biological process	FALSE	TRUE	0	10		biological regulation,regulation of metabolic process,regulation of macromolecule metabolic process,biological_process,macromolecule metabolic process,regulation of gene expression,organic substance metabolic process,regulation of transcription, DNA-templated,metabolic process,regulation of biological process	Any process that modulates the frequency, rate or extent of gene expression. Gene expression is the process in which a gene's coding sequence is converted into a mature gene product or products (proteins or RNA). This includes the production of an RNA transcript as well as any processing to produce a mature RNA product or an mRNA or circRNA (for protein-coding genes) and the translation of that m…
USP7_MATH-TRAF__Q93009_53_206	8.74e-09	1.6	GO:0060255	regulation of macromolecule metabolic process	Biological process	FALSE	TRUE	0	15		biological regulation,regulation of metabolic process,regulation of DNA metabolic process,regulation of macromolecule metabolic process,positive regulation of macromolecule metabolic process,regulation of RNA metabolic process,biological_process,macromolecule metabolic process,regulation of gene expression,organic substance metabolic process,regulation of protein metabolic process,metabolic proce…	Any process that modulates the frequency, rate or extent of the chemical reactions and pathways involving macromolecules, any molecule of high relative molecular mass, the structure of which essentially comprises the multiple repetition of units derived, actually or conceptually, from molecules of low relative molecular mass.
USP7_MATH-TRAF__Q93009_53_206	1.43e-08	2.4	GO:0045935	positive regulation of nucleobase-containing compound metabolic process	Biological process	FALSE	TRUE	0	27		regulation of metabolic process,metabolic process,cellular nitrogen compound metabolic process,regulation of cellular metabolic process,organic cyclic compound metabolic process,positive regulation of cellular metabolic process,cellular process,organic substance metabolic process,cellular metabolic process,heterocycle metabolic process,positive regulation of cellular process,positive regulation o…	Any cellular process that activates or increases the frequency, rate or extent of the chemical reactions and pathways involving nucleobases, nucleosides, nucleotides and nucleic acids.
USP7_MATH-TRAF__Q93009_53_206	2e-08	2.5	GO:1902680	positive regulation of RNA biosynthetic process	Biological process	FALSE	FALSE	0	35		regulation of metabolic process,regulation of biosynthetic process,nucleic acid metabolic process,metabolic process,regulation of macromolecule biosynthetic process,cellular nitrogen compound metabolic process,regulation of cellular metabolic process,organic cyclic compound metabolic process,positive regulation of cellular metabolic process,positive regulation of macromolecule metabolic process,c…	Any process that activates or increases the frequency, rate or extent of RNA biosynthetic process.
USP7_MATH-TRAF__Q93009_53_206	2e-08	2.5	GO:1903508	positive regulation of nucleic acid-templated transcription	Biological process	FALSE	FALSE	0	36		regulation of metabolic process,regulation of biosynthetic process,nucleic acid metabolic process,metabolic process,regulation of macromolecule biosynthetic process,cellular nitrogen compound metabolic process,regulation of cellular metabolic process,organic cyclic compound metabolic process,positive regulation of cellular metabolic process,positive regulation of macromolecule metabolic process,c…	Any process that activates or increases the frequency, rate or extent of nucleic acid-templated transcription.
USP7_MATH-TRAF__Q93009_53_206	2e-08	2.6	GO:0045893	positive regulation of transcription, DNA-templated	Biological process	FALSE	FALSE	0	40		regulation of metabolic process,regulation of biosynthetic process,nucleic acid metabolic process,regulation of gene expression,regulation of transcription, DNA-templated,metabolic process,regulation of macromolecule biosynthetic process,cellular nitrogen compound metabolic process,regulation of cellular metabolic process,organic cyclic compound metabolic process,positive regulation of cellular m…	Any process that activates or increases the frequency, rate or extent of cellular DNA-templated transcription.
USP7_MATH-TRAF__Q93009_53_206	2.21e-08	5.3	GO:0018205	peptidyl-lysine modification	Biological process	FALSE	FALSE	0	15		primary metabolic process,cellular metabolic process,protein metabolic process,cellular protein metabolic process,cellular macromolecule metabolic process,cellular process,cellular protein modification process,nitrogen compound metabolic process,biological_process,macromolecule metabolic process,protein modification process,organic substance metabolic process,metabolic process,macromolecule modif…	The modification of peptidyl-lysine.
USP7_MATH-TRAF__Q93009_53_206	2.3e-08	2.8	GO:0045892	negative regulation of transcription, DNA-templated	Biological process	FALSE	FALSE	0	39		regulation of metabolic process,regulation of biosynthetic process,nucleic acid metabolic process,negative regulation of biological process,regulation of gene expression,regulation of transcription, DNA-templated,metabolic process,regulation of macromolecule biosynthetic process,cellular nitrogen compound metabolic process,regulation of cellular metabolic process,organic cyclic compound metabolic…	Any process that stops, prevents, or reduces the frequency, rate or extent of cellular DNA-templated transcription.
USP7_MATH-TRAF__Q93009_53_206	2.44e-08	2.7	GO:1903507	negative regulation of nucleic acid-templated transcription	Biological process	FALSE	FALSE	0	35		regulation of metabolic process,regulation of biosynthetic process,nucleic acid metabolic process,negative regulation of biological process,metabolic process,regulation of macromolecule biosynthetic process,cellular nitrogen compound metabolic process,regulation of cellular metabolic process,organic cyclic compound metabolic process,cellular process,regulation of nucleic acid-templated transcript…	Any process that stops, prevents or reduces the frequency, rate or extent of nucleic acid-templated transcription.
USP7_MATH-TRAF__Q93009_53_206	2.46e-08	2.7	GO:1902679	negative regulation of RNA biosynthetic process	Biological process	FALSE	FALSE	0	34		regulation of metabolic process,regulation of biosynthetic process,nucleic acid metabolic process,negative regulation of biological process,metabolic process,regulation of macromolecule biosynthetic process,cellular nitrogen compound metabolic process,regulation of cellular metabolic process,organic cyclic compound metabolic process,cellular process,negative regulation of cellular metabolic proce…	Any process that stops, prevents or reduces the frequency, rate or extent of RNA biosynthetic process.
USP7_MATH-TRAF__Q93009_53_206	2.56e-08	1.6	GO:0031323	regulation of cellular metabolic process	Biological process	FALSE	TRUE	0	16		biological regulation,regulation of cellular metabolic process,cellular metabolic process,regulation of metabolic process,positive regulation of cellular metabolic process,cellular process,regulation of cellular carbohydrate metabolic process,biological_process,negative regulation of cellular metabolic process,regulation of cellular process,regulation of nucleobase-containing compound metabolic p…	Any process that modulates the frequency, rate or extent of the chemical reactions and pathways by which individual cells transform chemical substances.
USP7_MATH-TRAF__Q93009_53_206	2.56e-08	2.6	GO:2000113	negative regulation of cellular macromolecule biosynthetic process	Biological process	FALSE	FALSE	0	22		regulation of metabolic process,regulation of biosynthetic process,negative regulation of biological process,metabolic process,regulation of macromolecule biosynthetic process,regulation of cellular metabolic process,cellular macromolecule metabolic process,cellular process,negative regulation of cellular metabolic process,organic substance metabolic process,regulation of cellular biosynthetic pr…	Any process that stops, prevents, or reduces the frequency, rate or extent of cellular macromolecule biosynthetic process.
USP7_MATH-TRAF__Q93009_53_206	2.57e-08	1.8	GO:0031326	regulation of cellular biosynthetic process	Biological process	FALSE	TRUE	0	13		biological regulation,regulation of cellular metabolic process,cellular metabolic process,regulation of biosynthetic process,regulation of metabolic process,cellular process,biological_process,regulation of cellular macromolecule biosynthetic process,regulation of cellular process,metabolic process,regulation of biological process,regulation of cellular biosynthetic process,regulation of RNA bios…	Any process that modulates the frequency, rate or extent of the chemical reactions and pathways resulting in the formation of substances, carried out by individual cells.
USP7_MATH-TRAF__Q93009_53_206	2.9e-08	2.1	GO:0006357	regulation of transcription by RNA polymerase II	Biological process	FALSE	FALSE	0	33		regulation of metabolic process,regulation of biosynthetic process,nucleic acid metabolic process,regulation of gene expression,regulation of transcription, DNA-templated,metabolic process,regulation of macromolecule biosynthetic process,cellular nitrogen compound metabolic process,regulation of cellular metabolic process,organic cyclic compound metabolic process,cellular macromolecule metabolic …	Any process that modulates the frequency, rate or extent of transcription mediated by RNA polymerase II.
USP7_MATH-TRAF__Q93009_53_206	2.9e-08	2.6	GO:0051253	negative regulation of RNA metabolic process	Biological process	FALSE	FALSE	0	30		regulation of metabolic process,nucleic acid metabolic process,negative regulation of biological process,metabolic process,cellular nitrogen compound metabolic process,regulation of cellular metabolic process,organic cyclic compound metabolic process,cellular process,negative regulation of cellular metabolic process,organic substance metabolic process,cellular metabolic process,heterocycle metabo…	Any process that stops, prevents, or reduces the frequency, rate or extent of the chemical reactions and pathways involving RNA.
USP7_MATH-TRAF__Q93009_53_206	3.02e-08	2.5	GO:0010558	negative regulation of macromolecule biosynthetic process	Biological process	FALSE	FALSE	0	13		biological regulation,regulation of metabolic process,regulation of biosynthetic process,regulation of macromolecule metabolic process,negative regulation of biological process,biological_process,macromolecule metabolic process,organic substance metabolic process,metabolic process,regulation of biological process,negative regulation of macromolecule metabolic process,regulation of macromolecule b…	Any process that decreases the rate, frequency or extent of the chemical reactions and pathways resulting in the formation of a macromolecule, any molecule of high relative molecular mass, the structure of which essentially comprises the multiple repetition of units derived, actually or conceptually, from molecules of low relative molecular mass.
USP7_MATH-TRAF__Q93009_53_206	3.29e-08	2.5	GO:0045934	negative regulation of nucleobase-containing compound metabolic process	Biological process	FALSE	FALSE	0	25		regulation of metabolic process,negative regulation of biological process,metabolic process,cellular nitrogen compound metabolic process,regulation of cellular metabolic process,organic cyclic compound metabolic process,cellular process,negative regulation of cellular metabolic process,organic substance metabolic process,cellular metabolic process,heterocycle metabolic process,negative regulation…	Any cellular process that stops, prevents, or reduces the frequency, rate or extent of the chemical reactions and pathways involving nucleobases, nucleosides, nucleotides and nucleic acids.
USP7_MATH-TRAF__Q93009_53_206	6.65e-08	1.8	GO:0009889	regulation of biosynthetic process	Biological process	FALSE	TRUE	0	9		biological regulation,regulation of metabolic process,regulation of biosynthetic process,biological_process,metabolic process,regulation of biological process,regulation of cellular biosynthetic process,regulation of macromolecule biosynthetic process,regulation of carbohydrate biosynthetic process	Any process that modulates the frequency, rate or extent of the chemical reactions and pathways resulting in the formation of substances.
USP7_MATH-TRAF__Q93009_53_206	1.08e-07	2.5	GO:0031327	negative regulation of cellular biosynthetic process	Biological process	FALSE	FALSE	0	15		biological regulation,regulation of cellular metabolic process,cellular metabolic process,regulation of biosynthetic process,regulation of metabolic process,negative regulation of cellular process,negative regulation of biological process,cellular process,biological_process,negative regulation of cellular metabolic process,regulation of cellular process,metabolic process,regulation of biological …	Any process that stops, prevents, or reduces the frequency, rate or extent of the chemical reactions and pathways resulting in the formation of substances, carried out by individual cells.
USP7_MATH-TRAF__Q93009_53_206	1.7e-07	2.3	GO:0010557	positive regulation of macromolecule biosynthetic process	Biological process	FALSE	FALSE	0	13		biological regulation,regulation of metabolic process,regulation of biosynthetic process,regulation of macromolecule metabolic process,positive regulation of macromolecule metabolic process,positive regulation of biological process,biological_process,macromolecule metabolic process,organic substance metabolic process,metabolic process,regulation of biological process,regulation of macromolecule b…	Any process that increases the rate, frequency or extent of the chemical reactions and pathways resulting in the formation of a macromolecule, any molecule of high relative molecular mass, the structure of which essentially comprises the multiple repetition of units derived, actually or conceptually, from molecules of low relative molecular mass.
USP7_MATH-TRAF__Q93009_53_206	1.81e-07	2.1	GO:0010628	positive regulation of gene expression	Biological process	FALSE	FALSE	0	12		biological regulation,regulation of metabolic process,regulation of macromolecule metabolic process,positive regulation of macromolecule metabolic process,positive regulation of biological process,biological_process,macromolecule metabolic process,regulation of gene expression,organic substance metabolic process,metabolic process,regulation of biological process,positive regulation of metabolic p…	Any process that increases the frequency, rate or extent of gene expression. Gene expression is the process in which a gene's coding sequence is converted into a mature gene product or products (proteins or RNA). This includes the production of an RNA transcript as well as any processing to produce a mature RNA product or an mRNA or circRNA (for protein-coding genes) and the translation of that m…
USP7_MATH-TRAF__Q93009_53_206	1.81e-07	2.4	GO:0009890	negative regulation of biosynthetic process	Biological process	FALSE	FALSE	0	8		biological regulation,regulation of metabolic process,regulation of biosynthetic process,negative regulation of biological process,biological_process,metabolic process,regulation of biological process,negative regulation of metabolic process	Any process that stops, prevents, or reduces the rate of the chemical reactions and pathways resulting in the formation of substances.
USP7_MATH-TRAF__Q93009_53_206	2.51e-07	2.1	GO:0051172	negative regulation of nitrogen compound metabolic process	Biological process	FALSE	TRUE	0	11		biological regulation,regulation of metabolic process,negative regulation of nitrogen compound metabolic process,negative regulation of biological process,nitrogen compound metabolic process,negative regulation of protein metabolic process,biological_process,regulation of nitrogen compound metabolic process,metabolic process,regulation of biological process,negative regulation of metabolic process	Any process that stops, prevents, or reduces the frequency, rate or extent of the chemical reactions and pathways involving nitrogen or nitrogenous compounds.
USP7_MATH-TRAF__Q93009_53_206	2.71e-07	2.6	GO:0045944	positive regulation of transcription by RNA polymerase II	Biological process	FALSE	FALSE	0	40		regulation of metabolic process,regulation of biosynthetic process,nucleic acid metabolic process,regulation of gene expression,regulation of transcription, DNA-templated,metabolic process,regulation of macromolecule biosynthetic process,cellular nitrogen compound metabolic process,regulation of cellular metabolic process,organic cyclic compound metabolic process,positive regulation of cellular m…	Any process that activates or increases the frequency, rate or extent of transcription from an RNA polymerase II promoter.
USP7_MATH-TRAF__Q93009_53_206	5.87e-07	1.5	GO:0019222	regulation of metabolic process	Biological process	FALSE	TRUE	0	14		biological regulation,regulation of cellular metabolic process,regulation of metabolic process,regulation of biosynthetic process,positive regulation of metabolic process,regulation of macromolecule metabolic process,regulation of small molecule metabolic process,biological_process,regulation of nitrogen compound metabolic process,metabolic process,regulation of biological process,regulation of c…	Any process that modulates the frequency, rate or extent of the chemical reactions and pathways within a cell or an organism.
USP7_MATH-TRAF__Q93009_53_206	9.43e-07	2.2	GO:0031328	positive regulation of cellular biosynthetic process	Biological process	FALSE	FALSE	0	15		biological regulation,regulation of cellular metabolic process,cellular metabolic process,regulation of biosynthetic process,regulation of metabolic process,positive regulation of cellular metabolic process,positive regulation of cellular process,positive regulation of biological process,cellular process,biological_process,regulation of cellular process,metabolic process,regulation of biological …	Any process that activates or increases the frequency, rate or extent of the chemical reactions and pathways resulting in the formation of substances, carried out by individual cells.
USP7_MATH-TRAF__Q93009_53_206	1.08e-06	36.8	GO:0097692	histone H3-K4 monomethylation	Biological process	FALSE	FALSE	0	16		primary metabolic process,histone modification,cellular metabolic process,protein metabolic process,cellular protein metabolic process,cellular macromolecule metabolic process,cellular process,cellular protein modification process,nitrogen compound metabolic process,biological_process,macromolecule metabolic process,protein modification process,organic substance metabolic process,metabolic proces…	The modification of histone H3 by addition of one methyl group to lysine at position 4 of the histone.
USP7_MATH-TRAF__Q93009_53_206	1.17e-06	2	GO:0031324	negative regulation of cellular metabolic process	Biological process	FALSE	TRUE	0	15		biological regulation,regulation of cellular metabolic process,cellular metabolic process,regulation of metabolic process,negative regulation of cellular protein metabolic process,negative regulation of cellular process,negative regulation of biological process,cellular process,biological_process,negative regulation of cellular metabolic process,regulation of cellular process,metabolic process,re…	Any process that stops, prevents, or reduces the frequency, rate or extent of the chemical reactions and pathways by which individual cells transform chemical substances.
USP7_MATH-TRAF__Q93009_53_206	1.57e-06	2.1	GO:0009891	positive regulation of biosynthetic process	Biological process	FALSE	FALSE	0	8		biological regulation,regulation of metabolic process,regulation of biosynthetic process,positive regulation of biological process,biological_process,metabolic process,regulation of biological process,positive regulation of metabolic process	Any process that activates or increases the frequency, rate or extent of the chemical reactions and pathways resulting in the formation of substances.
USP7_MATH-TRAF__Q93009_53_206	2.25e-06	7.9	GO:0060964	regulation of gene silencing by miRNA	Biological process	FALSE	FALSE	0	12		biological regulation,regulation of metabolic process,regulation of macromolecule metabolic process,negative regulation of biological process,biological_process,macromolecule metabolic process,regulation of gene expression,organic substance metabolic process,metabolic process,regulation of biological process,negative regulation of macromolecule metabolic process,negative regulation of metabolic p…	Any process that modulates the rate, frequency, or extent of the downregulation of gene expression through the action of microRNAs (miRNAs), endogenous 21-24 nucleotide small RNAs processed from stem-loop RNA precursors (pre-miRNAs). Once incorporated into a RNA-induced silencing complex (RISC), miRNAs can downregulate gene expression by either of two posttranscriptional mechanisms: RNA (often mR…
USP7_MATH-TRAF__Q93009_53_206	2.57e-06	2.8	GO:0000122	negative regulation of transcription by RNA polymerase II	Biological process	FALSE	FALSE	0	39		regulation of metabolic process,regulation of biosynthetic process,nucleic acid metabolic process,negative regulation of biological process,regulation of gene expression,regulation of transcription, DNA-templated,metabolic process,regulation of macromolecule biosynthetic process,cellular nitrogen compound metabolic process,regulation of cellular metabolic process,organic cyclic compound metabolic…	Any process that stops, prevents, or reduces the frequency, rate or extent of transcription mediated by RNA polymerase II.
USP7_MATH-TRAF__Q93009_53_206	2.69e-06	7.7	GO:0060147	regulation of posttranscriptional gene silencing	Biological process	FALSE	FALSE	0	12		biological regulation,regulation of metabolic process,regulation of macromolecule metabolic process,negative regulation of biological process,biological_process,macromolecule metabolic process,regulation of gene expression,organic substance metabolic process,metabolic process,regulation of biological process,negative regulation of macromolecule metabolic process,negative regulation of metabolic p…	Any process that modulates the frequency, rate or extent of the inactivation of gene expression by a posttranscriptional mechanism.
USP7_MATH-TRAF__Q93009_53_206	2.93e-06	7.7	GO:0060966	regulation of gene silencing by RNA	Biological process	FALSE	FALSE	0	12		biological regulation,regulation of metabolic process,regulation of macromolecule metabolic process,negative regulation of biological process,biological_process,macromolecule metabolic process,regulation of gene expression,organic substance metabolic process,metabolic process,regulation of biological process,negative regulation of macromolecule metabolic process,negative regulation of metabolic p…	Any process that regulates the rate, frequency, or extent of gene silencing by RNA. Gene silencing by RNA is the process in which RNA molecules inactivate expression of target genes.
USP7_MATH-TRAF__Q93009_53_206	3.19e-06	1.9	GO:0010605	negative regulation of macromolecule metabolic process	Biological process	FALSE	TRUE	0	12		biological regulation,regulation of metabolic process,regulation of macromolecule metabolic process,negative regulation of biological process,negative regulation of protein metabolic process,biological_process,macromolecule metabolic process,organic substance metabolic process,metabolic process,regulation of biological process,negative regulation of macromolecule metabolic process,negative regula…	Any process that decreases the frequency, rate or extent of the chemical reactions and pathways involving macromolecules, any molecule of high relative molecular mass, the structure of which essentially comprises the multiple repetition of units derived, actually or conceptually, from molecules of low relative molecular mass.
USP7_MATH-TRAF__Q93009_53_206	3.53e-06	1.8	GO:0051173	positive regulation of nitrogen compound metabolic process	Biological process	FALSE	TRUE	0	11		biological regulation,regulation of metabolic process,positive regulation of nitrogen compound metabolic process,positive regulation of nucleobase-containing compound metabolic process,positive regulation of biological process,nitrogen compound metabolic process,biological_process,regulation of nitrogen compound metabolic process,metabolic process,regulation of biological process,positive regulat…	Any process that activates or increases the frequency, rate or extent of the chemical reactions and pathways involving nitrogen or nitrogenous compounds.
USP7_MATH-TRAF__Q93009_53_206	3.53e-06	10	GO:0016925	protein sumoylation	Biological process	FALSE	FALSE	0	17		primary metabolic process,cellular metabolic process,protein modification by small protein conjugation,protein metabolic process,cellular protein metabolic process,cellular macromolecule metabolic process,cellular process,cellular protein modification process,protein modification by small protein conjugation or removal,nitrogen compound metabolic process,biological_process,macromolecule metabolic…	The process in which a SUMO protein (small ubiquitin-related modifier) is conjugated to a target protein via an isopeptide bond between the carboxy-terminus of SUMO with an epsilon-amino group of a lysine residue of the target protein.
USP7_MATH-TRAF__Q93009_53_206	5.19e-06	2.8	GO:0018193	peptidyl-amino acid modification	Biological process	FALSE	FALSE	0	15		primary metabolic process,cellular metabolic process,protein metabolic process,cellular protein metabolic process,cellular macromolecule metabolic process,cellular process,cellular protein modification process,nitrogen compound metabolic process,biological_process,macromolecule metabolic process,protein modification process,organic substance metabolic process,metabolic process,macromolecule modif…	The alteration of an amino acid residue in a peptide.
USP7_MATH-TRAF__Q93009_53_206	8.03e-06	6.2	GO:0006405	RNA export from nucleus	Biological process	FALSE	FALSE	0	10		intracellular anatomical structure,cellular process,biological_process,cellular anatomical entity,anatomical entity,material anatomical entity,biological entity,cellular_component,cell,connected anatomical structure	The directed movement of RNA from the nucleus to the cytoplasm.
USP7_MATH-TRAF__Q93009_53_206	8.4e-06	13.4	GO:0006409	tRNA export from nucleus	Biological process	FALSE	FALSE	0	10		intracellular anatomical structure,cellular process,biological_process,cellular anatomical entity,anatomical entity,material anatomical entity,biological entity,cellular_component,cell,connected anatomical structure	The directed movement of tRNA from the nucleus to the cytoplasm.
USP7_MATH-TRAF__Q93009_53_206	9.17e-06	2	GO:0010629	negative regulation of gene expression	Biological process	FALSE	FALSE	0	12		biological regulation,regulation of metabolic process,regulation of macromolecule metabolic process,negative regulation of biological process,biological_process,macromolecule metabolic process,regulation of gene expression,organic substance metabolic process,metabolic process,regulation of biological process,negative regulation of macromolecule metabolic process,negative regulation of metabolic p…	Any process that decreases the frequency, rate or extent of gene expression. Gene expression is the process in which a gene's coding sequence is converted into a mature gene product or products (proteins or RNA). This includes the production of an RNA transcript as well as any processing to produce a mature RNA product or an mRNA or circRNA (for protein-coding genes) and the translation of that m…
USP7_MATH-TRAF__Q93009_53_206	9.71e-06	0.1	GO:0044281	small molecule metabolic process	Biological process	FALSE	FALSE	0	3		metabolic process,regulation of small molecule metabolic process,biological_process	The chemical reactions and pathways involving small molecules, any low molecular weight, monomeric, non-encoded molecule.
USP7_MATH-TRAF__Q93009_53_206	9.71e-06	1.7	GO:0010604	positive regulation of macromolecule metabolic process	Biological process	FALSE	TRUE	0	12		biological regulation,regulation of metabolic process,regulation of macromolecule metabolic process,positive regulation of macromolecule metabolic process,positive regulation of biological process,biological_process,macromolecule metabolic process,positive regulation of DNA metabolic process,organic substance metabolic process,metabolic process,regulation of biological process,positive regulation…	Any process that increases the frequency, rate or extent of the chemical reactions and pathways involving macromolecules, any molecule of high relative molecular mass, the structure of which essentially comprises the multiple repetition of units derived, actually or conceptually, from molecules of low relative molecular mass.
USP7_MATH-TRAF__Q93009_53_206	9.71e-06	13	GO:0051568	histone H3-K4 methylation	Biological process	FALSE	FALSE	0	16		primary metabolic process,histone modification,cellular metabolic process,protein metabolic process,cellular protein metabolic process,cellular macromolecule metabolic process,cellular process,cellular protein modification process,nitrogen compound metabolic process,biological_process,macromolecule metabolic process,protein modification process,organic substance metabolic process,metabolic proces…	The modification of histone H3 by addition of one or more methyl groups to lysine at position 4 of the histone.
USP7_MATH-TRAF__Q93009_53_206	9.8e-06	5.1	GO:0050658	RNA transport	Biological process	FALSE	FALSE	0	1		biological_process	The directed movement of RNA, ribonucleic acids, into, out of or within a cell, or between cells, by means of some agent such as a transporter or pore.
USP7_MATH-TRAF__Q93009_53_206	9.8e-06	5.1	GO:0050657	nucleic acid transport	Biological process	FALSE	FALSE	0	1		biological_process	The directed movement of nucleic acids, single or double-stranded polynucleotides involved in the storage, transmission and transfer of genetic information, into, out of or within a cell, or between cells, by means of some agent such as a transporter or pore.
USP7_MATH-TRAF__Q93009_53_206	1.1e-05	5	GO:0051236	establishment of RNA localization	Biological process	FALSE	FALSE	0	1		biological_process	The directed movement of RNA to a specific location.
USP7_MATH-TRAF__Q93009_53_206	1.18e-05	6.5	GO:0060968	regulation of gene silencing	Biological process	FALSE	FALSE	0	12		biological regulation,regulation of metabolic process,regulation of macromolecule metabolic process,negative regulation of biological process,biological_process,macromolecule metabolic process,regulation of gene expression,organic substance metabolic process,metabolic process,regulation of biological process,negative regulation of macromolecule metabolic process,negative regulation of metabolic p…	Any process that modulates the rate, frequency, or extent of gene silencing, the transcriptional or post-transcriptional process carried out at the cellular level that results in long-term gene inactivation.
USP7_MATH-TRAF__Q93009_53_206	1.23e-05	1.5	GO:0016043	cellular component organization	Biological process	FALSE	FALSE	0	3		cellular process,regulation of cellular component organization,biological_process	A process that results in the assembly, arrangement of constituent parts, or disassembly of a cellular component.
USP7_MATH-TRAF__Q93009_53_206	1.31e-05	9.9	GO:0075733	intracellular transport of virus	Biological process	FALSE	FALSE	0	5		biological_process,cellular anatomical entity,anatomical entity,biological entity,cellular_component	The directed movement of a virus, or part of a virus, within the host cell.
USP7_MATH-TRAF__Q93009_53_206	1.31e-05	12.3	GO:0051031	tRNA transport	Biological process	FALSE	FALSE	0	1		biological_process	The directed movement of tRNA, transfer ribonucleic acid, into, out of or within a cell, or between cells, by means of some agent such as a transporter or pore.
USP7_MATH-TRAF__Q93009_53_206	1.34e-05	36.8	GO:0044648	histone H3-K4 dimethylation	Biological process	FALSE	FALSE	0	16		primary metabolic process,histone modification,cellular metabolic process,protein metabolic process,cellular protein metabolic process,cellular macromolecule metabolic process,cellular process,cellular protein modification process,nitrogen compound metabolic process,biological_process,macromolecule metabolic process,protein modification process,organic substance metabolic process,metabolic proces…	The modification of histone H3 by addition of two methyl groups to lysine at position 4 of the histone.
USP7_MATH-TRAF__Q93009_53_206	1.35e-05	1.8	GO:0009892	negative regulation of metabolic process	Biological process	FALSE	TRUE	0	11		biological regulation,regulation of metabolic process,negative regulation of nitrogen compound metabolic process,negative regulation of biological process,negative regulation of catabolic process,biological_process,negative regulation of cellular metabolic process,metabolic process,regulation of biological process,negative regulation of macromolecule metabolic process,negative regulation of metab…	Any process that stops, prevents, or reduces the frequency, rate or extent of the chemical reactions and pathways within a cell or an organism.
USP7_MATH-TRAF__Q93009_53_206	1.52e-05	11.9	GO:0097064	ncRNA export from nucleus	Biological process	FALSE	FALSE	0	10		intracellular anatomical structure,cellular process,biological_process,cellular anatomical entity,anatomical entity,material anatomical entity,biological entity,cellular_component,cell,connected anatomical structure	The directed movement of a non-coding RNA transcript (ncRNA) from the nucleus to the cytoplasm.
USP7_MATH-TRAF__Q93009_53_206	1.79e-05	1.5	GO:0071840	cellular component organization or biogenesis	Biological process	FALSE	FALSE	0	2		cellular process,biological_process	A process that results in the biosynthesis of constituent macromolecules, assembly, arrangement of constituent parts, or disassembly of a cellular component.
USP7_MATH-TRAF__Q93009_53_206	2.07e-05	5.5	GO:0051028	mRNA transport	Biological process	FALSE	FALSE	0	1		biological_process	The directed movement of mRNA, messenger ribonucleic acid, into, out of or within a cell, or between cells, by means of some agent such as a transporter or pore.
USP7_MATH-TRAF__Q93009_53_206	2.07e-05	21	GO:0006999	nuclear pore organization	Biological process	FALSE	FALSE	0	2		cellular process,biological_process	A process that is carried out at the cellular level which results in the assembly, arrangement of constituent parts, or disassembly of the nuclear pore.
USP7_MATH-TRAF__Q93009_53_206	2.83e-05	1.5	GO:0048522	positive regulation of cellular process	Biological process	FALSE	TRUE	0	8		biological regulation,positive regulation of cellular metabolic process,positive regulation of cellular process,positive regulation of biological process,cellular process,biological_process,regulation of cellular process,regulation of biological process	Any process that activates or increases the frequency, rate or extent of a cellular process, any of those that are carried out at the cellular level, but are not necessarily restricted to a single cell. For example, cell communication occurs among more than one cell, but occurs at the cellular level.
USP7_MATH-TRAF__Q93009_53_206	3.14e-05	8.7	GO:0046794	transport of virus	Biological process	FALSE	FALSE	0	1		biological_process	The directed movement of a virus, or part of a virus, into, out of, or within a host cell.
USP7_MATH-TRAF__Q93009_53_206	3.96e-05	8.4	GO:1902579	multi-organism localization	Biological process	FALSE	FALSE	0	1		biological_process	A localization which involves another organism.
USP7_MATH-TRAF__Q93009_53_206	3.96e-05	8.4	GO:0044766	multi-organism transport	Biological process	FALSE	FALSE	0	1		biological_process	The directed movement of substances (such as macromolecules, small molecules, ions) into, out of or within a cell, or between cells, or within a multicellular organism by means of some agent such as a transporter or pore, involving more than one organism.
USP7_MATH-TRAF__Q93009_53_206	4.73e-05	6.2	GO:0006406	mRNA export from nucleus	Biological process	FALSE	FALSE	0	13		intracellular anatomical structure,cellular process,biological_process,macromolecule metabolic process,cellular anatomical entity,anatomical entity,material anatomical entity,organic substance metabolic process,biological entity,cellular_component,metabolic process,cell,connected anatomical structure	The directed movement of mRNA from the nucleus to the cytoplasm.
USP7_MATH-TRAF__Q93009_53_206	4.89e-05	1.7	GO:0031325	positive regulation of cellular metabolic process	Biological process	FALSE	TRUE	0	14		biological regulation,regulation of cellular metabolic process,cellular metabolic process,regulation of metabolic process,positive regulation of cellular metabolic process,positive regulation of cellular process,positive regulation of nucleobase-containing compound metabolic process,positive regulation of biological process,cellular process,biological_process,regulation of cellular process,metabo…	Any process that activates or increases the frequency, rate or extent of the chemical reactions and pathways by which individual cells transform chemical substances.
USP7_MATH-TRAF__Q93009_53_206	4.89e-05	5	GO:0051168	nuclear export	Biological process	FALSE	FALSE	0	10		intracellular anatomical structure,cellular process,biological_process,cellular anatomical entity,anatomical entity,material anatomical entity,biological entity,cellular_component,cell,connected anatomical structure	The directed movement of substances out of the nucleus.
USP7_MATH-TRAF__Q93009_53_206	5.42e-05	49	GO:0060379	cardiac muscle cell myoblast differentiation	Biological process	FALSE	FALSE	0	2		cellular process,biological_process	The process in which a relatively unspecialized cell acquires specialized features of a cardiac myoblast. A cardiac myoblast is a precursor cell that has been committed to a cardiac muscle cell fate but retains the ability to divide and proliferate throughout life.
USP7_MATH-TRAF__Q93009_53_206	5.42e-05	49	GO:2001038	regulation of cellular response to drug	Biological process	FALSE	FALSE	0	8		biological regulation,response to stimulus,cellular process,biological_process,regulation of cellular process,regulation of biological process,cellular response to stimulus,regulation of response to stimulus	Any process that modulates the frequency, rate or extent of cellular response to drug.
USP7_MATH-TRAF__Q93009_53_206	5.42e-05	49	GO:0032240	negative regulation of nucleobase-containing compound transport	Biological process	FALSE	FALSE	0	6		biological regulation,negative regulation of biological process,biological_process,regulation of transport,regulation of localization,regulation of biological process	Any process that stops, prevents, or reduces the frequency, rate or extent of the directed movement of nucleobases, nucleosides, nucleotides and nucleic acids, into, out of or within a cell, or between cells, by means of some agent such as a transporter or pore.
USP7_MATH-TRAF__Q93009_53_206	5.54e-05	2.7	GO:0006325	chromatin organization	Biological process	FALSE	FALSE	0	2		cellular process,biological_process	Any process that results in the specification, formation or maintenance of the physical structure of eukaryotic chromatin.
USP7_MATH-TRAF__Q93009_53_206	5.59e-05	4.2	GO:0015931	nucleobase-containing compound transport	Biological process	FALSE	FALSE	0	1		biological_process	The directed movement of nucleobases, nucleosides, nucleotides and nucleic acids, into, out of or within a cell, or between cells, by means of some agent such as a transporter or pore.
USP7_MATH-TRAF__Q93009_53_206	6.9e-05	1.7	GO:0006464	cellular protein modification process	Biological process	FALSE	TRUE	0	17		primary metabolic process,histone modification,cellular metabolic process,protein metabolic process,cellular protein metabolic process,cellular macromolecule metabolic process,cellular process,cellular protein modification process,protein modification by small protein conjugation or removal,nitrogen compound metabolic process,biological_process,macromolecule metabolic process,protein modification…	The covalent alteration of one or more amino acids occurring in proteins, peptides and nascent polypeptides (co-translational, post-translational modifications) occurring at the level of an individual cell. Includes the modification of charged tRNAs that are destined to occur in a protein (pre-translation modification).
USP7_MATH-TRAF__Q93009_53_206	6.9e-05	1.7	GO:0036211	protein modification process	Biological process	FALSE	TRUE	0	11		primary metabolic process,protein metabolic process,cellular protein modification process,nitrogen compound metabolic process,biological_process,macromolecule metabolic process,protein modification process,organic substance metabolic process,metabolic process,macromolecule modification,organonitrogen compound metabolic process	The covalent alteration of one or more amino acids occurring in proteins, peptides and nascent polypeptides (co-translational, post-translational modifications). Includes the modification of charged tRNAs that are destined to occur in a protein (pre-translation modification).
USP7_MATH-TRAF__Q93009_53_206	7.74e-05	1.6	GO:0009893	positive regulation of metabolic process	Biological process	FALSE	TRUE	0	10		biological regulation,regulation of metabolic process,positive regulation of cellular metabolic process,positive regulation of nitrogen compound metabolic process,positive regulation of macromolecule metabolic process,positive regulation of biological process,biological_process,metabolic process,regulation of biological process,positive regulation of metabolic process	Any process that activates or increases the frequency, rate or extent of the chemical reactions and pathways within a cell or an organism.
YAP1_WW_1_P46937_169_207	1.57e-10	3.1	GO:0045893	positive regulation of transcription, DNA-templated	Biological process	TRUE	TRUE	3	36	transcription coactivator activity,positive regulation of transcription, DNA-templated,positive regulation of transcription by RNA polymerase II	positive regulation of nucleic acid-templated transcription,regulation of metabolic process,regulation of biosynthetic process,positive regulation of cellular biosynthetic process,positive regulation of RNA biosynthetic process,positive regulation of transcription by RNA polymerase II,regulation of gene expression,regulation of transcription, DNA-templated,regulation of macromolecule biosynthetic…	Any process that activates or increases the frequency, rate or extent of cellular DNA-templated transcription.
YAP1_WW_1_P46937_169_207	1.57e-10	3.1	GO:1902680	positive regulation of RNA biosynthetic process	Biological process	FALSE	TRUE	0	29		positive regulation of nucleic acid-templated transcription,regulation of metabolic process,regulation of biosynthetic process,positive regulation of cellular biosynthetic process,positive regulation of RNA biosynthetic process,regulation of macromolecule biosynthetic process,regulation of cellular metabolic process,positive regulation of cellular metabolic process,positive regulation of macromol…	Any process that activates or increases the frequency, rate or extent of RNA biosynthetic process.
YAP1_WW_1_P46937_169_207	1.57e-10	3.1	GO:1903508	positive regulation of nucleic acid-templated transcription	Biological process	FALSE	TRUE	1	31	positive regulation of transcription, DNA-templated	positive regulation of nucleic acid-templated transcription,regulation of metabolic process,regulation of biosynthetic process,positive regulation of cellular biosynthetic process,positive regulation of RNA biosynthetic process,regulation of macromolecule biosynthetic process,regulation of cellular metabolic process,positive regulation of cellular metabolic process,positive regulation of macromol…	Any process that activates or increases the frequency, rate or extent of nucleic acid-templated transcription.
YAP1_WW_1_P46937_169_207	1.57e-10	3.5	GO:0045944	positive regulation of transcription by RNA polymerase II	Biological process	TRUE	TRUE	2	36	positive regulation of transcription, DNA-templated,positive regulation of transcription by RNA polymerase II	positive regulation of nucleic acid-templated transcription,regulation of metabolic process,regulation of biosynthetic process,positive regulation of cellular biosynthetic process,positive regulation of RNA biosynthetic process,positive regulation of transcription by RNA polymerase II,regulation of gene expression,regulation of transcription, DNA-templated,regulation of macromolecule biosynthetic…	Any process that activates or increases the frequency, rate or extent of transcription from an RNA polymerase II promoter.
YAP1_WW_1_P46937_169_207	1.17e-09	3	GO:0051254	positive regulation of RNA metabolic process	Biological process	FALSE	TRUE	0	21		regulation of metabolic process,positive regulation of RNA biosynthetic process,regulation of cellular metabolic process,positive regulation of cellular metabolic process,positive regulation of macromolecule metabolic process,cellular process,regulation of macromolecule metabolic process,positive regulation of cellular process,regulation of RNA metabolic process,positive regulation of biological …	Any process that activates or increases the frequency, rate or extent of the chemical reactions and pathways involving RNA.
YAP1_WW_1_P46937_169_207	2.99e-09	2.8	GO:0045935	positive regulation of nucleobase-containing compound metabolic process	Biological process	FALSE	TRUE	0	17		regulation of cellular metabolic process,biological regulation,regulation of metabolic process,positive regulation of cellular metabolic process,positive regulation of nitrogen compound metabolic process,positive regulation of cellular process,positive regulation of nucleobase-containing compound metabolic process,positive regulation of biological process,cellular process,biological_process,regul…	Any cellular process that activates or increases the frequency, rate or extent of the chemical reactions and pathways involving nucleobases, nucleosides, nucleotides and nucleic acids.
YAP1_WW_1_P46937_169_207	1.21e-08	2.7	GO:0010557	positive regulation of macromolecule biosynthetic process	Biological process	FALSE	TRUE	0	13		biological regulation,regulation of metabolic process,regulation of biosynthetic process,positive regulation of RNA biosynthetic process,regulation of macromolecule metabolic process,positive regulation of macromolecule metabolic process,positive regulation of macromolecule biosynthetic process,positive regulation of biological process,biological_process,positive regulation of biosynthetic proces…	Any process that increases the rate, frequency or extent of the chemical reactions and pathways resulting in the formation of a macromolecule, any molecule of high relative molecular mass, the structure of which essentially comprises the multiple repetition of units derived, actually or conceptually, from molecules of low relative molecular mass.
YAP1_WW_1_P46937_169_207	4.57e-08	2.3	GO:0006357	regulation of transcription by RNA polymerase II	Biological process	FALSE	TRUE	2	23	negative regulation of transcription by RNA polymerase II,positive regulation of transcription by RNA polymerase II	regulation of metabolic process,regulation of biosynthetic process,positive regulation of transcription by RNA polymerase II,regulation of gene expression,regulation of transcription, DNA-templated,regulation of macromolecule biosynthetic process,regulation of cellular metabolic process,cellular process,regulation of nucleic acid-templated transcription,regulation of transcription by RNA polymera…	Any process that modulates the frequency, rate or extent of transcription mediated by RNA polymerase II.
YAP1_WW_1_P46937_169_207	5.41e-08	2.6	GO:0031328	positive regulation of cellular biosynthetic process	Biological process	FALSE	TRUE	0	16		regulation of cellular metabolic process,biological regulation,regulation of metabolic process,positive regulation of cellular metabolic process,regulation of biosynthetic process,positive regulation of RNA biosynthetic process,positive regulation of cellular biosynthetic process,positive regulation of cellular process,positive regulation of biological process,cellular process,biological_process,…	Any process that activates or increases the frequency, rate or extent of the chemical reactions and pathways resulting in the formation of substances, carried out by individual cells.
YAP1_WW_1_P46937_169_207	8.05e-08	2.5	GO:0009891	positive regulation of biosynthetic process	Biological process	FALSE	TRUE	0	10		biological regulation,regulation of metabolic process,regulation of biosynthetic process,positive regulation of cellular biosynthetic process,positive regulation of macromolecule biosynthetic process,positive regulation of biological process,biological_process,positive regulation of biosynthetic process,regulation of biological process,positive regulation of metabolic process	Any process that activates or increases the frequency, rate or extent of the chemical reactions and pathways resulting in the formation of substances.
YAP1_WW_1_P46937_169_207	1.37e-06	2	GO:0051173	positive regulation of nitrogen compound metabolic process	Biological process	FALSE	TRUE	0	9		biological regulation,regulation of metabolic process,positive regulation of nitrogen compound metabolic process,positive regulation of nucleobase-containing compound metabolic process,positive regulation of biological process,biological_process,regulation of nitrogen compound metabolic process,regulation of biological process,positive regulation of metabolic process	Any process that activates or increases the frequency, rate or extent of the chemical reactions and pathways involving nitrogen or nitrogenous compounds.
YAP1_WW_1_P46937_169_207	1.71e-06	2.2	GO:0010628	positive regulation of gene expression	Biological process	TRUE	TRUE	1	10	positive regulation of gene expression	biological regulation,regulation of metabolic process,regulation of macromolecule metabolic process,positive regulation of gene expression,positive regulation of macromolecule metabolic process,positive regulation of biological process,biological_process,regulation of gene expression,regulation of biological process,positive regulation of metabolic process	Any process that increases the frequency, rate or extent of gene expression. Gene expression is the process in which a gene's coding sequence is converted into a mature gene product or products (proteins or RNA). This includes the production of an RNA transcript as well as any processing to produce a mature RNA product or an mRNA or circRNA (for protein-coding genes) and the translation of that m…
YAP1_WW_1_P46937_169_207	4.43e-06	1.9	GO:0051252	regulation of RNA metabolic process	Biological process	FALSE	TRUE	0	15		regulation of cellular metabolic process,biological regulation,regulation of metabolic process,regulation of macromolecule metabolic process,regulation of RNA metabolic process,cellular process,negative regulation of RNA metabolic process,biological_process,regulation of cellular process,regulation of nitrogen compound metabolic process,regulation of biological process,regulation of nucleobase-co…	Any process that modulates the frequency, rate or extent of the chemical reactions and pathways involving RNA.
YAP1_WW_1_P46937_169_207	4.43e-06	13.2	GO:1902893	regulation of pri-miRNA transcription by RNA polymerase II	Biological process	FALSE	FALSE	0	21		regulation of metabolic process,regulation of biosynthetic process,regulation of gene expression,regulation of transcription, DNA-templated,regulation of macromolecule biosynthetic process,regulation of cellular metabolic process,cellular process,regulation of nucleic acid-templated transcription,regulation of transcription by RNA polymerase II,regulation of cellular biosynthetic process,regulati…	Any process that modulates the frequency, rate or extent of pri-miRNA transcription mediated by RNA polymerase II.
YAP1_WW_1_P46937_169_207	5.35e-06	1.9	GO:0006355	regulation of transcription, DNA-templated	Biological process	FALSE	TRUE	1	24	positive regulation of transcription, DNA-templated	regulation of metabolic process,regulation of biosynthetic process,regulation of gene expression,regulation of transcription, DNA-templated,regulation of macromolecule biosynthetic process,regulation of cellular metabolic process,negative regulation of transcription, DNA-templated,cellular process,transcription regulator activity,regulation of nucleic acid-templated transcription,regulation of tr…	Any process that modulates the frequency, rate or extent of cellular DNA-templated transcription.
YAP1_WW_1_P46937_169_207	5.45e-06	1.9	GO:2001141	regulation of RNA biosynthetic process	Biological process	FALSE	TRUE	0	19		regulation of metabolic process,regulation of biosynthetic process,positive regulation of RNA biosynthetic process,regulation of macromolecule biosynthetic process,regulation of cellular metabolic process,negative regulation of RNA biosynthetic process,cellular process,regulation of nucleic acid-templated transcription,regulation of cellular biosynthetic process,regulation of macromolecule metabo…	Any process that modulates the frequency, rate or extent of RNA biosynthetic process.
YAP1_WW_1_P46937_169_207	5.45e-06	1.9	GO:1903506	regulation of nucleic acid-templated transcription	Biological process	FALSE	TRUE	0	20		positive regulation of nucleic acid-templated transcription,regulation of metabolic process,regulation of biosynthetic process,regulation of transcription, DNA-templated,regulation of macromolecule biosynthetic process,regulation of cellular metabolic process,negative regulation of nucleic acid-templated transcription,cellular process,regulation of nucleic acid-templated transcription,regulation …	Any process that modulates the frequency, rate or extent of nucleic acid-templated transcription.
YAP1_WW_1_P46937_169_207	5.76e-06	1.9	GO:0010604	positive regulation of macromolecule metabolic process	Biological process	FALSE	TRUE	1	11	positive regulation of gene expression	biological regulation,regulation of metabolic process,regulation of macromolecule metabolic process,positive regulation of gene expression,positive regulation of macromolecule metabolic process,positive regulation of macromolecule biosynthetic process,positive regulation of biological process,biological_process,regulation of biological process,positive regulation of metabolic process,positive reg…	Any process that increases the frequency, rate or extent of the chemical reactions and pathways involving macromolecules, any molecule of high relative molecular mass, the structure of which essentially comprises the multiple repetition of units derived, actually or conceptually, from molecules of low relative molecular mass.
YAP1_WW_1_P46937_169_207	7.98e-06	1.9	GO:0031325	positive regulation of cellular metabolic process	Biological process	FALSE	TRUE	0	13		regulation of cellular metabolic process,biological regulation,regulation of metabolic process,positive regulation of cellular metabolic process,positive regulation of cellular biosynthetic process,positive regulation of cellular process,positive regulation of nucleobase-containing compound metabolic process,positive regulation of biological process,cellular process,biological_process,regulation …	Any process that activates or increases the frequency, rate or extent of the chemical reactions and pathways by which individual cells transform chemical substances.
YAP1_WW_1_P46937_169_207	8.42e-06	14.8	GO:1902895	positive regulation of pri-miRNA transcription by RNA polymerase II	Biological process	FALSE	FALSE	2	36	positive regulation of transcription, DNA-templated,positive regulation of transcription by RNA polymerase II	positive regulation of nucleic acid-templated transcription,regulation of metabolic process,regulation of biosynthetic process,positive regulation of cellular biosynthetic process,positive regulation of RNA biosynthetic process,positive regulation of transcription by RNA polymerase II,regulation of gene expression,regulation of transcription, DNA-templated,regulation of macromolecule biosynthetic…	Any process that activates or increases the frequency, rate or extent of pri-miRNA transcription mediated by RNA polymerase II.
YAP1_WW_1_P46937_169_207	9.48e-06	1.8	GO:0019219	regulation of nucleobase-containing compound metabolic process	Biological process	FALSE	TRUE	0	13		regulation of cellular metabolic process,biological regulation,regulation of metabolic process,positive regulation of nucleobase-containing compound metabolic process,regulation of RNA metabolic process,cellular process,negative regulation of nucleobase-containing compound metabolic process,biological_process,regulation of cellular process,regulation of nitrogen compound metabolic process,regulat…	Any cellular process that modulates the frequency, rate or extent of the chemical reactions and pathways involving nucleobases, nucleosides, nucleotides and nucleic acids.
YAP1_WW_1_P46937_169_207	1.52e-05	1.6	GO:0032502	developmental process	Biological process	FALSE	TRUE	0	11		regulation of developmental process,maintenance of cell number,developmental growth,anatomical structure formation involved in morphogenesis,anatomical structure development,anatomical structure morphogenesis,positive regulation of developmental process,biological_process,developmental process,cellular developmental process,negative regulation of developmental process	A biological process whose specific outcome is the progression of an integrated living unit: an anatomical structure (which may be a subcellular structure, cell, tissue, or organ), or organism over time from an initial condition to a later condition.
YAP1_WW_1_P46937_169_207	2.09e-05	16.9	GO:0019228	neuronal action potential	Biological process	FALSE	FALSE	0	14		signaling,biological regulation,native cell,multicellular organismal process,system process,cellular process,regulation of biological quality,biological_process,anatomical entity,cell communication,material anatomical entity,biological entity,cell,connected anatomical structure	An action potential that occurs in a neuron.
YAP1_WW_1_P46937_169_207	3.62e-05	1.8	GO:2000112	regulation of cellular macromolecule biosynthetic process	Biological process	FALSE	TRUE	0	14		regulation of cellular metabolic process,biological regulation,regulation of metabolic process,regulation of biosynthetic process,regulation of macromolecule metabolic process,cellular process,biological_process,negative regulation of cellular macromolecule biosynthetic process,regulation of cellular process,regulation of transcription, DNA-templated,regulation of cellular macromolecule biosynthe…	Any process that modulates the frequency, rate or extent of cellular macromolecule biosynthetic process.
YAP1_WW_1_P46937_169_207	3.62e-05	1.8	GO:0009893	positive regulation of metabolic process	Biological process	FALSE	TRUE	0	10		biological regulation,regulation of metabolic process,positive regulation of cellular metabolic process,positive regulation of nitrogen compound metabolic process,positive regulation of macromolecule metabolic process,positive regulation of biological process,biological_process,positive regulation of biosynthetic process,regulation of biological process,positive regulation of metabolic process	Any process that activates or increases the frequency, rate or extent of the chemical reactions and pathways within a cell or an organism.
YAP1_WW_1_P46937_169_207	4.51e-05	1.7	GO:0010556	regulation of macromolecule biosynthetic process	Biological process	FALSE	TRUE	0	11		biological regulation,regulation of metabolic process,regulation of biosynthetic process,regulation of macromolecule metabolic process,positive regulation of macromolecule biosynthetic process,biological_process,negative regulation of macromolecule biosynthetic process,regulation of cellular macromolecule biosynthetic process,regulation of biological process,regulation of macromolecule biosynthet…	Any process that modulates the rate, frequency or extent of the chemical reactions and pathways resulting in the formation of a macromolecule, any molecule of high relative molecular mass, the structure of which essentially comprises the multiple repetition of units derived, actually or conceptually, from molecules of low relative molecular mass.
YAP1_WW_1_P46937_169_207	4.51e-05	65.5	GO:0061789	dense core granule priming	Biological process	FALSE	FALSE	1	8	protein-containing complex assembly	cellular component organization,cellular component biogenesis,cellular process,cellular component assembly,cellular component organization or biogenesis,biological_process,protein-containing complex assembly,protein-containing complex subunit organization	A process that converts unprimed dense core granules (DCVs) to a pool of primed vesicles that are capable of fusing with the plasma membrane (fusion-competent) and thereby releasing their contents. Priming typically occurs after docking.
YAP1_WW_1_P46937_169_207	4.51e-05	65.5	GO:0098942	retrograde trans-synaptic signaling by trans-synaptic protein complex	Biological process	FALSE	FALSE	0	8		signaling,cellular process,biological_process,cellular anatomical entity,anatomical entity,cell communication,biological entity,cellular_component	Cell-cell signaling from postsynapse to presynapse, across the synaptic cleft, mediated by trans-synaptic protein complex.
YAP1_WW_1_P46937_169_207	4.57e-05	1.6	GO:0051171	regulation of nitrogen compound metabolic process	Biological process	FALSE	TRUE	0	8		biological regulation,regulation of metabolic process,positive regulation of nitrogen compound metabolic process,negative regulation of nitrogen compound metabolic process,biological_process,regulation of nitrogen compound metabolic process,regulation of biological process,regulation of nucleobase-containing compound metabolic process	Any process that modulates the frequency, rate or extent of the chemical reactions and pathways involving nitrogen or nitrogenous compounds.
YAP1_WW_1_P46937_169_207	4.88e-05	10.9	GO:0009880	embryonic pattern specification	Biological process	FALSE	FALSE	0	6		multicellular organismal process,anatomical structure development,biological_process,embryo development,multicellular organism development,developmental process	The process that results in the patterns of cell differentiation that will arise in an embryo.
YAP1_WW_1_P46937_169_207	4.98e-05	32.8	GO:2000288	positive regulation of myoblast proliferation	Biological process	FALSE	FALSE	1	10	cell population proliferation	biological regulation,regulation of cell population proliferation,positive regulation of cellular process,cellular process,positive regulation of biological process,biological_process,regulation of cellular process,regulation of biological process,positive regulation of cell population proliferation,cell population proliferation	Any process that activates or increases the frequency, rate or extent of myoblast proliferation.
YAP1_WW_1_P46937_169_207	7.99e-05	29.5	GO:0030033	microvillus assembly	Biological process	FALSE	FALSE	0	6		cellular component organization,cellular component biogenesis,cellular process,cellular component organization or biogenesis,biological_process,cellular component assembly	Formation of a microvillus, a thin cylindrical membrane-covered projection on the surface of a cell.
YAP1_WW_1_P46937_169_207	8.7e-05	1.8	GO:0048856	anatomical structure development	Biological process	FALSE	TRUE	0	13		blood vessel development,tube development,blastocyst development,animal organ development,anatomical structure development,anatomical structure morphogenesis,cell development,biological_process,regeneration,tissue development,multicellular organism development,system development,developmental process	The biological process whose specific outcome is the progression of an anatomical structure from an initial condition to its mature state. This process begins with the formation of the structure and ends with the mature structure, whatever form that may be including its natural destruction. An anatomical structure is any biological entity that occupies space and is distinguished from its surround…
YES1_SH3__P07947_90_152	6.59e-05	148.8	GO:0038007	netrin-activated signaling pathway	Biological process	FALSE	FALSE	0	11		signaling,biological regulation,response to stimulus,cellular process,biological_process,cell surface receptor signaling pathway,cell communication,regulation of cellular process,signal transduction,regulation of biological process,cellular response to stimulus	A series of molecular events initiated by the binding of a netrin protein to a receptor on the surface of the target cell, and ending with regulation of a downstream cellular process, e.g. transcription. Netrins can act as chemoattractant signals for some cells and chemorepellent signals for others. Netrins also have roles outside of cell and axon guidance.
YES1_SH3__P07947_90_152	7.36e-05	7.9	GO:0007015	actin filament organization	Biological process	FALSE	FALSE	0	2		cellular process,biological_process	A process that is carried out at the cellular level which results in the assembly, arrangement of constituent parts, or disassembly of cytoskeletal structures comprising actin filaments. Includes processes that control the spatial distribution of actin filaments, such as organizing filaments into meshworks, bundles, or other structures, as by cross-linking.
YES1_SH3__P07947_90_152	8.76e-05	111.6	GO:0021891	olfactory bulb interneuron development	Biological process	FALSE	FALSE	1	6	cell differentiation	multicellular organismal process,cellular process,biological_process,developmental process,cellular developmental process,cell differentiation	The process whose specific outcome is the progression of an interneuron residing in the olfactory bulb, from its initial commitment, to the fully functional differentiated cell.

## Sheet: EV datase 7d Molecular function
EV Dataset 7.
bait	pval	enrichment	id	name	go_term_type	in_bait_go_terms	in_bait_go_terms_including_bait_ancestors	in_bait_go_terms_including_term_ancestors	in_bait_go_terms_including_term_ancestors_bait_ancestors	in_bait_go_terms_including_term_ancestors_terms	in_bait_go_terms_including_term_ancestors_bait_ancestors_terms	description
ANKRA2_Ank__Q9H9E1_142_313	4.16e-06	183.3	GO:0031078	histone deacetylase activity (H3-K14 specific)	Molecular function	FALSE	FALSE	0	2		biological_process,molecular_function	Catalysis of the reaction: histone H3 N6-acetyl-L-lysine (position 14) + H2O = histone H3 L-lysine (position 14) + acetate. This reaction represents the removal of an acetyl group from lysine at position 14 of the histone H3 protein.
ANKRA2_Ank__Q9H9E1_142_313	4.16e-06	183.3	GO:0032041	NAD-dependent histone deacetylase activity (H3-K14 specific)	Molecular function	FALSE	FALSE	0	2		biological_process,molecular_function	Catalysis of the reaction: histone H3 N6-acetyl-L-lysine (position 14) + H2O = histone H3 L-lysine (position 14) + acetate. This reaction requires the presence of NAD, and represents the removal of an acetyl group from lysine at position 14 of the histone H3 protein.
ANKRA2_Ank__Q9H9E1_142_313	1.1e-05	103.1	GO:0004407	histone deacetylase activity	Molecular function	FALSE	FALSE	0	2		biological_process,molecular_function	Catalysis of the reaction: histone N6-acetyl-L-lysine + H2O = histone L-lysine + acetate. This reaction represents the removal of an acetyl group from a histone, a class of proteins complexed to DNA in chromatin and chromosomes.
ANKRA2_Ank__Q9H9E1_142_313	1.1e-05	110	GO:0034979	NAD-dependent protein deacetylase activity	Molecular function	FALSE	FALSE	0	2		biological_process,molecular_function	Catalysis of the removal of one or more acetyl groups from a protein, requiring NAD.
ANKRA2_Ank__Q9H9E1_142_313	1.1e-05	117.8	GO:0017136	NAD-dependent histone deacetylase activity	Molecular function	FALSE	FALSE	0	2		biological_process,molecular_function	Catalysis of the reaction: histone N6-acetyl-L-lysine + H2O = histone L-lysine + acetate. This reaction requires the presence of NAD, and represents the removal of an acetyl group from a histone.
ANKRA2_Ank__Q9H9E1_142_313	1.12e-05	97	GO:0033558	protein deacetylase activity	Molecular function	FALSE	FALSE	0	2		biological_process,molecular_function	Catalysis of the hydrolysis of an acetyl group or groups from a protein substrate.
ANKRA2_Ank__Q9H9E1_142_313	1.27e-05	5.5	GO:0001067	regulatory region nucleic acid binding	Molecular function	FALSE	FALSE	0	2		binding,molecular_function	Binding to a nucleic acid region that regulates a nucleic acid-based process. Such processes include transcription, DNA replication, and DNA repair.
ANKRA2_Ank__Q9H9E1_142_313	1.27e-05	5.5	GO:0000976	transcription regulatory region sequence-specific DNA binding	Molecular function	FALSE	FALSE	0	2		binding,molecular_function	Binding to a specific sequence of DNA that is part of a regulatory region that controls transcription of that section of the DNA. The transcribed region might be described as a gene, cistron, or operon.
ANKRA2_Ank__Q9H9E1_142_313	2.15e-05	5.1	GO:1990837	sequence-specific double-stranded DNA binding	Molecular function	FALSE	FALSE	0	2		binding,molecular_function	Binding to double-stranded DNA of a specific nucleotide composition, e.g. GC-rich DNA binding, or with a specific sequence motif or type of DNA, e.g. promotor binding or rDNA binding.
ANKRA2_Ank__Q9H9E1_142_313	2.65e-05	3.9	GO:0003677	DNA binding	Molecular function	FALSE	FALSE	0	2		binding,molecular_function	Any molecular function by which a gene product interacts selectively and non-covalently with DNA (deoxyribonucleic acid).
ANKRA2_Ank__Q9H9E1_142_313	2.89e-05	4.8	GO:0003690	double-stranded DNA binding	Molecular function	FALSE	FALSE	0	2		binding,molecular_function	Binding to double-stranded DNA.
ANKRA2_Ank__Q9H9E1_142_313	3.02e-05	4.7	GO:0043565	sequence-specific DNA binding	Molecular function	FALSE	FALSE	0	2		binding,molecular_function	Binding to DNA of a specific nucleotide composition, e.g. GC-rich DNA binding, or with a specific sequence motif or type of DNA e.g. promotor binding or rDNA binding.
ANKRA2_Ank__Q9H9E1_142_313	3.45e-05	51.6	GO:0019213	deacetylase activity	Molecular function	FALSE	FALSE	0	1		molecular_function	Catalysis of the hydrolysis of an acetyl group or groups from a substrate molecule.
ANKRA2_Ank__Q9H9E1_142_313	3.47e-05	5.3	GO:0000977	RNA polymerase II transcription regulatory region sequence-specific DNA binding	Molecular function	FALSE	FALSE	0	2		binding,molecular_function	Binding to a specific sequence of DNA that is part of a regulatory region that controls the transcription of a gene or cistron by RNA polymerase II.
ANKRA2_Ank__Q9H9E1_142_313	3.61e-05	22.3	GO:0042826	histone deacetylase binding	Molecular function	TRUE	TRUE	2	5	histone deacetylase binding,protein binding	binding,enzyme binding,protein binding,molecular_function,histone deacetylase binding	Binding to histone deacetylase.
ANKRA2_Ank__Q9H9E1_142_313	5.77e-05	5.7	GO:0000978	RNA polymerase II cis-regulatory region sequence-specific DNA binding	Molecular function	FALSE	FALSE	0	2		binding,molecular_function	Binding to a specific upstream regulatory DNA sequence (transcription factor recognition sequence or binding site) located in cis relative to the transcription start site (i.e., on the same strand of DNA) of a gene transcribed by RNA polymerase II.
ANKRA2_Ank__Q9H9E1_142_313	6.42e-05	5.6	GO:0000987	cis-regulatory region sequence-specific DNA binding	Molecular function	FALSE	FALSE	0	2		binding,molecular_function	Binding to a specific upstream regulatory DNA sequence (transcription factor recognition sequence or binding site) located in cis relative to the transcription start site (i.e., on the same strand of DNA) of a gene transcribed by some RNA polymerase. The proximal promoter is in cis with and relatively close to the core promoter.
ANKRA2_Ank__Q9H9E1_142_313	7.83e-05	4.1	GO:0140110	transcription regulator activity	Molecular function	FALSE	FALSE	1	8	regulation of gene expression	biological regulation,regulation of metabolic process,regulation of macromolecule metabolic process,molecular_function,biological_process,regulation of gene expression,regulation of cellular process,regulation of biological process	A molecular function that controls the rate, timing and/or magnitude of gene transcription. The function of transcriptional regulators is to modulate gene expression at the transcription step so that they are expressed in the right cell at the right time and in the right amount throughout the life of the cell and the organism. Genes are transcriptional units, and include bacterial operons.
AP2B1_adaptin__P63010_700_937	1.55e-05	15.9	GO:0030276	clathrin binding	Molecular function	TRUE	TRUE	3	5	clathrin adaptor activity,protein binding,clathrin binding	binding,clathrin binding,protein binding,molecular_function,clathrin adaptor activity	Binding to a clathrin heavy or light chain, the main components of the coat of coated vesicles and coated pits, and which also occurs in synaptic vesicles.
CRK_SH3_1_P46108_124_198	5.09e-10	14.2	GO:0017124	SH3 domain binding	Molecular function	TRUE	TRUE	2	5	SH3 domain binding,protein binding	binding,protein binding,molecular_function,protein domain specific binding,SH3 domain binding	Binding to a SH3 domain (Src homology 3) of a protein, small protein modules containing approximately 50 amino acid residues found in a great variety of intracellular or membrane-associated proteins.
CRK_SH3_1_P46108_124_198	7.58e-05	6	GO:0005096	GTPase activator activity	Molecular function	FALSE	FALSE	0	5		biological regulation,regulation of catalytic activity,molecular_function,biological_process,regulation of molecular function	Binds to and increases the activity of a GTPase, an enzyme that catalyzes the hydrolysis of GTP.
CRK_SH3_1_P46108_124_198	7.58e-05	74.7	GO:0008349	MAP kinase kinase kinase kinase activity	Molecular function	FALSE	FALSE	1	22	signal transduction	signaling,anatomical entity,cellular_component,signal transduction,metabolic process,cell,intracellular anatomical structure,cellular process,cell communication,organic substance metabolic process,cellular response to stimulus,response to stimulus,cellular anatomical entity,material anatomical entity,biological entity,primary metabolic process,biological regulation,biological_process,molecular_fu…	Catalysis of the phosphorylation of serine and threonine residues in a mitogen-activated protein kinase kinase kinase (MAPKKK), resulting in activation of MAPKKK. MAPKKK signaling pathways relay, amplify and integrate signals from the plasma membrane to the nucleus in response to a diverse range of extracellular stimuli.
EIF4E_eIF4E__P06730_1_217	1.26e-08	759	GO:0008190	eukaryotic initiation factor 4E binding	Molecular function	FALSE	FALSE	1	4	protein binding	protein binding,translation initiation factor binding,binding,molecular_function	Binding to eukaryotic initiation factor 4E, a polypeptide factor involved in the initiation of ribosome-mediated translation.
EIF4E_eIF4E__P06730_1_217	2.36e-07	244.8	GO:0031369	translation initiation factor binding	Molecular function	FALSE	TRUE	2	5	eukaryotic initiation factor 4G binding,protein binding	binding,protein binding,eukaryotic initiation factor 4G binding,molecular_function,translation initiation factor binding	Binding to a translation initiation factor, any polypeptide factor involved in the initiation of ribosome-mediated translation.
EIF4E_eIF4E__P06730_1_217	1.33e-05	57.1	GO:0045182	translation regulator activity	Molecular function	FALSE	TRUE	1	47	regulation of translation	cellular biosynthetic process,regulation of metabolic process,regulation of biosynthetic process,regulation of gene expression,translation,metabolic process,regulation of macromolecule biosynthetic process,cellular nitrogen compound metabolic process,peptide biosynthetic process,regulation of cellular metabolic process,cellular amide metabolic process,cellular macromolecule metabolic process,tran…	Any molecular function involved in the initiation, activation, perpetuation, repression or termination of polypeptide synthesis at the ribosome.
EIF4E_eIF4E__P06730_1_217	9.84e-05	26.6	GO:0003729	mRNA binding	Molecular function	FALSE	FALSE	1	6	RNA binding	organic cyclic compound binding,heterocyclic compound binding,binding,RNA binding,molecular_function,nucleic acid binding	Binding to messenger RNA (mRNA), an intermediate molecule between DNA and protein. mRNA includes UTR and coding sequences, but does not contain introns.
EPS15_EH__P42566_121_215	6.85e-08	32.7	GO:0030276	clathrin binding	Molecular function	FALSE	FALSE	1	3	protein binding	protein binding,binding,molecular_function	Binding to a clathrin heavy or light chain, the main components of the coat of coated vesicles and coated pits, and which also occurs in synaptic vesicles.
EPS15_EH__P42566_121_215	1.59e-05	28.6	GO:0031593	polyubiquitin modification-dependent protein binding	Molecular function	TRUE	TRUE	2	5	polyubiquitin modification-dependent protein binding,protein binding	binding,polyubiquitin modification-dependent protein binding,protein binding,molecular_function,modification-dependent protein binding	Binding to a protein upon poly-ubiquitination of the target protein.
GST___P08515_1_218	7.8e-05	74.4	GO:0031593	polyubiquitin modification-dependent protein binding	Molecular function	FALSE	FALSE	0	0			Binding to a protein upon poly-ubiquitination of the target protein.
KPNA4_Arm__O00629_68_487	3.6e-06	5	GO:0140110	transcription regulator activity	Molecular function	FALSE	FALSE	0	3		cellular process,biological_process,molecular_function	A molecular function that controls the rate, timing and/or magnitude of gene transcription. The function of transcriptional regulators is to modulate gene expression at the transcription step so that they are expressed in the right cell at the right time and in the right amount throughout the life of the cell and the organism. Genes are transcriptional units, and include bacterial operons.
KPNA4_Arm__O00629_68_487	1.03e-05	9.3	GO:0003682	chromatin binding	Molecular function	FALSE	FALSE	0	2		binding,molecular_function	Binding to chromatin, the network of fibers of DNA, protein, and sometimes RNA, that make up the chromosomes of the eukaryotic nucleus during interphase.
KPNA4_Arm__O00629_68_487	1.78e-05	3.9	GO:0003677	DNA binding	Molecular function	FALSE	FALSE	0	2		binding,molecular_function	Any molecular function by which a gene product interacts selectively and non-covalently with DNA (deoxyribonucleic acid).
KPNA4_Arm__O00629_68_487	1.78e-05	9.9	GO:0003712	transcription coregulator activity	Molecular function	FALSE	FALSE	0	3		cellular process,biological_process,molecular_function	A transcription regulator activity that modulates the transcription of specific gene sets via binding to a DNA-bound DNA-binding transcription factor, either on its own or as part of a complex. Coregulators often act by altering chromatin structure and modifications. For example, one class of transcription coregulators modifies chromatin structure through covalent modification of histones. A seco…
KPNB1_Heat_1_Q14974_1_485	1.76e-07	124	GO:0017056	structural constituent of nuclear pore	Molecular function	FALSE	FALSE	3	32	nuclear envelope,nuclear pore,nucleus	transport,intracellular organelle,anatomical entity,cellular_component,cell,intracellular transport,intracellular anatomical structure,organelle envelope,cellular process,organelle,nuclear transport,nucleus,nucleocytoplasmic transport,nuclear envelope,connected anatomical structure,cell part,cellular anatomical entity,material anatomical entity,biological entity,cellular localization,establishmen…	The action of a molecule that contributes to the structural integrity of the nuclear pore complex, a protein-lined channel in the nuclear envelope that allows the transfer of macromolecules.
KPNB1_Heat_1_Q14974_1_485	1.76e-07	133.9	GO:0008139	nuclear localization sequence binding	Molecular function	TRUE	TRUE	1	6	nuclear localization sequence binding	binding,nuclear localization sequence binding,molecular_function,signal sequence binding,peptide binding,amide binding	Binding to a nuclear localization sequence, a specific peptide sequence that acts as a signal to localize the protein within the nucleus.
KPNB1_Heat_1_Q14974_1_485	1.18e-06	71.2	GO:0005048	signal sequence binding	Molecular function	FALSE	TRUE	1	6	nuclear localization sequence binding	binding,nuclear localization sequence binding,molecular_function,signal sequence binding,peptide binding,amide binding	Binding to a signal sequence, a specific peptide sequence found on protein precursors or mature proteins that dictates where the mature protein is localized.
MAD2L1_HORMA__Q13257_1_205	5.67e-05	84.7	GO:0045309	protein phosphorylated amino acid binding	Molecular function	FALSE	FALSE	1	3	protein binding	protein binding,binding,molecular_function	Binding to a phosphorylated amino acid residue within a protein.
MAP1LC3B_ATG8__Q9GZQ8_2_119	6.32e-05	110.3	GO:0019871	sodium channel inhibitor activity	Molecular function	FALSE	FALSE	0	3		cellular process,molecular_function,biological_process	Binds to and stops, prevents, or reduces the activity of a sodium channel.
NEDD4_WW_4_P46934_890_928	1.16e-08	2.9	GO:0140110	transcription regulator activity	Molecular function	FALSE	FALSE	0	28		regulation of metabolic process,regulation of biosynthetic process,regulation of gene expression,regulation of transcription, DNA-templated,metabolic process,regulation of macromolecule biosynthetic process,regulation of cellular metabolic process,cellular macromolecule metabolic process,cellular process,regulation of nucleic acid-templated transcription,organic substance metabolic process,regula…	A molecular function that controls the rate, timing and/or magnitude of gene transcription. The function of transcriptional regulators is to modulate gene expression at the transcription step so that they are expressed in the right cell at the right time and in the right amount throughout the life of the cell and the organism. Genes are transcriptional units, and include bacterial operons.
NEDD4_WW_4_P46934_890_928	1.16e-08	5.4	GO:0001216	DNA-binding transcription activator activity	Molecular function	FALSE	FALSE	0	33		regulation of metabolic process,regulation of biosynthetic process,regulation of gene expression,regulation of transcription, DNA-templated,metabolic process,regulation of macromolecule biosynthetic process,regulation of cellular metabolic process,cellular macromolecule metabolic process,positive regulation of macromolecule metabolic process,cellular process,regulation of nucleic acid-templated t…	A DNA-binding transcription factor activity that activates or increases transcription of specific gene sets.
NEDD4_WW_4_P46934_890_928	1.16e-08	5.5	GO:0001228	DNA-binding transcription activator activity, RNA polymerase II-specific	Molecular function	FALSE	FALSE	1	48	chromatin	regulation of metabolic process,regulation of biosynthetic process,intracellular organelle,anatomical entity,intracellular non-membrane-bounded organelle,regulation of gene expression,regulation of transcription, DNA-templated,cellular_component,metabolic process,cell,regulation of macromolecule biosynthetic process,regulation of cellular metabolic process,non-membrane-bounded organelle,intracell…	A DNA-binding transcription factor activity that activates or increases transcription of specific gene sets transcribed by RNA polymerase II.
NEDD4_WW_4_P46934_890_928	1.54e-08	33.9	GO:0005248	voltage-gated sodium channel activity	Molecular function	FALSE	FALSE	0	6		transport,localization,cellular process,biological_process,molecular_function,establishment of localization	Enables the transmembrane transfer of a sodium ion by a voltage-gated channel. A voltage-gated channel is a channel whose open state is dependent on the voltage across the membrane in which it is embedded.
NEDD4_WW_4_P46934_890_928	9.78e-08	3	GO:1990837	sequence-specific double-stranded DNA binding	Molecular function	FALSE	FALSE	0	2		binding,molecular_function	Binding to double-stranded DNA of a specific nucleotide composition, e.g. GC-rich DNA binding, or with a specific sequence motif or type of DNA, e.g. promotor binding or rDNA binding.
NEDD4_WW_4_P46934_890_928	1.36e-07	3.1	GO:0000977	RNA polymerase II transcription regulatory region sequence-specific DNA binding	Molecular function	FALSE	FALSE	0	2		binding,molecular_function	Binding to a specific sequence of DNA that is part of a regulatory region that controls the transcription of a gene or cistron by RNA polymerase II.
NEDD4_WW_4_P46934_890_928	1.48e-07	3	GO:0003700	DNA-binding transcription factor activity	Molecular function	FALSE	FALSE	0	28		regulation of metabolic process,regulation of biosynthetic process,regulation of gene expression,regulation of transcription, DNA-templated,metabolic process,regulation of macromolecule biosynthetic process,regulation of cellular metabolic process,cellular macromolecule metabolic process,cellular process,regulation of nucleic acid-templated transcription,organic substance metabolic process,regula…	A transcription regulator activity that modulates transcription of gene sets via selective and non-covalent binding to a specific double-stranded genomic DNA sequence (sometimes referred to as a motif) within a cis-regulatory region. Regulatory regions include promoters (proximal and distal) and enhancers. Genes are transcriptional units, and include bacterial operons.
NEDD4_WW_4_P46934_890_928	1.55e-07	3	GO:0000976	transcription regulatory region sequence-specific DNA binding	Molecular function	FALSE	FALSE	0	2		binding,molecular_function	Binding to a specific sequence of DNA that is part of a regulatory region that controls transcription of that section of the DNA. The transcribed region might be described as a gene, cistron, or operon.
NEDD4_WW_4_P46934_890_928	1.55e-07	3	GO:0001067	regulatory region nucleic acid binding	Molecular function	FALSE	FALSE	0	2		binding,molecular_function	Binding to a nucleic acid region that regulates a nucleic acid-based process. Such processes include transcription, DNA replication, and DNA repair.
NEDD4_WW_4_P46934_890_928	1.61e-07	3	GO:0000981	DNA-binding transcription factor activity, RNA polymerase II-specific	Molecular function	FALSE	FALSE	1	43	chromatin	regulation of metabolic process,regulation of biosynthetic process,intracellular organelle,anatomical entity,intracellular non-membrane-bounded organelle,regulation of gene expression,regulation of transcription, DNA-templated,cellular_component,metabolic process,cell,regulation of macromolecule biosynthetic process,regulation of cellular metabolic process,non-membrane-bounded organelle,intracell…	A DNA-binding transcription factor activity that modulates the transcription of specific gene sets transcribed by RNA polymerase II.
NEDD4_WW_4_P46934_890_928	2.35e-07	2.8	GO:0003690	double-stranded DNA binding	Molecular function	FALSE	FALSE	0	2		binding,molecular_function	Binding to double-stranded DNA.
NEDD4_WW_4_P46934_890_928	3.47e-07	2.7	GO:0043565	sequence-specific DNA binding	Molecular function	FALSE	FALSE	0	2		binding,molecular_function	Binding to DNA of a specific nucleotide composition, e.g. GC-rich DNA binding, or with a specific sequence motif or type of DNA e.g. promotor binding or rDNA binding.
NEDD4_WW_4_P46934_890_928	4.01e-07	18.6	GO:0005272	sodium channel activity	Molecular function	FALSE	FALSE	1	8	sodium channel inhibitor activity	sodium channel regulator activity,transport,localization,cellular process,biological_process,molecular_function,sodium channel inhibitor activity,establishment of localization	Enables the facilitated diffusion of a sodium ion (by an energy-independent process) involving passage through a transmembrane aqueous pore or channel without evidence for a carrier-mediated mechanism.
NEDD4_WW_4_P46934_890_928	1.09e-06	3.1	GO:0000987	cis-regulatory region sequence-specific DNA binding	Molecular function	FALSE	FALSE	0	2		binding,molecular_function	Binding to a specific upstream regulatory DNA sequence (transcription factor recognition sequence or binding site) located in cis relative to the transcription start site (i.e., on the same strand of DNA) of a gene transcribed by some RNA polymerase. The proximal promoter is in cis with and relatively close to the core promoter.
NEDD4_WW_4_P46934_890_928	1.4e-06	21	GO:0050699	WW domain binding	Molecular function	FALSE	FALSE	2	4	protein domain specific binding,protein binding	binding,protein domain specific binding,protein binding,molecular_function	Binding to a WW domain of a protein, a small module composed of 40 amino acids and plays a role in mediating protein-protein interactions via proline-rich regions.
NEDD4_WW_4_P46934_890_928	2.45e-06	3.1	GO:0000978	RNA polymerase II cis-regulatory region sequence-specific DNA binding	Molecular function	FALSE	FALSE	0	2		binding,molecular_function	Binding to a specific upstream regulatory DNA sequence (transcription factor recognition sequence or binding site) located in cis relative to the transcription start site (i.e., on the same strand of DNA) of a gene transcribed by RNA polymerase II.
NEDD4_WW_4_P46934_890_928	4.52e-06	0.4	GO:0003824	catalytic activity	Molecular function	FALSE	TRUE	0	5		transferase activity,catalytic complex,molecular_function,catalytic activity,catalytic activity, acting on a protein	Catalysis of a biochemical reaction at physiological temperatures. In biologically catalyzed reactions, the reactants are known as substrates, and the catalysts are naturally occurring macromolecular substances known as enzymes. Enzymes possess specific binding sites for substrates, and are usually composed wholly or largely of protein, but RNA that has catalytic activity (ribozyme) is often also…
NEDD4_WW_4_P46934_890_928	4.52e-06	86.6	GO:0044729	hemi-methylated DNA-binding	Molecular function	FALSE	FALSE	0	2		binding,molecular_function	Binding to double-stranded hemi-methylated DNA at replication foci (one strand methylated, while the other strand is unmethylated). Methylation of cytosine or adenine in DNA is an important mechanism for establishing stable heritable epigenetic marks.
NEDD4_WW_4_P46934_890_928	5.6e-06	2.2	GO:0003677	DNA binding	Molecular function	FALSE	FALSE	0	2		binding,molecular_function	Any molecular function by which a gene product interacts selectively and non-covalently with DNA (deoxyribonucleic acid).
NEDD4_WW_4_P46934_890_928	5.75e-06	4.8	GO:0140297	DNA-binding transcription factor binding	Molecular function	FALSE	FALSE	1	3	protein binding	binding,protein binding,molecular_function	Binding to a DNA-binding transcription factor, a protein that interacts with a specific DNA sequence (sometimes referred to as a motif) within the regulatory region of a gene to modulate transcription.
NEDD4_WW_4_P46934_890_928	6.79e-06	3.5	GO:0008134	transcription factor binding	Molecular function	FALSE	FALSE	1	3	protein binding	binding,protein binding,molecular_function	Binding to a transcription factor, a protein required to initiate or regulate transcription.
NEDD4_WW_4_P46934_890_928	8.71e-06	3.5	GO:0019904	protein domain specific binding	Molecular function	TRUE	TRUE	2	4	protein domain specific binding,protein binding	binding,protein domain specific binding,protein binding,molecular_function	Binding to a specific domain of a protein.
NEDD4_WW_4_P46934_890_928	1.83e-05	1.8	GO:0098772	molecular function regulator	Molecular function	FALSE	TRUE	0	4		molecular function regulator,channel regulator activity,molecular function inhibitor activity,molecular_function	A molecular function regulator regulates the activity of its target via non-covalent binding that does not result in covalent modification to the target. Examples of molecular function regulators include regulatory subunits of multimeric enzymes and channels. Mechanisms of regulation include allosteric changes in the target and competitive inhibition.
NEDD4_WW_4_P46934_890_928	6.15e-05	4.8	GO:0061629	RNA polymerase II-specific DNA-binding transcription factor binding	Molecular function	FALSE	FALSE	1	3	protein binding	binding,protein binding,molecular_function	Binding to a sequence-specific DNA binding RNA polymerase II transcription factor, any of the factors that interact selectively and non-covalently with a specific DNA sequence in order to modulate transcription.
NEDD4_WW_4_P46934_890_928	6.33e-05	43.3	GO:0010385	double-stranded methylated DNA binding	Molecular function	FALSE	FALSE	0	2		binding,molecular_function	Binding to double-stranded methylated DNA. Methylation of cytosine or adenine in DNA is an important mechanism for establishing stable heritable epigenetic marks.
OXSR1___O95747_434_527	2.04e-13	766.6	GO:0015379	potassium	Molecular function	FALSE	FALSE	0	3		cellular process,molecular_function,biological_process	Enables the transfer of a solute or solutes from one side of a membrane to the other according to the reaction: K+(out) + Cl-(out) = K+(in) + Cl-(in).
OXSR1___O95747_434_527	3.54e-12	431.2	GO:0015377	cation:chloride symporter activity	Molecular function	FALSE	FALSE	0	3		cellular process,molecular_function,biological_process	Enables the transfer of a solute or solutes from one side of a membrane to the other according to the reaction: cation(out) + Cl-(out) = cation(in) + Cl-(in).
OXSR1___O95747_434_527	1.1e-11	328.6	GO:0015296	anion:cation symporter activity	Molecular function	FALSE	FALSE	0	3		cellular process,molecular_function,biological_process	Enables the transfer of a solute or solutes from one side of a membrane to the other according to the reaction: anion(out) + cation(out) = anion(in) + cation(in).
OXSR1___O95747_434_527	1.54e-10	517.5	GO:0015378	sodium	Molecular function	FALSE	FALSE	0	3		cellular process,molecular_function,biological_process	Enables the transfer of a solute or solutes from one side of a membrane to the other according to the reaction: Na+(out) + Cl-(out) = Na+(in) + Cl-(in).
OXSR1___O95747_434_527	1.54e-10	517.5	GO:0019869	chloride channel inhibitor activity	Molecular function	FALSE	FALSE	0	3		cellular process,molecular_function,biological_process	Binds to and stops, prevents, or reduces the activity of a chloride channel.
OXSR1___O95747_434_527	1.54e-10	517.5	GO:0019870	potassium channel inhibitor activity	Molecular function	FALSE	FALSE	0	3		cellular process,molecular_function,biological_process	Binds to and stops, prevents, or reduces the activity of a potassium channel.
OXSR1___O95747_434_527	4.48e-10	398.1	GO:0015373	anion:sodium symporter activity	Molecular function	FALSE	FALSE	0	3		cellular process,molecular_function,biological_process	Enables the transfer of a solute or solutes from one side of a membrane to the other according to the reaction: monovalent anion(out) + Na+(out) = monovalent anion(in) + Na+(in).
OXSR1___O95747_434_527	7.48e-10	345	GO:0017081	chloride channel regulator activity	Molecular function	FALSE	FALSE	0	3		cellular process,molecular_function,biological_process	Binds to and modulates the activity of a chloride channel.
OXSR1___O95747_434_527	1.04e-09	1724.9	GO:0009674	potassium:sodium symporter activity	Molecular function	FALSE	FALSE	0	3		cellular process,molecular_function,biological_process	Enables the transfer of a solute or solutes from one side of a membrane to the other according to the reaction: K+(out) + Na+(out) = K+(in) + Na+(in).
OXSR1___O95747_434_527	1.04e-09	1724.9	GO:0008511	sodium	Molecular function	FALSE	FALSE	0	3		cellular process,molecular_function,biological_process	Enables the transfer of a solute or solutes from one side of a membrane to the other according to the reaction: Na+(out) + K+(out) + Cl-(out) = Na+(in) + K+(in) + Cl-(in).
OXSR1___O95747_434_527	8.35e-09	72.6	GO:0015108	chloride transmembrane transporter activity	Molecular function	FALSE	FALSE	0	3		cellular process,molecular_function,biological_process	Enables the transfer of chloride ions from one side of a membrane to the other.
OXSR1___O95747_434_527	8.51e-09	71.1	GO:0015294	solute:cation symporter activity	Molecular function	FALSE	FALSE	0	3		cellular process,molecular_function,biological_process	Enables the transfer of a solute or solutes from one side of a membrane to the other according to the reaction: solute(out) + cation(out) = solute(in) + cation(in).
OXSR1___O95747_434_527	9.34e-09	35.5	GO:0106310	protein serine kinase activity	Molecular function	TRUE	TRUE	2	28	protein phosphorylation,protein serine kinase activity	protein kinase activity,metabolic process,cellular macromolecule metabolic process,protein serine kinase activity,cellular process,phosphotransferase activity, alcohol group as acceptor,organic substance metabolic process,cellular protein modification process,protein phosphorylation,transferase activity, transferring phosphorus-containing groups,cellular metabolic process,protein metabolic proces…	Catalysis of the reactions: ATP + protein serine = ADP + protein serine phosphate.
OXSR1___O95747_434_527	2.14e-08	136.2	GO:0008200	ion channel inhibitor activity	Molecular function	FALSE	FALSE	0	3		cellular process,molecular_function,biological_process	Binds to and stops, prevents, or reduces the activity of an ion channel.
OXSR1___O95747_434_527	2.24e-08	132.7	GO:0016248	channel inhibitor activity	Molecular function	FALSE	FALSE	0	3		cellular process,molecular_function,biological_process	Binds to and stops, prevents, or reduces the activity of a channel.
OXSR1___O95747_434_527	3.32e-08	50.7	GO:0015103	inorganic anion transmembrane transporter activity	Molecular function	FALSE	FALSE	0	3		cellular process,molecular_function,biological_process	Enables the transfer of inorganic anions from one side of a membrane to the other. Inorganic anions are atoms or small molecules with a negative charge which do not contain carbon in covalent linkage.
OXSR1___O95747_434_527	3.5e-08	49.6	GO:0015293	symporter activity	Molecular function	FALSE	FALSE	0	3		cellular process,molecular_function,biological_process	Enables the active transport of a solute across a membrane by a mechanism whereby two or more species are transported together in the same direction in a tightly coupled process not directly linked to a form of energy other than chemiosmotic energy.
OXSR1___O95747_434_527	4.1e-08	47.6	GO:0015079	potassium ion transmembrane transporter activity	Molecular function	FALSE	FALSE	1	5	negative regulation of potassium ion transmembrane transporter activity	cellular process,molecular_function,biological_process,regulation of potassium ion transmembrane transporter activity,negative regulation of potassium ion transmembrane transporter activity	Enables the transfer of potassium ions (K+) from one side of a membrane to the other.
OXSR1___O95747_434_527	4.38e-08	383.3	GO:0008519	ammonium transmembrane transporter activity	Molecular function	FALSE	FALSE	0	3		cellular process,molecular_function,biological_process	Enables the transfer of ammonium from one side of a membrane to the other. Ammonium is the cation NH4+ which is formed from N2 by root-nodule bacteria in leguminous plants and is an excretory product in ammonotelic animals.
OXSR1___O95747_434_527	5.33e-08	15.9	GO:0016773	phosphotransferase activity, alcohol group as acceptor	Molecular function	FALSE	TRUE	0	6		transferase activity, transferring phosphorus-containing groups,transferase activity,protein kinase activity,molecular_function,phosphotransferase activity, alcohol group as acceptor,catalytic activity	Catalysis of the transfer of a phosphorus-containing group from one compound (donor) to an alcohol group (acceptor).
OXSR1___O95747_434_527	6.23e-08	95.8	GO:0015459	potassium channel regulator activity	Molecular function	FALSE	FALSE	0	3		cellular process,molecular_function,biological_process	Binds to and modulates the activity of a potassium channel.
OXSR1___O95747_434_527	8.83e-08	14.5	GO:0016301	kinase activity	Molecular function	FALSE	TRUE	0	13		transferase activity, transferring phosphorus-containing groups,cellular metabolic process,cellular process,protein kinase activity,phosphate-containing compound metabolic process,biological_process,molecular_function,catalytic activity,metabolic process,transferase activity,kinase activity,phosphorylation,phosphorus metabolic process	Catalysis of the transfer of a phosphate group, usually from ATP, to a substrate molecule.
OXSR1___O95747_434_527	1.36e-07	20.6	GO:0004674	protein serine/threonine kinase activity	Molecular function	TRUE	TRUE	2	28	protein phosphorylation,protein serine/threonine kinase activity	protein kinase activity,metabolic process,cellular macromolecule metabolic process,cellular process,phosphotransferase activity, alcohol group as acceptor,organic substance metabolic process,cellular protein modification process,protein phosphorylation,transferase activity, transferring phosphorus-containing groups,cellular metabolic process,protein metabolic process,protein serine/threonine kina…	Catalysis of the reactions: ATP + protein serine = ADP + protein serine phosphate, and ATP + protein threonine = ADP + protein threonine phosphate.
OXSR1___O95747_434_527	1.61e-07	72.9	GO:0015370	solute:sodium symporter activity	Molecular function	FALSE	FALSE	0	3		cellular process,molecular_function,biological_process	Enables the transfer of a solute or solutes from one side of a membrane to the other according to the reaction: solute(out) + Na+(out) = solute(in) + Na+(in).
OXSR1___O95747_434_527	2.55e-07	30.8	GO:0022853	active ion transmembrane transporter activity	Molecular function	FALSE	FALSE	0	3		cellular process,molecular_function,biological_process	Enables the transfer of an ion from one side of a membrane to the other up the solute's concentration gradient. This is carried out by binding the solute and undergoing a series of conformational changes. Transport works equally well in either direction.
OXSR1___O95747_434_527	2.69e-07	12.1	GO:0016772	transferase activity, transferring phosphorus-containing groups	Molecular function	FALSE	TRUE	0	6		transferase activity, transferring phosphorus-containing groups,transferase activity,molecular_function,phosphotransferase activity, alcohol group as acceptor,catalytic activity,kinase activity	Catalysis of the transfer of a phosphorus-containing group from one compound (donor) to another (acceptor).
OXSR1___O95747_434_527	2.77e-07	29.9	GO:0015291	secondary active transmembrane transporter activity	Molecular function	FALSE	FALSE	0	3		cellular process,molecular_function,biological_process	Enables the transfer of a solute from one side of a membrane to the other, up its concentration gradient. The transporter binds the solute and undergoes a series of conformational changes. Transport works equally well in either direction and is driven by a chemiosmotic source of energy, not direct ATP coupling. Secondary active transporters include symporters and antiporters.
OXSR1___O95747_434_527	5.36e-07	15.8	GO:0004672	protein kinase activity	Molecular function	FALSE	TRUE	3	29	protein phosphorylation,protein serine kinase activity,protein serine/threonine kinase activity	protein kinase activity,metabolic process,cellular macromolecule metabolic process,protein serine kinase activity,cellular process,phosphotransferase activity, alcohol group as acceptor,organic substance metabolic process,cellular protein modification process,protein phosphorylation,transferase activity, transferring phosphorus-containing groups,cellular metabolic process,protein metabolic proces…	Catalysis of the phosphorylation of an amino acid residue in a protein, usually according to the reaction: a protein + ATP = a phosphoprotein + ADP.
OXSR1___O95747_434_527	1.02e-06	44.2	GO:0099106	ion channel regulator activity	Molecular function	FALSE	FALSE	0	3		cellular process,molecular_function,biological_process	Modulates the activity of a channel via direct interaction with it. A channel catalyzes energy-independent facilitated diffusion, mediated by passage of a solute through a transmembrane aqueous pore or channel.
OXSR1___O95747_434_527	1.45e-06	20.7	GO:0022804	active transmembrane transporter activity	Molecular function	FALSE	FALSE	0	3		cellular process,molecular_function,biological_process	Enables the transfer of a specific substance or related group of substances from one side of a membrane to the other, up the solute's concentration gradient. The transporter binds the solute and undergoes a series of conformational changes. Transport works equally well in either direction.
OXSR1___O95747_434_527	1.45e-06	20.8	GO:0008509	anion transmembrane transporter activity	Molecular function	FALSE	FALSE	0	3		cellular process,molecular_function,biological_process	Enables the transfer of a negatively charged ion from one side of a membrane to the other.
OXSR1___O95747_434_527	1.96e-06	36.4	GO:0016247	channel regulator activity	Molecular function	FALSE	FALSE	0	3		cellular process,molecular_function,biological_process	Bonds to and modulates the activity of a channel. A channel catalyzes energy-independent facilitated diffusion, mediated by passage of a solute through a transmembrane aqueous pore or channel.
OXSR1___O95747_434_527	2.07e-06	35.4	GO:0015081	sodium ion transmembrane transporter activity	Molecular function	FALSE	FALSE	0	3		cellular process,molecular_function,biological_process	Enables the transfer of sodium ions (Na+) from one side of a membrane to the other.
OXSR1___O95747_434_527	3.62e-06	16.8	GO:0046873	metal ion transmembrane transporter activity	Molecular function	FALSE	FALSE	0	3		cellular process,molecular_function,biological_process	Enables the transfer of metal ions from one side of a membrane to the other.
OXSR1___O95747_434_527	1.58e-05	12.4	GO:0022890	inorganic cation transmembrane transporter activity	Molecular function	FALSE	FALSE	0	3		cellular process,molecular_function,biological_process	Enables the transfer of inorganic cations from one side of a membrane to the other. Inorganic cations are atoms or small molecules with a positive charge that do not contain carbon in covalent linkage.
OXSR1___O95747_434_527	2.28e-05	11.4	GO:0008324	cation transmembrane transporter activity	Molecular function	FALSE	FALSE	0	3		cellular process,molecular_function,biological_process	Enables the transfer of cation from one side of a membrane to the other.
OXSR1___O95747_434_527	7.37e-05	8.9	GO:0015318	inorganic molecular entity transmembrane transporter activity	Molecular function	FALSE	FALSE	0	3		cellular process,molecular_function,biological_process	Enables the transfer of an inorganic molecular entity from the outside of a cell to the inside of the cell across a membrane. An inorganic molecular entity is a molecular entity that contains no carbon.
OXSR1___O95747_434_527	8.02e-05	4.9	GO:0016740	transferase activity	Molecular function	FALSE	TRUE	0	4		transferase activity, transferring phosphorus-containing groups,catalytic activity,molecular_function,transferase activity	Catalysis of the transfer of a group, e.g. a methyl group, glycosyl group, acyl group, phosphorus-containing, or other groups, from one compound (generally regarded as the donor) to another compound (generally regarded as the acceptor). Transferase is the systematic name for any enzyme of EC class 2.
OXSR1___O95747_434_527	9.39e-05	6.1	GO:0005524	ATP binding	Molecular function	TRUE	TRUE	1	17	ATP binding	carbohydrate derivative binding,purine nucleotide binding,ion binding,heterocyclic compound binding,binding,ATP binding,purine ribonucleotide binding,organic cyclic compound binding,nucleotide binding,molecular_function,nucleoside phosphate binding,small molecule binding,adenyl nucleotide binding,ribonucleotide binding,adenyl ribonucleotide binding,anion binding,purine ribonucleoside triphosphate…	Binding to ATP, adenosine 5'-triphosphate, a universally important coenzyme and enzyme regulator.
OXSR1___O95747_434_527	9.39e-05	8.4	GO:0015075	ion transmembrane transporter activity	Molecular function	FALSE	FALSE	0	5		negative regulation of ion transmembrane transporter activity,cellular process,molecular_function,biological_process,regulation of ion transmembrane transporter activity	Enables the transfer of an ion from one side of a membrane to the other.
PABP-B_PABP__P11940_544_623	1.01e-06	69.1	GO:0090079	translation regulator activity, nucleic acid binding	Molecular function	FALSE	TRUE	1	37	translation activator activity	regulation of metabolic process,regulation of biosynthetic process,regulation of gene expression,metabolic process,regulation of macromolecule biosynthetic process,cellular nitrogen compound metabolic process,regulation of cellular metabolic process,organic cyclic compound binding,binding,cellular macromolecule metabolic process,translation regulator activity,cellular process,organic substance me…	Any selective and non-covalent interaction with a nucleic acid involved in the initiation, activation, perpetuation, repression or termination of polypeptide synthesis at the ribosome.
PABP-B_PABP__P11940_544_623	1.42e-06	53.5	GO:0045182	translation regulator activity	Molecular function	FALSE	TRUE	0	32		regulation of metabolic process,regulation of biosynthetic process,regulation of gene expression,metabolic process,regulation of macromolecule biosynthetic process,cellular nitrogen compound metabolic process,regulation of cellular metabolic process,cellular macromolecule metabolic process,translation regulator activity,cellular process,organic substance metabolic process,regulation of cellular b…	Any molecular function involved in the initiation, activation, perpetuation, repression or termination of polypeptide synthesis at the ribosome.
PABP-B_PABP__P11940_544_623	5.31e-05	7.4	GO:0003723	RNA binding	Molecular function	TRUE	TRUE	1	8	RNA binding	heterocyclic compound binding,binding,RNA binding,organic cyclic compound binding,single-stranded RNA binding,molecular_function,mRNA binding,nucleic acid binding	Binding to an RNA molecule or a portion thereof.
PEX14_Pex14__O75381_16_84	2.86e-05	124.8	GO:0034647	histone demethylase activity (H3-trimethyl-K4 specific)	Molecular function	FALSE	FALSE	0	3		cellular process,molecular_function,biological_process	Catalysis of the removal of a methyl group from a tri, a di or a monomethyl-lysine residue at position 4 of the histone H3 protein. This is a dioxygenase reaction that is dependent on Fe(II) and 2-oxoglutarate.
SUMO1_SUMO__P63165_1_101	1.93e-10	240.9	GO:0019789	SUMO transferase activity	Molecular function	FALSE	FALSE	1	21	protein sumoylation	protein sumoylation,metabolic process,peptidyl-amino acid modification,protein modification by small protein conjugation,cellular macromolecule metabolic process,cellular process,protein modification by small protein conjugation or removal,organic substance metabolic process,cellular protein modification process,cellular metabolic process,protein metabolic process,protein modification process,pri…	Catalysis of the transfer of SUMO from one protein to another via the reaction X-SUMO + Y --> Y-SUMO + X, where both X-SUMO and Y-SUMO are covalent linkages.
SUMO1_SUMO__P63165_1_101	1.72e-09	379.5	GO:0061665	SUMO ligase activity	Molecular function	FALSE	FALSE	1	21	protein sumoylation	protein sumoylation,metabolic process,peptidyl-amino acid modification,protein modification by small protein conjugation,cellular macromolecule metabolic process,cellular process,protein modification by small protein conjugation or removal,organic substance metabolic process,cellular protein modification process,cellular metabolic process,protein metabolic process,protein modification process,pri…	Catalysis of the transfer of SUMO to a substrate protein via the reaction X-SUMO + S --> X + S-SUMO, where X is either an E2 or E3 enzyme, the X-SUMO linkage is a thioester bond, and the S-SUMO linkage is an isopeptide bond between the C-terminal amino acid of SUMO and the epsilon-amino group of lysine residues in the substrate.
SUMO1_SUMO__P63165_1_101	6.09e-09	21.3	GO:0019787	ubiquitin-like protein transferase activity	Molecular function	FALSE	FALSE	0	1		molecular_function	Catalysis of the transfer of a ubiquitin-like from one protein to another via the reaction X-ULP + Y --> Y-ULP + X, where both X-ULP and Y-ULP are covalent linkages. ULP represents a ubiquitin-like protein.
SUMO1_SUMO__P63165_1_101	6.49e-08	506	GO:0032184	SUMO polymer binding	Molecular function	FALSE	FALSE	1	3	protein binding	protein binding,binding,molecular_function	Binding to a polymer of the small ubiquitin-like protein SUMO.
SUMO1_SUMO__P63165_1_101	5.82e-07	22.5	GO:0061659	ubiquitin-like protein ligase activity	Molecular function	FALSE	FALSE	0	1		molecular_function	Catalysis of the transfer of a ubiquitin-like protein (ULP) to a substrate protein via the reaction X-ULP + S --> X + S-ULP, where X is either an E2 or E3 enzyme, the X-ULP linkage is a thioester bond, and the S-ULP linkage is an isopeptide bond between the C-terminal glycine of ULP and the epsilon-amino group of lysine residues in the substrate.
SUMO1_SUMO__P63165_1_101	1.68e-06	168.7	GO:0032183	SUMO binding	Molecular function	FALSE	FALSE	1	3	protein binding	protein binding,binding,molecular_function	Binding to the small ubiquitin-like protein SUMO.
SUMO1_SUMO__P63165_1_101	4.21e-06	5.4	GO:0016740	transferase activity	Molecular function	FALSE	FALSE	0	1		molecular_function	Catalysis of the transfer of a group, e.g. a methyl group, glycosyl group, acyl group, phosphorus-containing, or other groups, from one compound (generally regarded as the donor) to another compound (generally regarded as the acceptor). Transferase is the systematic name for any enzyme of EC class 2.
SUMO1_SUMO__P63165_1_101	6.05e-06	13.7	GO:0003712	transcription coregulator activity	Molecular function	FALSE	FALSE	0	34		regulation of metabolic process,regulation of biosynthetic process,nucleic acid metabolic process,regulation of gene expression,regulation of transcription, DNA-templated,metabolic process,regulation of macromolecule biosynthetic process,cellular nitrogen compound metabolic process,regulation of cellular metabolic process,organic cyclic compound metabolic process,cellular macromolecule metabolic …	A transcription regulator activity that modulates the transcription of specific gene sets via binding to a DNA-bound DNA-binding transcription factor, either on its own or as part of a complex. Coregulators often act by altering chromatin structure and modifications. For example, one class of transcription coregulators modifies chromatin structure through covalent modification of histones. A seco…
SUMO1_SUMO__P63165_1_101	6.07e-06	9.6	GO:0008270	zinc ion binding	Molecular function	FALSE	FALSE	0	2		binding,molecular_function	Binding to a zinc ion (Zn).
SUMO1_SUMO__P63165_1_101	6.07e-06	37.2	GO:0032182	ubiquitin-like protein binding	Molecular function	FALSE	FALSE	1	3	protein binding	protein binding,binding,molecular_function	Binding to a small conjugating protein such as ubiquitin or a ubiquitin-like protein.
SUMO1_SUMO__P63165_1_101	8.65e-06	3.5	GO:0046872	metal ion binding	Molecular function	FALSE	FALSE	0	2		binding,molecular_function	Binding to a metal ion.
SUMO1_SUMO__P63165_1_101	9.79e-06	3.4	GO:0043169	cation binding	Molecular function	FALSE	FALSE	0	2		binding,molecular_function	Binding to a cation, a charged atom or group of atoms with a net positive charge.
SUMO1_SUMO__P63165_1_101	2.47e-05	4.9	GO:0140096	catalytic activity, acting on a protein	Molecular function	FALSE	FALSE	0	1		molecular_function	Catalytic activity that acts to modify a protein.
SUMO1_SUMO__P63165_1_101	2.65e-05	7.3	GO:0046914	transition metal ion binding	Molecular function	FALSE	FALSE	0	2		binding,molecular_function	Binding to a transition metal ions; a transition metal is an element whose atom has an incomplete d-subshell of extranuclear electrons, or which gives rise to a cation or cations with an incomplete d-subshell. Transition metals often have more than one valency state. Biologically relevant transition metals include vanadium, manganese, iron, copper, cobalt, nickel, molybdenum and silver.
SUMO1_SUMO__P63165_1_101	3.85e-05	21	GO:0003714	transcription corepressor activity	Molecular function	FALSE	FALSE	1	49	negative regulation of transcription, DNA-templated	regulation of metabolic process,regulation of biosynthetic process,nucleic acid metabolic process,negative regulation of cellular biosynthetic process,negative regulation of biological process,negative regulation of nucleobase-containing compound metabolic process,regulation of gene expression,regulation of transcription, DNA-templated,metabolic process,regulation of macromolecule biosynthetic pr…	A transcription coregulator activity that represses or decreases the transcription of specific gene sets via binding to a DNA-bound DNA-binding transcription factor, either on its own or as part of a complex. Corepressors often act by altering chromatin structure and modifications. For example, one class of transcription corepressors modifies chromatin structure through covalent modification of h…
SUMO1_SUMO__P63165_1_101	4.69e-05	19.7	GO:0008022	protein C-terminus binding	Molecular function	FALSE	FALSE	1	3	protein binding	protein binding,binding,molecular_function	Binding to a protein C-terminus, the end of a peptide chain at which the 1-carboxyl function of a constituent amino acid is not attached in peptide linkage to another amino-acid residue.
SUMO1_SUMO__P63165_1_101	5.02e-05	2.5	GO:0043167	ion binding	Molecular function	FALSE	FALSE	0	2		binding,molecular_function	Binding to an ion, a charged atoms or groups of atoms.
TSG101_UEV__Q99816_1_145	4.96e-05	1.3	GO:0005488	binding	Molecular function	FALSE	TRUE	3	7	protein-containing complex binding,virion binding,protein binding	virion binding,heterocyclic compound binding,binding,organic cyclic compound binding,protein binding,molecular_function,protein-containing complex binding	The selective, non-covalent, often stoichiometric, interaction of a molecule with one or more specific sites on another molecule.
TSG101_UEV__Q99816_1_145	4.96e-05	2.6	GO:0140110	transcription regulator activity	Molecular function	FALSE	TRUE	0	30		regulation of metabolic process,regulation of biosynthetic process,transcription coregulator activity,regulation of gene expression,regulation of transcription, DNA-templated,metabolic process,regulation of macromolecule biosynthetic process,regulation of cellular metabolic process,cellular macromolecule metabolic process,cellular process,transcription regulator activity,regulation of nucleic aci…	A molecular function that controls the rate, timing and/or magnitude of gene transcription. The function of transcriptional regulators is to modulate gene expression at the transcription step so that they are expressed in the right cell at the right time and in the right amount throughout the life of the cell and the organism. Genes are transcriptional units, and include bacterial operons.
TSG101_UEV__Q99816_1_145	4.96e-05	93	GO:0034597	phosphatidylinositol-4,5-bisphosphate 4-phosphatase activity	Molecular function	FALSE	FALSE	0	5		cellular metabolic process,cellular process,molecular_function,biological_process,metabolic process	Catalysis of the reaction: 1-phosphatidyl-myo-inositol 4,5-bisphosphate + H2O = 1-phosphatidyl-1D-myo-inositol 3-phosphate + phosphate.
TSG101_UEV__Q99816_1_145	5.45e-05	4.8	GO:0003712	transcription coregulator activity	Molecular function	FALSE	TRUE	1	32	transcription corepressor activity	regulation of metabolic process,regulation of biosynthetic process,transcription coregulator activity,regulation of gene expression,regulation of transcription, DNA-templated,metabolic process,regulation of macromolecule biosynthetic process,regulation of cellular metabolic process,cellular macromolecule metabolic process,cellular process,transcription regulator activity,regulation of nucleic aci…	A transcription regulator activity that modulates the transcription of specific gene sets via binding to a DNA-bound DNA-binding transcription factor, either on its own or as part of a complex. Coregulators often act by altering chromatin structure and modifications. For example, one class of transcription coregulators modifies chromatin structure through covalent modification of histones. A seco…
USP7_MATH-TRAF__Q93009_53_206	8.2e-10	2.3	GO:0003677	DNA binding	Molecular function	FALSE	FALSE	0	2		binding,molecular_function	Any molecular function by which a gene product interacts selectively and non-covalently with DNA (deoxyribonucleic acid).
USP7_MATH-TRAF__Q93009_53_206	1.23e-09	1.9	GO:0003676	nucleic acid binding	Molecular function	FALSE	FALSE	0	2		binding,molecular_function	Binding to a nucleic acid.
USP7_MATH-TRAF__Q93009_53_206	1.62e-08	3.8	GO:0003682	chromatin binding	Molecular function	FALSE	FALSE	0	2		binding,molecular_function	Binding to chromatin, the network of fibers of DNA, protein, and sometimes RNA, that make up the chromosomes of the eukaryotic nucleus during interphase.
USP7_MATH-TRAF__Q93009_53_206	1.06e-07	19.1	GO:0017056	structural constituent of nuclear pore	Molecular function	FALSE	FALSE	2	18	protein-containing complex,nucleus	cellular_component,intracellular anatomical structure,intracellular membrane-bounded organelle,cellular process,intracellular organelle,cell part,biological_process,protein-containing complex,cellular anatomical entity,anatomical entity,organelle,material anatomical entity,molecular_function,nucleus,biological entity,cell,membrane-bounded organelle,connected anatomical structure	The action of a molecule that contributes to the structural integrity of the nuclear pore complex, a protein-lined channel in the nuclear envelope that allows the transfer of macromolecules.
USP7_MATH-TRAF__Q93009_53_206	1.58e-07	2.2	GO:0140110	transcription regulator activity	Molecular function	FALSE	FALSE	0	34		regulation of metabolic process,regulation of biosynthetic process,nucleic acid metabolic process,regulation of gene expression,regulation of transcription, DNA-templated,metabolic process,regulation of macromolecule biosynthetic process,cellular nitrogen compound metabolic process,regulation of cellular metabolic process,organic cyclic compound metabolic process,cellular macromolecule metabolic …	A molecular function that controls the rate, timing and/or magnitude of gene transcription. The function of transcriptional regulators is to modulate gene expression at the transcription step so that they are expressed in the right cell at the right time and in the right amount throughout the life of the cell and the organism. Genes are transcriptional units, and include bacterial operons.
USP7_MATH-TRAF__Q93009_53_206	8.84e-07	17.6	GO:0008139	nuclear localization sequence binding	Molecular function	FALSE	FALSE	0	2		binding,molecular_function	Binding to a nuclear localization sequence, a specific peptide sequence that acts as a signal to localize the protein within the nucleus.
USP7_MATH-TRAF__Q93009_53_206	1.33e-06	4.8	GO:0003713	transcription coactivator activity	Molecular function	FALSE	FALSE	0	41		regulation of metabolic process,regulation of biosynthetic process,nucleic acid metabolic process,regulation of gene expression,regulation of transcription, DNA-templated,metabolic process,regulation of macromolecule biosynthetic process,cellular nitrogen compound metabolic process,regulation of cellular metabolic process,organic cyclic compound metabolic process,positive regulation of cellular m…	A transcription coregulator activity that activates or increases the transcription of specific gene sets via binding to a DNA-bound DNA-binding transcription factor, either on its own or as part of a complex. Coactivators often act by altering chromatin structure and modifications. For example, one class of transcription coactivators modifies chromatin structure through covalent modification of h…
USP7_MATH-TRAF__Q93009_53_206	2.69e-06	3	GO:0008134	transcription factor binding	Molecular function	TRUE	TRUE	2	4	transcription factor binding,protein binding	protein binding,transcription factor binding,binding,molecular_function	Binding to a transcription factor, a protein required to initiate or regulate transcription.
[truncated: 41 more rows]

## Sheet: Legend
Legend
EV dataset 7. GO term enrichment analysis.
Gene Ontology (GO) term enrichment analysis performed on the complete high/medium confidence interactome of each bait .
Tab 7a: Analysis of shared interactions
Tab 7b: Analysis of shared localisation
Tab 7c: Analysis of shared biological processes
Tab 7d: Analysis of shared molecular functions.
