# Supplementary material for: Proteome‐scale mapping of binding sites in the unstructured regions of the human proteome
Source: Mol Syst Biol. 2022 Jan 19;18(1):e10584. doi: 10.15252/msb.202110584 (PMC8769072; doi:10.15252/msb.202110584)
Supplement: Supplementary file 11 — Dataset EV10 [file MSB-18-e10584-s012.xlsx]

## Sheet: EV10a Mutations in Peptides
S1 Table S8. Disease-related mutations in ProP-PD peptides.			EV dataset S10. Disease-related mutations in ProP-PD peptides.
library	bait	ProteinAcc	ProteinName	GeneName	SeqStart	SeqStop	Hit	confidence	begin	ConsequenceType	mutation position	disease	mutation	pmids
HD	ANKRA2_Ank__Q9H9E1_142_313	O95343	Homeobox protein SIX3	SIX3	76	91	ELSMFQLPTLNFSPEQ	3	missense - Clinical significance:Disease	Holoprosencephaly 2 (HPE2)	79	0	M->V	http://www.ncbi.nlm.nih.gov/pubmed/10369266,15221788,15523651,17001667,18791198,20531442
HD	ANKRA2_Ank__Q9H9E1_142_313	Q99217	Amelogenin, X isoform	AMELX	169	184	PMLPDLTLEAWPSTDK	3	missense - Clinical significance:Pathogenic	-	177	0	E->K	https://www.ncbi.nlm.nih.gov/snp/?term=rs104894734
HD	AP2B1_adaptin__P63010_700_937	P51688	N-sulphoglucosamine sulphohydrolase	SGSH	283	298	TNLYWPGTAEPLLVSS	2	missense - Clinical significance:Disease	Mucopolysaccharidosis 3A (MPS3A)	288	0	P->S	http://www.ncbi.nlm.nih.gov/pubmed/11182930,11793481,12000360,12702166,15146460,15637719,15902564,16311287,17128482,18407553,21671382,28101780,9158154,9285796,9401012,9554748,9744479
HD	AP2B1_adaptin__P63010_700_937	P51688	N-sulphoglucosamine sulphohydrolase	SGSH	283	298	TNLYWPGTAEPLLVSS	2	missense - Clinical significance:Likely pathogenic,Pathogenic	-	293	0	P->S	https://www.ncbi.nlm.nih.gov/clinvar/?term=RCV000255725
HD	AP2B1_adaptin__P63010_700_937	P51688	N-sulphoglucosamine sulphohydrolase	SGSH	283	298	TNLYWPGTAEPLLVSS	2	missense - Clinical significance:Disease	Mucopolysaccharidosis 3A (MPS3A)	293	0	P->T	http://www.ncbi.nlm.nih.gov/pubmed/11182930,11793481,12000360,12702166,15146460,15637719,15902564,16311287,17128482,18407553,21671382,28101780,9158154,9285796,9401012,9554748,9744479
HD	AP2B1_adaptin__P63010_700_937	P51688	N-sulphoglucosamine sulphohydrolase	SGSH	283	298	TNLYWPGTAEPLLVSS	2	missense - Clinical significance:Disease,Pathogenic	Global developmental delay (DD),Mucopolysaccharidosis (MPS),Mucopolysaccharidosis 3A (MPS3A),Mucopolysaccharidosis, MPS-III-A (MPS3A),Retinal dystrophy,Sanfilippo syndrome	298	0	S->P	http://www.ncbi.nlm.nih.gov/pubmed/21956720,11182930,11793481,12000360,12702166,15146460,15637719,15902564,16311287,17128482,18407553,21671382,28101780,9158154,9285796,9401012,9554748,9744479,31536183
HD2	AP2B1_adaptin__P63010_700_937	Q0VG99	Mesoderm posterior protein 2	MESP2	24	39	WAGHWDSTSPASSSDS	2	missense - Clinical significance:Likely pathogenic	-	39	0	S->L	https://www.ncbi.nlm.nih.gov/snp/?term=rs1206731716
HD	CALM1_EF-hand__P0DP23_2_149	P21359	Neurofibromin	NF1	779	794	DTHAKWEQATKLILNY	3	missense - Clinical significance:Disease,Likely pathogenic,Pathogenic	Hereditary cancer-predisposing syndrome,Neurofibromatosis 1 (NF1)	780	0	T->K	http://www.ncbi.nlm.nih.gov/pubmed/25394175,10336779,10980545,11258625,11735023,12522551,15146469,15520408,15523642,15948193,17160901,21089070,2114220,23758643,24413922,7981679,8081387,8544190,9101300,9298829,9668168
HD	CALM1_EF-hand__P0DP23_2_149	P21359	Neurofibromin	NF1	779	794	DTHAKWEQATKLILNY	3	missense - Clinical significance:Conflicting interpretations of pathogenicity,Likely pathogenic,Pathogenic	-	780	0	T->R	https://www.ncbi.nlm.nih.gov/clinvar/?term=RCV000681848
HD	CALM1_EF-hand__P0DP23_2_149	P21359	Neurofibromin	NF1	779	794	DTHAKWEQATKLILNY	3	missense - Clinical significance:Disease,Not provided,Uncertain significance	Neurofibromatosis 1 (NF1)	781	0	H->P	http://www.ncbi.nlm.nih.gov/pubmed/10336779,10980545,11258625,11735023,12522551,15146469,15520408,15523642,15948193,17160901,21089070,2114220,23758643,24413922,7981679,8081387,8544190,9101300,9298829,9668168
HD	CALM1_EF-hand__P0DP23_2_149	P21359	Neurofibromin	NF1	779	794	DTHAKWEQATKLILNY	3	missense - Clinical significance:Disease,Not provided,Pathogenic	Neurofibromatosis 1 (NF1)	784	0	W->C	http://www.ncbi.nlm.nih.gov/pubmed/10336779,10980545,11258625,11735023,12522551,15146469,15520408,15523642,15948193,17160901,21089070,2114220,23758643,24413922,7981679,8081387,8544190,9101300,9298829,9668168
HD	CALM1_EF-hand__P0DP23_2_149	P21359	Neurofibromin	NF1	779	794	DTHAKWEQATKLILNY	3	missense - Clinical significance:Disease,Likely pathogenic,Not provided	Neurofibromatosis 1 (NF1)	784	0	W->R	http://www.ncbi.nlm.nih.gov/pubmed/10336779,10980545,11258625,11735023,12522551,15146469,15520408,15523642,15948193,17160901,21089070,2114220,23758643,24413922,7981679,8081387,8544190,9101300,9298829,9668168
HD	CALM1_EF-hand__P0DP23_2_149	P21359	Neurofibromin	NF1	779	794	DTHAKWEQATKLILNY	3	missense - Clinical significance:Pathogenic,Uncertain significance	Hereditary cancer-predisposing syndrome,Neurofibromatosis, type 1 (NF1)	786	0	Q->K	http://www.ncbi.nlm.nih.gov/pubmed/25394175,15604628,17636453,20065170,20301288,20301471,24893135
HD	CALM1_EF-hand__P0DP23_2_149	P38398	Breast cancer type 1 susceptibility protein	BRCA1	372	387	WITLNSSIQKVNEWFS	3	missense - Clinical significance:Pathogenic	Breast-ovarian cancer, familial 1 (BROVCA1),FANCONI ANEMIA, COMPLEMENTATION GROUP S (FANCS),Hereditary cancer-predisposing syndrome,Hereditary breast and ovarian cancer syndrome (HBOC),Ovarian Neoplasms	372	0	W->*	http://www.ncbi.nlm.nih.gov/pubmed/15604628,17392385,17508274,19305347,20065170,20301425,23188549,23788249,23918944,24366376,24366402,24432435,24493721,25356965,25394175,27854360,12692171,18163131
HD	CALM1_EF-hand__P0DP23_2_149	Q9C000	NACHT, LRR and PYD domains-containing protein 1	NLRP1	148	163	WREISASLLYQALPSS	3	missense - Clinical significance:Risk factor	Vitiligo-associated multiple autoimmune disease susceptibility 1 (VAMAS1)	155	0	L->H	https://www.ncbi.nlm.nih.gov/clinvar/?term=RCV000004380
HD2_cytoplasm	CALM1_EF-hand__P0DP23_2_149	Q9BX79	Receptor for retinol uptake STRA6	STRA6	639	654	WGLAYTLLHNPTLQVF	3	missense - Clinical significance:Pathogenic	Microphthalmia syndromic 9 (MCOPS9)	644	0	T->M	http://www.ncbi.nlm.nih.gov/pubmed/20301552
HD2	CALM1_EF-hand__P0DP23_2_149	P08F94	Fibrocystin	PKHD1	8	23	LMSIEVLLLAVRHLSL	2	missense - Clinical significance:Disease	Polycystic kidney disease 4, with or without polycystic liver disease (PKD4)	17	0	A->V	http://www.ncbi.nlm.nih.gov/pubmed/11898128,11919560,12506140,12846734,12874454,15108281,16677362,19914852,25701400
HD2	CALM1_EF-hand__P0DP23_2_149	Q03164	Histone-lysine N-methyltransferase 2A	KMT2A	3689	3704	AWKSLTDKVQEARSNA	2	missense - Clinical significance:Pathogenic	-	3692	0	S->L	https://www.ncbi.nlm.nih.gov/snp/?term=rs782477344
HD2	CALM1_EF-hand__P0DP23_2_149	Q9BX79	Receptor for retinol uptake STRA6	STRA6	639	654	WGLAYTLLHNPTLQVF	2	missense - Clinical significance:Pathogenic	Microphthalmia syndromic 9 (MCOPS9)	644	0	T->M	http://www.ncbi.nlm.nih.gov/pubmed/20301552
HD2_cytoplasm	CALM1_EF-hand__P0DP23_2_149	P08243	Asparagine synthetase [glutamine-hydrolyzing]	ASNS	532	547	WLSHYWMPKWINATDP	2	missense - Clinical significance:Likely pathogenic	-	538	0	M->I	https://www.ncbi.nlm.nih.gov/clinvar/?term=RCV000480640
HD2_cytoplasm	CALM1_EF-hand__P0DP23_2_149	P36894	Bone morphogenetic protein receptor type-1A	BMPR1A	438	453	WEMARRCITGGIVEEY	2	missense - Clinical significance:Benign,Conflicting interpretations of pathogenicity,Likely benign	Hereditary cancer-predisposing syndrome,Juvenile polyposis syndrome (JPS)	443	0	R->C	http://www.ncbi.nlm.nih.gov/pubmed/25394175,15604628,20301642,25645574,27854360
HD2_cytoplasm	CALM1_EF-hand__P0DP23_2_149	P36894	Bone morphogenetic protein receptor type-1A	BMPR1A	438	453	WEMARRCITGGIVEEY	2	missense - Clinical significance:Conflicting interpretations of pathogenicity,Uncertain significance	Hereditary cancer-predisposing syndrome	450	0	V->M	http://www.ncbi.nlm.nih.gov/pubmed/25394175
HD2_nc	CALM1_EF-hand__P0DP23_2_149	O95255	Multidrug resistance-associated protein 6	ABCC6	208	223	AAFPSKATFWWVSGLV	2	missense - Clinical significance:Pathogenic	Pseudoxanthoma elasticum (PXE)	218	0	W->C	http://www.ncbi.nlm.nih.gov/pubmed/20301292
HD2_nc	CALM1_EF-hand__P0DP23_2_149	P02545	Prelamin-A/C	LMNA	631	646	GSGGGSFGDNLVTRSY	2	missense - Clinical significance:Conflicting interpretations of pathogenicity,Likely benign,Likely pathogenic,Not provided,Uncertain significance	Cardiomyopathy (CMYO),Charcot-Marie-Tooth disease, type 2	644	0	R->C	http://www.ncbi.nlm.nih.gov/pubmed/21810866,20301462,20301532
HD2_nc	CALM1_EF-hand__P0DP23_2_149	P02545	Prelamin-A/C	LMNA	631	646	GSGGGSFGDNLVTRSY	2	missense - Clinical significance:Conflicting interpretations of pathogenicity,Likely benign,Uncertain significance	Charcot-Marie-Tooth disease, type 2,Congenital muscular dystrophy	644	0	R->H	http://www.ncbi.nlm.nih.gov/pubmed/20301462,20301532,20301468,21078917,24581957
HD2_nc	CALM1_EF-hand__P0DP23_2_149	P02545	Prelamin-A/C	LMNA	631	646	GSGGGSFGDNLVTRSY	2	missense - Clinical significance:Likely benign,Likely pathogenic,Not provided,Uncertain significance	-	644	0	R->S	https://www.ncbi.nlm.nih.gov/clinvar/?term=RCV000057373
HD2_nc	CALM1_EF-hand__P0DP23_2_149	P51587	Breast cancer type 2 susceptibility protein	BRCA2	198	213	LATPPTLSSTVLIVRN	2	missense - Clinical significance:Disease,Not provided,Uncertain significance	Breast cancer (BC),Familial cancer of breast	201	0	P->R	http://www.ncbi.nlm.nih.gov/pubmed/10978364,11139248,11149425,11241844,11948477,12145750,12373604,12442274,12442275,12569143,12938098,14722926,15026808,15172753,16793542,23108138,24013206,8640237,9654203,9971877,15604628,17508274,18163131,20301425,24366376,24366402,24432435
HD2_nc	CALM1_EF-hand__P0DP23_2_149	P51587	Breast cancer type 2 susceptibility protein	BRCA2	198	213	LATPPTLSSTVLIVRN	2	missense - Clinical significance:Disease,Not provided	Familial cancer of breast,Breast cancer (BC)	211	0	V->A	http://www.ncbi.nlm.nih.gov/pubmed/15604628,17508274,18163131,20301425,24366376,24366402,24432435,10978364,11139248,11149425,11241844,11948477,12145750,12373604,12442274,12442275,12569143,12938098,14722926,15026808,15172753,16793542,23108138,24013206,8640237,9654203,9971877
HD2_nc	CALM1_EF-hand__P0DP23_2_149	P51587	Breast cancer type 2 susceptibility protein	BRCA2	198	213	LATPPTLSSTVLIVRN	2	missense - Clinical significance:Likely pathogenic,Pathogenic	Breast and/or ovarian cancer,Breast-ovarian cancer, familial 2 (BROVCA2),Hereditary breast and ovarian cancer syndrome (HBOC),Hereditary cancer-predisposing syndrome	211	0	V->I	http://www.ncbi.nlm.nih.gov/pubmed/15604628,17392385,17508274,19305347,20065170,20301425,23188549,23788249,23918944,24366376,24366402,24432435,24493721,25356965,25394175,27854360,12692171,18163131
HD2_nc	CALM1_EF-hand__P0DP23_2_149	P51587	Breast cancer type 2 susceptibility protein	BRCA2	198	213	LATPPTLSSTVLIVRN	2	missense - Clinical significance:Likely pathogenic,Pathogenic	Hereditary cancer-predisposing syndrome	211	0	V->L	http://www.ncbi.nlm.nih.gov/pubmed/25394175
HD2_nc	CALM1_EF-hand__P0DP23_2_149	Q92794	Histone acetyltransferase KAT6A	KAT6A	1370	1385	ELDSEEEQPSHDTSVV	2	missense - Clinical significance:Pathogenic,Uncertain significance	-	1370	0	E->K	https://www.ncbi.nlm.nih.gov/snp/?term=rs138944476
HD2	CLIP1_Cap-Gly_1_P30622_57_128	Q00LT1	Progressive rod-cone degeneration protein	PRCD	1	16	MCTTLFLLSTLAMLWR	2	missense - Clinical significance:Pathogenic,Uncertain significance	Retinitis pigmentosa 36 (RP36),Retinitis pigmentosa (RP)	1	0	M->T	http://www.ncbi.nlm.nih.gov/pubmed/20301590,22234150,26666451
HD2	CLIP1_Cap-Gly_1_P30622_57_128	Q00LT1	Progressive rod-cone degeneration protein	PRCD	1	16	MCTTLFLLSTLAMLWR	2	missense - Clinical significance:Disease,Pathogenic	Retinitis pigmentosa 36 (RP36)	2	0	C->Y	http://www.ncbi.nlm.nih.gov/pubmed/16938425,24992209,27613864,20301590
HD2	CLIP1_Cap-Gly_1_P30622_57_128	Q9UPT6	C-Jun-amino-terminal kinase-interacting protein 3	MAPK8IP3	565	580	QEKKKSTIWQFFSRLF	2	missense - Clinical significance:Disease	Neurodevelopmental disorder with or without variable brain abnormalities (NEDBA)	578	0	R->C	http://www.ncbi.nlm.nih.gov/pubmed/30612693,30945334
HD2	CLIP1_Cap-Gly_1_P30622_57_128	Q9UPT6	C-Jun-amino-terminal kinase-interacting protein 3	MAPK8IP3	569	584	KSTIWQFFSRLFSSSS	2	missense - Clinical significance:Disease	Neurodevelopmental disorder with or without variable brain abnormalities (NEDBA)	578	0	R->C	http://www.ncbi.nlm.nih.gov/pubmed/30612693,30945334
HD2_cytoplasm	CLIP1_Cap-Gly_1_P30622_57_128	Q8N3K9	Cardiomyopathy-associated protein 5	CMYA5	3712	3727	PQEPNSATSTTIAVYW	2	missense - Clinical significance:Conflicting interpretations of pathogenicity,Uncertain significance	-	3712	0	P->S	https://www.ncbi.nlm.nih.gov/clinvar/?term=RCV000488396
HD	CLTC_Clathrin-propeller__Q00610_1_364	P04637	Cellular tumor antigen p53	TP53	16	31	QETFSDLWKLLPENNV	3	missense - Clinical significance:Benign,Conflicting interpretations of pathogenicity,Likely benign,Uncertain significance,Unclassified	Hereditary breast and ovarian cancer syndrome (HBOC)	31	0	V->I	http://www.ncbi.nlm.nih.gov/pubmed/12692171,15604628,17392385,17508274,18163131,19305347,20065170,20301425,23188549,23788249,23918944,24366376,24366402,24432435,24493721,25356965,27854360
HD2	CLTC_Clathrin-propeller__Q00610_1_364	O75030	Microphthalmia-associated transcription factor	MITF	252	267	ANTLPVSGNLIDLYGN	2	missense - Clinical significance:Likely pathogenic	Waardenburg syndrome	265	0	Y->C	https://www.ncbi.nlm.nih.gov/clinvar/?term=RCV000415280
HD2	CLTC_Clathrin-propeller__Q00610_1_364	O75030	Microphthalmia-associated transcription factor	MITF	260	275	NLIDLYGNQGLPPPGL	2	missense - Clinical significance:Likely pathogenic	Waardenburg syndrome	265	0	Y->C	https://www.ncbi.nlm.nih.gov/clinvar/?term=RCV000415280
HD2_endomembrane	CLTC_Clathrin-propeller__Q00610_1_364	O60828	Polyglutamine-binding protein 1	PQBP1	64	79	YYWNADTDLVSWLSPH	2	missense - Clinical significance:Disease,Pathogenic	Renpenning syndrome 1 (RENS1)	65	0	Y->C	http://www.ncbi.nlm.nih.gov/pubmed/14634649,16740914,20410308,21315190,23512658,26046437
HD2_endomembrane	CLTC_Clathrin-propeller__Q00610_1_364	O60828	Polyglutamine-binding protein 1	PQBP1	64	79	YYWNADTDLVSWLSPH	2	missense - Clinical significance:Likely pathogenic	Inborn genetic diseases	78	0	P->S	http://www.ncbi.nlm.nih.gov/pubmed/22947299,23037933,23169492,23619275,23652378,23881473,24022298,24121147,24394680,25560141,25626707,25730230
p3_HD2	CLTC_Clathrin-propeller__Q00610_1_364	Q00653	Nuclear factor NF-kappa-B p100 subunit	NFKB2	840	855	LEEGVRLLRGPETRDK	2	missense - Clinical significance:Pathogenic	-	853	0	R->G	https://www.ncbi.nlm.nih.gov/snp/?term=rs397514332
HD	CRK_SH3_1_P46108_124_198	P00748	Coagulation factor XII	F12	338	353	PGALPAKREQPPSLTR	3	missense - Clinical significance:Conflicting interpretations of pathogenicity	Factor XII deficiency disease	343	0	A->P	https://www.ncbi.nlm.nih.gov/clinvar/?term=RCV000490384
HD	CRK_SH3_1_P46108_124_198	P10071	Transcriptional activator GLI3	GLI3	791	806	PRLNPILPPKAPAVSP	3	missense - Clinical significance:Pathogenic	Greig cephalopolysyndactyly syndrome (GCPS),Pallister-Hall syndrome (PHS)	792	0	R->*	http://www.ncbi.nlm.nih.gov/pubmed/20301619,20301638,20301753
HD	CRK_SH3_1_P46108_124_198	Q9Y2R2	Tyrosine-protein phosphatase non-receptor type 22	PTPN22	612	627	EIPPPLPVRTPESFIV	3	missense - Clinical significance:Benign,Risk factor	Addison disease, susceptibility to,Diabetes mellitus, insulin-dependent, susceptibility to,Hashimoto thyroiditis, susceptibility to,Rheumatoid arthritis (RA),Systemic lupus erythematosus, susceptibility to	620	0	R->W	https://www.ncbi.nlm.nih.gov/clinvar/?term=RCV000009463+OR+RCV000009462+OR+RCV000009460+OR+RCV000009461+OR+RCV000009464+OR+RCV000954217
HD	CRK_SH3_1_P46108_124_198	Q14623	Indian hedgehog protein	IHH	47	62	LAYKQFSPNVPEKTLG	2	missense - Clinical significance:Likely pathogenic	Hirschsprung disease 1 (HSCR1)	51	0	Q->K	http://www.ncbi.nlm.nih.gov/pubmed/20301612
HD	CRK_SH3_1_P46108_124_198	Q8WZ42	Titin	TTN	10960	10975	PEVPKKPVPEKKVPVP	2	missense - Clinical significance:Conflicting interpretations of pathogenicity,Likely benign,Uncertain significance	-	10963	0	P->S	https://www.ncbi.nlm.nih.gov/clinvar/?term=RCV000155836
HD	CRK_SH3_1_P46108_124_198	Q8WZ42	Titin	TTN	10960	10975	PEVPKKPVPEKKVPVP	2	missense - Clinical significance:Benign,Conflicting interpretations of pathogenicity,Likely benign,Uncertain significance	Cardiomyopathy (CMYO)	10969	0	E->K	http://www.ncbi.nlm.nih.gov/pubmed/21810866
HD2_nc	DCUN1D1_PONY__Q96GG9_62_259	P12755	Ski oncogene	SKI	103	118	TVLEGETISCFVVGGE	2	missense - Clinical significance:Pathogenic	Shprintzen-Goldberg syndrome (SGS)	116	0	G->E	http://www.ncbi.nlm.nih.gov/pubmed/20301454
HD2_nc	DCUN1D1_PONY__Q96GG9_62_259	P12755	Ski oncogene	SKI	103	118	TVLEGETISCFVVGGE	2	missense - Clinical significance:Likely pathogenic,Pathogenic	Shprintzen-Goldberg syndrome (SGS)	117	0	G->R	http://www.ncbi.nlm.nih.gov/pubmed/20301454
HD2_nc	DCUN1D1_PONY__Q96GG9_62_259	P12755	Ski oncogene	SKI	103	118	TVLEGETISCFVVGGE	2	missense - Clinical significance:Likely pathogenic	Shprintzen-Goldberg syndrome (SGS)	118	0	E->K	http://www.ncbi.nlm.nih.gov/pubmed/20301454
HD2_nucleus	DCUN1D1_PONY__Q96GG9_62_259	Q8TF50	Zinc finger protein 526	ZNF526	155	170	WVAHRKAQHLSATVAE	2	missense - Clinical significance:Likely pathogenic	Pulmonic stenosis (disease)	160	0	K->T	https://www.ncbi.nlm.nih.gov/clinvar/?term=RCV000171284+OR+RCV000162109
HD2	EIF4E_eIF4E__P06730_1_217	Q92734	Protein TFG	TFG	97	112	LESSQVKYLRRELIEL	2	missense - Clinical significance:Disease,Pathogenic	Hereditary motor and sensory neuropathy, Okinawa type,Spastic paraplegia 57, autosomal recessive (SPG57)	106	0	R->C	http://www.ncbi.nlm.nih.gov/pubmed/23479643,27492651,27813252,30237576
HD2_nc	EIF4E_eIF4E__P06730_1_217	P40424	Pre-B-cell leukemia transcription factor 1	PBX1	169	184	EQACNEFTTHVMNLLR	2	missense - Clinical significance:Pathogenic	CONGENITAL ANOMALIES OF KIDNEY AND URINARY TRACT SYNDROME WITH OR WITHOUT HEARING LOSS, ABNORMAL EARS, OR DEVELOPMENTAL DELAY (CAKUTHED)	184	0	R->*	https://www.ncbi.nlm.nih.gov/clinvar/?term=RCV000504555
HD2_nc	EIF4E_eIF4E__P06730_1_217	Q6KC79	Nipped-B-like protein	NIPBL	4	19	DMPHVPITTLAGIASL	2	missense - Clinical significance:Disease	Cornelia de Lange syndrome 1 (CDLS1)	15	0	G->R	http://www.ncbi.nlm.nih.gov/pubmed/15146185,15146186,15318302,20124326,20358602,21934712,23254390,25447906,28167679
HD2_nc	EIF4E_eIF4E__P06730_1_217	Q7Z6Z7	E3 ubiquitin-protein ligase HUWE1	HUWE1	2967	2982	GVDPSFLAALPDDIRR	2	missense - Clinical significance:Likely pathogenic	-	2969	0	D->N	https://www.ncbi.nlm.nih.gov/clinvar/?term=RCV000520559
HD2_nc	EIF4E_eIF4E__P06730_1_217	Q7Z6Z7	E3 ubiquitin-protein ligase HUWE1	HUWE1	2967	2982	GVDPSFLAALPDDIRR	2	missense - Clinical significance:Disease,Likely pathogenic,Pathogenic	Mental retardation, X-linked, syndromic, Turner type (MRXST)	2981	0	R->H	http://www.ncbi.nlm.nih.gov/pubmed/18252223,25985138,27130160,27884935,29180823
HD2_nc	EIF4E_eIF4E__P06730_1_217	Q96RK0	Protein capicua homolog	CIC	344	359	VGGPGSARPRAFSHSG	2	missense - Clinical significance:Pathogenic	Intellectual disability, autosomal dominant 45	353	0	R->*	https://www.ncbi.nlm.nih.gov/clinvar/?term=RCV000496553+OR+RCV000524078
HD2	EPS15_EH__P42566_121_215	Q9P2D1	Chromodomain-helicase-DNA-binding protein 7	CHD7	224	239	NPFIATSGPGHLSHVP	2	missense - Clinical significance:Benign,Conflicting interpretations of pathogenicity,Unclassified	CHARGE association (CHARGE),CHARGE syndrome (CHARGES)	238	0	V->M	http://www.ncbi.nlm.nih.gov/pubmed/20301296,20301552,20301753,21407266,23519317,15300250,16400610,16763960,18074359,18445044,19021638,20453063,21158681,21554267,21931733,22461308,22462537,25818041
HD2	EPS15_EH__P42566_121_215	Q9UHD9	Ubiquilin-2	UBQLN2	280	295	LNAAQEQFGGNPFASV	2	missense - Clinical significance:Disease	Amyotrophic lateral sclerosis 15, with or without frontotemporal dementia (ALS15)	283	0	A->T	http://www.ncbi.nlm.nih.gov/pubmed/21857683,22560112,22717235,22892309,24215460,25616961
HD2	GST___P08515_1_218	Q8TF50	Zinc finger protein 526	ZNF526	155	170	WVAHRKAQHLSATVAE	2	missense - Clinical significance:Likely pathogenic	Pulmonic stenosis (disease)	160	0	K->T	https://www.ncbi.nlm.nih.gov/clinvar/?term=RCV000171284+OR+RCV000162109
HD2	IRF3_SMAD-FHA__Q14653_175_427	Q86WC4	Osteopetrosis-associated transmembrane protein 1	OSTM1	12	27	CSLPPWLPLGLLLWSG	2	missense - Clinical significance:Pathogenic	-	12	0	C->W	https://www.ncbi.nlm.nih.gov/snp/?term=rs119460973
HD2	Keap1_KELCH__Q14145_321_609	O43556	Epsilon-sarcoglycan	SGCE	386	401	TLPVFHPVTGEIIPPL	4	missense - Clinical significance:Conflicting interpretations of pathogenicity,Uncertain significance	Myoclonic dystonia (DYT11)	399	0	P->L	http://www.ncbi.nlm.nih.gov/pubmed/20301587,20482602
HD2	Keap1_KELCH__Q14145_321_609	O43556	Epsilon-sarcoglycan	SGCE	390	405	FHPVTGEIIPPLHTDN	4	missense - Clinical significance:Conflicting interpretations of pathogenicity,Uncertain significance	Myoclonic dystonia (DYT11)	399	0	P->L	http://www.ncbi.nlm.nih.gov/pubmed/20301587,20482602
HD2	Keap1_KELCH__Q14145_321_609	Q15149	Plectin	PLEC	4456	4471	GGIIDPSTGERFPVTD	4	missense - Clinical significance:Conflicting interpretations of pathogenicity,Uncertain significance	Epidermolysis bullosa simplex with muscular dystrophy,Epidermolysis bullosa simplex with nail dystrophy (EBSND),Epidermolysis bullosa simplex with pyloric atresia (EBSPA),Epidermolysis bullosa simplex, Ogna type (EBSOG),Limb-girdle muscular dystrophy, type 2Q (LGMDR17)	4466	0	R->C	https://www.ncbi.nlm.nih.gov/clinvar/?term=RCV000648517
HD2	Keap1_KELCH__Q14145_321_609	Q15149	Plectin	PLEC	4459	4474	IDPSTGERFPVTDAVN	4	missense - Clinical significance:Conflicting interpretations of pathogenicity,Uncertain significance	Epidermolysis bullosa simplex with muscular dystrophy,Epidermolysis bullosa simplex with nail dystrophy (EBSND),Epidermolysis bullosa simplex with pyloric atresia (EBSPA),Epidermolysis bullosa simplex, Ogna type (EBSOG),Limb-girdle muscular dystrophy, type 2Q (LGMDR17)	4466	0	R->C	https://www.ncbi.nlm.nih.gov/clinvar/?term=RCV000648517
HD	Keap1_KELCH__Q14145_321_609	O43556	Epsilon-sarcoglycan	SGCE	389	404	VFHPVTGEIIPPLHTD	3	missense - Clinical significance:Conflicting interpretations of pathogenicity,Uncertain significance	Myoclonic dystonia (DYT11)	399	0	P->L	http://www.ncbi.nlm.nih.gov/pubmed/20301587,20482602
HD2_cytoplasm	Keap1_KELCH__Q14145_321_609	Q15149	Plectin	PLEC	4456	4471	GGIIDPSTGERFPVTD	3	missense - Clinical significance:Conflicting interpretations of pathogenicity,Uncertain significance	Epidermolysis bullosa simplex with muscular dystrophy,Epidermolysis bullosa simplex with nail dystrophy (EBSND),Epidermolysis bullosa simplex with pyloric atresia (EBSPA),Epidermolysis bullosa simplex, Ogna type (EBSOG),Limb-girdle muscular dystrophy, type 2Q (LGMDR17)	4466	0	R->C	https://www.ncbi.nlm.nih.gov/clinvar/?term=RCV000648517
HD2_cytoplasm	Keap1_KELCH__Q14145_321_609	Q15149	Plectin	PLEC	4459	4474	IDPSTGERFPVTDAVN	3	missense - Clinical significance:Conflicting interpretations of pathogenicity,Uncertain significance	Epidermolysis bullosa simplex with muscular dystrophy,Epidermolysis bullosa simplex with nail dystrophy (EBSND),Epidermolysis bullosa simplex with pyloric atresia (EBSPA),Epidermolysis bullosa simplex, Ogna type (EBSOG),Limb-girdle muscular dystrophy, type 2Q (LGMDR17)	4466	0	R->C	https://www.ncbi.nlm.nih.gov/clinvar/?term=RCV000648517
HD2_endomembrane	Keap1_KELCH__Q14145_321_609	O43556	Epsilon-sarcoglycan	SGCE	386	401	TLPVFHPVTGEIIPPL	3	missense - Clinical significance:Conflicting interpretations of pathogenicity,Uncertain significance	Myoclonic dystonia (DYT11)	399	0	P->L	http://www.ncbi.nlm.nih.gov/pubmed/20301587,20482602
HD2_endomembrane	Keap1_KELCH__Q14145_321_609	O43556	Epsilon-sarcoglycan	SGCE	390	405	FHPVTGEIIPPLHTDN	3	missense - Clinical significance:Conflicting interpretations of pathogenicity,Uncertain significance	Myoclonic dystonia (DYT11)	399	0	P->L	http://www.ncbi.nlm.nih.gov/pubmed/20301587,20482602
HD2_endomembrane	Keap1_KELCH__Q14145_321_609	Q00LT1	Progressive rod-cone degeneration protein	PRCD	1	16	MCTTLFLLSTLAMLWR	2	missense - Clinical significance:Pathogenic,Uncertain significance	Retinitis pigmentosa 36 (RP36),Retinitis pigmentosa (RP)	1	0	M->T	http://www.ncbi.nlm.nih.gov/pubmed/20301590,22234150,26666451
HD2_endomembrane	Keap1_KELCH__Q14145_321_609	Q00LT1	Progressive rod-cone degeneration protein	PRCD	1	16	MCTTLFLLSTLAMLWR	2	missense - Clinical significance:Disease,Pathogenic	Retinitis pigmentosa 36 (RP36)	2	0	C->Y	http://www.ncbi.nlm.nih.gov/pubmed/16938425,24992209,27613864,20301590
HD2_nc	Keap1_KELCH__Q14145_321_609	Q16236	Nuclear factor erythroid 2-related factor 2	NFE2L2	76	91	LDEETGEFLPIQPAQH	2	missense - Clinical significance:Likely pathogenic	Hepatocellular carcinoma (HCC),Lung adenocarcinoma,Squamous cell carcinoma of the head and neck (HNSCC),Squamous cell lung carcinoma,Uterine cervical neoplasms	79	0	E->D	http://www.ncbi.nlm.nih.gov/pubmed/23562183,24627688,25311215
HD2_nc	Keap1_KELCH__Q14145_321_609	Q16236	Nuclear factor erythroid 2-related factor 2	NFE2L2	76	91	LDEETGEFLPIQPAQH	2	missense - Clinical significance:Disease,Likely pathogenic,Pathogenic	Immunodeficiency, developmental delay, and hypohomocysteinemia (IMDDHH)	79	0	E->K	http://www.ncbi.nlm.nih.gov/pubmed/29018201
HD2_nc	Keap1_KELCH__Q14145_321_609	Q16236	Nuclear factor erythroid 2-related factor 2	NFE2L2	76	91	LDEETGEFLPIQPAQH	2	missense - Clinical significance:Likely pathogenic,Pathogenic	Hepatocellular carcinoma (HCC),Lung adenocarcinoma,Squamous cell carcinoma of the head and neck (HNSCC),Squamous cell lung carcinoma,Uterine cervical neoplasms	79	0	E->Q	http://www.ncbi.nlm.nih.gov/pubmed/23562183,24627688,25311215
HD2_nc	Keap1_KELCH__Q14145_321_609	Q16236	Nuclear factor erythroid 2-related factor 2	NFE2L2	76	91	LDEETGEFLPIQPAQH	2	missense - Clinical significance:Likely pathogenic	Hepatocellular carcinoma (HCC),Lung adenocarcinoma,Squamous cell carcinoma of the head and neck (HNSCC),Squamous cell lung carcinoma,Uterine cervical neoplasms	79	0	E->V	http://www.ncbi.nlm.nih.gov/pubmed/23562183,24627688,25311215
HD2_nc	Keap1_KELCH__Q14145_321_609	Q16236	Nuclear factor erythroid 2-related factor 2	NFE2L2	76	91	LDEETGEFLPIQPAQH	2	missense - Clinical significance:Pathogenic	IMMUNODEFICIENCY, DEVELOPMENTAL DELAY, AND HYPOHOMOCYSTEINEMIA (IMDDHH)	80	0	T->K	https://www.ncbi.nlm.nih.gov/clinvar/?term=RCV000513667
HD2_nc	Keap1_KELCH__Q14145_321_609	Q16236	Nuclear factor erythroid 2-related factor 2	NFE2L2	76	91	LDEETGEFLPIQPAQH	2	missense - Clinical significance:Pathogenic	-	81	0	G->S	https://www.ncbi.nlm.nih.gov/snp/?term=rs1553487942
p3_HD2	Keap1_KELCH__Q14145_321_609	Q16236	Nuclear factor erythroid 2-related factor 2	NFE2L2	72	87	AQLQLDEETGEFLPIQ	2	missense - Clinical significance:Likely pathogenic	Hepatocellular carcinoma (HCC),Lung adenocarcinoma,Squamous cell carcinoma of the head and neck (HNSCC),Squamous cell lung carcinoma,Uterine cervical neoplasms	79	0	E->D	http://www.ncbi.nlm.nih.gov/pubmed/23562183,24627688,25311215
p3_HD2	Keap1_KELCH__Q14145_321_609	Q16236	Nuclear factor erythroid 2-related factor 2	NFE2L2	72	87	AQLQLDEETGEFLPIQ	2	missense - Clinical significance:Disease,Likely pathogenic,Pathogenic	Immunodeficiency, developmental delay, and hypohomocysteinemia (IMDDHH)	79	0	E->K	http://www.ncbi.nlm.nih.gov/pubmed/29018201
p3_HD2	Keap1_KELCH__Q14145_321_609	Q16236	Nuclear factor erythroid 2-related factor 2	NFE2L2	72	87	AQLQLDEETGEFLPIQ	2	missense - Clinical significance:Likely pathogenic,Pathogenic	Hepatocellular carcinoma (HCC),Lung adenocarcinoma,Squamous cell carcinoma of the head and neck (HNSCC),Squamous cell lung carcinoma,Uterine cervical neoplasms	79	0	E->Q	http://www.ncbi.nlm.nih.gov/pubmed/23562183,24627688,25311215
p3_HD2	Keap1_KELCH__Q14145_321_609	Q16236	Nuclear factor erythroid 2-related factor 2	NFE2L2	72	87	AQLQLDEETGEFLPIQ	2	missense - Clinical significance:Likely pathogenic	Hepatocellular carcinoma (HCC),Lung adenocarcinoma,Squamous cell carcinoma of the head and neck (HNSCC),Squamous cell lung carcinoma,Uterine cervical neoplasms	79	0	E->V	http://www.ncbi.nlm.nih.gov/pubmed/23562183,24627688,25311215
p3_HD2	Keap1_KELCH__Q14145_321_609	Q16236	Nuclear factor erythroid 2-related factor 2	NFE2L2	72	87	AQLQLDEETGEFLPIQ	2	missense - Clinical significance:Pathogenic	IMMUNODEFICIENCY, DEVELOPMENTAL DELAY, AND HYPOHOMOCYSTEINEMIA (IMDDHH)	80	0	T->K	https://www.ncbi.nlm.nih.gov/clinvar/?term=RCV000513667
p3_HD2	Keap1_KELCH__Q14145_321_609	Q16236	Nuclear factor erythroid 2-related factor 2	NFE2L2	72	87	AQLQLDEETGEFLPIQ	2	missense - Clinical significance:Pathogenic	-	81	0	G->S	https://www.ncbi.nlm.nih.gov/snp/?term=rs1553487942
p3_HD2	Keap1_KELCH__Q14145_321_609	Q16236	Nuclear factor erythroid 2-related factor 2	NFE2L2	76	91	LDEETGEFLPIQPAQH	2	missense - Clinical significance:Likely pathogenic	Hepatocellular carcinoma (HCC),Lung adenocarcinoma,Squamous cell carcinoma of the head and neck (HNSCC),Squamous cell lung carcinoma,Uterine cervical neoplasms	79	0	E->D	http://www.ncbi.nlm.nih.gov/pubmed/23562183,24627688,25311215
p3_HD2	Keap1_KELCH__Q14145_321_609	Q16236	Nuclear factor erythroid 2-related factor 2	NFE2L2	76	91	LDEETGEFLPIQPAQH	2	missense - Clinical significance:Disease,Likely pathogenic,Pathogenic	Immunodeficiency, developmental delay, and hypohomocysteinemia (IMDDHH)	79	0	E->K	http://www.ncbi.nlm.nih.gov/pubmed/29018201
p3_HD2	Keap1_KELCH__Q14145_321_609	Q16236	Nuclear factor erythroid 2-related factor 2	NFE2L2	76	91	LDEETGEFLPIQPAQH	2	missense - Clinical significance:Likely pathogenic,Pathogenic	Hepatocellular carcinoma (HCC),Lung adenocarcinoma,Squamous cell carcinoma of the head and neck (HNSCC),Squamous cell lung carcinoma,Uterine cervical neoplasms	79	0	E->Q	http://www.ncbi.nlm.nih.gov/pubmed/23562183,24627688,25311215
p3_HD2	Keap1_KELCH__Q14145_321_609	Q16236	Nuclear factor erythroid 2-related factor 2	NFE2L2	76	91	LDEETGEFLPIQPAQH	2	missense - Clinical significance:Likely pathogenic	Hepatocellular carcinoma (HCC),Lung adenocarcinoma,Squamous cell carcinoma of the head and neck (HNSCC),Squamous cell lung carcinoma,Uterine cervical neoplasms	79	0	E->V	http://www.ncbi.nlm.nih.gov/pubmed/23562183,24627688,25311215
p3_HD2	Keap1_KELCH__Q14145_321_609	Q16236	Nuclear factor erythroid 2-related factor 2	NFE2L2	76	91	LDEETGEFLPIQPAQH	2	missense - Clinical significance:Pathogenic	IMMUNODEFICIENCY, DEVELOPMENTAL DELAY, AND HYPOHOMOCYSTEINEMIA (IMDDHH)	80	0	T->K	https://www.ncbi.nlm.nih.gov/clinvar/?term=RCV000513667
p3_HD2	Keap1_KELCH__Q14145_321_609	Q16236	Nuclear factor erythroid 2-related factor 2	NFE2L2	76	91	LDEETGEFLPIQPAQH	2	missense - Clinical significance:Pathogenic	-	81	0	G->S	https://www.ncbi.nlm.nih.gov/snp/?term=rs1553487942
HD	KLC1_TPR__Q07866_203_497	Q9NQW6	Anillin	ANLN	423	438	LAQQLKQERQKELACL	2	missense - Clinical significance:Disease,Pathogenic	Focal segmental glomerulosclerosis 8 (FSGS8)	431	0	R->C	http://www.ncbi.nlm.nih.gov/pubmed/24676636
HD2_endomembrane	KLC1_TPR__Q07866_203_497	O15357	Phosphatidylinositol 3,4,5-trisphosphate 5-phosphatase 2	INPPL1	243	258	MVTRLLQQQNLPQTGE	2	missense - Clinical significance:Pathogenic	Opsismodysplasia (OPSMD)	251	0	Q->H	https://www.ncbi.nlm.nih.gov/clinvar/?term=RCV000224420
HD2_endomembrane	KLC1_TPR__Q07866_203_497	P01130	Low-density lipoprotein receptor	LDLR	4	19	WGWKLRWTVALLLAAA	2	missense - Clinical significance:Likely pathogenic,Pathogenic	Familial hypercholesterolemia 1 (FHCL1)	10	0	W->R	http://www.ncbi.nlm.nih.gov/pubmed/15177124,21600525,22364837,23725921,23788249,24404629,24418289,24636176,25053660,25356965,25404096,27854360
HD2_endomembrane	KLC1_TPR__Q07866_203_497	P01130	Low-density lipoprotein receptor	LDLR	4	19	WGWKLRWTVALLLAAA	2	missense - Clinical significance:Likely pathogenic	Familial hypercholesterolemia 1 (FHCL1)	15	0	L->H	http://www.ncbi.nlm.nih.gov/pubmed/15177124,21600525,22364837,23725921,23788249,24404629,24418289,24636176,25053660,25356965,25404096,27854360
HD2_endomembrane	KLC1_TPR__Q07866_203_497	P01130	Low-density lipoprotein receptor	LDLR	4	19	WGWKLRWTVALLLAAA	2	missense - Clinical significance:Conflicting interpretations of pathogenicity,Likely pathogenic,Uncertain significance	Familial hypercholesterolemia (FH)	15	0	L->P	http://www.ncbi.nlm.nih.gov/pubmed/24404629
HD2_endomembrane	KLC1_TPR__Q07866_203_497	P01130	Low-density lipoprotein receptor	LDLR	4	19	WGWKLRWTVALLLAAA	2	missense - Clinical significance:Conflicting interpretations of pathogenicity	Familial hypercholesterolemia 1 (FHCL1)	16	0	L->P	http://www.ncbi.nlm.nih.gov/pubmed/15177124,21600525,22364837,23725921,23788249,24404629,24418289,24636176,25053660,25356965,25404096,27854360
HD2_endomembrane	KLC1_TPR__Q07866_203_497	P51168	Amiloride-sensitive sodium channel subunit beta	SCNN1B	577	592	TVAELVEAHTNFGFQP	2	missense - Clinical significance:Likely pathogenic	-	580	0	E->K	https://www.ncbi.nlm.nih.gov/snp/?term=rs80311498
HD2_endomembrane	KLC1_TPR__Q07866_203_497	P98174	FYVE, RhoGEF and PH domain-containing protein 1	FGD1	304	319	GPPSHSLCPGPPALAS	2	missense - Clinical significance:Conflicting interpretations of pathogenicity,Likely benign,Pathogenic,Uncertain significance	History of neurodevelopmental disorder	312	0	P->L	https://www.ncbi.nlm.nih.gov/clinvar/?term=RCV000720983
HD2_endomembrane	KLC1_TPR__Q07866_203_497	Q5HYA8	Meckelin	TMEM67	554	569	MIDLQTVVKFLVYYAG	2	missense - Clinical significance:Conflicting interpretations of pathogenicity,Uncertain significance	-	567	0	Y->C	https://www.ncbi.nlm.nih.gov/clinvar/?term=RCV000262993
HD2_nc	KPNA4_Arm__O00629_68_487	P51587	Breast cancer type 2 susceptibility protein	BRCA2	198	213	LATPPTLSSTVLIVRN	3	missense - Clinical significance:Disease,Not provided,Uncertain significance	Breast cancer (BC),Familial cancer of breast	201	0	P->R	http://www.ncbi.nlm.nih.gov/pubmed/10978364,11139248,11149425,11241844,11948477,12145750,12373604,12442274,12442275,12569143,12938098,14722926,15026808,15172753,16793542,23108138,24013206,8640237,9654203,9971877,15604628,17508274,18163131,20301425,24366376,24366402,24432435
HD2_nc	KPNA4_Arm__O00629_68_487	P51587	Breast cancer type 2 susceptibility protein	BRCA2	198	213	LATPPTLSSTVLIVRN	3	missense - Clinical significance:Disease,Not provided	Familial cancer of breast,Breast cancer (BC)	211	0	V->A	http://www.ncbi.nlm.nih.gov/pubmed/15604628,17508274,18163131,20301425,24366376,24366402,24432435,10978364,11139248,11149425,11241844,11948477,12145750,12373604,12442274,12442275,12569143,12938098,14722926,15026808,15172753,16793542,23108138,24013206,8640237,9654203,9971877
HD2_nc	KPNA4_Arm__O00629_68_487	P51587	Breast cancer type 2 susceptibility protein	BRCA2	198	213	LATPPTLSSTVLIVRN	3	missense - Clinical significance:Likely pathogenic,Pathogenic	Breast and/or ovarian cancer,Breast-ovarian cancer, familial 2 (BROVCA2),Hereditary breast and ovarian cancer syndrome (HBOC),Hereditary cancer-predisposing syndrome	211	0	V->I	http://www.ncbi.nlm.nih.gov/pubmed/15604628,17392385,17508274,19305347,20065170,20301425,23188549,23788249,23918944,24366376,24366402,24432435,24493721,25356965,25394175,27854360,12692171,18163131
HD2_nc	KPNA4_Arm__O00629_68_487	P51587	Breast cancer type 2 susceptibility protein	BRCA2	198	213	LATPPTLSSTVLIVRN	3	missense - Clinical significance:Likely pathogenic,Pathogenic	Hereditary cancer-predisposing syndrome	211	0	V->L	http://www.ncbi.nlm.nih.gov/pubmed/25394175
HD	KPNA4_Arm__O00629_68_487	P52952	Homeobox protein Nkx-2.5	NKX2-5	194	209	KRQRQDQTLELVGLPP	2	missense - Clinical significance:Disease	Atrial septal defect 7, with or without atrioventricular conduction defects (ASD7)	205	0	V->E	http://www.ncbi.nlm.nih.gov/pubmed/10587520,14607454,15342699,15810002,9651244
HD	KPNA4_Arm__O00629_68_487	P52952	Homeobox protein Nkx-2.5	NKX2-5	194	209	KRQRQDQTLELVGLPP	2	missense - Clinical significance:Disease	Atrial septal defect 7, with or without atrioventricular conduction defects (ASD7)	194	0	K->R	http://www.ncbi.nlm.nih.gov/pubmed/10587520,14607454,15342699,15810002,9651244
HD2_nucleus	KPNA4_Arm__O00629_68_487	Q96JG9	Zinc finger protein 469	ZNF469	2615	2630	LREESILPVSADVISD	2	missense - Clinical significance:Likely pathogenic	-	2616	0	R->L	https://www.ncbi.nlm.nih.gov/snp/?term=rs281865152
HD2_nucleus	KPNA4_Arm__O00629_68_487	Q96JG9	Zinc finger protein 469	ZNF469	2615	2630	LREESILPVSADVISD	2	missense - Clinical significance:Likely pathogenic	Keratoconus 1 (KTCN1)	2616	0	R->Q	https://www.ncbi.nlm.nih.gov/snp/?term=rs281865152
p3_HD2	KPNA4_Arm__O00629_68_487	P10070	Zinc finger protein GLI2	GLI2	92	107	SPVISDISLIRLSPHP	2	missense - Clinical significance:Conflicting interpretations of pathogenicity,Uncertain significance	-	102	0	R->Q	https://www.ncbi.nlm.nih.gov/clinvar/?term=RCV000513069
HD2	KPNB1_Heat_1_Q14974_1_485	Q9Y399	28S ribosomal protein S2, mitochondrial	MRPS2	101	116	FMEPYIFGSRLDHDII	3	missense - Clinical significance:Disease,Pathogenic	Combined oxidative phosphorylation deficiency 36 (COXPD36)	110	0	R->C	http://www.ncbi.nlm.nih.gov/pubmed/29576219
HD2	KPNB1_Heat_1_Q14974_1_485	Q9Y399	28S ribosomal protein S2, mitochondrial	MRPS2	101	116	FMEPYIFGSRLDHDII	3	missense - Clinical significance:Pathogenic	Combined oxidative phosphorylation deficiency 36 (COXPD36)	114	0	D->N	https://www.ncbi.nlm.nih.gov/clinvar/?term=RCV000626472
HD2	MAD2L1_HORMA__Q13257_1_205	Q8TF50	Zinc finger protein 526	ZNF526	155	170	WVAHRKAQHLSATVAE	2	missense - Clinical significance:Likely pathogenic	Pulmonic stenosis (disease)	160	0	K->T	https://www.ncbi.nlm.nih.gov/clinvar/?term=RCV000171284+OR+RCV000162109
HD2_nc	MAD2L1_HORMA__Q13257_1_205	Q96PY6	Serine/threonine-protein kinase Nek1	NEK1	1242	1257	ILHLVMADGAYQEDND	2	missense - Clinical significance:Pathogenic	Short rib-polydactyly syndrome, Majewski type (SRTD6)	1249	0	D->A	https://www.ncbi.nlm.nih.gov/clinvar/?term=RCV000656516
HD2_nc	MAD2L1_HORMA__Q13257_1_205	Q96PY6	Serine/threonine-protein kinase Nek1	NEK1	1242	1257	ILHLVMADGAYQEDND	2	missense - Clinical significance:Pathogenic	-	1249	0	D->G	https://www.ncbi.nlm.nih.gov/snp/?term=rs1157065841
HD2_nucleus	MAD2L1_HORMA__Q13257_1_205	Q00LT1	Progressive rod-cone degeneration protein	PRCD	1	16	MCTTLFLLSTLAMLWR	2	missense - Clinical significance:Pathogenic,Uncertain significance	Retinitis pigmentosa 36 (RP36),Retinitis pigmentosa (RP)	1	0	M->T	http://www.ncbi.nlm.nih.gov/pubmed/20301590,22234150,26666451
HD2_nucleus	MAD2L1_HORMA__Q13257_1_205	Q00LT1	Progressive rod-cone degeneration protein	PRCD	1	16	MCTTLFLLSTLAMLWR	2	missense - Clinical significance:Disease,Pathogenic	Retinitis pigmentosa 36 (RP36)	2	0	C->Y	http://www.ncbi.nlm.nih.gov/pubmed/16938425,24992209,27613864,20301590
HD2	MAP1LC3A_ATG8__Q9H492_2_121	O95255	Multidrug resistance-associated protein 6	ABCC6	1223	1238	WTDLENSIVSVERMQD	3	missense - Clinical significance:Disease,Pathogenic	Pseudoxanthoma elasticum (PXE)	1226	0	L->I	http://www.ncbi.nlm.nih.gov/pubmed/10811882,10835642,10954200,11427982,11536079,11702217,11880368,15086542,15098239,15459974,16086317,17617515,19339160,20034067,25615550,20301292
HD2	MAP1LC3A_ATG8__Q9H492_2_121	O95255	Multidrug resistance-associated protein 6	ABCC6	1223	1238	WTDLENSIVSVERMQD	3	missense - Clinical significance:Pathogenic	-	1235	0	R->G	https://www.ncbi.nlm.nih.gov/snp/?term=rs63750402
HD2	MAP1LC3A_ATG8__Q9H492_2_121	O95255	Multidrug resistance-associated protein 6	ABCC6	1223	1238	WTDLENSIVSVERMQD	3	missense - Clinical significance:Disease,Pathogenic	Pseudoxanthoma elasticum (PXE)	1235	0	R->W	http://www.ncbi.nlm.nih.gov/pubmed/10811882,10835642,10954200,11427982,11536079,11702217,11880368,15086542,15098239,15459974,16086317,17617515,19339160,20034067,25615550,20301292
HD2	MAP1LC3A_ATG8__Q9H492_2_121	O95255	Multidrug resistance-associated protein 6	ABCC6	1223	1238	WTDLENSIVSVERMQD	3	missense - Clinical significance:Pathogenic	Pseudoxanthoma elasticum (PXE)	1238	0	D->H	http://www.ncbi.nlm.nih.gov/pubmed/20301292
HD2	MAP1LC3A_ATG8__Q9H492_2_121	Q92574	Hamartin	TSC1	400	415	LCHSDDYVHISLPQAT	2	missense - Clinical significance:Benign,Conflicting interpretations of pathogenicity,Likely benign,Pathogenic	-	403	0	S->L	https://www.ncbi.nlm.nih.gov/clinvar/?term=RCV000514892
HD2	MAP1LC3A_ATG8__Q9H492_2_121	Q92574	Hamartin	TSC1	404	419	DDYVHISLPQATVTPP	2	missense - Clinical significance:Benign,Conflicting interpretations of pathogenicity,Likely benign,Not provided,Uncertain significance,Unclassified	Tuberous sclerosis 1 (TSC1),Tuberous sclerosis syndrome (TSC),Urinary bladder cancer	417	0	T->I	http://www.ncbi.nlm.nih.gov/pubmed/10227394,10533069,10570911,10874311,11829138,18830229,22161988,9328481,20301399,23519317
HD2	MAP1LC3A_ATG8__Q9H492_2_121	Q93008	Probable ubiquitin carboxyl-terminal hydrolase FAF-X	USP9X	1731	1746	YECEESFTTLNVDIRN	2	missense - Clinical significance:Likely pathogenic	-	1739	0	T->N	https://www.ncbi.nlm.nih.gov/clinvar/?term=RCV000483949
HD2	MAP1LC3A_ATG8__Q9H492_2_121	Q93008	Probable ubiquitin carboxyl-terminal hydrolase FAF-X	USP9X	1733	1748	CEESFTTLNVDIRNHQ	2	missense - Clinical significance:Likely pathogenic	-	1739	0	T->N	https://www.ncbi.nlm.nih.gov/clinvar/?term=RCV000483949
HD2_endomembrane	MAP1LC3A_ATG8__Q9H492_2_121	O95255	Multidrug resistance-associated protein 6	ABCC6	1223	1238	WTDLENSIVSVERMQD	2	missense - Clinical significance:Disease,Pathogenic	Pseudoxanthoma elasticum (PXE)	1226	0	L->I	http://www.ncbi.nlm.nih.gov/pubmed/10811882,10835642,10954200,11427982,11536079,11702217,11880368,15086542,15098239,15459974,16086317,17617515,19339160,20034067,25615550,20301292
HD2_endomembrane	MAP1LC3A_ATG8__Q9H492_2_121	O95255	Multidrug resistance-associated protein 6	ABCC6	1223	1238	WTDLENSIVSVERMQD	2	missense - Clinical significance:Pathogenic	-	1235	0	R->G	https://www.ncbi.nlm.nih.gov/snp/?term=rs63750402
HD2_endomembrane	MAP1LC3A_ATG8__Q9H492_2_121	O95255	Multidrug resistance-associated protein 6	ABCC6	1223	1238	WTDLENSIVSVERMQD	2	missense - Clinical significance:Disease,Pathogenic	Pseudoxanthoma elasticum (PXE)	1235	0	R->W	http://www.ncbi.nlm.nih.gov/pubmed/10811882,10835642,10954200,11427982,11536079,11702217,11880368,15086542,15098239,15459974,16086317,17617515,19339160,20034067,25615550,20301292
HD2_endomembrane	MAP1LC3A_ATG8__Q9H492_2_121	O95255	Multidrug resistance-associated protein 6	ABCC6	1223	1238	WTDLENSIVSVERMQD	2	missense - Clinical significance:Pathogenic	Pseudoxanthoma elasticum (PXE)	1238	0	D->H	http://www.ncbi.nlm.nih.gov/pubmed/20301292
HD2_endomembrane	MAP1LC3A_ATG8__Q9H492_2_121	Q00LT1	Progressive rod-cone degeneration protein	PRCD	1	16	MCTTLFLLSTLAMLWR	2	missense - Clinical significance:Pathogenic,Uncertain significance	Retinitis pigmentosa 36 (RP36),Retinitis pigmentosa (RP)	1	0	M->T	http://www.ncbi.nlm.nih.gov/pubmed/20301590,22234150,26666451
HD2_endomembrane	MAP1LC3A_ATG8__Q9H492_2_121	Q00LT1	Progressive rod-cone degeneration protein	PRCD	1	16	MCTTLFLLSTLAMLWR	2	missense - Clinical significance:Disease,Pathogenic	Retinitis pigmentosa 36 (RP36)	2	0	C->Y	http://www.ncbi.nlm.nih.gov/pubmed/16938425,24992209,27613864,20301590
HD2_endomembrane	MAP1LC3A_ATG8__Q9H492_2_121	Q04671	P protein	OCA2	665	680	ADIHDFEIILHRVEWA	2	missense - Clinical significance:Likely pathogenic	-	671	0	E->G	https://www.ncbi.nlm.nih.gov/snp/?term=rs797045838
HD2_endomembrane	MAP1LC3A_ATG8__Q9H492_2_121	Q04671	P protein	OCA2	665	680	ADIHDFEIILHRVEWA	2	missense - Clinical significance:Likely pathogenic	Tyrosinase-positive oculocutaneous albinism (OCA2)	671	0	E->V	http://www.ncbi.nlm.nih.gov/pubmed/20301410
HD2_endomembrane	MAP1LC3A_ATG8__Q9H492_2_121	Q04671	P protein	OCA2	665	680	ADIHDFEIILHRVEWA	2	missense - Clinical significance:Likely pathogenic,Uncertain significance	-	674	0	L->I	https://www.ncbi.nlm.nih.gov/snp/?term=rs371412500
HD2_endomembrane	MAP1LC3A_ATG8__Q9H492_2_121	Q04671	P protein	OCA2	665	680	ADIHDFEIILHRVEWA	2	missense - Clinical significance:Likely pathogenic,Uncertain significance	Inborn genetic diseases	674	0	L->V	http://www.ncbi.nlm.nih.gov/pubmed/22947299,23037933,23169492,23619275,23652378,23881473,24022298,24121147,24394680,25560141,25626707,25730230
HD2_endomembrane	MAP1LC3A_ATG8__Q9H492_2_121	Q04671	P protein	OCA2	665	680	ADIHDFEIILHRVEWA	2	missense - Clinical significance:Disease,Pathogenic	Albinism, oculocutaneous, 2 (OCA2),Tyrosinase-positive oculocutaneous albinism (OCA2)	679	0	W->C	http://www.ncbi.nlm.nih.gov/pubmed/10649493,10671067,10987646,12713581,12727022,12876664,17385796,23504663,7762554,7874125,9259203,20301410
p3_HD2	MAP1LC3A_ATG8__Q9H492_2_121	P51587	Breast cancer type 2 susceptibility protein	BRCA2	3349	3364	TQALLSGSTGEKQFIS	2	missense - Clinical significance:Conflicting interpretations of pathogenicity,Likely benign,Uncertain significance	Hereditary cancer-predisposing syndrome	3357	0	T->I	http://www.ncbi.nlm.nih.gov/pubmed/25394175
p3_HD2	MAP1LC3A_ATG8__Q9H492_2_121	P51587	Breast cancer type 2 susceptibility protein	BRCA2	3349	3364	TQALLSGSTGEKQFIS	2	missense - Clinical significance:Disease,Likely benign,Uncertain significance	Breast cancer (BC),Hereditary breast and ovarian cancer syndrome (HBOC)	3357	0	T->R	http://www.ncbi.nlm.nih.gov/pubmed/10978364,11139248,11149425,11241844,11948477,12145750,12373604,12442274,12442275,12569143,12938098,14722926,15026808,15172753,16793542,23108138,24013206,8640237,9654203,9971877,12692171,15604628,17392385,17508274,18163131,19305347,20065170,20301425,23188549,23788249,23918944,24366376,24366402,24432435,24493721,25356965,27854360
p3_HD2	MAP1LC3A_ATG8__Q9H492_2_121	P51587	Breast cancer type 2 susceptibility protein	BRCA2	3349	3364	TQALLSGSTGEKQFIS	2	missense - Clinical significance:Conflicting interpretations of pathogenicity,Uncertain significance	Hereditary breast and ovarian cancer syndrome (HBOC)	3359	0	E->G	http://www.ncbi.nlm.nih.gov/pubmed/12692171,15604628,17392385,17508274,18163131,19305347,20065170,20301425,23188549,23788249,23918944,24366376,24366402,24432435,24493721,25356965,27854360
p3_HD2	MAP1LC3A_ATG8__Q9H492_2_121	P51587	Breast cancer type 2 susceptibility protein	BRCA2	3349	3364	TQALLSGSTGEKQFIS	2	missense - Clinical significance:Conflicting interpretations of pathogenicity,Likely benign,Uncertain significance	Hereditary cancer-predisposing syndrome	3361	0	Q->P	http://www.ncbi.nlm.nih.gov/pubmed/25394175
p3_HD2	MAP1LC3A_ATG8__Q9H492_2_121	P51587	Breast cancer type 2 susceptibility protein	BRCA2	3349	3364	TQALLSGSTGEKQFIS	2	missense - Clinical significance:Conflicting interpretations of pathogenicity,Uncertain significance	Hereditary breast and ovarian cancer syndrome (HBOC),Hereditary cancer-predisposing syndrome	3363	0	I->M	http://www.ncbi.nlm.nih.gov/pubmed/12692171,15604628,17392385,17508274,18163131,19305347,20065170,20301425,23188549,23788249,23918944,24366376,24366402,24432435,24493721,25356965,27854360,25394175
HD2_endomembrane	MAP1LC3B_ATG8__Q9GZQ8_2_119	O95255	Multidrug resistance-associated protein 6	ABCC6	1223	1238	WTDLENSIVSVERMQD	3	missense - Clinical significance:Disease,Pathogenic	Pseudoxanthoma elasticum (PXE)	1226	0	L->I	http://www.ncbi.nlm.nih.gov/pubmed/10811882,10835642,10954200,11427982,11536079,11702217,11880368,15086542,15098239,15459974,16086317,17617515,19339160,20034067,25615550,20301292
HD2_endomembrane	MAP1LC3B_ATG8__Q9GZQ8_2_119	O95255	Multidrug resistance-associated protein 6	ABCC6	1223	1238	WTDLENSIVSVERMQD	3	missense - Clinical significance:Pathogenic	-	1235	0	R->G	https://www.ncbi.nlm.nih.gov/snp/?term=rs63750402
HD2_endomembrane	MAP1LC3B_ATG8__Q9GZQ8_2_119	O95255	Multidrug resistance-associated protein 6	ABCC6	1223	1238	WTDLENSIVSVERMQD	3	missense - Clinical significance:Disease,Pathogenic	Pseudoxanthoma elasticum (PXE)	1235	0	R->W	http://www.ncbi.nlm.nih.gov/pubmed/10811882,10835642,10954200,11427982,11536079,11702217,11880368,15086542,15098239,15459974,16086317,17617515,19339160,20034067,25615550,20301292
HD2_endomembrane	MAP1LC3B_ATG8__Q9GZQ8_2_119	O95255	Multidrug resistance-associated protein 6	ABCC6	1223	1238	WTDLENSIVSVERMQD	3	missense - Clinical significance:Pathogenic	Pseudoxanthoma elasticum (PXE)	1238	0	D->H	http://www.ncbi.nlm.nih.gov/pubmed/20301292
HD	MAP1LC3B_ATG8__Q9GZQ8_2_119	Q92736	Ryanodine receptor 2	RYR2	1340	1355	DSDFEVLMKTAHGHLV	2	missense - Clinical significance:Likely pathogenic,Uncertain significance	Cardiac arrhythmia	1347	0	M->R	https://www.ncbi.nlm.nih.gov/clinvar/?term=RCV000030421
HD	MAP1LC3B_ATG8__Q9GZQ8_2_119	Q92736	Ryanodine receptor 2	RYR2	1340	1355	DSDFEVLMKTAHGHLV	2	missense - Clinical significance:Likely pathogenic,Uncertain significance	-	1347	0	M->T	https://www.ncbi.nlm.nih.gov/snp/?term=rs193922625
HD2	MAP1LC3B_ATG8__Q9GZQ8_2_119	O95255	Multidrug resistance-associated protein 6	ABCC6	1223	1238	WTDLENSIVSVERMQD	2	missense - Clinical significance:Disease,Pathogenic	Pseudoxanthoma elasticum (PXE)	1226	0	L->I	http://www.ncbi.nlm.nih.gov/pubmed/10811882,10835642,10954200,11427982,11536079,11702217,11880368,15086542,15098239,15459974,16086317,17617515,19339160,20034067,25615550,20301292
HD2	MAP1LC3B_ATG8__Q9GZQ8_2_119	O95255	Multidrug resistance-associated protein 6	ABCC6	1223	1238	WTDLENSIVSVERMQD	2	missense - Clinical significance:Pathogenic	-	1235	0	R->G	https://www.ncbi.nlm.nih.gov/snp/?term=rs63750402
HD2	MAP1LC3B_ATG8__Q9GZQ8_2_119	O95255	Multidrug resistance-associated protein 6	ABCC6	1223	1238	WTDLENSIVSVERMQD	2	missense - Clinical significance:Disease,Pathogenic	Pseudoxanthoma elasticum (PXE)	1235	0	R->W	http://www.ncbi.nlm.nih.gov/pubmed/10811882,10835642,10954200,11427982,11536079,11702217,11880368,15086542,15098239,15459974,16086317,17617515,19339160,20034067,25615550,20301292
HD2	MAP1LC3B_ATG8__Q9GZQ8_2_119	O95255	Multidrug resistance-associated protein 6	ABCC6	1223	1238	WTDLENSIVSVERMQD	2	missense - Clinical significance:Pathogenic	Pseudoxanthoma elasticum (PXE)	1238	0	D->H	http://www.ncbi.nlm.nih.gov/pubmed/20301292
HD2	MAP1LC3B_ATG8__Q9GZQ8_2_119	Q92574	Hamartin	TSC1	396	411	PPAPLCHSDDYVHISL	2	missense - Clinical significance:Benign,Conflicting interpretations of pathogenicity,Likely benign,Pathogenic	-	403	0	S->L	https://www.ncbi.nlm.nih.gov/clinvar/?term=RCV000514892
HD2_endomembrane	MAP1LC3B_ATG8__Q9GZQ8_2_119	P49454	Centromere protein F	CENPF	1382	1397	APLDESNSYEHLTLSD	2	missense - Clinical significance:Likely pathogenic	-	1391	0	E->K	https://www.ncbi.nlm.nih.gov/snp/?term=rs141352776
HD2_endomembrane	MAP1LC3B_ATG8__Q9GZQ8_2_119	Q03468	DNA excision repair protein ERCC-6	ERCC6	1278	1293	DYVLVEAEANRVAQDA	2	missense - Clinical significance:Pathogenic	Cerebrooculofacioskeletal syndrome 1 (COFS1),Cockayne syndrome B (CSB),DE SANCTIS-CACCHIONE SYNDROME (ERCC6),Inborn genetic diseases	1288	0	R->*	http://www.ncbi.nlm.nih.gov/pubmed/20301516,22947299,23037933,23169492,23619275,23652378,23881473,24022298,24121147,24394680,25560141,25626707,25730230
HD2	MDM2_p53-binding-domain__Q00987_17_125	P04637	Cellular tumor antigen p53	TP53	16	31	QETFSDLWKLLPENNV	4	missense - Clinical significance:Benign,Conflicting interpretations of pathogenicity,Likely benign,Uncertain significance,Unclassified	Hereditary breast and ovarian cancer syndrome (HBOC)	31	0	V->I	http://www.ncbi.nlm.nih.gov/pubmed/12692171,15604628,17392385,17508274,18163131,19305347,20065170,20301425,23188549,23788249,23918944,24366376,24366402,24432435,24493721,25356965,27854360
HD2_nc	MDM2_p53-binding-domain__Q00987_17_125	P04637	Cellular tumor antigen p53	TP53	16	31	QETFSDLWKLLPENNV	3	missense - Clinical significance:Benign,Conflicting interpretations of pathogenicity,Likely benign,Uncertain significance,Unclassified	Hereditary breast and ovarian cancer syndrome (HBOC)	31	0	V->I	http://www.ncbi.nlm.nih.gov/pubmed/12692171,15604628,17392385,17508274,18163131,19305347,20065170,20301425,23188549,23788249,23918944,24366376,24366402,24432435,24493721,25356965,27854360
HD2_cytoplasm	MDM2_p53-binding-domain__Q00987_17_125	Q9P219	Protein Daple	CCDC88C	1295	1310	RWQARFDELKEQHQTM	2	missense - Clinical significance:Conflicting interpretations of pathogenicity,Uncertain significance	-	1299	0	R->C	https://www.ncbi.nlm.nih.gov/clinvar/?term=RCV000442039
HD2_nc	MDM2_p53-binding-domain__Q00987_17_125	Q9HD42	Charged multivesicular body protein 1a	CHMP1A	110	125	SVMDRFEQQVQNLDVH	2	missense - Clinical significance:Likely pathogenic,Pathogenic,Uncertain significance	Pontocerebellar hypoplasia type 1A (PCH1A)	116	0	E->K	http://www.ncbi.nlm.nih.gov/pubmed/17761659
HD2_nc	MDM2_p53-binding-domain__Q00987_17_125	Q9HD42	Charged multivesicular body protein 1a	CHMP1A	110	125	SVMDRFEQQVQNLDVH	2	missense - Clinical significance:Pathogenic,Uncertain significance	-	116	0	E->Q	https://www.ncbi.nlm.nih.gov/clinvar/?term=RCV000486889
HD2_nucleus	MDM2_p53-binding-domain__Q00987_17_125	P04637	Cellular tumor antigen p53	TP53	16	31	QETFSDLWKLLPENNV	2	missense - Clinical significance:Benign,Conflicting interpretations of pathogenicity,Likely benign,Uncertain significance,Unclassified	Hereditary breast and ovarian cancer syndrome (HBOC)	31	0	V->I	http://www.ncbi.nlm.nih.gov/pubmed/12692171,15604628,17392385,17508274,18163131,19305347,20065170,20301425,23188549,23788249,23918944,24366376,24366402,24432435,24493721,25356965,27854360
HD2_nucleus	MDM2_p53-binding-domain__Q00987_17_125	Q8TF50	Zinc finger protein 526	ZNF526	155	170	WVAHRKAQHLSATVAE	2	missense - Clinical significance:Likely pathogenic	Pulmonic stenosis (disease)	160	0	K->T	https://www.ncbi.nlm.nih.gov/clinvar/?term=RCV000171284+OR+RCV000162109
HD2_nucleus	MDM2_p53-binding-domain__Q00987_17_125	Q9UBT6	DNA polymerase kappa	POLK	405	420	THLTRDGERKSMSVER	2	missense - Clinical significance:Pathogenic	Malignant tumor of prostate	419	0	E->G	http://www.ncbi.nlm.nih.gov/pubmed/19042984,22138009,23659877,24071797,25394175
HD2	NEDD4_WW_4_P46934_890_928	Q9H3D4	Tumor protein 63	TP63	535	550	SHCTPPPPYPTDCSIV	4	missense - Clinical significance:Pathogenic	Hay-Wells syndrome of ectodermal dysplasia (AEC),Rapp-Hodgkin ectodermal dysplasia syndrome (RHS)	549	0	I->T	http://www.ncbi.nlm.nih.gov/pubmed/20556892
HD2	NEDD4_WW_4_P46934_890_928	P16499	Rod cGMP-specific 3',5'-cyclic phosphodiesterase subunit alpha	PDE6A	337	352	PDHWALVSGLPAYVAQ	3	missense - Clinical significance:Disease,Pathogenic	Retinitis pigmentosa 43 (RP43)	344	0	S->R	http://www.ncbi.nlm.nih.gov/pubmed/10393062,7493036,20301590
HD2	NEDD4_WW_4_P46934_890_928	Q8IXJ9	Putative Polycomb group protein ASXL1	ASXL1	688	703	TSDLQRTQLLPPYPLN	3	missense - Clinical significance:Pathogenic	-	693	0	R->*	https://www.ncbi.nlm.nih.gov/clinvar/?term=RCV000760645
HD2	NEDD4_WW_4_P46934_890_928	Q8IXJ9	Putative Polycomb group protein ASXL1	ASXL1	688	703	TSDLQRTQLLPPYPLN	3	missense - Clinical significance:Pathogenic	Myelodysplasia	700	0	Y->*	https://www.ncbi.nlm.nih.gov/clinvar/?term=RCV000660864
HD2	NEDD4_WW_4_P46934_890_928	Q8IXJ9	Putative Polycomb group protein ASXL1	ASXL1	696	711	LLPPYPLNGEHTQAGT	3	missense - Clinical significance:Pathogenic	Myelodysplasia	700	0	Y->*	https://www.ncbi.nlm.nih.gov/clinvar/?term=RCV000660864
HD2	NEDD4_WW_4_P46934_890_928	Q9UM47	Neurogenic locus notch homolog protein 3	NOTCH3	2203	2218	SPQERPPPYLAVPGHG	3	missense - Clinical significance:Pathogenic	-	2211	0	Y->*	https://www.ncbi.nlm.nih.gov/clinvar/?term=RCV000412940
HD	NEDD4_WW_4_P46934_890_928	P78504	Protein jagged-1	JAG1	12	27	RPLSLLLALLCALRAK	2	missense - Clinical significance:Likely pathogenic	-	21	0	L->P	https://www.ncbi.nlm.nih.gov/clinvar/?term=RCV000218438
HD	NEDD4_WW_4_P46934_890_928	Q14524	Sodium channel protein type 5 subunit alpha	SCN5A	1971	1986	TSFPPSYDSVTRATSD	2	missense - Clinical significance:Likely pathogenic	-	1979	0	S->C	https://www.ncbi.nlm.nih.gov/clinvar/?term=RCV000183139
HD	NEDD4_WW_4_P46934_890_928	Q14524	Sodium channel protein type 5 subunit alpha	SCN5A	1971	1986	TSFPPSYDSVTRATSD	2	missense - Clinical significance:Likely pathogenic,Uncertain significance	-	1980	0	V->F	https://www.ncbi.nlm.nih.gov/clinvar/?term=RCV000622370
HD	NEDD4_WW_4_P46934_890_928	Q14524	Sodium channel protein type 5 subunit alpha	SCN5A	1971	1986	TSFPPSYDSVTRATSD	2	missense - Clinical significance:Likely pathogenic,Uncertain significance	-	1980	0	V->L	https://www.ncbi.nlm.nih.gov/snp/?term=rs772258197
HD2	NEDD4_WW_4_P46934_890_928	P16499	Rod cGMP-specific 3',5'-cyclic phosphodiesterase subunit alpha	PDE6A	341	356	ALVSGLPAYVAQNGLI	2	missense - Clinical significance:Disease,Pathogenic	Retinitis pigmentosa 43 (RP43)	344	0	S->R	http://www.ncbi.nlm.nih.gov/pubmed/10393062,7493036,20301590
HD2	NEDD4_WW_4_P46934_890_928	Q13950	Runt-related transcription factor 2	RUNX2	414	429	ATTHYHTYLPPPYPGS	2	missense - Clinical significance:Disease	Cleidocranial dysplasia (CLCD)	420	0	T->I	http://www.ncbi.nlm.nih.gov/pubmed/10521292,10545612,10689183,10980549,11857736,12081718,12196916,12424590,16270353,19744171,20082269,20648631,24984680,28505335,28703881,28738062,9182765,9207800
HD2	NEDD4_WW_4_P46934_890_928	Q13950	Runt-related transcription factor 2	RUNX2	414	429	ATTHYHTYLPPPYPGS	2	missense - Clinical significance:Disease	Cleidocranial dysplasia (CLCD)	420	0	T->N	http://www.ncbi.nlm.nih.gov/pubmed/10521292,10545612,10689183,10980549,11857736,12081718,12196916,12424590,16270353,19744171,20082269,20648631,24984680,28505335,28703881,28738062,9182765,9207800
HD2	NEDD4_WW_4_P46934_890_928	Q13950	Runt-related transcription factor 2	RUNX2	418	433	YHTYLPPPYPGSSQSQ	2	missense - Clinical significance:Disease	Cleidocranial dysplasia (CLCD)	420	0	T->I	http://www.ncbi.nlm.nih.gov/pubmed/10521292,10545612,10689183,10980549,11857736,12081718,12196916,12424590,16270353,19744171,20082269,20648631,24984680,28505335,28703881,28738062,9182765,9207800
HD2	NEDD4_WW_4_P46934_890_928	Q13950	Runt-related transcription factor 2	RUNX2	418	433	YHTYLPPPYPGSSQSQ	2	missense - Clinical significance:Disease	Cleidocranial dysplasia (CLCD)	420	0	T->N	http://www.ncbi.nlm.nih.gov/pubmed/10521292,10545612,10689183,10980549,11857736,12081718,12196916,12424590,16270353,19744171,20082269,20648631,24984680,28505335,28703881,28738062,9182765,9207800
HD2	NEDD4_WW_4_P46934_890_928	Q14524	Sodium channel protein type 5 subunit alpha	SCN5A	1969	1984	SSTSFPPSYDSVTRAT	2	missense - Clinical significance:Likely pathogenic	-	1979	0	S->C	https://www.ncbi.nlm.nih.gov/clinvar/?term=RCV000183139
HD2	NEDD4_WW_4_P46934_890_928	Q14524	Sodium channel protein type 5 subunit alpha	SCN5A	1969	1984	SSTSFPPSYDSVTRAT	2	missense - Clinical significance:Likely pathogenic,Uncertain significance	-	1980	0	V->F	https://www.ncbi.nlm.nih.gov/clinvar/?term=RCV000622370
HD2	NEDD4_WW_4_P46934_890_928	Q14524	Sodium channel protein type 5 subunit alpha	SCN5A	1969	1984	SSTSFPPSYDSVTRAT	2	missense - Clinical significance:Likely pathogenic,Uncertain significance	-	1980	0	V->L	https://www.ncbi.nlm.nih.gov/snp/?term=rs772258197
HD2	NEDD4_WW_4_P46934_890_928	Q15858	Sodium channel protein type 9 subunit alpha	SCN9A	1947	1962	DATSSTTSPPSYDSVT	2	missense - Clinical significance:Likely pathogenic	Generalized epilepsy with febrile seizures plus, type 7 (GEFSP7),Hereditary sensory and autonomic neuropathy type IIA (HSAN2A)	1959	0	D->A	http://www.ncbi.nlm.nih.gov/pubmed/21089229
HD2	NEDD4_WW_4_P46934_890_928	Q9UM47	Neurogenic locus notch homolog protein 3	NOTCH3	2199	2214	GTPVSPQERPPPYLAV	2	missense - Clinical significance:Pathogenic	-	2211	0	Y->*	https://www.ncbi.nlm.nih.gov/clinvar/?term=RCV000412940
HD2_cytoplasm	NEDD4_WW_4_P46934_890_928	Q15858	Sodium channel protein type 9 subunit alpha	SCN9A	1947	1962	DATSSTTSPPSYDSVT	2	missense - Clinical significance:Likely pathogenic	Generalized epilepsy with febrile seizures plus, type 7 (GEFSP7),Hereditary sensory and autonomic neuropathy type IIA (HSAN2A)	1959	0	D->A	http://www.ncbi.nlm.nih.gov/pubmed/21089229
HD2_nc	NEDD4_WW_4_P46934_890_928	Q99732	Lipopolysaccharide-induced tumor necrosis factor-alpha factor	LITAF	12	27	GPSSAPSAPPSYEETV	2	missense - Clinical significance:Conflicting interpretations of pathogenicity,Uncertain significance	Charcot-Marie-Tooth disease, type 1C (CMT1C)	15	0	S->L	http://www.ncbi.nlm.nih.gov/pubmed/20301384
HD2	OXSR1___O95747_434_527	P55017	Solute carrier family 12 member 3	SLC12A3	12	27	DATLCSGRFTISTLLS	2	missense - Clinical significance:Likely pathogenic,Uncertain significance	-	13	0	A->P	https://www.ncbi.nlm.nih.gov/clinvar/?term=RCV000681930
HD2_cytoplasm	OXSR1___O95747_434_527	P55017	Solute carrier family 12 member 3	SLC12A3	12	27	DATLCSGRFTISTLLS	2	missense - Clinical significance:Likely pathogenic,Uncertain significance	-	13	0	A->P	https://www.ncbi.nlm.nih.gov/clinvar/?term=RCV000681930
HD	PABP-B_PABP__P11940_544_623	Q9P2D1	Chromodomain-helicase-DNA-binding protein 7	CHD7	2141	2156	SSLNPLAVGFVQTPPV	2	missense - Clinical significance:Pathogenic	-	2152	0	Q->E	https://www.ncbi.nlm.nih.gov/snp/?term=rs373241264
HD	PEX14_Pex14__O75381_16_84	P02655	Apolipoprotein C-II	APOC2	37	52	LTQVKESLSSYWESAK	3	missense - Clinical significance:Benign,Pathogenic	Apolipoprotein C2 deficiency	41	0	K->T	https://www.ncbi.nlm.nih.gov/clinvar/?term=RCV001135899
HD	PEX14_Pex14__O75381_16_84	P02655	Apolipoprotein C-II	APOC2	37	52	LTQVKESLSSYWESAK	3	missense - Clinical significance:Disease,Pathogenic	APOLIPOPROTEIN C-II (WAKAYAMA),Apolipoprotein C2 deficiency,Hyperlipoproteinemia 1B (HLPP1B)	48	0	W->R	http://www.ncbi.nlm.nih.gov/pubmed/8323539
HD	PEX14_Pex14__O75381_16_84	P04637	Cellular tumor antigen p53	TP53	10	25	VEPPLSQETFSDLWKL	3	missense - Clinical significance:Conflicting interpretations of pathogenicity,Likely benign,Uncertain significance	Hereditary cancer-predisposing syndrome	11	0	E->K	http://www.ncbi.nlm.nih.gov/pubmed/25394175
HD	PEX14_Pex14__O75381_16_84	P04637	Cellular tumor antigen p53	TP53	10	25	VEPPLSQETFSDLWKL	3	missense - Clinical significance:Conflicting interpretations of pathogenicity,Likely benign,Uncertain significance	Hereditary breast and ovarian cancer syndrome (HBOC),Li-Fraumeni syndrome (LFS),Li-Fraumeni syndrome 1 (LFS)	11	0	E->Q	http://www.ncbi.nlm.nih.gov/pubmed/12692171,15604628,17392385,17508274,18163131,19305347,20065170,20301425,23188549,23788249,23918944,24366376,24366402,24432435,24493721,25356965,27854360,20301488,20301471,25394175
HD	PEX14_Pex14__O75381_16_84	P12931	Proto-oncogene tyrosine-protein kinase Src	SRC	517	532	AFLEDYFTSTEPQYQP	3	missense - Clinical significance:Likely pathogenic,Pathogenic	Thrombocytopenia 6 (THC6)	527	0	E->K	https://www.ncbi.nlm.nih.gov/clinvar/?term=RCV000211002
HD	PEX14_Pex14__O75381_16_84	P46100	Transcriptional regulator ATRX	ATRX	1996	2011	SPAPDWYKDFVTDADA	2	missense - Clinical significance:Pathogenic	Inborn genetic diseases	2001	0	W->*	http://www.ncbi.nlm.nih.gov/pubmed/22947299,23037933,23169492,23619275,23652378,23881473,24022298,24121147,24394680,25560141,25626707,25730230
HD	PEX14_Pex14__O75381_16_84	Q9NYJ8	TGF-beta-activated kinase 1 and MAP3K7-binding protein 2	TAB2	228	243	QTQQHSGWVSQFNPMN	2	missense - Clinical significance:Disease,Pathogenic	Congenital heart defects, multiple types, 2 (CHTD2)	230	0	Q->K	http://www.ncbi.nlm.nih.gov/pubmed/20493459
HD2_cytoplasm	PTK2_Focal-AT__Q05397_891_1050	Q7Z3Z2	Protein RD3	RD3	24	39	MVLETLMMELTGQMRE	2	missense - Clinical significance:Pathogenic	Leber congenital amaurosis 12 (LCA12)	38	0	R->*	http://www.ncbi.nlm.nih.gov/pubmed/20301475,30285347
HD2_nucleus	PTK2_Focal-AT__Q05397_891_1050	O14770	Homeobox protein Meis2	MEIS2	142	157	ELDNLMIQAIQVLRFH	2	missense - Clinical significance:Pathogenic	-	142	0	E->*	https://www.ncbi.nlm.nih.gov/clinvar/?term=RCV000760827
HD2_nucleus	PTK2_Focal-AT__Q05397_891_1050	O15353	Forkhead box protein N1	FOXN1	176	191	SAEAWCNGLPYPSQEH	2	missense - Clinical significance:Conflicting interpretations of pathogenicity,Likely benign	T-cell immunodeficiency, congenital alopecia, and nail dystrophy	184	0	L->I	https://www.ncbi.nlm.nih.gov/clinvar/?term=RCV000308164
HD2_nucleus	PTK2_Focal-AT__Q05397_891_1050	Q8TF50	Zinc finger protein 526	ZNF526	155	170	WVAHRKAQHLSATVAE	2	missense - Clinical significance:Likely pathogenic	Pulmonic stenosis (disease)	160	0	K->T	https://www.ncbi.nlm.nih.gov/clinvar/?term=RCV000171284+OR+RCV000162109
p3_HD2	PTK2_Focal-AT__Q05397_891_1050	O15357	Phosphatidylinositol 3,4,5-trisphosphate 5-phosphatase 2	INPPL1	243	258	MVTRLLQQQNLPQTGE	2	missense - Clinical significance:Pathogenic	Opsismodysplasia (OPSMD)	251	0	Q->H	https://www.ncbi.nlm.nih.gov/clinvar/?term=RCV000224420
HD2	SIN3A_PAH__Q96ST3_295_383	P08F94	Fibrocystin	PKHD1	8	23	LMSIEVLLLAVRHLSL	3	missense - Clinical significance:Disease	Polycystic kidney disease 4, with or without polycystic liver disease (PKD4)	17	0	A->V	http://www.ncbi.nlm.nih.gov/pubmed/11898128,11919560,12506140,12846734,12874454,15108281,16677362,19914852,25701400
HD2	SIN3A_PAH__Q96ST3_295_383	P54136	Arginine--tRNA ligase, cytoplasmic	RARS	1	16	MDVLVSECSARLLQQE	3	missense - Clinical significance:Pathogenic	-	1	0	M->K	https://www.ncbi.nlm.nih.gov/clinvar/?term=RCV000579090
HD2	SIN3A_PAH__Q96ST3_295_383	P54136	Arginine--tRNA ligase, cytoplasmic	RARS	1	16	MDVLVSECSARLLQQE	3	missense - Clinical significance:Pathogenic	Leukodystrophy, hypomyelinating, 9 (HLD9)	1	0	M->T	https://www.ncbi.nlm.nih.gov/clinvar/?term=RCV000785104+OR+RCV000440377
HD2	SIN3A_PAH__Q96ST3_295_383	P54136	Arginine--tRNA ligase, cytoplasmic	RARS	1	16	MDVLVSECSARLLQQE	3	missense - Clinical significance:Pathogenic	Leukodystrophy, hypomyelinating, 9 (HLD9)	1	0	M->V	https://www.ncbi.nlm.nih.gov/clinvar/?term=RCV000314506+OR+RCV000149501
HD2	SIN3A_PAH__Q96ST3_295_383	P54136	Arginine--tRNA ligase, cytoplasmic	RARS	1	16	MDVLVSECSARLLQQE	3	missense - Clinical significance:Pathogenic	-	2	0	D->A	https://www.ncbi.nlm.nih.gov/snp/?term=rs672601372
HD2	SIN3A_PAH__Q96ST3_295_383	P54136	Arginine--tRNA ligase, cytoplasmic	RARS	1	16	MDVLVSECSARLLQQE	3	missense - Clinical significance:Disease,Pathogenic	Leukodystrophy, hypomyelinating, 9 (HLD9)	2	0	D->G	http://www.ncbi.nlm.nih.gov/pubmed/24777941
HD2	SIN3A_PAH__Q96ST3_295_383	P54136	Arginine--tRNA ligase, cytoplasmic	RARS	1	16	MDVLVSECSARLLQQE	3	missense - Clinical significance:Pathogenic	-	2	0	D->V	https://www.ncbi.nlm.nih.gov/snp/?term=rs672601372
HD2_nc	SIN3A_PAH__Q96ST3_295_383	P08F94	Fibrocystin	PKHD1	8	23	LMSIEVLLLAVRHLSL	2	missense - Clinical significance:Disease	Polycystic kidney disease 4, with or without polycystic liver disease (PKD4)	17	0	A->V	http://www.ncbi.nlm.nih.gov/pubmed/11898128,11919560,12506140,12846734,12874454,15108281,16677362,19914852,25701400
HD2	SPSB1_SPRY__Q96BD6_30_231	Q8TF50	Zinc finger protein 526	ZNF526	155	170	WVAHRKAQHLSATVAE	2	missense - Clinical significance:Likely pathogenic	Pulmonic stenosis (disease)	160	0	K->T	https://www.ncbi.nlm.nih.gov/clinvar/?term=RCV000171284+OR+RCV000162109
HD2	SUFU_SUFU__Q9UMX1_1_484	Q14204	Cytoplasmic dynein 1 heavy chain 1	DYNC1H1	4380	4395	LHTTASNWLHLIPQTL	3	missense - Clinical significance:Conflicting interpretations of pathogenicity,Likely benign	Charcot-Marie-Tooth disease, axonal, type 2O (CMT2O)	4394	0	T->M	http://www.ncbi.nlm.nih.gov/pubmed/20301462
HD2_nucleus	SUFU_SUFU__Q9UMX1_1_484	O14686	Histone-lysine N-methyltransferase 2D	KMT2D	3349	3364	MVSNQGHMLSGQHGGQ	3	missense - Clinical significance:Likely pathogenic	-	3364	0	Q->K	https://www.ncbi.nlm.nih.gov/snp/?term=rs1210590639
HD2_nc	SUFU_SUFU__Q9UMX1_1_484	Q969T9	WW domain-binding protein 2	WBP2	223	238	AAEAAASAYYNPGNPH	2	missense - Clinical significance:Pathogenic,Unclassified	DEAFNESS, AUTOSOMAL RECESSIVE 107 (DFNB107),Deafness, autosomal recessive, 107 (DFNB107)	224	0	A->V	http://www.ncbi.nlm.nih.gov/pubmed/26881968
HD2_nc	SUFU_SUFU__Q9UMX1_1_484	Q9HD42	Charged multivesicular body protein 1a	CHMP1A	114	129	RFEQQVQNLDVHTSVM	2	missense - Clinical significance:Likely pathogenic,Pathogenic,Uncertain significance	Pontocerebellar hypoplasia type 1A (PCH1A)	116	0	E->K	http://www.ncbi.nlm.nih.gov/pubmed/17761659
HD2_nc	SUFU_SUFU__Q9UMX1_1_484	Q9HD42	Charged multivesicular body protein 1a	CHMP1A	114	129	RFEQQVQNLDVHTSVM	2	missense - Clinical significance:Pathogenic,Uncertain significance	-	116	0	E->Q	https://www.ncbi.nlm.nih.gov/clinvar/?term=RCV000486889
HD2_cytoplasm	SUMO1_SUMO__P63165_1_101	O95613	Pericentrin	PCNT	2594	2609	SVQKLLAAEQTVVRDL	2	missense - Clinical significance:Pathogenic	-	2607	0	R->*	https://www.ncbi.nlm.nih.gov/clinvar/?term=RCV000254793
HD2_cytoplasm	SUMO1_SUMO__P63165_1_101	P08243	Asparagine synthetase [glutamine-hydrolyzing]	ASNS	532	547	WLSHYWMPKWINATDP	2	missense - Clinical significance:Likely pathogenic	-	538	0	M->I	https://www.ncbi.nlm.nih.gov/clinvar/?term=RCV000480640
HD2_nucleus	SUMO1_SUMO__P63165_1_101	O75603	Chorion-specific transcription factor GCMb	GCM2	368	383	YLTTPPPGAPALQTVI	2	missense - Clinical significance:Pathogenic	Hyperparathyroidism 4 (HRPT4)	379	0	L->Q	https://www.ncbi.nlm.nih.gov/clinvar/?term=RCV000417072
HD2	TLN1_PTB__Q9Y490_309_401	P07949	Proto-oncogene tyrosine-protein kinase receptor Ret	RET	1051	1066	ALPSTWIENKLYGMSD	4	missense - Clinical significance:Disease,Uncertain significance	Multiple endocrine neoplasia, type 2 (MEN2),Hirschsprung disease 1 (HSCR1)	1052	0	L->V	http://www.ncbi.nlm.nih.gov/pubmed/11739416,15604628,20301434,10090908,10484767,10618407,22174939,7581377,7633441,7704557,7881414,8114938,8114939,9043870,9090527,9094028,9259198,9384613
HD2	TLN1_PTB__Q9Y490_309_401	P07949	Proto-oncogene tyrosine-protein kinase receptor Ret	RET	1051	1066	ALPSTWIENKLYGMSD	4	missense - Clinical significance:Disease,Uncertain significance	Hereditary cancer-predisposing syndrome,Hirschsprung disease 1 (HSCR1),Multiple endocrine neoplasia, type 2 (MEN2),Multiple endocrine neoplasia, type 2a (MEN2A)	1061	0	L->P	http://www.ncbi.nlm.nih.gov/pubmed/25394175,10090908,10484767,10618407,22174939,7581377,7633441,7704557,7881414,8114938,8114939,9043870,9090527,9094028,9259198,9384613,11739416,15604628,20301434,19469690,21863057,23788249,24893135,25356965,27854360,8918855
HD2	TLN1_PTB__Q9Y490_309_401	P07949	Proto-oncogene tyrosine-protein kinase receptor Ret	RET	1051	1066	ALPSTWIENKLYGMSD	4	missense - Clinical significance:Disease,Not provided,Uncertain significance	Hirschsprung disease 1 (HSCR1)	1062	0	Y->C	http://www.ncbi.nlm.nih.gov/pubmed/10090908,10484767,10618407,22174939,7581377,7633441,7704557,7881414,8114938,8114939,9043870,9090527,9094028,9259198,9384613
HD	TLN1_PTB__Q9Y490_309_401	P22304	Iduronate 2-sulfatase	IDS	144	159	NHTDDSPYSWSFPPYH	3	missense - Clinical significance:Pathogenic	Mucopolysaccharidosis, MPS-II (MPS2)	157	0	P->S	http://www.ncbi.nlm.nih.gov/pubmed/20301451,21863056,25071396
HD	TLN1_PTB__Q9Y490_309_401	P22304	Iduronate 2-sulfatase	IDS	144	159	NHTDDSPYSWSFPPYH	3	missense - Clinical significance:Disease	Mucopolysaccharidosis 2 (MPS2)	148	0	D->H	http://www.ncbi.nlm.nih.gov/pubmed/10215411,10838181,11683780,11731225,1284597,1303211,16699754,7581397,7599640,7728156,7866405,7887413,7981716,8566953,8940265,9222763,9375851,9501270,9762601,9921913
HD	TLN1_PTB__Q9Y490_309_401	P22304	Iduronate 2-sulfatase	IDS	144	159	NHTDDSPYSWSFPPYH	3	missense - Clinical significance:Disease	Mucopolysaccharidosis 2 (MPS2)	159	0	H->P	http://www.ncbi.nlm.nih.gov/pubmed/10215411,10838181,11683780,11731225,1284597,1303211,16699754,7581397,7599640,7728156,7866405,7887413,7981716,8566953,8940265,9222763,9375851,9501270,9762601,9921913
HD	TLN1_PTB__Q9Y490_309_401	P50221	Homeobox protein MOX-1	MEOX1	82	97	TEQHPAFPQSPNWHFP	3	missense - Clinical significance:Pathogenic	-	84	0	Q->K	https://www.ncbi.nlm.nih.gov/snp/?term=rs713993044
HD2	TLN1_PTB__Q9Y490_309_401	P07949	Proto-oncogene tyrosine-protein kinase receptor Ret	RET	1055	1070	TWIENKLYGMSDPNWP	3	missense - Clinical significance:Disease,Uncertain significance	Hereditary cancer-predisposing syndrome,Hirschsprung disease 1 (HSCR1),Multiple endocrine neoplasia, type 2 (MEN2),Multiple endocrine neoplasia, type 2a (MEN2A)	1061	0	L->P	http://www.ncbi.nlm.nih.gov/pubmed/25394175,10090908,10484767,10618407,22174939,7581377,7633441,7704557,7881414,8114938,8114939,9043870,9090527,9094028,9259198,9384613,11739416,15604628,20301434,19469690,21863057,23788249,24893135,25356965,27854360,8918855
HD2	TLN1_PTB__Q9Y490_309_401	P07949	Proto-oncogene tyrosine-protein kinase receptor Ret	RET	1055	1070	TWIENKLYGMSDPNWP	3	missense - Clinical significance:Disease,Not provided,Uncertain significance	Hirschsprung disease 1 (HSCR1)	1062	0	Y->C	http://www.ncbi.nlm.nih.gov/pubmed/10090908,10484767,10618407,22174939,7581377,7633441,7704557,7881414,8114938,8114939,9043870,9090527,9094028,9259198,9384613
HD2	TLN1_PTB__Q9Y490_309_401	Q9UPI3	Feline leukemia virus subgroup C receptor-related protein 2	FLVCR2	333	348	RMVIWHYPGEEVNAGR	3	missense - Clinical significance:Likely pathogenic,Uncertain significance	Posterior column ataxia-retinitis pigmentosa syndrome (AXPC1)	333	0	R->H	https://www.ncbi.nlm.nih.gov/clinvar/?term=RCV001120376
HD2	TLN1_PTB__Q9Y490_309_401	Q9UPI3	Feline leukemia virus subgroup C receptor-related protein 2	FLVCR2	333	348	RMVIWHYPGEEVNAGR	3	missense - Clinical significance:Likely pathogenic	-	333	0	R->L	https://www.ncbi.nlm.nih.gov/snp/?term=rs757778790
HD2	TLN1_PTB__Q9Y490_309_401	Q9UPI3	Feline leukemia virus subgroup C receptor-related protein 2	FLVCR2	333	348	RMVIWHYPGEEVNAGR	3	missense - Clinical significance:Likely pathogenic	-	333	0	R->P	https://www.ncbi.nlm.nih.gov/snp/?term=rs757778790
HD2_cytoplasm	TLN1_PTB__Q9Y490_309_401	Q9UPI3	Feline leukemia virus subgroup C receptor-related protein 2	FLVCR2	333	348	RMVIWHYPGEEVNAGR	3	missense - Clinical significance:Likely pathogenic,Uncertain significance	Posterior column ataxia-retinitis pigmentosa syndrome (AXPC1)	333	0	R->H	https://www.ncbi.nlm.nih.gov/clinvar/?term=RCV001120376
HD2_cytoplasm	TLN1_PTB__Q9Y490_309_401	Q9UPI3	Feline leukemia virus subgroup C receptor-related protein 2	FLVCR2	333	348	RMVIWHYPGEEVNAGR	3	missense - Clinical significance:Likely pathogenic	-	333	0	R->L	https://www.ncbi.nlm.nih.gov/snp/?term=rs757778790
HD2_cytoplasm	TLN1_PTB__Q9Y490_309_401	Q9UPI3	Feline leukemia virus subgroup C receptor-related protein 2	FLVCR2	333	348	RMVIWHYPGEEVNAGR	3	missense - Clinical significance:Likely pathogenic	-	333	0	R->P	https://www.ncbi.nlm.nih.gov/snp/?term=rs757778790
HD	TLN1_PTB__Q9Y490_309_401	Q9H6L5	Reticulophagy regulator 1	RETREG1	306	321	TDVSEVSWTDNGTFNL	2	missense - Clinical significance:Pathogenic,Uncertain significance	-	309	0	S->L	https://www.ncbi.nlm.nih.gov/snp/?term=rs137852739
HD2	TLN1_PTB__Q9Y490_309_401	Q9UPI3	Feline leukemia virus subgroup C receptor-related protein 2	FLVCR2	331	346	LNRMVIWHYPGEEVNA	2	missense - Clinical significance:Likely pathogenic,Uncertain significance	Posterior column ataxia-retinitis pigmentosa syndrome (AXPC1)	333	0	R->H	https://www.ncbi.nlm.nih.gov/clinvar/?term=RCV001120376
HD2	TLN1_PTB__Q9Y490_309_401	Q9UPI3	Feline leukemia virus subgroup C receptor-related protein 2	FLVCR2	331	346	LNRMVIWHYPGEEVNA	2	missense - Clinical significance:Likely pathogenic	-	333	0	R->L	https://www.ncbi.nlm.nih.gov/snp/?term=rs757778790
HD2	TLN1_PTB__Q9Y490_309_401	Q9UPI3	Feline leukemia virus subgroup C receptor-related protein 2	FLVCR2	331	346	LNRMVIWHYPGEEVNA	2	missense - Clinical significance:Likely pathogenic	-	333	0	R->P	https://www.ncbi.nlm.nih.gov/snp/?term=rs757778790
HD2_cytoplasm	TLN1_PTB__Q9Y490_309_401	Q9UPI3	Feline leukemia virus subgroup C receptor-related protein 2	FLVCR2	331	346	LNRMVIWHYPGEEVNA	2	missense - Clinical significance:Likely pathogenic,Uncertain significance	Posterior column ataxia-retinitis pigmentosa syndrome (AXPC1)	333	0	R->H	https://www.ncbi.nlm.nih.gov/clinvar/?term=RCV001120376
HD2_cytoplasm	TLN1_PTB__Q9Y490_309_401	Q9UPI3	Feline leukemia virus subgroup C receptor-related protein 2	FLVCR2	331	346	LNRMVIWHYPGEEVNA	2	missense - Clinical significance:Likely pathogenic	-	333	0	R->L	https://www.ncbi.nlm.nih.gov/snp/?term=rs757778790
HD2_cytoplasm	TLN1_PTB__Q9Y490_309_401	Q9UPI3	Feline leukemia virus subgroup C receptor-related protein 2	FLVCR2	331	346	LNRMVIWHYPGEEVNA	2	missense - Clinical significance:Likely pathogenic	-	333	0	R->P	https://www.ncbi.nlm.nih.gov/snp/?term=rs757778790
HD	TNKS_TANK-peptide-bind__O95271_174_649	P35557	Glucokinase	GCK	58	73	LPTYVRSTPEGSEVGD	3	missense - Clinical significance:Likely pathogenic,Pathogenic	-	59	0	P->S	https://www.ncbi.nlm.nih.gov/clinvar/?term=RCV000518012
HD	TNKS_TANK-peptide-bind__O95271_174_649	P35557	Glucokinase	GCK	58	73	LPTYVRSTPEGSEVGD	3	missense - Clinical significance:Likely pathogenic	-	62	0	V->A	https://www.ncbi.nlm.nih.gov/clinvar/?term=RCV000711769
HD	TNKS_TANK-peptide-bind__O95271_174_649	P35557	Glucokinase	GCK	58	73	LPTYVRSTPEGSEVGD	3	missense - Clinical significance:Pathogenic	Maturity-onset diabetes of the young, type 2 (MODY2)	62	0	V->M	http://www.ncbi.nlm.nih.gov/pubmed/29792621
HD	TNKS_TANK-peptide-bind__O95271_174_649	P35557	Glucokinase	GCK	58	73	LPTYVRSTPEGSEVGD	3	missense - Clinical significance:Disease,Unclassified	Familial hyperinsulinemic hypoglycemia 3 (HHF3)	65	0	T->I	http://www.ncbi.nlm.nih.gov/pubmed/11916951,12941786,15277402,17082186,19884385,20375417,28247534,9435328
HD	TNKS_TANK-peptide-bind__O95271_174_649	P35557	Glucokinase	GCK	58	73	LPTYVRSTPEGSEVGD	3	missense - Clinical significance:Disease,Pathogenic	Diabetes mellitus, permanent neonatal (PNDM),Maturity-onset diabetes of the young 2 (MODY2),Maturity-onset diabetes of the young, type 2 (MODY2)	72	0	G->R	http://www.ncbi.nlm.nih.gov/pubmed/11372010,25015100,10588527,10694920,11106831,1303265,1464666,1502186,16965331,17573900,18322640,19884385,22611063,8168652,8325892,8446612,8495817,8878425,9049484,9662401,29792621
HD	TNKS_TANK-peptide-bind__O95271_174_649	P35557	Glucokinase	GCK	58	73	LPTYVRSTPEGSEVGD	3	missense - Clinical significance:Disease	Maturity-onset diabetes of the young 2 (MODY2)	61	0	Y->S	http://www.ncbi.nlm.nih.gov/pubmed/10588527,10694920,11106831,11372010,1303265,1464666,1502186,16965331,17573900,18322640,19884385,22611063,25015100,8168652,8325892,8446612,8495817,8878425,9049484,9662401
HD	TNKS_TANK-peptide-bind__O95271_174_649	P35557	Glucokinase	GCK	58	73	LPTYVRSTPEGSEVGD	3	missense - Clinical significance:Disease	Maturity-onset diabetes of the young 2 (MODY2)	70	0	E->K	http://www.ncbi.nlm.nih.gov/pubmed/10588527,10694920,11106831,11372010,1303265,1464666,1502186,16965331,17573900,18322640,19884385,22611063,25015100,8168652,8325892,8446612,8495817,8878425,9049484,9662401
HD	TNKS_TANK-peptide-bind__O95271_174_649	O75140	GATOR complex protein DEPDC5	DEPDC5	671	686	SNSRQPGDGMSFLNFS	2	missense - Clinical significance:Benign,Likely benign,Pathogenic	Rolandic epilepsy	674	0	R->C	https://www.ncbi.nlm.nih.gov/clinvar/?term=RCV000656069
HD	TNKS_TANK-peptide-bind__O95271_174_649	P04792	Heat shock protein beta-1	HSPB1	180	195	TIPVTFESRAQLGGPE	2	missense - Clinical significance:Pathogenic,Uncertain significance,Unclassified	Charcot-Marie-Tooth disease axonal type 2F,Neuronopathy, distal hereditary motor, 2B (HMN2B)	180	0	T->I	http://www.ncbi.nlm.nih.gov/pubmed/20301462,20301532,15122254,18832141,18952241,20178975,20870250,22176143,23643870,23728742,23948568,25965061,28144995
HD	TNKS_TANK-peptide-bind__O95271_174_649	P04792	Heat shock protein beta-1	HSPB1	180	195	TIPVTFESRAQLGGPE	2	missense - Clinical significance:Pathogenic,Uncertain significance	-	180	0	T->S	https://www.ncbi.nlm.nih.gov/snp/?term=rs1422978230
HD	TNKS_TANK-peptide-bind__O95271_174_649	P04792	Heat shock protein beta-1	HSPB1	180	195	TIPVTFESRAQLGGPE	2	missense - Clinical significance:Disease,Pathogenic	Distal hereditary motor neuronopathy type 2B (HMN2B),Neuronopathy, distal hereditary motor, 2B (HMN2B)	182	0	P->L	http://www.ncbi.nlm.nih.gov/pubmed/15122254,18832141,18952241,20178975,20870250,22176143,23643870,23728742,23948568,25965061,28144995
HD	TNKS_TANK-peptide-bind__O95271_174_649	P04792	Heat shock protein beta-1	HSPB1	180	195	TIPVTFESRAQLGGPE	2	missense - Clinical significance:Pathogenic	Charcot-Marie-Tooth disease axonal type 2F,Distal hereditary motor neuronopathy type 2B (HMN2B)	182	0	P->S	http://www.ncbi.nlm.nih.gov/pubmed/20301462,20301532
HD	TNKS_TANK-peptide-bind__O95271_174_649	P04792	Heat shock protein beta-1	HSPB1	180	195	TIPVTFESRAQLGGPE	2	missense - Clinical significance:Pathogenic	Distal hereditary motor neuronopathy type 2B (HMN2B)	187	0	S->L	https://www.ncbi.nlm.nih.gov/clinvar/?term=RCV000678498
HD	TNKS_TANK-peptide-bind__O95271_174_649	P50336	Protoporphyrinogen oxidase	PPOX	142	157	PDETVHSFAQRRLGPE	2	missense - Clinical significance:Disease	Variegate porphyria (VP)	154	0	L->P	http://www.ncbi.nlm.nih.gov/pubmed/10486317,10870850,11348478,11350188,11474578,12655566,12859407,12922165,16621625,16922948,16947091,18570668,19320019,21048046,23430901,23467411,24073655,8817334,8852667,9763307
HD	TNKS_TANK-peptide-bind__O95271_174_649	P50336	Protoporphyrinogen oxidase	PPOX	142	157	PDETVHSFAQRRLGPE	2	missense - Clinical significance:Disease	Variegate porphyria (VP)	143	0	D->V	http://www.ncbi.nlm.nih.gov/pubmed/10486317,10870850,11348478,11350188,11474578,12655566,12859407,12922165,16621625,16922948,16947091,18570668,19320019,21048046,23430901,23467411,24073655,8817334,8852667,9763307
HD	TNKS_TANK-peptide-bind__O95271_174_649	P50336	Protoporphyrinogen oxidase	PPOX	142	157	PDETVHSFAQRRLGPE	2	missense - Clinical significance:Disease	Variegate porphyria (VP)	152	0	R->C	http://www.ncbi.nlm.nih.gov/pubmed/10486317,10870850,11348478,11350188,11474578,12655566,12859407,12922165,16621625,16922948,16947091,18570668,19320019,21048046,23430901,23467411,24073655,8817334,8852667,9763307
HD	TNKS_TANK-peptide-bind__O95271_174_649	P98174	FYVE, RhoGEF and PH domain-containing protein 1	FGD1	136	151	DPGPPTETPSQRPSPL	2	missense - Clinical significance:Conflicting interpretations of pathogenicity,Uncertain significance	-	147	0	R->H	https://www.ncbi.nlm.nih.gov/clinvar/?term=RCV000175782
HD	TNKS_TANK-peptide-bind__O95271_174_649	Q00266	S-adenosylmethionine synthase isoform type-1	MAT1A	239	254	DTVYHLQPSGRFVIGG	2	missense - Clinical significance:Likely pathogenic,Uncertain significance	Hepatic methionine adenosyltransferase deficiency	247	0	S->N	https://www.ncbi.nlm.nih.gov/clinvar/?term=RCV000817371
HD	TNKS_TANK-peptide-bind__O95271_174_649	Q04656	Copper-transporting ATPase 1	ATP7A	854	869	GKFPVDGRVIEGHSMV	2	missense - Clinical significance:Disease	Menkes disease (MNK)	860	0	G->V	http://www.ncbi.nlm.nih.gov/pubmed/10079817,10319589,10401004,11241493,11350187,15981243,21667063,22992316,7977350,8981948
HD	TNKS_TANK-peptide-bind__O95271_174_649	Q14999	Cullin-7	CUL7	611	626	EPPSQSPNTPLQRLVE	2	missense - Clinical significance:Conflicting interpretations of pathogenicity,Uncertain significance	-	620	0	P->L	https://www.ncbi.nlm.nih.gov/clinvar/?term=RCV000595789
HD	TNKS_TANK-peptide-bind__O95271_174_649	Q68CZ1	Protein fantom	RPGRIP1L	935	950	FIRSEEPEVVQRLPPA	2	missense - Clinical significance:Conflicting interpretations of pathogenicity,Likely benign,Uncertain significance	Meckel syndrome, type 5 (MKS5)	936	0	I->S	http://www.ncbi.nlm.nih.gov/pubmed/21368913
HD	TNKS_TANK-peptide-bind__O95271_174_649	Q86WG5	Myotubularin-related protein 13	SBF2	853	868	ETLEAVHRESRRLPPI	2	missense - Clinical significance:Likely pathogenic	-	860	0	R->*	https://www.ncbi.nlm.nih.gov/clinvar/?term=RCV000658586
HD	TNKS_TANK-peptide-bind__O95271_174_649	Q86WG5	Myotubularin-related protein 13	SBF2	853	868	ETLEAVHRESRRLPPI	2	missense - Clinical significance:Likely pathogenic	-	860	0	R->G	https://www.ncbi.nlm.nih.gov/snp/?term=rs764814296
HD	TNKS_TANK-peptide-bind__O95271_174_649	Q9Y5Q3	Transcription factor MafB	MAFB	45	60	PCTRLQPAGSVSSTPL	2	missense - Clinical significance:Pathogenic	Multicentric carpo-tarsal osteolysis with or without nephropathy	54	0	S->L	https://www.ncbi.nlm.nih.gov/clinvar/?term=RCV000023752+OR+RCV000724296
HD	TNKS_TANK-peptide-bind__O95271_174_649	Q9Y5Q3	Transcription factor MafB	MAFB	45	60	PCTRLQPAGSVSSTPL	2	missense - Clinical significance:Disease	Multicentric carpotarsal osteolysis syndrome (MCTO)	59	0	P->L	http://www.ncbi.nlm.nih.gov/pubmed/22387013
HD2	TNKS_TANK-peptide-bind__O95271_174_649	P78314	SH3 domain-binding protein 2	SH3BP2	408	423	PQLPHLQRSPPDGQSF	2	missense - Clinical significance:Disease,Pathogenic	Cherubism (CRBM),Fibrous dysplasia of jaw (CRBM)	415	0	R->P	http://www.ncbi.nlm.nih.gov/pubmed/11381256,12900899,14577811,20301316
HD2	TNKS_TANK-peptide-bind__O95271_174_649	P78314	SH3 domain-binding protein 2	SH3BP2	408	423	PQLPHLQRSPPDGQSF	2	missense - Clinical significance:Disease,Pathogenic	Cherubism (CRBM),Fibrous dysplasia of jaw (CRBM)	415	0	R->Q	http://www.ncbi.nlm.nih.gov/pubmed/11381256,12900899,14577811,20301316
HD2	TNKS_TANK-peptide-bind__O95271_174_649	P78314	SH3 domain-binding protein 2	SH3BP2	408	423	PQLPHLQRSPPDGQSF	2	missense - Clinical significance:Pathogenic	-	418	0	P->A	https://www.ncbi.nlm.nih.gov/snp/?term=rs757336022
HD2	TNKS_TANK-peptide-bind__O95271_174_649	P78314	SH3 domain-binding protein 2	SH3BP2	408	423	PQLPHLQRSPPDGQSF	2	missense - Clinical significance:Disease,Pathogenic	Cherubism (CRBM),Fibrous dysplasia of jaw (CRBM)	418	0	P->H	http://www.ncbi.nlm.nih.gov/pubmed/11381256,12900899,14577811,20301316
HD2	TNKS_TANK-peptide-bind__O95271_174_649	P78314	SH3 domain-binding protein 2	SH3BP2	408	423	PQLPHLQRSPPDGQSF	2	missense - Clinical significance:Disease,Likely pathogenic,Pathogenic	Cherubism (CRBM),Fibrous dysplasia of jaw (CRBM)	418	0	P->L	http://www.ncbi.nlm.nih.gov/pubmed/11381256,12900899,14577811,20301316
HD2	TNKS_TANK-peptide-bind__O95271_174_649	P78314	SH3 domain-binding protein 2	SH3BP2	408	423	PQLPHLQRSPPDGQSF	2	missense - Clinical significance:Disease,Pathogenic	Cherubism (CRBM),Fibrous dysplasia of jaw (CRBM)	418	0	P->R	http://www.ncbi.nlm.nih.gov/pubmed/11381256,12900899,14577811,20301316
HD2	TNKS_TANK-peptide-bind__O95271_174_649	P78314	SH3 domain-binding protein 2	SH3BP2	408	423	PQLPHLQRSPPDGQSF	2	missense - Clinical significance:Pathogenic	-	418	0	P->S	https://www.ncbi.nlm.nih.gov/clinvar/?term=RCV000293867
HD2	TNKS_TANK-peptide-bind__O95271_174_649	P78314	SH3 domain-binding protein 2	SH3BP2	408	423	PQLPHLQRSPPDGQSF	2	missense - Clinical significance:Pathogenic	-	418	0	P->T	https://www.ncbi.nlm.nih.gov/snp/?term=rs757336022
HD2	TNKS_TANK-peptide-bind__O95271_174_649	P78314	SH3 domain-binding protein 2	SH3BP2	408	423	PQLPHLQRSPPDGQSF	2	missense - Clinical significance:Pathogenic	Fibrous dysplasia of jaw (CRBM)	420	0	G->E	http://www.ncbi.nlm.nih.gov/pubmed/20301316
HD2	TNKS_TANK-peptide-bind__O95271_174_649	P78314	SH3 domain-binding protein 2	SH3BP2	408	423	PQLPHLQRSPPDGQSF	2	missense - Clinical significance:Pathogenic	Fibrous dysplasia of jaw (CRBM)	420	0	G->R	http://www.ncbi.nlm.nih.gov/pubmed/20301316
HD2	TNKS_TANK-peptide-bind__O95271_174_649	Q16281	Cyclic nucleotide-gated cation channel alpha-3	CNGA3	44	59	SVLQPGIAMETRGLAD	2	missense - Clinical significance:Conflicting interpretations of pathogenicity,Likely benign,Uncertain significance	Achromatopsia 2 (ACHM2)	48	0	P->L	http://www.ncbi.nlm.nih.gov/pubmed/20301591
HD2	TNKS_TANK-peptide-bind__O95271_174_649	Q8WZ42	Titin	TTN	9834	9849	ARLEPRGEARSTAELY	2	missense - Clinical significance:Benign,Conflicting interpretations of pathogenicity,Likely benign,Uncertain significance	Cardiomyopathy (CMYO)	9845	0	T->M	http://www.ncbi.nlm.nih.gov/pubmed/21810866
HD	TSG101_UEV__Q99816_1_145	Q6UWE0	E3 ubiquitin-protein ligase LRSAM1	LRSAM1	640	655	KPPMGEVVTPTAPQEP	3	missense - Clinical significance:Conflicting interpretations of pathogenicity,Uncertain significance	Charcot-Marie-Tooth disease type 2P (CMT2P)	644	0	G->C	http://www.ncbi.nlm.nih.gov/pubmed/20301462
HD2	TSG101_UEV__Q99816_1_145	Q9H334	Forkhead box protein P1	FOXP1	402	417	SLPHTPTTPTAPLTPV	3	missense - Clinical significance:Conflicting interpretations of pathogenicity,Likely benign	Intellectual Disability with Language Impairment and Autistic Features	406	0	T->S	https://www.ncbi.nlm.nih.gov/clinvar/?term=RCV000309233
HD2	TSG101_UEV__Q99816_1_145	P12830	Cadherin-1	CDH1	821	836	DPTAPPYDSLLVFDYE	2	missense - Clinical significance:Benign,Likely benign,Likely pathogenic,Uncertain significance	-	832	0	V->L	https://www.ncbi.nlm.nih.gov/snp/?term=rs35572355
HD2	TSG101_UEV__Q99816_1_145	P12830	Cadherin-1	CDH1	821	836	DPTAPPYDSLLVFDYE	2	missense - Clinical significance:Benign,Conflicting interpretations of pathogenicity,Disease,Likely benign,Likely pathogenic,Uncertain significance	Hereditary breast and ovarian cancer syndrome (HBOC),Hereditary diffuse gastric cancer (HDGC)	832	0	V->M	http://www.ncbi.nlm.nih.gov/pubmed/12692171,15604628,17392385,17508274,18163131,19305347,20065170,20301425,23188549,23788249,23918944,24366376,24366402,24432435,24493721,25356965,27854360,10319582,12216071
HD2	TSG101_UEV__Q99816_1_145	P22223	Cadherin-3	CDH3	765	780	ANTDPTAPPYDTLLVF	2	missense - Clinical significance:Likely pathogenic	-	769	0	P->A	https://www.ncbi.nlm.nih.gov/snp/?term=rs775268226
HD2	TSG101_UEV__Q99816_1_145	P22223	Cadherin-3	CDH3	765	780	ANTDPTAPPYDTLLVF	2	missense - Clinical significance:Likely pathogenic	-	769	0	P->S	https://www.ncbi.nlm.nih.gov/snp/?term=rs775268226
HD2	TSG101_UEV__Q99816_1_145	P22223	Cadherin-3	CDH3	765	780	ANTDPTAPPYDTLLVF	2	missense - Clinical significance:Likely pathogenic,Uncertain significance	EEM syndrome (EEMS)	769	0	P->T	https://www.ncbi.nlm.nih.gov/clinvar/?term=RCV000625862
HD2	TSG101_UEV__Q99816_1_145	Q6ZRS2	Helicase SRCAP	SRCAP	2603	2618	TPSAPSLTLEAGSIPN	2	missense - Clinical significance:Conflicting interpretations of pathogenicity,Uncertain significance	-	2618	0	N->S	https://www.ncbi.nlm.nih.gov/clinvar/?term=RCV000177794
HD2	TSG101_UEV__Q99816_1_145	Q9H334	Forkhead box protein P1	FOXP1	406	421	TPTTPTAPLTPVTQGP	2	missense - Clinical significance:Conflicting interpretations of pathogenicity,Likely benign	Intellectual Disability with Language Impairment and Autistic Features	406	0	T->S	https://www.ncbi.nlm.nih.gov/clinvar/?term=RCV000309233
HD2	TSG101_UEV__Q99816_1_145	Q9UMX1	Suppressor of fused homolog	SUFU	11	26	GPTAPPAPGPTAPPAF	2	missense - Clinical significance:Pathogenic	Medulloblastoma (MDB)	15	0	P->L	https://www.ncbi.nlm.nih.gov/clinvar/?term=RCV000003750
HD2_endomembrane	TSG101_UEV__Q99816_1_145	P12830	Cadherin-1	CDH1	822	837	PTAPPYDSLLVFDYEG	2	missense - Clinical significance:Benign,Likely benign,Likely pathogenic,Uncertain significance	-	832	0	V->L	https://www.ncbi.nlm.nih.gov/snp/?term=rs35572355
HD2_endomembrane	TSG101_UEV__Q99816_1_145	P12830	Cadherin-1	CDH1	822	837	PTAPPYDSLLVFDYEG	2	missense - Clinical significance:Benign,Conflicting interpretations of pathogenicity,Disease,Likely benign,Likely pathogenic,Uncertain significance	Hereditary breast and ovarian cancer syndrome (HBOC),Hereditary diffuse gastric cancer (HDGC)	832	0	V->M	http://www.ncbi.nlm.nih.gov/pubmed/12692171,15604628,17392385,17508274,18163131,19305347,20065170,20301425,23188549,23788249,23918944,24366376,24366402,24432435,24493721,25356965,27854360,10319582,12216071
HD2	USP7_MATH-TRAF__Q93009_53_206	Q92794	Histone acetyltransferase KAT6A	KAT6A	1534	1549	DVPSVSDHSQQVVDSG	4	missense - Clinical significance:Pathogenic	-	1549	0	G->S	https://www.ncbi.nlm.nih.gov/clinvar/?term=RCV000485725
HD2_nc	USP7_MATH-TRAF__Q93009_53_206	Q92794	Histone acetyltransferase KAT6A	KAT6A	1534	1549	DVPSVSDHSQQVVDSG	4	missense - Clinical significance:Pathogenic	-	1549	0	G->S	https://www.ncbi.nlm.nih.gov/clinvar/?term=RCV000485725
HD2	USP7_MATH-TRAF__Q93009_53_206	P35498	Sodium channel protein type 1 subunit alpha	SCN1A	644	659	TVDCNGVVSLVGGPSV	3	missense - Clinical significance:Pathogenic	Severe myoclonic epilepsy in infancy (EIEE6)	657	0	P->L	http://www.ncbi.nlm.nih.gov/pubmed/20298421,20301494
HD2_nc	USP7_MATH-TRAF__Q93009_53_206	P02545	Prelamin-A/C	LMNA	607	622	VGGPISSGSSASSVTV	3	missense - Clinical significance:Not provided,Pathogenic	-	608	0	G->C	https://www.ncbi.nlm.nih.gov/snp/?term=rs61064130
HD2_nc	USP7_MATH-TRAF__Q93009_53_206	P02545	Prelamin-A/C	LMNA	607	622	VGGPISSGSSASSVTV	3	missense - Clinical significance:Not provided,Pathogenic	Hutchinson-Gilford syndrome (HGPS)	608	0	G->S	http://www.ncbi.nlm.nih.gov/pubmed/20301300
HD2_nc	USP7_MATH-TRAF__Q93009_53_206	Q7Z3K3	Pogo transposable element with ZNF domain	POGZ	252	267	TPSTSTTPTATQPTSL	3	missense - Clinical significance:Association,Uncertain significance	History of neurodevelopmental disorder	253	0	P->S	https://www.ncbi.nlm.nih.gov/clinvar/?term=RCV000717135
HD2_nc	USP7_MATH-TRAF__Q93009_53_206	Q7Z3K3	Pogo transposable element with ZNF domain	POGZ	252	267	TPSTSTTPTATQPTSL	3	missense - Clinical significance:Association	-	265	0	T->I	https://www.ncbi.nlm.nih.gov/snp/?term=rs1476293577
HD2_nc	USP7_MATH-TRAF__Q93009_53_206	Q7Z3K3	Pogo transposable element with ZNF domain	POGZ	252	267	TPSTSTTPTATQPTSL	3	missense - Clinical significance:Association	Autism spectrum disorder	265	0	T->S	http://www.ncbi.nlm.nih.gov/pubmed/20466091,23519317,25190698
HD2_nucleus	USP7_MATH-TRAF__Q93009_53_206	O14686	Histone-lysine N-methyltransferase 2D	KMT2D	1588	1603	EGVWLTETGMALLRNL	3	missense - Clinical significance:Likely pathogenic	-	1588	0	E->K	https://www.ncbi.nlm.nih.gov/snp/?term=rs1290729871
HD2_nucleus	USP7_MATH-TRAF__Q93009_53_206	P40692	DNA mismatch repair protein Mlh1	MLH1	370	385	STSGSSDKVYAHQMVR	3	missense - Clinical significance:Conflicting interpretations of pathogenicity,Disease,Likely benign,Uncertain significance	Hereditary cancer-predisposing syndrome,Hereditary non-polyposis colorectal cancer 2 (HNPCC2)	379	0	Y->C	http://www.ncbi.nlm.nih.gov/pubmed/25394175,10323887,10375096,10480359,10627141,11427529,11726306,11839723,11870161,12095971,12362047,12658575,14961575,15139004,15365995,16083711,7757073,8797773,8993976,9048925,9298827
HD2_nucleus	USP7_MATH-TRAF__Q93009_53_206	P40692	DNA mismatch repair protein Mlh1	MLH1	370	385	STSGSSDKVYAHQMVR	3	missense - Clinical significance:Benign,Likely benign,Likely pathogenic	Hereditary cancer-predisposing syndrome,Hereditary nonpolyposis colon cancer,Lynch syndrome (HNPCC),Lynch syndrome I (COCA1)	384	0	V->D	http://www.ncbi.nlm.nih.gov/pubmed/25394175,11598466,15604628,20301390,23408351,23535968,23788249,24310308,24493721,25003300,25070057,25356965,25452455,25645574,25711197,27854360,20065170,22167527
HD2_nucleus	USP7_MATH-TRAF__Q93009_53_206	P40692	DNA mismatch repair protein Mlh1	MLH1	370	385	STSGSSDKVYAHQMVR	3	missense - Clinical significance:Likely pathogenic,Uncertain significance,Unclassified	Hereditary breast and ovarian cancer syndrome (HBOC),Hereditary cancer-predisposing syndrome,Hereditary non-polyposis colorectal cancer 2 (HNPCC2),Hereditary nonpolyposis colon cancer,Lynch syndrome (HNPCC),Lynch syndrome II (HNPCC2),Muir-Torre syndrome (MRTES),Turcot syndrome (MMRCS)	385	0	R->C	http://www.ncbi.nlm.nih.gov/pubmed/12692171,15604628,17392385,17508274,18163131,19305347,20065170,20301425,23188549,23788249,23918944,24366376,24366402,24432435,24493721,25356965,27854360,25394175,10323887,10375096,10480359,10627141,11427529,11726306,11839723,11870161,12095971,12362047,12658575,14961575,15139004,15365995,16083711,7757073,8797773,8993976,9048925,9298827,11598466,20301390,23408351,…
HD	USP7_MATH-TRAF__Q93009_53_206	P26367	Paired box protein Pax-6	PAX6	279	294	SNTPSHIPISSSFSTS	2	missense - Clinical significance:Disease	Bilateral optic nerve hypoplasia (BONH)	292	0	S->I	http://www.ncbi.nlm.nih.gov/pubmed/12721955
HD	USP7_MATH-TRAF__Q93009_53_206	P26367	Paired box protein Pax-6	PAX6	288	303	SSSFSTSVYQPIPQPT	2	missense - Clinical significance:Disease	Bilateral optic nerve hypoplasia (BONH)	292	0	S->I	http://www.ncbi.nlm.nih.gov/pubmed/12721955
HD	USP7_MATH-TRAF__Q93009_53_206	Q13485	Mothers against decapentaplegic homolog 4	SMAD4	212	227	ANFPNIPVASTSQPAS	2	missense - Clinical significance:Conflicting interpretations of pathogenicity,Uncertain significance	Hereditary cancer-predisposing syndrome	216	0	N->S	http://www.ncbi.nlm.nih.gov/pubmed/25394175
HD	USP7_MATH-TRAF__Q93009_53_206	Q13485	Mothers against decapentaplegic homolog 4	SMAD4	212	227	ANFPNIPVASTSQPAS	2	missense - Clinical significance:Conflicting interpretations of pathogenicity,Likely benign,Uncertain significance	Juvenile polyposis syndrome (JPS)	226	0	A->V	http://www.ncbi.nlm.nih.gov/pubmed/15604628,20301642,25394175,25645574,27854360
HD	USP7_MATH-TRAF__Q93009_53_206	Q14432	cGMP-inhibited 3',5'-cyclic phosphodiesterase A	PDE3A	438	453	SSTWTTTTSATGLPTL	2	missense - Clinical significance:Pathogenic	Brachydactyly-arterial hypertension syndrome	445	0	T->A	https://www.ncbi.nlm.nih.gov/clinvar/?term=RCV000173039
HD	USP7_MATH-TRAF__Q93009_53_206	Q14432	cGMP-inhibited 3',5'-cyclic phosphodiesterase A	PDE3A	438	453	SSTWTTTTSATGLPTL	2	missense - Clinical significance:Pathogenic	Brachydactyly-arterial hypertension syndrome	445	0	T->N	https://www.ncbi.nlm.nih.gov/clinvar/?term=RCV000173038
HD	USP7_MATH-TRAF__Q93009_53_206	Q14432	cGMP-inhibited 3',5'-cyclic phosphodiesterase A	PDE3A	438	453	SSTWTTTTSATGLPTL	2	missense - Clinical significance:Pathogenic	Brachydactyly-arterial hypertension syndrome	445	0	T->S	https://www.ncbi.nlm.nih.gov/clinvar/?term=RCV000173040
HD	USP7_MATH-TRAF__Q93009_53_206	Q14432	cGMP-inhibited 3',5'-cyclic phosphodiesterase A	PDE3A	438	453	SSTWTTTTSATGLPTL	2	missense - Clinical significance:Pathogenic	Brachydactyly-arterial hypertension syndrome	447	0	A->T	https://www.ncbi.nlm.nih.gov/clinvar/?term=RCV000173041
HD	USP7_MATH-TRAF__Q93009_53_206	Q14432	cGMP-inhibited 3',5'-cyclic phosphodiesterase A	PDE3A	438	453	SSTWTTTTSATGLPTL	2	missense - Clinical significance:Pathogenic	Brachydactyly-arterial hypertension syndrome	447	0	A->V	https://www.ncbi.nlm.nih.gov/clinvar/?term=RCV000173042
HD	USP7_MATH-TRAF__Q93009_53_206	Q14432	cGMP-inhibited 3',5'-cyclic phosphodiesterase A	PDE3A	438	453	SSTWTTTTSATGLPTL	2	missense - Clinical significance:Pathogenic	Brachydactyly-arterial hypertension syndrome	449	0	G->V	https://www.ncbi.nlm.nih.gov/clinvar/?term=RCV000173043
HD	USP7_MATH-TRAF__Q93009_53_206	Q7Z6J9	tRNA-splicing endonuclease subunit Sen54	TSEN54	174	189	SSVLSPYERQLNLDAS	2	missense - Clinical significance:Likely pathogenic	-	174	0	S->N	https://www.ncbi.nlm.nih.gov/clinvar/?term=RCV000413093
HD	USP7_MATH-TRAF__Q93009_53_206	Q6W2J9	BCL-6 corepressor	BCOR	1422	1437	LQQLLPASQSTQLPCS	2	missense - Clinical significance:Likely pathogenic	-	1431	0	S->F	https://www.ncbi.nlm.nih.gov/snp/?term=rs369432845
HD	USP7_MATH-TRAF__Q93009_53_206	Q6W2J9	BCL-6 corepressor	BCOR	1422	1437	LQQLLPASQSTQLPCS	2	missense - Clinical significance:Likely pathogenic	-	1431	0	S->Y	https://www.ncbi.nlm.nih.gov/clinvar/?term=RCV000454264
HD2	USP7_MATH-TRAF__Q93009_53_206	P02545	Prelamin-A/C	LMNA	607	622	VGGPISSGSSASSVTV	2	missense - Clinical significance:Not provided,Pathogenic	-	608	0	G->C	https://www.ncbi.nlm.nih.gov/snp/?term=rs61064130
HD2	USP7_MATH-TRAF__Q93009_53_206	P02545	Prelamin-A/C	LMNA	607	622	VGGPISSGSSASSVTV	2	missense - Clinical significance:Not provided,Pathogenic	Hutchinson-Gilford syndrome (HGPS)	608	0	G->S	http://www.ncbi.nlm.nih.gov/pubmed/20301300
HD2	USP7_MATH-TRAF__Q93009_53_206	P50402	Emerin	EMD	48	63	LSPPSSSAASSYSFSD	2	missense - Clinical significance:Disease	Emery-Dreifuss muscular dystrophy 1, X-linked (EDMD1)	54	0	S->F	http://www.ncbi.nlm.nih.gov/pubmed/10323252,11587540,15009215,15328537
HD2	USP7_MATH-TRAF__Q93009_53_206	P50402	Emerin	EMD	52	67	SSSAASSYSFSDLNST	2	missense - Clinical significance:Disease	Emery-Dreifuss muscular dystrophy 1, X-linked (EDMD1)	54	0	S->F	http://www.ncbi.nlm.nih.gov/pubmed/10323252,11587540,15009215,15328537
HD2	USP7_MATH-TRAF__Q93009_53_206	Q9Y5Q3	Transcription factor MafB	MAFB	52	67	AGSVSSTPLSTPCSSV	2	missense - Clinical significance:Pathogenic	Multicentric carpo-tarsal osteolysis with or without nephropathy	54	0	S->L	https://www.ncbi.nlm.nih.gov/clinvar/?term=RCV000023752+OR+RCV000724296
HD2	USP7_MATH-TRAF__Q93009_53_206	Q9Y5Q3	Transcription factor MafB	MAFB	52	67	AGSVSSTPLSTPCSSV	2	missense - Clinical significance:Disease,Pathogenic	Multicentric carpo-tarsal osteolysis with or without nephropathy,Multicentric carpotarsal osteolysis syndrome (MCTO)	62	0	T->P	http://www.ncbi.nlm.nih.gov/pubmed/22387013
HD2	USP7_MATH-TRAF__Q93009_53_206	Q9Y5Q3	Transcription factor MafB	MAFB	52	67	AGSVSSTPLSTPCSSV	2	missense - Clinical significance:Disease	Multicentric carpotarsal osteolysis syndrome (MCTO)	59	0	P->L	http://www.ncbi.nlm.nih.gov/pubmed/22387013
HD2	USP7_MATH-TRAF__Q93009_53_206	Q9Y5Q3	Transcription factor MafB	MAFB	52	67	AGSVSSTPLSTPCSSV	2	missense - Clinical significance:Disease	Multicentric carpotarsal osteolysis syndrome (MCTO)	63	0	P->R	http://www.ncbi.nlm.nih.gov/pubmed/22387013
HD2	USP7_MATH-TRAF__Q93009_53_206	Q9Y5Q3	Transcription factor MafB	MAFB	52	67	AGSVSSTPLSTPCSSV	2	missense - Clinical significance:Disease	Multicentric carpotarsal osteolysis syndrome (MCTO)	66	0	S->C	http://www.ncbi.nlm.nih.gov/pubmed/22387013
HD2	USP7_MATH-TRAF__Q93009_53_206	Q9Y5Q3	Transcription factor MafB	MAFB	56	71	SSTPLSTPCSSVPSSP	2	missense - Clinical significance:Disease,Pathogenic	Multicentric carpo-tarsal osteolysis with or without nephropathy,Multicentric carpotarsal osteolysis syndrome (MCTO)	62	0	T->P	http://www.ncbi.nlm.nih.gov/pubmed/22387013
HD2	USP7_MATH-TRAF__Q93009_53_206	Q9Y5Q3	Transcription factor MafB	MAFB	56	71	SSTPLSTPCSSVPSSP	2	missense - Clinical significance:Disease,Likely pathogenic	Multicentric carpotarsal osteolysis syndrome (MCTO)	69	0	S->L	http://www.ncbi.nlm.nih.gov/pubmed/22387013
HD2	USP7_MATH-TRAF__Q93009_53_206	Q9Y5Q3	Transcription factor MafB	MAFB	56	71	SSTPLSTPCSSVPSSP	2	missense - Clinical significance:Disease,Pathogenic	Multicentric carpo-tarsal osteolysis with or without nephropathy,Multicentric carpotarsal osteolysis syndrome (MCTO)	70	0	S->A	http://www.ncbi.nlm.nih.gov/pubmed/22387013
HD2	USP7_MATH-TRAF__Q93009_53_206	Q9Y5Q3	Transcription factor MafB	MAFB	56	71	SSTPLSTPCSSVPSSP	2	missense - Clinical significance:Disease,Pathogenic	Multicentric carpo-tarsal osteolysis with or without nephropathy,Multicentric carpotarsal osteolysis syndrome (MCTO)	70	0	S->L	http://www.ncbi.nlm.nih.gov/pubmed/22387013
HD2	USP7_MATH-TRAF__Q93009_53_206	Q9Y5Q3	Transcription factor MafB	MAFB	56	71	SSTPLSTPCSSVPSSP	2	missense - Clinical significance:Disease,Pathogenic	Multicentric carpo-tarsal osteolysis with or without nephropathy,Multicentric carpotarsal osteolysis syndrome (MCTO)	71	0	P->L	http://www.ncbi.nlm.nih.gov/pubmed/22387013
HD2	USP7_MATH-TRAF__Q93009_53_206	Q9Y5Q3	Transcription factor MafB	MAFB	56	71	SSTPLSTPCSSVPSSP	2	missense - Clinical significance:Disease,Pathogenic	Multicentric carpo-tarsal osteolysis with or without nephropathy,Multicentric carpotarsal osteolysis syndrome (MCTO)	71	0	P->S	http://www.ncbi.nlm.nih.gov/pubmed/22387013
HD2	USP7_MATH-TRAF__Q93009_53_206	Q9Y5Q3	Transcription factor MafB	MAFB	56	71	SSTPLSTPCSSVPSSP	2	missense - Clinical significance:Disease	Multicentric carpotarsal osteolysis syndrome (MCTO)	59	0	P->L	http://www.ncbi.nlm.nih.gov/pubmed/22387013
HD2	USP7_MATH-TRAF__Q93009_53_206	Q9Y5Q3	Transcription factor MafB	MAFB	56	71	SSTPLSTPCSSVPSSP	2	missense - Clinical significance:Disease	Multicentric carpotarsal osteolysis syndrome (MCTO)	63	0	P->R	http://www.ncbi.nlm.nih.gov/pubmed/22387013
HD2	USP7_MATH-TRAF__Q93009_53_206	Q9Y5Q3	Transcription factor MafB	MAFB	56	71	SSTPLSTPCSSVPSSP	2	missense - Clinical significance:Disease	Multicentric carpotarsal osteolysis syndrome (MCTO)	66	0	S->C	http://www.ncbi.nlm.nih.gov/pubmed/22387013
HD2_cytoplasm	USP7_MATH-TRAF__Q93009_53_206	O75112	LIM domain-binding protein 3	LDB3	342	357	HTAIASASTTAPASSP	2	missense - Clinical significance:Disease,Pathogenic	Cardiomyopathy, dilated 1C, with or without left ventricular non-compaction (CMD1C),Dilated cardiomyopathy 1C (CMD1C)	345	0	I->M	http://www.ncbi.nlm.nih.gov/pubmed/14660611,14662268,20301486
HD2_cytoplasm	USP7_MATH-TRAF__Q93009_53_206	O75112	LIM domain-binding protein 3	LDB3	342	357	HTAIASASTTAPASSP	2	missense - Clinical significance:Conflicting interpretations of pathogenicity,Uncertain significance	-	346	0	A->T	https://www.ncbi.nlm.nih.gov/clinvar/?term=RCV000619838+OR+RCV000732675
HD2_cytoplasm	USP7_MATH-TRAF__Q93009_53_206	O75112	LIM domain-binding protein 3	LDB3	342	357	HTAIASASTTAPASSP	2	missense - Clinical significance:Conflicting interpretations of pathogenicity,Likely benign,Uncertain significance	Myofibrillar myopathy, ZASP-related (MFM4)	350	0	T->I	http://www.ncbi.nlm.nih.gov/pubmed/20301672
HD2_cytoplasm	USP7_MATH-TRAF__Q93009_53_206	Q15149	Plectin	PLEC	980	995	SSSGSEAAVPSVCFLV	2	missense - Clinical significance:Conflicting interpretations of pathogenicity,Likely benign,Uncertain significance	-	988	0	V->M	https://www.ncbi.nlm.nih.gov/clinvar/?term=RCV000712729
HD2_cytoplasm	USP7_MATH-TRAF__Q93009_53_206	Q18PE1	Protein Dok-7	DOK7	339	354	GIATGSHSSYSSSLSS	2	missense - Clinical significance:Pathogenic	Myasthenia, limb-girdle, familial (CMS10)	354	0	S->F	http://www.ncbi.nlm.nih.gov/pubmed/20301347
HD2_cytoplasm	USP7_MATH-TRAF__Q93009_53_206	Q18PE1	Protein Dok-7	DOK7	351	366	SLSSYAGSSLDVWRAT	2	missense - Clinical significance:Pathogenic	Myasthenia, limb-girdle, familial (CMS10)	354	0	S->F	http://www.ncbi.nlm.nih.gov/pubmed/20301347
HD2_cytoplasm	USP7_MATH-TRAF__Q93009_53_206	Q8IZF0	Sodium leak channel non-selective protein	NALCN	1157	1172	ANFNENKGTALLTVDQ	2	missense - Clinical significance:Disease,Pathogenic	Congenital contractures of the limbs and face, hypotonia, and developmental delay (CLIFAHDD)	1165	0	T->P	http://www.ncbi.nlm.nih.gov/pubmed/25683120
HD2_cytoplasm	USP7_MATH-TRAF__Q93009_53_206	Q96KG7	Multiple epidermal growth factor-like domains protein 10	MEGF10	1070	1085	ANRNVYEVEPTVSVVQ	2	missense - Clinical significance:Conflicting interpretations of pathogenicity,Uncertain significance	Myopathy, areflexia, respiratory distress, and dysphagia, early-onset (EMARDD)	1072	0	R->S	https://www.ncbi.nlm.nih.gov/clinvar/?term=RCV000381961
HD2_cytoplasm	USP7_MATH-TRAF__Q93009_53_206	Q9NY46	Sodium channel protein type 3 subunit alpha	SCN3A	657	672	VGGPSALTSPTGQLPP	2	missense - Clinical significance:Conflicting interpretations of pathogenicity,Uncertain significance	-	668	0	G->E	https://www.ncbi.nlm.nih.gov/snp/?term=rs199975643
HD2_cytoplasm	USP7_MATH-TRAF__Q93009_53_206	Q9P202	Whirlin	WHRN	608	623	QPPSSMPSCSGTVFSA	2	missense - Clinical significance:Likely pathogenic,Uncertain significance	Ocular albinism, type II (AIED)	617	0	S->L	https://www.ncbi.nlm.nih.gov/clinvar/?term=RCV000787901
HD2_nc	USP7_MATH-TRAF__Q93009_53_206	P0DP91	Chimeric ERCC6-PGBD3 protein	CSB-PGBD3	216	231	DAEPGPSSLGSMLMPV	2	missense - Clinical significance:Conflicting interpretations of pathogenicity,Likely benign,Uncertain significance	-	224	0	L->F	https://www.ncbi.nlm.nih.gov/clinvar/?term=RCV000726037
HD2_nc	USP7_MATH-TRAF__Q93009_53_206	P52630	Signal transducer and activator of transcription 2	STAT2	612	627	CSWVEHQDDDKVLIYS	2	missense - Clinical significance:Pathogenic	-	612	0	C->W	https://www.ncbi.nlm.nih.gov/snp/?term=rs781522558
HD2_nc	USP7_MATH-TRAF__Q93009_53_206	Q03468	DNA excision repair protein ERCC-6	ERCC6	216	231	DAEPGPSSLGSMLMPV	2	missense - Clinical significance:Conflicting interpretations of pathogenicity,Likely benign,Uncertain significance	-	224	0	L->F	https://www.ncbi.nlm.nih.gov/clinvar/?term=RCV000726037
HD2_nc	USP7_MATH-TRAF__Q93009_53_206	Q04721	Neurogenic locus notch homolog protein 2	NOTCH2	2207	2222	MQPLAHGASTVLPSVS	2	missense - Clinical significance:Pathogenic	-	2220	0	S->L	https://www.ncbi.nlm.nih.gov/snp/?term=rs886041979
HD2_nc	USP7_MATH-TRAF__Q93009_53_206	Q99593	T-box transcription factor TBX5	TBX5	399	414	NTWPSMPSYSSCTVTT	2	missense - Clinical significance:Pathogenic	-	401	0	W->C	https://www.ncbi.nlm.nih.gov/snp/?term=rs377649723
HD2_nucleus	USP7_MATH-TRAF__Q93009_53_206	P35680	Hepatocyte nuclear factor 1-beta	HNF1B	362	377	SSSTISHHGNSAMVTS	2	missense - Clinical significance:Disease,Uncertain significance	Renal cysts and diabetes syndrome,Renal cysts and diabetes syndrome (RCAD)	370	0	G->S	http://www.ncbi.nlm.nih.gov/pubmed/10484768,10672455,11845238,11918730,14583183,15001636,15068978,15181075,15930087,16249435
HD2_nucleus	USP7_MATH-TRAF__Q93009_53_206	P43694	Transcription factor GATA-4	GATA4	349	364	NSSNATTSSSEEMRPI	2	missense - Clinical significance:Disease,Pathogenic	Ventricular septal defect 1 (VSD1)	359	0	E->K	http://www.ncbi.nlm.nih.gov/pubmed/18672102,21110066,21637914,22101736
HD2_nucleus	USP7_MATH-TRAF__Q93009_53_206	P43694	Transcription factor GATA-4	GATA4	353	368	ATTSSSEEMRPIKTEP	2	missense - Clinical significance:Disease,Pathogenic	Ventricular septal defect 1 (VSD1)	359	0	E->K	http://www.ncbi.nlm.nih.gov/pubmed/18672102,21110066,21637914,22101736
HD2_nucleus	USP7_MATH-TRAF__Q93009_53_206	Q5T481	RNA-binding protein 20	RBM20	252	267	PSSASTSGSVTYEGHY	2	missense - Clinical significance:Conflicting interpretations of pathogenicity,Likely benign	Dilated cardiomyopathy 1DD (CMD1DD)	262	0	T->S	http://www.ncbi.nlm.nih.gov/pubmed/20301486
HD2_nucleus	USP7_MATH-TRAF__Q93009_53_206	Q5T481	RNA-binding protein 20	RBM20	256	271	STSGSVTYEGHYSHTG	2	missense - Clinical significance:Conflicting interpretations of pathogenicity,Likely benign	Dilated cardiomyopathy 1DD (CMD1DD)	262	0	T->S	http://www.ncbi.nlm.nih.gov/pubmed/20301486
HD2_nucleus	USP7_MATH-TRAF__Q93009_53_206	Q6KC79	Nipped-B-like protein	NIPBL	200	215	QMQQASVSSPIVAGGL	2	missense - Clinical significance:Pathogenic	-	200	0	Q->E	https://www.ncbi.nlm.nih.gov/snp/?term=rs587783988
HD2_nucleus	USP7_MATH-TRAF__Q93009_53_206	Q9UGU0	Transcription factor 20	TCF20	228	243	VGQFGQHYQSSASSSS	2	missense - Clinical significance:Pathogenic	-	233	0	Q->E	https://www.ncbi.nlm.nih.gov/snp/?term=rs751610641
HD2	VASP_EVH1__P50552_1_114	P18206	Vinculin	VCL	841	856	DFPPPPPDLEQLRLTD	2	missense - Clinical significance:Benign,Conflicting interpretations of pathogenicity,Likely benign,Uncertain significance	-	841	0	D->H	https://www.ncbi.nlm.nih.gov/clinvar/?term=RCV000172506
HD2	VASP_EVH1__P50552_1_114	Q86SU0	Immunoglobulin-like domain-containing receptor 1	ILDR1	1	16	MAWPKLPAPWLLLCTW	2	missense - Clinical significance:Pathogenic	Deafness, autosomal recessive 42 (DFNB42)	1	0	M->I	https://www.ncbi.nlm.nih.gov/clinvar/?term=RCV000023782
HD2_cytoplasm	VASP_EVH1__P50552_1_114	Q86SU0	Immunoglobulin-like domain-containing receptor 1	ILDR1	1	16	MAWPKLPAPWLLLCTW	2	missense - Clinical significance:Pathogenic	Deafness, autosomal recessive 42 (DFNB42)	1	0	M->I	https://www.ncbi.nlm.nih.gov/clinvar/?term=RCV000023782
p3_HD2	VASP_EVH1__P50552_1_114	O15357	Phosphatidylinositol 3,4,5-trisphosphate 5-phosphatase 2	INPPL1	243	258	MVTRLLQQQNLPQTGE	2	missense - Clinical significance:Pathogenic	Opsismodysplasia (OPSMD)	251	0	Q->H	https://www.ncbi.nlm.nih.gov/clinvar/?term=RCV000224420
HD2_nc	WDR5_WD_1234567_P61964_21_334	P51587	Breast cancer type 2 susceptibility protein	BRCA2	773	788	PTSKDVLSNLVMISRG	2	missense - Clinical significance:Benign,Conflicting interpretations of pathogenicity,Likely benign	-	774	0	T->A	https://www.ncbi.nlm.nih.gov/snp/?term=rs55968715
HD2_nc	WDR5_WD_1234567_P61964_21_334	P51587	Breast cancer type 2 susceptibility protein	BRCA2	773	788	PTSKDVLSNLVMISRG	2	missense - Clinical significance:Conflicting interpretations of pathogenicity,Uncertain significance	Breast-ovarian cancer, familial 2 (BROVCA2),Hereditary breast and ovarian cancer syndrome (HBOC),Hereditary cancer-predisposing syndrome	777	0	D->G	http://www.ncbi.nlm.nih.gov/pubmed/15604628,17392385,17508274,19305347,20065170,20301425,23188549,23788249,23918944,24366376,24366402,24432435,24493721,25356965,25394175,27854360,12692171,18163131
HD2_nc	WDR5_WD_1234567_P61964_21_334	P51587	Breast cancer type 2 susceptibility protein	BRCA2	773	788	PTSKDVLSNLVMISRG	2	missense - Clinical significance:Conflicting interpretations of pathogenicity,Likely benign,Uncertain significance	Hereditary cancer-predisposing syndrome	783	0	V->G	http://www.ncbi.nlm.nih.gov/pubmed/25394175
HD2_nc	WDR5_WD_1234567_P61964_21_334	Q96PU5	E3 ubiquitin-protein ligase NEDD4-like	NEDD4L	409	424	RTTTWTRPIMQLAEDG	2	missense - Clinical significance:Conflicting interpretations of pathogenicity,Uncertain significance	-	417	0	I->V	https://www.ncbi.nlm.nih.gov/clinvar/?term=RCV000421607
HD2	YAP1_WW_1_P46937_169_207	Q9H3D4	Tumor protein 63	TP63	535	550	SHCTPPPPYPTDCSIV	4	missense - Clinical significance:Pathogenic	Hay-Wells syndrome of ectodermal dysplasia (AEC),Rapp-Hodgkin ectodermal dysplasia syndrome (RHS)	549	0	I->T	http://www.ncbi.nlm.nih.gov/pubmed/20556892
HD2_nc	YAP1_WW_1_P46937_169_207	Q9H3D4	Tumor protein 63	TP63	535	550	SHCTPPPPYPTDCSIV	4	missense - Clinical significance:Pathogenic	Hay-Wells syndrome of ectodermal dysplasia (AEC),Rapp-Hodgkin ectodermal dysplasia syndrome (RHS)	549	0	I->T	http://www.ncbi.nlm.nih.gov/pubmed/20556892
HD	YAP1_WW_1_P46937_169_207	O43511	Pendrin	SLC26A4	10	25	PPQLPEYSCSYMVSRP	3	missense - Clinical significance:Likely pathogenic,Pathogenic	-	23	0	S->L	https://www.ncbi.nlm.nih.gov/snp/?term=rs397516430
HD	YAP1_WW_1_P46937_169_207	Q14524	Sodium channel protein type 5 subunit alpha	SCN5A	1971	1986	TSFPPSYDSVTRATSD	3	missense - Clinical significance:Likely pathogenic	-	1979	0	S->C	https://www.ncbi.nlm.nih.gov/clinvar/?term=RCV000183139
HD	YAP1_WW_1_P46937_169_207	Q14524	Sodium channel protein type 5 subunit alpha	SCN5A	1971	1986	TSFPPSYDSVTRATSD	3	missense - Clinical significance:Likely pathogenic,Uncertain significance	-	1980	0	V->F	https://www.ncbi.nlm.nih.gov/clinvar/?term=RCV000622370
HD	YAP1_WW_1_P46937_169_207	Q14524	Sodium channel protein type 5 subunit alpha	SCN5A	1971	1986	TSFPPSYDSVTRATSD	3	missense - Clinical significance:Likely pathogenic,Uncertain significance	-	1980	0	V->L	https://www.ncbi.nlm.nih.gov/snp/?term=rs772258197
HD	YAP1_WW_1_P46937_169_207	Q93074	Mediator of RNA polymerase II transcription subunit 12	MED12	1964	1979	VPPSYSSQPYQSTHPS	3	missense - Clinical significance:Benign,Pathogenic,Uncertain significance	-	1974	0	Q->H	https://www.ncbi.nlm.nih.gov/clinvar/?term=RCV000618781+OR+RCV000762650
HD2	YAP1_WW_1_P46937_169_207	P16499	Rod cGMP-specific 3',5'-cyclic phosphodiesterase subunit alpha	PDE6A	337	352	PDHWALVSGLPAYVAQ	3	missense - Clinical significance:Disease,Pathogenic	Retinitis pigmentosa 43 (RP43)	344	0	S->R	http://www.ncbi.nlm.nih.gov/pubmed/10393062,7493036,20301590
HD2	YAP1_WW_1_P46937_169_207	Q8IXJ9	Putative Polycomb group protein ASXL1	ASXL1	688	703	TSDLQRTQLLPPYPLN	3	missense - Clinical significance:Pathogenic	-	693	0	R->*	https://www.ncbi.nlm.nih.gov/clinvar/?term=RCV000760645
HD2	YAP1_WW_1_P46937_169_207	Q8IXJ9	Putative Polycomb group protein ASXL1	ASXL1	688	703	TSDLQRTQLLPPYPLN	3	missense - Clinical significance:Pathogenic	Myelodysplasia	700	0	Y->*	https://www.ncbi.nlm.nih.gov/clinvar/?term=RCV000660864
HD2	YAP1_WW_1_P46937_169_207	Q8IXJ9	Putative Polycomb group protein ASXL1	ASXL1	696	711	LLPPYPLNGEHTQAGT	3	missense - Clinical significance:Pathogenic	Myelodysplasia	700	0	Y->*	https://www.ncbi.nlm.nih.gov/clinvar/?term=RCV000660864
HD2_nucleus	YAP1_WW_1_P46937_169_207	Q8IXJ9	Putative Polycomb group protein ASXL1	ASXL1	688	703	TSDLQRTQLLPPYPLN	3	missense - Clinical significance:Pathogenic	-	693	0	R->*	https://www.ncbi.nlm.nih.gov/clinvar/?term=RCV000760645
HD2_nucleus	YAP1_WW_1_P46937_169_207	Q8IXJ9	Putative Polycomb group protein ASXL1	ASXL1	688	703	TSDLQRTQLLPPYPLN	3	missense - Clinical significance:Pathogenic	Myelodysplasia	700	0	Y->*	https://www.ncbi.nlm.nih.gov/clinvar/?term=RCV000660864
HD	YAP1_WW_1_P46937_169_207	Q13950	Runt-related transcription factor 2	RUNX2	415	430	TTHYHTYLPPPYPGSS	2	missense - Clinical significance:Disease	Cleidocranial dysplasia (CLCD)	420	0	T->I	http://www.ncbi.nlm.nih.gov/pubmed/10521292,10545612,10689183,10980549,11857736,12081718,12196916,12424590,16270353,19744171,20082269,20648631,24984680,28505335,28703881,28738062,9182765,9207800
HD	YAP1_WW_1_P46937_169_207	Q13950	Runt-related transcription factor 2	RUNX2	415	430	TTHYHTYLPPPYPGSS	2	missense - Clinical significance:Disease	Cleidocranial dysplasia (CLCD)	420	0	T->N	http://www.ncbi.nlm.nih.gov/pubmed/10521292,10545612,10689183,10980549,11857736,12081718,12196916,12424590,16270353,19744171,20082269,20648631,24984680,28505335,28703881,28738062,9182765,9207800
HD	YAP1_WW_1_P46937_169_207	Q15858	Sodium channel protein type 9 subunit alpha	SCN9A	1947	1962	DATSSTTSPPSYDSVT	2	missense - Clinical significance:Likely pathogenic	Generalized epilepsy with febrile seizures plus, type 7 (GEFSP7),Hereditary sensory and autonomic neuropathy type IIA (HSAN2A)	1959	0	D->A	http://www.ncbi.nlm.nih.gov/pubmed/21089229
HD2	YAP1_WW_1_P46937_169_207	O43676	NADH dehydrogenase [ubiquinone] 1 beta subcomplex subunit 3	NDUFB3	12	27	HKMELPDYRQWKIEGT	2	missense - Clinical significance:Disease,Likely pathogenic,Pathogenic	Mitochondrial complex I deficiency, nuclear type 25 (MC1DN25)	22	0	W->R	http://www.ncbi.nlm.nih.gov/pubmed/22499348,27091925
HD2	YAP1_WW_1_P46937_169_207	P16499	Rod cGMP-specific 3',5'-cyclic phosphodiesterase subunit alpha	PDE6A	341	356	ALVSGLPAYVAQNGLI	2	missense - Clinical significance:Disease,Pathogenic	Retinitis pigmentosa 43 (RP43)	344	0	S->R	http://www.ncbi.nlm.nih.gov/pubmed/10393062,7493036,20301590
HD2	YAP1_WW_1_P46937_169_207	Q15858	Sodium channel protein type 9 subunit alpha	SCN9A	1947	1962	DATSSTTSPPSYDSVT	2	missense - Clinical significance:Likely pathogenic	Generalized epilepsy with febrile seizures plus, type 7 (GEFSP7),Hereditary sensory and autonomic neuropathy type IIA (HSAN2A)	1959	0	D->A	http://www.ncbi.nlm.nih.gov/pubmed/21089229
HD2	YAP1_WW_1_P46937_169_207	Q9UM47	Neurogenic locus notch homolog protein 3	NOTCH3	2203	2218	SPQERPPPYLAVPGHG	2	missense - Clinical significance:Pathogenic	-	2211	0	Y->*	https://www.ncbi.nlm.nih.gov/clinvar/?term=RCV000412940
HD2_nc	YAP1_WW_1_P46937_169_207	Q13950	Runt-related transcription factor 2	RUNX2	414	429	ATTHYHTYLPPPYPGS	2	missense - Clinical significance:Disease	Cleidocranial dysplasia (CLCD)	420	0	T->I	http://www.ncbi.nlm.nih.gov/pubmed/10521292,10545612,10689183,10980549,11857736,12081718,12196916,12424590,16270353,19744171,20082269,20648631,24984680,28505335,28703881,28738062,9182765,9207800
HD2_nc	YAP1_WW_1_P46937_169_207	Q13950	Runt-related transcription factor 2	RUNX2	414	429	ATTHYHTYLPPPYPGS	2	missense - Clinical significance:Disease	Cleidocranial dysplasia (CLCD)	420	0	T->N	http://www.ncbi.nlm.nih.gov/pubmed/10521292,10545612,10689183,10980549,11857736,12081718,12196916,12424590,16270353,19744171,20082269,20648631,24984680,28505335,28703881,28738062,9182765,9207800
HD2_nc	YAP1_WW_1_P46937_169_207	Q9UM47	Neurogenic locus notch homolog protein 3	NOTCH3	2203	2218	SPQERPPPYLAVPGHG	2	missense - Clinical significance:Pathogenic	-	2211	0	Y->*	https://www.ncbi.nlm.nih.gov/clinvar/?term=RCV000412940
HD2_nucleus	YAP1_WW_1_P46937_169_207	Q8IXJ9	Putative Polycomb group protein ASXL1	ASXL1	696	711	LLPPYPLNGEHTQAGT	2	missense - Clinical significance:Pathogenic	Myelodysplasia	700	0	Y->*	https://www.ncbi.nlm.nih.gov/clinvar/?term=RCV000660864
HD2	YES1_SH3__P07947_90_152	Q86TC9	Myopalladin	MYPN	833	848	VLPSLPAIPPTNAMGL	4	missense - Clinical significance:Disease,Not provided,Uncertain significance	Cardiomyopathy, familial hypertrophic 22 (CMH22)	841	0	P->T	http://www.ncbi.nlm.nih.gov/pubmed/22286171
HD	YES1_SH3__P07947_90_152	P22460	Potassium voltage-gated channel subfamily A member 5	KCNA5	73	88	PGVRPLPPLPEELPRP	3	missense - Clinical significance:Conflicting interpretations of pathogenicity,Uncertain significance	-	84	0	E->A	https://www.ncbi.nlm.nih.gov/clinvar/?term=RCV000171648
HD	YES1_SH3__P07947_90_152	Q9Y2R2	Tyrosine-protein phosphatase non-receptor type 22	PTPN22	612	627	EIPPPLPVRTPESFIV	3	missense - Clinical significance:Benign,Risk factor	Addison disease, susceptibility to,Diabetes mellitus, insulin-dependent, susceptibility to,Hashimoto thyroiditis, susceptibility to,Rheumatoid arthritis (RA),Systemic lupus erythematosus, susceptibility to	620	0	R->W	https://www.ncbi.nlm.nih.gov/clinvar/?term=RCV000009463+OR+RCV000009462+OR+RCV000009460+OR+RCV000009461+OR+RCV000009464+OR+RCV000954217
HD2	YES1_SH3__P07947_90_152	P22460	Potassium voltage-gated channel subfamily A member 5	KCNA5	72	87	DPGVRPLPPLPEELPR	3	missense - Clinical significance:Conflicting interpretations of pathogenicity,Uncertain significance	-	84	0	E->A	https://www.ncbi.nlm.nih.gov/clinvar/?term=RCV000171648
HD2	YES1_SH3__P07947_90_152	Q86TC9	Myopalladin	MYPN	829	844	FLSSVLPSLPAIPPTN	3	missense - Clinical significance:Disease,Not provided,Uncertain significance	Cardiomyopathy, familial hypertrophic 22 (CMH22)	841	0	P->T	http://www.ncbi.nlm.nih.gov/pubmed/22286171
HD2	YES1_SH3__P07947_90_152	Q16637	Survival motor neuron protein	SMN2	219	234	PPPPPPPPHLLSCWLP	2	missense - Clinical significance:Likely pathogenic,Pathogenic	-	230	0	S->I	https://www.ncbi.nlm.nih.gov/clinvar/?term=RCV000713373
HD2	YES1_SH3__P07947_90_152	Q16637	Survival motor neuron protein	SMN2	223	238	PPPPHLLSCWLPPFPS	2	missense - Clinical significance:Likely pathogenic,Pathogenic	-	230	0	S->I	https://www.ncbi.nlm.nih.gov/clinvar/?term=RCV000713373
HD2_nc	YES1_SH3__P07947_90_152	Q86TC9	Myopalladin	MYPN	833	848	VLPSLPAIPPTNAMGL	2	missense - Clinical significance:Disease,Not provided,Uncertain significance	Cardiomyopathy, familial hypertrophic 22 (CMH22)	841	0	P->T	http://www.ncbi.nlm.nih.gov/pubmed/22286171
HD2	ZMYND11_coiled-coil-MYND__Q15326_480_602	O95255	Multidrug resistance-associated protein 6	ABCC6	710	725	NVCFGQELDPPWLERV	3	missense - Clinical significance:Pathogenic	Pseudoxanthoma elasticum (PXE)	718	0	D->G	http://www.ncbi.nlm.nih.gov/pubmed/20301292
HD	ZMYND11_coiled-coil-MYND__Q15326_480_602	Q9UBC3	DNA (cytosine-5)-methyltransferase 3B	DNMT3B	28	43	SDQSSDSPPILEAIRT	2	missense - Clinical significance:Pathogenic	-	30	0	Q->K	https://www.ncbi.nlm.nih.gov/snp/?term=rs121908945
HD2_nc	ZMYND11_coiled-coil-MYND__Q15326_480_602	O95255	Multidrug resistance-associated protein 6	ABCC6	710	725	NVCFGQELDPPWLERV	2	missense - Clinical significance:Pathogenic	Pseudoxanthoma elasticum (PXE)	718	0	D->G	http://www.ncbi.nlm.nih.gov/pubmed/20301292

## Sheet: Legend
Legend
EV dataset 10.
Disease associated mutation in ProP-PD derived peptides (EV dataset 10a) and in found SLiMs (EV dataset 10b)
The datasets are annotated with the library that was used to identify the interaction, information on the bait protein used and the peptide found.
Indicted are the mutations, the consequences of the mutations, the assoicated diseases and the PMIDs of the publications from which the information has been collected.

## Sheet: EV10b Mutations in Motifs
EV dataset 10. Disease-related mutations in ProP-PD peptides.
library	bait	ProteinAcc	ProteinName	GeneName	SeqStart	SeqStop	Hit	Confidence	Consequence	Disease	Mutation position	Disease	Mutation	Pmids	RegExp	RegExp_match_start	RegExp_match_end	Mutation_in_core_motif	Mutation_in_flanking_regions
HD	ANKRA2_Ank__Q9H9E1_142_313	Q99217	Amelogenin, X isoform	AMELX	169	184	PMLPDLTLEAWPSTDK	3	missense - Clinical significance:Pathogenic	-	177	0	E->K	https://www.ncbi.nlm.nih.gov/snp/?term=rs104894734	P.LP.[IL].{1,3}[VLF]	169	176		x
HD	CALM1_EF-hand__P0DP23_2_149	P21359	Neurofibromin	NF1	779	794	DTHAKWEQATKLILNY	3	missense - Clinical significance:Disease,Not provided,Pathogenic	Neurofibromatosis 1 (NF1)	784	0	W->C	http://www.ncbi.nlm.nih.gov/pubmed/10336779,10980545,11258625,11735023,12522551,15146469,15520408,15523642,15948193,17160901,21089070,2114220,23758643,24413922,7981679,8081387,8544190,9101300,9298829,9668168	[FW]..[ALV]	784	787	x
HD	CALM1_EF-hand__P0DP23_2_149	P21359	Neurofibromin	NF1	779	794	DTHAKWEQATKLILNY	3	missense - Clinical significance:Disease,Likely pathogenic,Not provided	Neurofibromatosis 1 (NF1)	784	0	W->R	http://www.ncbi.nlm.nih.gov/pubmed/10336779,10980545,11258625,11735023,12522551,15146469,15520408,15523642,15948193,17160901,21089070,2114220,23758643,24413922,7981679,8081387,8544190,9101300,9298829,9668168	[FW]..[ALV]	784	787	x
HD	CALM1_EF-hand__P0DP23_2_149	P21359	Neurofibromin	NF1	779	794	DTHAKWEQATKLILNY	3	missense - Clinical significance:Pathogenic,Uncertain significance	Hereditary cancer-predisposing syndrome,Neurofibromatosis, type 1 (NF1)	786	0	Q->K	http://www.ncbi.nlm.nih.gov/pubmed/25394175,15604628,17636453,20065170,20301288,20301471,24893135	[FW]..[ALV]	784	787	x
HD	CALM1_EF-hand__P0DP23_2_149	P38398	Breast cancer type 1 susceptibility protein	BRCA1	372	387	WITLNSSIQKVNEWFS	3	missense - Clinical significance:Pathogenic	Breast-ovarian cancer, familial 1 (BROVCA1),FANCONI ANEMIA, COMPLEMENTATION GROUP S (FANCS),Hereditary cancer-predisposing syndrome,Hereditary breast and ovarian cancer syndrome (HBOC),Ovarian Neoplasms	372	0	W->*	http://www.ncbi.nlm.nih.gov/pubmed/15604628,17392385,17508274,19305347,20065170,20301425,23188549,23788249,23918944,24366376,24366402,24432435,24493721,25356965,25394175,27854360,12692171,18163131	[FW]..[ALV]	372	375	x
HD2	CALM1_EF-hand__P0DP23_2_149	Q03164	Histone-lysine N-methyltransferase 2A	KMT2A	3689	3704	AWKSLTDKVQEARSNA	2	missense - Clinical significance:Pathogenic	-	3692	0	S->L	https://www.ncbi.nlm.nih.gov/snp/?term=rs782477344	[FW]..[ALV]	3690	3693	x
HD2	CALM1_EF-hand__P0DP23_2_149	Q9BX79	Receptor for retinol uptake STRA6	STRA6	639	654	WGLAYTLLHNPTLQVF	2	missense - Clinical significance:Pathogenic	Microphthalmia syndromic 9 (MCOPS9)	644	0	T->M	http://www.ncbi.nlm.nih.gov/pubmed/20301552	[FW]..[ALV]	639	642		x
HD2_cytoplasm	CALM1_EF-hand__P0DP23_2_149	Q9BX79	Receptor for retinol uptake STRA6	STRA6	639	654	WGLAYTLLHNPTLQVF	3	missense - Clinical significance:Pathogenic	Microphthalmia syndromic 9 (MCOPS9)	644	0	T->M	http://www.ncbi.nlm.nih.gov/pubmed/20301552	[FW]..[ALV]	639	642		x
HD2_cytoplasm	CALM1_EF-hand__P0DP23_2_149	P36894	Bone morphogenetic protein receptor type-1A	BMPR1A	438	453	WEMARRCITGGIVEEY	2	missense - Clinical significance:Benign,Conflicting interpretations of pathogenicity,Likely benign	Hereditary cancer-predisposing syndrome,Juvenile polyposis syndrome (JPS)	443	0	R->C	http://www.ncbi.nlm.nih.gov/pubmed/25394175,15604628,20301642,25645574,27854360	[FW]..[ALV]	438	441		x
HD2_nc	CALM1_EF-hand__P0DP23_2_149	O95255	Multidrug resistance-associated protein 6	ABCC6	208	223	AAFPSKATFWWVSGLV	2	missense - Clinical significance:Pathogenic	Pseudoxanthoma elasticum (PXE)	218	0	W->C	http://www.ncbi.nlm.nih.gov/pubmed/20301292	[FW]..[ALV]	216	219	x
HD2	CLTC_Clathrin-propeller__Q00610_1_364	O75030	Microphthalmia-associated transcription factor	MITF	252	267	ANTLPVSGNLIDLYGN	2	missense - Clinical significance:Likely pathogenic	Waardenburg syndrome	265	0	Y->C	https://www.ncbi.nlm.nih.gov/clinvar/?term=RCV000415280	L[IVLMF].[IVLMF][CYDES]	261	265	x
HD2	CLTC_Clathrin-propeller__Q00610_1_364	O75030	Microphthalmia-associated transcription factor	MITF	260	275	NLIDLYGNQGLPPPGL	2	missense - Clinical significance:Likely pathogenic	Waardenburg syndrome	265	0	Y->C	https://www.ncbi.nlm.nih.gov/clinvar/?term=RCV000415280	L[IVLMF].[IVLMF][CYDES]	261	265	x
HD	CRK_SH3_1_P46108_124_198	Q9Y2R2	Tyrosine-protein phosphatase non-receptor type 22	PTPN22	612	627	EIPPPLPVRTPESFIV	3	missense - Clinical significance:Benign,Risk factor	Addison disease, susceptibility to,Diabetes mellitus, insulin-dependent, susceptibility to,Hashimoto thyroiditis, susceptibility to,Rheumatoid arthritis (RA),Systemic lupus erythematosus, susceptibility to	620	0	R->W	https://www.ncbi.nlm.nih.gov/clinvar/?term=RCV000009463+OR+RCV000009462+OR+RCV000009460+OR+RCV000009461+OR+RCV000009464+OR+RCV000954217	P..P.[KR]	615	620	x
HD	CRK_SH3_1_P46108_124_198	Q8WZ42	Titin	TTN	10960	10975	PEVPKKPVPEKKVPVP	2	missense - Clinical significance:Conflicting interpretations of pathogenicity,Likely benign,Uncertain significance	-	10963	0	P->S	https://www.ncbi.nlm.nih.gov/clinvar/?term=RCV000155836	P..P.[KR]	10960	10965	x
HD2_nucleus	DCUN1D1_PONY__Q96GG9_62_259	Q8TF50	Zinc finger protein 526	ZNF526	155	170	WVAHRKAQHLSATVAE	2	missense - Clinical significance:Likely pathogenic	Pulmonic stenosis (disease)	160	0	K->T	https://www.ncbi.nlm.nih.gov/clinvar/?term=RCV000171284+OR+RCV000162109	[AILMFVPG]..[AILMFVPG].{3,5}[AILMFVPG]	161	169		x
HD2	EIF4E_eIF4E__P06730_1_217	Q92734	Protein TFG	TFG	97	112	LESSQVKYLRRELIEL	2	missense - Clinical significance:Disease,Pathogenic	Hereditary motor and sensory neuropathy, Okinawa type,Spastic paraplegia 57, autosomal recessive (SPG57)	106	0	R->C	http://www.ncbi.nlm.nih.gov/pubmed/23479643,27492651,27813252,30237576	Y....L[VILMF]	104	110	x
HD2	Keap1_KELCH__Q14145_321_609	Q15149	Plectin	PLEC	4456	4471	GGIIDPSTGERFPVTD	4	missense - Clinical significance:Conflicting interpretations of pathogenicity,Uncertain significance	Epidermolysis bullosa simplex with muscular dystrophy,Epidermolysis bullosa simplex with nail dystrophy (EBSND),Epidermolysis bullosa simplex with pyloric atresia (EBSPA),Epidermolysis bullosa simplex, Ogna type (EBSOG),Limb-girdle muscular dystrophy, type 2Q (LGMDR17)	4466	0	R->C	https://www.ncbi.nlm.nih.gov/clinvar/?term=RCV000648517	[DNS].[DES][TNS]GE	4460	4465		x
HD2	Keap1_KELCH__Q14145_321_609	Q15149	Plectin	PLEC	4459	4474	IDPSTGERFPVTDAVN	4	missense - Clinical significance:Conflicting interpretations of pathogenicity,Uncertain significance	Epidermolysis bullosa simplex with muscular dystrophy,Epidermolysis bullosa simplex with nail dystrophy (EBSND),Epidermolysis bullosa simplex with pyloric atresia (EBSPA),Epidermolysis bullosa simplex, Ogna type (EBSOG),Limb-girdle muscular dystrophy, type 2Q (LGMDR17)	4466	0	R->C	https://www.ncbi.nlm.nih.gov/clinvar/?term=RCV000648517	[DNS].[DES][TNS]GE	4460	4465		x
p3_HD2	Keap1_KELCH__Q14145_321_609	Q16236	Nuclear factor erythroid 2-related factor 2	NFE2L2	72	87	AQLQLDEETGEFLPIQ	2	missense - Clinical significance:Likely pathogenic	Hepatocellular carcinoma (HCC),Lung adenocarcinoma,Squamous cell carcinoma of the head and neck (HNSCC),Squamous cell lung carcinoma,Uterine cervical neoplasms	79	0	E->D	http://www.ncbi.nlm.nih.gov/pubmed/23562183,24627688,25311215	[DNS].[DES][TNS]GE	77	82	x
p3_HD2	Keap1_KELCH__Q14145_321_609	Q16236	Nuclear factor erythroid 2-related factor 2	NFE2L2	72	87	AQLQLDEETGEFLPIQ	2	missense - Clinical significance:Disease,Likely pathogenic,Pathogenic	Immunodeficiency, developmental delay, and hypohomocysteinemia (IMDDHH)	79	0	E->K	http://www.ncbi.nlm.nih.gov/pubmed/29018201	[DNS].[DES][TNS]GE	77	82	x
p3_HD2	Keap1_KELCH__Q14145_321_609	Q16236	Nuclear factor erythroid 2-related factor 2	NFE2L2	72	87	AQLQLDEETGEFLPIQ	2	missense - Clinical significance:Likely pathogenic,Pathogenic	Hepatocellular carcinoma (HCC),Lung adenocarcinoma,Squamous cell carcinoma of the head and neck (HNSCC),Squamous cell lung carcinoma,Uterine cervical neoplasms	79	0	E->Q	http://www.ncbi.nlm.nih.gov/pubmed/23562183,24627688,25311215	[DNS].[DES][TNS]GE	77	82	x
p3_HD2	Keap1_KELCH__Q14145_321_609	Q16236	Nuclear factor erythroid 2-related factor 2	NFE2L2	72	87	AQLQLDEETGEFLPIQ	2	missense - Clinical significance:Likely pathogenic	Hepatocellular carcinoma (HCC),Lung adenocarcinoma,Squamous cell carcinoma of the head and neck (HNSCC),Squamous cell lung carcinoma,Uterine cervical neoplasms	79	0	E->V	http://www.ncbi.nlm.nih.gov/pubmed/23562183,24627688,25311215	[DNS].[DES][TNS]GE	77	82	x
p3_HD2	Keap1_KELCH__Q14145_321_609	Q16236	Nuclear factor erythroid 2-related factor 2	NFE2L2	72	87	AQLQLDEETGEFLPIQ	2	missense - Clinical significance:Pathogenic	IMMUNODEFICIENCY, DEVELOPMENTAL DELAY, AND HYPOHOMOCYSTEINEMIA (IMDDHH)	80	0	T->K	https://www.ncbi.nlm.nih.gov/clinvar/?term=RCV000513667	[DNS].[DES][TNS]GE	77	82	x
p3_HD2	Keap1_KELCH__Q14145_321_609	Q16236	Nuclear factor erythroid 2-related factor 2	NFE2L2	72	87	AQLQLDEETGEFLPIQ	2	missense - Clinical significance:Pathogenic	-	81	0	G->S	https://www.ncbi.nlm.nih.gov/snp/?term=rs1553487942	[DNS].[DES][TNS]GE	77	82	x
p3_HD2	Keap1_KELCH__Q14145_321_609	Q16236	Nuclear factor erythroid 2-related factor 2	NFE2L2	76	91	LDEETGEFLPIQPAQH	2	missense - Clinical significance:Likely pathogenic	Hepatocellular carcinoma (HCC),Lung adenocarcinoma,Squamous cell carcinoma of the head and neck (HNSCC),Squamous cell lung carcinoma,Uterine cervical neoplasms	79	0	E->D	http://www.ncbi.nlm.nih.gov/pubmed/23562183,24627688,25311215	[DNS].[DES][TNS]GE	77	82	x
p3_HD2	Keap1_KELCH__Q14145_321_609	Q16236	Nuclear factor erythroid 2-related factor 2	NFE2L2	76	91	LDEETGEFLPIQPAQH	2	missense - Clinical significance:Disease,Likely pathogenic,Pathogenic	Immunodeficiency, developmental delay, and hypohomocysteinemia (IMDDHH)	79	0	E->K	http://www.ncbi.nlm.nih.gov/pubmed/29018201	[DNS].[DES][TNS]GE	77	82	x
p3_HD2	Keap1_KELCH__Q14145_321_609	Q16236	Nuclear factor erythroid 2-related factor 2	NFE2L2	76	91	LDEETGEFLPIQPAQH	2	missense - Clinical significance:Likely pathogenic,Pathogenic	Hepatocellular carcinoma (HCC),Lung adenocarcinoma,Squamous cell carcinoma of the head and neck (HNSCC),Squamous cell lung carcinoma,Uterine cervical neoplasms	79	0	E->Q	http://www.ncbi.nlm.nih.gov/pubmed/23562183,24627688,25311215	[DNS].[DES][TNS]GE	77	82	x
p3_HD2	Keap1_KELCH__Q14145_321_609	Q16236	Nuclear factor erythroid 2-related factor 2	NFE2L2	76	91	LDEETGEFLPIQPAQH	2	missense - Clinical significance:Likely pathogenic	Hepatocellular carcinoma (HCC),Lung adenocarcinoma,Squamous cell carcinoma of the head and neck (HNSCC),Squamous cell lung carcinoma,Uterine cervical neoplasms	79	0	E->V	http://www.ncbi.nlm.nih.gov/pubmed/23562183,24627688,25311215	[DNS].[DES][TNS]GE	77	82	x
p3_HD2	Keap1_KELCH__Q14145_321_609	Q16236	Nuclear factor erythroid 2-related factor 2	NFE2L2	76	91	LDEETGEFLPIQPAQH	2	missense - Clinical significance:Pathogenic	IMMUNODEFICIENCY, DEVELOPMENTAL DELAY, AND HYPOHOMOCYSTEINEMIA (IMDDHH)	80	0	T->K	https://www.ncbi.nlm.nih.gov/clinvar/?term=RCV000513667	[DNS].[DES][TNS]GE	77	82	x
p3_HD2	Keap1_KELCH__Q14145_321_609	Q16236	Nuclear factor erythroid 2-related factor 2	NFE2L2	76	91	LDEETGEFLPIQPAQH	2	missense - Clinical significance:Pathogenic	-	81	0	G->S	https://www.ncbi.nlm.nih.gov/snp/?term=rs1553487942	[DNS].[DES][TNS]GE	77	82	x
HD2_cytoplasm	Keap1_KELCH__Q14145_321_609	Q15149	Plectin	PLEC	4456	4471	GGIIDPSTGERFPVTD	3	missense - Clinical significance:Conflicting interpretations of pathogenicity,Uncertain significance	Epidermolysis bullosa simplex with muscular dystrophy,Epidermolysis bullosa simplex with nail dystrophy (EBSND),Epidermolysis bullosa simplex with pyloric atresia (EBSPA),Epidermolysis bullosa simplex, Ogna type (EBSOG),Limb-girdle muscular dystrophy, type 2Q (LGMDR17)	4466	0	R->C	https://www.ncbi.nlm.nih.gov/clinvar/?term=RCV000648517	[DNS].[DES][TNS]GE	4460	4465		x
HD2_cytoplasm	Keap1_KELCH__Q14145_321_609	Q15149	Plectin	PLEC	4459	4474	IDPSTGERFPVTDAVN	3	missense - Clinical significance:Conflicting interpretations of pathogenicity,Uncertain significance	Epidermolysis bullosa simplex with muscular dystrophy,Epidermolysis bullosa simplex with nail dystrophy (EBSND),Epidermolysis bullosa simplex with pyloric atresia (EBSPA),Epidermolysis bullosa simplex, Ogna type (EBSOG),Limb-girdle muscular dystrophy, type 2Q (LGMDR17)	4466	0	R->C	https://www.ncbi.nlm.nih.gov/clinvar/?term=RCV000648517	[DNS].[DES][TNS]GE	4460	4465		x
HD2_nc	Keap1_KELCH__Q14145_321_609	Q16236	Nuclear factor erythroid 2-related factor 2	NFE2L2	76	91	LDEETGEFLPIQPAQH	2	missense - Clinical significance:Likely pathogenic	Hepatocellular carcinoma (HCC),Lung adenocarcinoma,Squamous cell carcinoma of the head and neck (HNSCC),Squamous cell lung carcinoma,Uterine cervical neoplasms	79	0	E->D	http://www.ncbi.nlm.nih.gov/pubmed/23562183,24627688,25311215	[DNS].[DES][TNS]GE	77	82	x
HD2_nc	Keap1_KELCH__Q14145_321_609	Q16236	Nuclear factor erythroid 2-related factor 2	NFE2L2	76	91	LDEETGEFLPIQPAQH	2	missense - Clinical significance:Disease,Likely pathogenic,Pathogenic	Immunodeficiency, developmental delay, and hypohomocysteinemia (IMDDHH)	79	0	E->K	http://www.ncbi.nlm.nih.gov/pubmed/29018201	[DNS].[DES][TNS]GE	77	82	x
HD2_nc	Keap1_KELCH__Q14145_321_609	Q16236	Nuclear factor erythroid 2-related factor 2	NFE2L2	76	91	LDEETGEFLPIQPAQH	2	missense - Clinical significance:Likely pathogenic,Pathogenic	Hepatocellular carcinoma (HCC),Lung adenocarcinoma,Squamous cell carcinoma of the head and neck (HNSCC),Squamous cell lung carcinoma,Uterine cervical neoplasms	79	0	E->Q	http://www.ncbi.nlm.nih.gov/pubmed/23562183,24627688,25311215	[DNS].[DES][TNS]GE	77	82	x
HD2_nc	Keap1_KELCH__Q14145_321_609	Q16236	Nuclear factor erythroid 2-related factor 2	NFE2L2	76	91	LDEETGEFLPIQPAQH	2	missense - Clinical significance:Likely pathogenic	Hepatocellular carcinoma (HCC),Lung adenocarcinoma,Squamous cell carcinoma of the head and neck (HNSCC),Squamous cell lung carcinoma,Uterine cervical neoplasms	79	0	E->V	http://www.ncbi.nlm.nih.gov/pubmed/23562183,24627688,25311215	[DNS].[DES][TNS]GE	77	82	x
HD2_nc	Keap1_KELCH__Q14145_321_609	Q16236	Nuclear factor erythroid 2-related factor 2	NFE2L2	76	91	LDEETGEFLPIQPAQH	2	missense - Clinical significance:Pathogenic	IMMUNODEFICIENCY, DEVELOPMENTAL DELAY, AND HYPOHOMOCYSTEINEMIA (IMDDHH)	80	0	T->K	https://www.ncbi.nlm.nih.gov/clinvar/?term=RCV000513667	[DNS].[DES][TNS]GE	77	82	x
HD2_nc	Keap1_KELCH__Q14145_321_609	Q16236	Nuclear factor erythroid 2-related factor 2	NFE2L2	76	91	LDEETGEFLPIQPAQH	2	missense - Clinical significance:Pathogenic	-	81	0	G->S	https://www.ncbi.nlm.nih.gov/snp/?term=rs1553487942	[DNS].[DES][TNS]GE	77	82	x
HD	KPNA4_Arm__O00629_68_487	P52952	Homeobox protein Nkx-2.5	NKX2-5	194	209	KRQRQDQTLELVGLPP	2	missense - Clinical significance:Disease	Atrial septal defect 7, with or without atrioventricular conduction defects (ASD7)	194	0	K->R	http://www.ncbi.nlm.nih.gov/pubmed/10587520,14607454,15342699,15810002,9651244	KR.R	194	197	x
HD2	MAP1LC3A_ATG8__Q9H492_2_121	Q92574	Hamartin	TSC1	400	415	LCHSDDYVHISLPQAT	2	missense - Clinical significance:Benign,Conflicting interpretations of pathogenicity,Likely benign,Pathogenic	-	403	0	S->L	https://www.ncbi.nlm.nih.gov/clinvar/?term=RCV000514892	[EDST].{0,2}[WFY][^RKPG][^PG][ILV]	403	409	x
HD2	MAP1LC3A_ATG8__Q9H492_2_121	Q93008	Probable ubiquitin carboxyl-terminal hydrolase FAF-X	USP9X	1731	1746	YECEESFTTLNVDIRN	2	missense - Clinical significance:Likely pathogenic	-	1739	0	T->N	https://www.ncbi.nlm.nih.gov/clinvar/?term=RCV000483949	[EDST].{0,2}[WFY][^RKPG][^PG][ILV]	1734	1740	x
HD2	MAP1LC3A_ATG8__Q9H492_2_121	Q93008	Probable ubiquitin carboxyl-terminal hydrolase FAF-X	USP9X	1733	1748	CEESFTTLNVDIRNHQ	2	missense - Clinical significance:Likely pathogenic	-	1739	0	T->N	https://www.ncbi.nlm.nih.gov/clinvar/?term=RCV000483949	[EDST].{0,2}[WFY][^RKPG][^PG][ILV]	1734	1740	x
HD2_endomembrane	MAP1LC3A_ATG8__Q9H492_2_121	Q04671	P protein	OCA2	665	680	ADIHDFEIILHRVEWA	2	missense - Clinical significance:Likely pathogenic	-	671	0	E->G	https://www.ncbi.nlm.nih.gov/snp/?term=rs797045838	[EDST].{0,2}[WFY][^RKPG][^PG][ILV]	669	673	x
HD2_endomembrane	MAP1LC3A_ATG8__Q9H492_2_121	Q04671	P protein	OCA2	665	680	ADIHDFEIILHRVEWA	2	missense - Clinical significance:Likely pathogenic	Tyrosinase-positive oculocutaneous albinism (OCA2)	671	0	E->V	http://www.ncbi.nlm.nih.gov/pubmed/20301410	[EDST].{0,2}[WFY][^RKPG][^PG][ILV]	669	673	x
HD2_endomembrane	MAP1LC3A_ATG8__Q9H492_2_121	Q04671	P protein	OCA2	665	680	ADIHDFEIILHRVEWA	2	missense - Clinical significance:Likely pathogenic,Uncertain significance	-	674	0	L->I	https://www.ncbi.nlm.nih.gov/snp/?term=rs371412500	[EDST].{0,2}[WFY][^RKPG][^PG][ILV]	669	673		x
HD2_endomembrane	MAP1LC3A_ATG8__Q9H492_2_121	Q04671	P protein	OCA2	665	680	ADIHDFEIILHRVEWA	2	missense - Clinical significance:Likely pathogenic,Uncertain significance	Inborn genetic diseases	674	0	L->V	http://www.ncbi.nlm.nih.gov/pubmed/22947299,23037933,23169492,23619275,23652378,23881473,24022298,24121147,24394680,25560141,25626707,25730230	[EDST].{0,2}[WFY][^RKPG][^PG][ILV]	669	673		x
HD	MAP1LC3B_ATG8__Q9GZQ8_2_119	Q92736	Ryanodine receptor 2	RYR2	1340	1355	DSDFEVLMKTAHGHLV	2	missense - Clinical significance:Likely pathogenic,Uncertain significance	Cardiac arrhythmia	1347	0	M->R	https://www.ncbi.nlm.nih.gov/clinvar/?term=RCV000030421	[EDST].{0,2}[WFY][^RKPG][^PG][ILV]	1340	1346		x
HD	MAP1LC3B_ATG8__Q9GZQ8_2_119	Q92736	Ryanodine receptor 2	RYR2	1340	1355	DSDFEVLMKTAHGHLV	2	missense - Clinical significance:Likely pathogenic,Uncertain significance	-	1347	0	M->T	https://www.ncbi.nlm.nih.gov/snp/?term=rs193922625	[EDST].{0,2}[WFY][^RKPG][^PG][ILV]	1340	1346		x
HD2	MAP1LC3B_ATG8__Q9GZQ8_2_119	Q92574	Hamartin	TSC1	396	411	PPAPLCHSDDYVHISL	2	missense - Clinical significance:Benign,Conflicting interpretations of pathogenicity,Likely benign,Pathogenic	-	403	0	S->L	https://www.ncbi.nlm.nih.gov/clinvar/?term=RCV000514892	[EDST].{0,2}[WFY][^RKPG][^PG][ILV]	403	409	x
HD2_endomembrane	MAP1LC3B_ATG8__Q9GZQ8_2_119	P49454	Centromere protein F	CENPF	1382	1397	APLDESNSYEHLTLSD	2	missense - Clinical significance:Likely pathogenic	-	1391	0	E->K	https://www.ncbi.nlm.nih.gov/snp/?term=rs141352776	[EDST].{0,2}[WFY][^RKPG][^PG][ILV]	1387	1393	x
HD	NEDD4_WW_4_P46934_890_928	Q14524	Sodium channel protein type 5 subunit alpha	SCN5A	1971	1986	TSFPPSYDSVTRATSD	2	missense - Clinical significance:Likely pathogenic	-	1979	0	S->C	https://www.ncbi.nlm.nih.gov/clinvar/?term=RCV000183139	PP.Y	1974	1977		x
HD2	NEDD4_WW_4_P46934_890_928	Q9UM47	Neurogenic locus notch homolog protein 3	NOTCH3	2203	2218	SPQERPPPYLAVPGHG	3	missense - Clinical significance:Pathogenic	-	2211	0	Y->*	https://www.ncbi.nlm.nih.gov/clinvar/?term=RCV000412940	PP.Y	2208	2211	x
HD2	NEDD4_WW_4_P46934_890_928	Q14524	Sodium channel protein type 5 subunit alpha	SCN5A	1969	1984	SSTSFPPSYDSVTRAT	2	missense - Clinical significance:Likely pathogenic	-	1979	0	S->C	https://www.ncbi.nlm.nih.gov/clinvar/?term=RCV000183139	PP.Y	1974	1977		x
HD2	NEDD4_WW_4_P46934_890_928	Q15858	Sodium channel protein type 9 subunit alpha	SCN9A	1947	1962	DATSSTTSPPSYDSVT	2	missense - Clinical significance:Likely pathogenic	Generalized epilepsy with febrile seizures plus, type 7 (GEFSP7),Hereditary sensory and autonomic neuropathy type IIA (HSAN2A)	1959	0	D->A	http://www.ncbi.nlm.nih.gov/pubmed/21089229	PP.Y	1955	1958		x
HD2	NEDD4_WW_4_P46934_890_928	Q9UM47	Neurogenic locus notch homolog protein 3	NOTCH3	2199	2214	GTPVSPQERPPPYLAV	2	missense - Clinical significance:Pathogenic	-	2211	0	Y->*	https://www.ncbi.nlm.nih.gov/clinvar/?term=RCV000412940	PP.Y	2208	2211	x
HD2_cytoplasm	NEDD4_WW_4_P46934_890_928	Q15858	Sodium channel protein type 9 subunit alpha	SCN9A	1947	1962	DATSSTTSPPSYDSVT	2	missense - Clinical significance:Likely pathogenic	Generalized epilepsy with febrile seizures plus, type 7 (GEFSP7),Hereditary sensory and autonomic neuropathy type IIA (HSAN2A)	1959	0	D->A	http://www.ncbi.nlm.nih.gov/pubmed/21089229	PP.Y	1955	1958		x
HD	PEX14_Pex14__O75381_16_84	P46100	Transcriptional regulator ATRX	ATRX	1996	2011	SPAPDWYKDFVTDADA	2	missense - Clinical significance:Pathogenic	Inborn genetic diseases	2001	0	W->*	http://www.ncbi.nlm.nih.gov/pubmed/22947299,23037933,23169492,23619275,23652378,23881473,24022298,24121147,24394680,25560141,25626707,25730230	W...[FY]	2001	2005	x
HD	TLN1_PTB__Q9Y490_309_401	P22304	Iduronate 2-sulfatase	IDS	144	159	NHTDDSPYSWSFPPYH	3	missense - Clinical significance:Pathogenic	Mucopolysaccharidosis, MPS-II (MPS2)	157	0	P->S	http://www.ncbi.nlm.nih.gov/pubmed/20301451,21863056,25071396	W..P	153	156		x
HD2	TLN1_PTB__Q9Y490_309_401	P07949	Proto-oncogene tyrosine-protein kinase receptor Ret	RET	1051	1066	ALPSTWIENKLYGMSD	4	missense - Clinical significance:Disease,Uncertain significance	Hereditary cancer-predisposing syndrome,Hirschsprung disease 1 (HSCR1),Multiple endocrine neoplasia, type 2 (MEN2),Multiple endocrine neoplasia, type 2a (MEN2A)	1061	0	L->P	http://www.ncbi.nlm.nih.gov/pubmed/25394175,10090908,10484767,10618407,22174939,7581377,7633441,7704557,7881414,8114938,8114939,9043870,9090527,9094028,9259198,9384613,11739416,15604628,20301434,19469690,21863057,23788249,24893135,25356965,27854360,8918855	([^P].NP.[FY])|([ILVMFY].N..[FY])	1057	1062	x
HD2	TLN1_PTB__Q9Y490_309_401	P07949	Proto-oncogene tyrosine-protein kinase receptor Ret	RET	1051	1066	ALPSTWIENKLYGMSD	4	missense - Clinical significance:Disease,Not provided,Uncertain significance	Hirschsprung disease 1 (HSCR1)	1062	0	Y->C	http://www.ncbi.nlm.nih.gov/pubmed/10090908,10484767,10618407,22174939,7581377,7633441,7704557,7881414,8114938,8114939,9043870,9090527,9094028,9259198,9384613	([^P].NP.[FY])|([ILVMFY].N..[FY])	1057	1062	x
HD2	TLN1_PTB__Q9Y490_309_401	P07949	Proto-oncogene tyrosine-protein kinase receptor Ret	RET	1055	1070	TWIENKLYGMSDPNWP	3	missense - Clinical significance:Disease,Uncertain significance	Hereditary cancer-predisposing syndrome,Hirschsprung disease 1 (HSCR1),Multiple endocrine neoplasia, type 2 (MEN2),Multiple endocrine neoplasia, type 2a (MEN2A)	1061	0	L->P	http://www.ncbi.nlm.nih.gov/pubmed/25394175,10090908,10484767,10618407,22174939,7581377,7633441,7704557,7881414,8114938,8114939,9043870,9090527,9094028,9259198,9384613,11739416,15604628,20301434,19469690,21863057,23788249,24893135,25356965,27854360,8918855	([^P].NP.[FY])|([ILVMFY].N..[FY])	1057	1062	x
HD2	TLN1_PTB__Q9Y490_309_401	P07949	Proto-oncogene tyrosine-protein kinase receptor Ret	RET	1055	1070	TWIENKLYGMSDPNWP	3	missense - Clinical significance:Disease,Not provided,Uncertain significance	Hirschsprung disease 1 (HSCR1)	1062	0	Y->C	http://www.ncbi.nlm.nih.gov/pubmed/10090908,10484767,10618407,22174939,7581377,7633441,7704557,7881414,8114938,8114939,9043870,9090527,9094028,9259198,9384613	([^P].NP.[FY])|([ILVMFY].N..[FY])	1057	1062	x
HD	TNKS_TANK-peptide-bind__O95271_174_649	P35557	Glucokinase	GCK	58	73	LPTYVRSTPEGSEVGD	3	missense - Clinical significance:Likely pathogenic	-	62	0	V->A	https://www.ncbi.nlm.nih.gov/clinvar/?term=RCV000711769	R..[PGAV][DEIP]G	63	68		x
HD	TNKS_TANK-peptide-bind__O95271_174_649	P35557	Glucokinase	GCK	58	73	LPTYVRSTPEGSEVGD	3	missense - Clinical significance:Pathogenic	Maturity-onset diabetes of the young, type 2 (MODY2)	62	0	V->M	http://www.ncbi.nlm.nih.gov/pubmed/29792621	R..[PGAV][DEIP]G	63	68		x
HD	TNKS_TANK-peptide-bind__O95271_174_649	P35557	Glucokinase	GCK	58	73	LPTYVRSTPEGSEVGD	3	missense - Clinical significance:Disease,Unclassified	Familial hyperinsulinemic hypoglycemia 3 (HHF3)	65	0	T->I	http://www.ncbi.nlm.nih.gov/pubmed/11916951,12941786,15277402,17082186,19884385,20375417,28247534,9435328	R..[PGAV][DEIP]G	63	68	x
HD	TNKS_TANK-peptide-bind__O95271_174_649	P35557	Glucokinase	GCK	58	73	LPTYVRSTPEGSEVGD	3	missense - Clinical significance:Disease	Maturity-onset diabetes of the young 2 (MODY2)	61	0	Y->S	http://www.ncbi.nlm.nih.gov/pubmed/10588527,10694920,11106831,11372010,1303265,1464666,1502186,16965331,17573900,18322640,19884385,22611063,25015100,8168652,8325892,8446612,8495817,8878425,9049484,9662401	R..[PGAV][DEIP]G	63	68		x
HD	TNKS_TANK-peptide-bind__O95271_174_649	P35557	Glucokinase	GCK	58	73	LPTYVRSTPEGSEVGD	3	missense - Clinical significance:Disease	Maturity-onset diabetes of the young 2 (MODY2)	70	0	E->K	http://www.ncbi.nlm.nih.gov/pubmed/10588527,10694920,11106831,11372010,1303265,1464666,1502186,16965331,17573900,18322640,19884385,22611063,25015100,8168652,8325892,8446612,8495817,8878425,9049484,9662401	R..[PGAV][DEIP]G	63	68		x
HD	TNKS_TANK-peptide-bind__O95271_174_649	O75140	GATOR complex protein DEPDC5	DEPDC5	671	686	SNSRQPGDGMSFLNFS	2	missense - Clinical significance:Benign,Likely benign,Pathogenic	Rolandic epilepsy	674	0	R->C	https://www.ncbi.nlm.nih.gov/clinvar/?term=RCV000656069	R..[PGAV][DEIP]G	674	679	x
HD2	TNKS_TANK-peptide-bind__O95271_174_649	P78314	SH3 domain-binding protein 2	SH3BP2	408	423	PQLPHLQRSPPDGQSF	2	missense - Clinical significance:Disease,Pathogenic	Cherubism (CRBM),Fibrous dysplasia of jaw (CRBM)	415	0	R->P	http://www.ncbi.nlm.nih.gov/pubmed/11381256,12900899,14577811,20301316	R..[PGAV][DEIP]G	415	420	x
HD2	TNKS_TANK-peptide-bind__O95271_174_649	P78314	SH3 domain-binding protein 2	SH3BP2	408	423	PQLPHLQRSPPDGQSF	2	missense - Clinical significance:Disease,Pathogenic	Cherubism (CRBM),Fibrous dysplasia of jaw (CRBM)	415	0	R->Q	http://www.ncbi.nlm.nih.gov/pubmed/11381256,12900899,14577811,20301316	R..[PGAV][DEIP]G	415	420	x
HD2	TNKS_TANK-peptide-bind__O95271_174_649	P78314	SH3 domain-binding protein 2	SH3BP2	408	423	PQLPHLQRSPPDGQSF	2	missense - Clinical significance:Pathogenic	-	418	0	P->A	https://www.ncbi.nlm.nih.gov/snp/?term=rs757336022	R..[PGAV][DEIP]G	415	420	x
HD2	TNKS_TANK-peptide-bind__O95271_174_649	P78314	SH3 domain-binding protein 2	SH3BP2	408	423	PQLPHLQRSPPDGQSF	2	missense - Clinical significance:Disease,Pathogenic	Cherubism (CRBM),Fibrous dysplasia of jaw (CRBM)	418	0	P->H	http://www.ncbi.nlm.nih.gov/pubmed/11381256,12900899,14577811,20301316	R..[PGAV][DEIP]G	415	420	x
HD2	TNKS_TANK-peptide-bind__O95271_174_649	P78314	SH3 domain-binding protein 2	SH3BP2	408	423	PQLPHLQRSPPDGQSF	2	missense - Clinical significance:Disease,Likely pathogenic,Pathogenic	Cherubism (CRBM),Fibrous dysplasia of jaw (CRBM)	418	0	P->L	http://www.ncbi.nlm.nih.gov/pubmed/11381256,12900899,14577811,20301316	R..[PGAV][DEIP]G	415	420	x
HD2	TNKS_TANK-peptide-bind__O95271_174_649	P78314	SH3 domain-binding protein 2	SH3BP2	408	423	PQLPHLQRSPPDGQSF	2	missense - Clinical significance:Disease,Pathogenic	Cherubism (CRBM),Fibrous dysplasia of jaw (CRBM)	418	0	P->R	http://www.ncbi.nlm.nih.gov/pubmed/11381256,12900899,14577811,20301316	R..[PGAV][DEIP]G	415	420	x
HD2	TNKS_TANK-peptide-bind__O95271_174_649	P78314	SH3 domain-binding protein 2	SH3BP2	408	423	PQLPHLQRSPPDGQSF	2	missense - Clinical significance:Pathogenic	-	418	0	P->S	https://www.ncbi.nlm.nih.gov/clinvar/?term=RCV000293867	R..[PGAV][DEIP]G	415	420	x
HD2	TNKS_TANK-peptide-bind__O95271_174_649	P78314	SH3 domain-binding protein 2	SH3BP2	408	423	PQLPHLQRSPPDGQSF	2	missense - Clinical significance:Pathogenic	-	418	0	P->T	https://www.ncbi.nlm.nih.gov/snp/?term=rs757336022	R..[PGAV][DEIP]G	415	420	x
HD2	TNKS_TANK-peptide-bind__O95271_174_649	P78314	SH3 domain-binding protein 2	SH3BP2	408	423	PQLPHLQRSPPDGQSF	2	missense - Clinical significance:Pathogenic	Fibrous dysplasia of jaw (CRBM)	420	0	G->E	http://www.ncbi.nlm.nih.gov/pubmed/20301316	R..[PGAV][DEIP]G	415	420	x
HD2	TNKS_TANK-peptide-bind__O95271_174_649	P78314	SH3 domain-binding protein 2	SH3BP2	408	423	PQLPHLQRSPPDGQSF	2	missense - Clinical significance:Pathogenic	Fibrous dysplasia of jaw (CRBM)	420	0	G->R	http://www.ncbi.nlm.nih.gov/pubmed/20301316	R..[PGAV][DEIP]G	415	420	x
HD2	TSG101_UEV__Q99816_1_145	P22223	Cadherin-3	CDH3	765	780	ANTDPTAPPYDTLLVF	2	missense - Clinical significance:Likely pathogenic	-	769	0	P->A	https://www.ncbi.nlm.nih.gov/snp/?term=rs775268226	P[TS]AP	769	772	x
HD2	TSG101_UEV__Q99816_1_145	P22223	Cadherin-3	CDH3	765	780	ANTDPTAPPYDTLLVF	2	missense - Clinical significance:Likely pathogenic	-	769	0	P->S	https://www.ncbi.nlm.nih.gov/snp/?term=rs775268226	P[TS]AP	769	772	x
HD2	TSG101_UEV__Q99816_1_145	P22223	Cadherin-3	CDH3	765	780	ANTDPTAPPYDTLLVF	2	missense - Clinical significance:Likely pathogenic,Uncertain significance	EEM syndrome (EEMS)	769	0	P->T	https://www.ncbi.nlm.nih.gov/clinvar/?term=RCV000625862	P[TS]AP	769	772	x
HD2	TSG101_UEV__Q99816_1_145	Q9UMX1	Suppressor of fused homolog	SUFU	11	26	GPTAPPAPGPTAPPAF	2	missense - Clinical significance:Pathogenic	Medulloblastoma (MDB)	15	0	P->L	https://www.ncbi.nlm.nih.gov/clinvar/?term=RCV000003750	P[TS]AP	12	15	x
HD	USP7_MATH-TRAF__Q93009_53_206	P26367	Paired box protein Pax-6	PAX6	279	294	SNTPSHIPISSSFSTS	2	missense - Clinical significance:Disease	Bilateral optic nerve hypoplasia (BONH)	292	0	S->I	http://www.ncbi.nlm.nih.gov/pubmed/12721955	[PA][^P][^FYWIL]S[^P]	286	290		x
HD	USP7_MATH-TRAF__Q93009_53_206	Q13485	Mothers against decapentaplegic homolog 4	SMAD4	212	227	ANFPNIPVASTSQPAS	2	missense - Clinical significance:Conflicting interpretations of pathogenicity,Uncertain significance	Hereditary cancer-predisposing syndrome	216	0	N->S	http://www.ncbi.nlm.nih.gov/pubmed/25394175	[PA][^P][^FYWIL]S[^P]	218	222		x
HD	USP7_MATH-TRAF__Q93009_53_206	Q6W2J9	BCL-6 corepressor	BCOR	1422	1437	LQQLLPASQSTQLPCS	2	missense - Clinical significance:Likely pathogenic	-	1431	0	S->F	https://www.ncbi.nlm.nih.gov/snp/?term=rs369432845	[PA][^P][^FYWIL]S[^P]	1428	1432	x
HD	USP7_MATH-TRAF__Q93009_53_206	Q6W2J9	BCL-6 corepressor	BCOR	1422	1437	LQQLLPASQSTQLPCS	2	missense - Clinical significance:Likely pathogenic	-	1431	0	S->Y	https://www.ncbi.nlm.nih.gov/clinvar/?term=RCV000454264	[PA][^P][^FYWIL]S[^P]	1428	1432	x
HD2	USP7_MATH-TRAF__Q93009_53_206	P02545	Prelamin-A/C	LMNA	607	622	VGGPISSGSSASSVTV	2	missense - Clinical significance:Not provided,Pathogenic	-	608	0	G->C	https://www.ncbi.nlm.nih.gov/snp/?term=rs61064130	[PA][^P][^FYWIL]S[^P]	610	614		x
HD2	USP7_MATH-TRAF__Q93009_53_206	P02545	Prelamin-A/C	LMNA	607	622	VGGPISSGSSASSVTV	2	missense - Clinical significance:Not provided,Pathogenic	Hutchinson-Gilford syndrome (HGPS)	608	0	G->S	http://www.ncbi.nlm.nih.gov/pubmed/20301300	[PA][^P][^FYWIL]S[^P]	610	614		x
HD2	USP7_MATH-TRAF__Q93009_53_206	P50402	Emerin	EMD	48	63	LSPPSSSAASSYSFSD	2	missense - Clinical significance:Disease	Emery-Dreifuss muscular dystrophy 1, X-linked (EDMD1)	54	0	S->F	http://www.ncbi.nlm.nih.gov/pubmed/10323252,11587540,15009215,15328537	[PA][^P][^FYWIL]S[^P]	51	55	x
HD2	USP7_MATH-TRAF__Q93009_53_206	P50402	Emerin	EMD	52	67	SSSAASSYSFSDLNST	2	missense - Clinical significance:Disease	Emery-Dreifuss muscular dystrophy 1, X-linked (EDMD1)	54	0	S->F	http://www.ncbi.nlm.nih.gov/pubmed/10323252,11587540,15009215,15328537	[PA][^P][^FYWIL]S[^P]	55	59		x
HD2	USP7_MATH-TRAF__Q93009_53_206	Q9Y5Q3	Transcription factor MafB	MAFB	52	67	AGSVSSTPLSTPCSSV	2	missense - Clinical significance:Disease,Pathogenic	Multicentric carpo-tarsal osteolysis with or without nephropathy,Multicentric carpotarsal osteolysis syndrome (MCTO)	62	0	T->P	http://www.ncbi.nlm.nih.gov/pubmed/22387013	[PA][^P][^FYWIL]S[^P]	63	67		x
HD2	USP7_MATH-TRAF__Q93009_53_206	Q9Y5Q3	Transcription factor MafB	MAFB	52	67	AGSVSSTPLSTPCSSV	2	missense - Clinical significance:Disease	Multicentric carpotarsal osteolysis syndrome (MCTO)	63	0	P->R	http://www.ncbi.nlm.nih.gov/pubmed/22387013	[PA][^P][^FYWIL]S[^P]	63	67	x
HD2	USP7_MATH-TRAF__Q93009_53_206	Q9Y5Q3	Transcription factor MafB	MAFB	52	67	AGSVSSTPLSTPCSSV	2	missense - Clinical significance:Disease	Multicentric carpotarsal osteolysis syndrome (MCTO)	66	0	S->C	http://www.ncbi.nlm.nih.gov/pubmed/22387013	[PA][^P][^FYWIL]S[^P]	63	67	x
HD2	USP7_MATH-TRAF__Q93009_53_206	Q9Y5Q3	Transcription factor MafB	MAFB	56	71	SSTPLSTPCSSVPSSP	2	missense - Clinical significance:Disease,Pathogenic	Multicentric carpo-tarsal osteolysis with or without nephropathy,Multicentric carpotarsal osteolysis syndrome (MCTO)	62	0	T->P	http://www.ncbi.nlm.nih.gov/pubmed/22387013	[PA][^P][^FYWIL]S[^P]	63	67		x
HD2	USP7_MATH-TRAF__Q93009_53_206	Q9Y5Q3	Transcription factor MafB	MAFB	56	71	SSTPLSTPCSSVPSSP	2	missense - Clinical significance:Disease,Likely pathogenic	Multicentric carpotarsal osteolysis syndrome (MCTO)	69	0	S->L	http://www.ncbi.nlm.nih.gov/pubmed/22387013	[PA][^P][^FYWIL]S[^P]	63	67		x
HD2	USP7_MATH-TRAF__Q93009_53_206	Q9Y5Q3	Transcription factor MafB	MAFB	56	71	SSTPLSTPCSSVPSSP	2	missense - Clinical significance:Disease	Multicentric carpotarsal osteolysis syndrome (MCTO)	63	0	P->R	http://www.ncbi.nlm.nih.gov/pubmed/22387013	[PA][^P][^FYWIL]S[^P]	63	67	x
HD2	USP7_MATH-TRAF__Q93009_53_206	Q9Y5Q3	Transcription factor MafB	MAFB	56	71	SSTPLSTPCSSVPSSP	2	missense - Clinical significance:Disease	Multicentric carpotarsal osteolysis syndrome (MCTO)	66	0	S->C	http://www.ncbi.nlm.nih.gov/pubmed/22387013	[PA][^P][^FYWIL]S[^P]	63	67	x
HD2_cytoplasm	USP7_MATH-TRAF__Q93009_53_206	O75112	LIM domain-binding protein 3	LDB3	342	357	HTAIASASTTAPASSP	2	missense - Clinical significance:Disease,Pathogenic	Cardiomyopathy, dilated 1C, with or without left ventricular non-compaction (CMD1C),Dilated cardiomyopathy 1C (CMD1C)	345	0	I->M	http://www.ncbi.nlm.nih.gov/pubmed/14660611,14662268,20301486	[PA][^P][^FYWIL]S[^P]	344	348	x
HD2_cytoplasm	USP7_MATH-TRAF__Q93009_53_206	O75112	LIM domain-binding protein 3	LDB3	342	357	HTAIASASTTAPASSP	2	missense - Clinical significance:Conflicting interpretations of pathogenicity,Uncertain significance	-	346	0	A->T	https://www.ncbi.nlm.nih.gov/clinvar/?term=RCV000619838+OR+RCV000732675	[PA][^P][^FYWIL]S[^P]	344	348	x
HD2_cytoplasm	USP7_MATH-TRAF__Q93009_53_206	O75112	LIM domain-binding protein 3	LDB3	342	357	HTAIASASTTAPASSP	2	missense - Clinical significance:Conflicting interpretations of pathogenicity,Likely benign,Uncertain significance	Myofibrillar myopathy, ZASP-related (MFM4)	350	0	T->I	http://www.ncbi.nlm.nih.gov/pubmed/20301672	[PA][^P][^FYWIL]S[^P]	344	348		x
HD2_cytoplasm	USP7_MATH-TRAF__Q93009_53_206	Q15149	Plectin	PLEC	980	995	SSSGSEAAVPSVCFLV	2	missense - Clinical significance:Conflicting interpretations of pathogenicity,Likely benign,Uncertain significance	-	988	0	V->M	https://www.ncbi.nlm.nih.gov/clinvar/?term=RCV000712729	[PA][^P][^FYWIL]S[^P]	987	991	x
HD2_cytoplasm	USP7_MATH-TRAF__Q93009_53_206	Q18PE1	Protein Dok-7	DOK7	351	366	SLSSYAGSSLDVWRAT	2	missense - Clinical significance:Pathogenic	Myasthenia, limb-girdle, familial (CMS10)	354	0	S->F	http://www.ncbi.nlm.nih.gov/pubmed/20301347	[PA][^P][^FYWIL]S[^P]	356	360		x
HD2_cytoplasm	USP7_MATH-TRAF__Q93009_53_206	Q9P202	Whirlin	WHRN	608	623	QPPSSMPSCSGTVFSA	2	missense - Clinical significance:Likely pathogenic,Uncertain significance	Ocular albinism, type II (AIED)	617	0	S->L	https://www.ncbi.nlm.nih.gov/clinvar/?term=RCV000787901	[PA][^P][^FYWIL]S[^P]	614	618	x
HD2_nc	USP7_MATH-TRAF__Q93009_53_206	P02545	Prelamin-A/C	LMNA	607	622	VGGPISSGSSASSVTV	3	missense - Clinical significance:Not provided,Pathogenic	-	608	0	G->C	https://www.ncbi.nlm.nih.gov/snp/?term=rs61064130	[PA][^P][^FYWIL]S[^P]	610	614		x
HD2_nc	USP7_MATH-TRAF__Q93009_53_206	P02545	Prelamin-A/C	LMNA	607	622	VGGPISSGSSASSVTV	3	missense - Clinical significance:Not provided,Pathogenic	Hutchinson-Gilford syndrome (HGPS)	608	0	G->S	http://www.ncbi.nlm.nih.gov/pubmed/20301300	[PA][^P][^FYWIL]S[^P]	610	614		x
HD2_nc	USP7_MATH-TRAF__Q93009_53_206	Q7Z3K3	Pogo transposable element with ZNF domain	POGZ	252	267	TPSTSTTPTATQPTSL	3	missense - Clinical significance:Association,Uncertain significance	History of neurodevelopmental disorder	253	0	P->S	https://www.ncbi.nlm.nih.gov/clinvar/?term=RCV000717135	[PA][^P][^FYWIL]S[^P]	253	257	x
HD2_nc	USP7_MATH-TRAF__Q93009_53_206	P0DP91	Chimeric ERCC6-PGBD3 protein	CSB-PGBD3	216	231	DAEPGPSSLGSMLMPV	2	missense - Clinical significance:Conflicting interpretations of pathogenicity,Likely benign,Uncertain significance	-	224	0	L->F	https://www.ncbi.nlm.nih.gov/clinvar/?term=RCV000726037	[PA][^P][^FYWIL]S[^P]	219	223		x
HD2_nc	USP7_MATH-TRAF__Q93009_53_206	Q03468	DNA excision repair protein ERCC-6	ERCC6	216	231	DAEPGPSSLGSMLMPV	2	missense - Clinical significance:Conflicting interpretations of pathogenicity,Likely benign,Uncertain significance	-	224	0	L->F	https://www.ncbi.nlm.nih.gov/clinvar/?term=RCV000726037	[PA][^P][^FYWIL]S[^P]	219	223		x
HD2_nucleus	USP7_MATH-TRAF__Q93009_53_206	P43694	Transcription factor GATA-4	GATA4	349	364	NSSNATTSSSEEMRPI	2	missense - Clinical significance:Disease,Pathogenic	Ventricular septal defect 1 (VSD1)	359	0	E->K	http://www.ncbi.nlm.nih.gov/pubmed/18672102,21110066,21637914,22101736	[PA][^P][^FYWIL]S[^P]	353	357		x
HD2_nucleus	USP7_MATH-TRAF__Q93009_53_206	P43694	Transcription factor GATA-4	GATA4	353	368	ATTSSSEEMRPIKTEP	2	missense - Clinical significance:Disease,Pathogenic	Ventricular septal defect 1 (VSD1)	359	0	E->K	http://www.ncbi.nlm.nih.gov/pubmed/18672102,21110066,21637914,22101736	[PA][^P][^FYWIL]S[^P]	353	357		x
HD2	VASP_EVH1__P50552_1_114	P18206	Vinculin	VCL	841	856	DFPPPPPDLEQLRLTD	2	missense - Clinical significance:Benign,Conflicting interpretations of pathogenicity,Likely benign,Uncertain significance	-	841	0	D->H	https://www.ncbi.nlm.nih.gov/clinvar/?term=RCV000172506	([FYWL]P.PP)|([FYWL]PP[ALIVTFY]P)	842	846		x
HD	YAP1_WW_1_P46937_169_207	Q14524	Sodium channel protein type 5 subunit alpha	SCN5A	1971	1986	TSFPPSYDSVTRATSD	3	missense - Clinical significance:Likely pathogenic	-	1979	0	S->C	https://www.ncbi.nlm.nih.gov/clinvar/?term=RCV000183139	PP.Y	1974	1977		x
HD	YAP1_WW_1_P46937_169_207	Q15858	Sodium channel protein type 9 subunit alpha	SCN9A	1947	1962	DATSSTTSPPSYDSVT	2	missense - Clinical significance:Likely pathogenic	Generalized epilepsy with febrile seizures plus, type 7 (GEFSP7),Hereditary sensory and autonomic neuropathy type IIA (HSAN2A)	1959	0	D->A	http://www.ncbi.nlm.nih.gov/pubmed/21089229	PP.Y	1955	1958		x
HD2	YAP1_WW_1_P46937_169_207	Q15858	Sodium channel protein type 9 subunit alpha	SCN9A	1947	1962	DATSSTTSPPSYDSVT	2	missense - Clinical significance:Likely pathogenic	Generalized epilepsy with febrile seizures plus, type 7 (GEFSP7),Hereditary sensory and autonomic neuropathy type IIA (HSAN2A)	1959	0	D->A	http://www.ncbi.nlm.nih.gov/pubmed/21089229	PP.Y	1955	1958		x
HD2	YAP1_WW_1_P46937_169_207	Q9UM47	Neurogenic locus notch homolog protein 3	NOTCH3	2203	2218	SPQERPPPYLAVPGHG	2	missense - Clinical significance:Pathogenic	-	2211	0	Y->*	https://www.ncbi.nlm.nih.gov/clinvar/?term=RCV000412940	PP.Y	2208	2211	x
HD2_nc	YAP1_WW_1_P46937_169_207	Q9UM47	Neurogenic locus notch homolog protein 3	NOTCH3	2203	2218	SPQERPPPYLAVPGHG	2	missense - Clinical significance:Pathogenic	-	2211	0	Y->*	https://www.ncbi.nlm.nih.gov/clinvar/?term=RCV000412940	PP.Y	2208	2211	x
HD	YES1_SH3__P07947_90_152	P22460	Potassium voltage-gated channel subfamily A member 5	KCNA5	73	88	PGVRPLPPLPEELPRP	3	missense - Clinical significance:Conflicting interpretations of pathogenicity,Uncertain significance	-	84	0	E->A	https://www.ncbi.nlm.nih.gov/clinvar/?term=RCV000171648	[RKY]..P..P	76	82		x
HD2	YES1_SH3__P07947_90_152	P22460	Potassium voltage-gated channel subfamily A member 5	KCNA5	72	87	DPGVRPLPPLPEELPR	3	missense - Clinical significance:Conflicting interpretations of pathogenicity,Uncertain significance	-	84	0	E->A	https://www.ncbi.nlm.nih.gov/clinvar/?term=RCV000171648	[RKY]..P..P	76	82		x
