# Supplementary material for: Proteome‐scale mapping of binding sites in the unstructured regions of the human proteome
Source: Mol Syst Biol. 2022 Jan 19;18(1):e10584. doi: 10.15252/msb.202110584 (PMC8769072; doi:10.15252/msb.202110584)
Supplement: Supplementary file 12 — Dataset EV11 [file MSB-18-e10584-s009.xlsx]

## Sheet: EV 11a PTMs in Peptides
EV dataset 11. Post-translational modifications in ProP-PD peptides.
library	bait	ProteinAcc	ProteinName	GeneName	SeqStart	SeqStop	Hit	confidence	PTM Type	start	Enzymes	PEP	functional_score
HD2	USP7_MATH-TRAF__Q93009_53_206	Q8TDZ2	[F-actin]-monooxygenase MICAL1	MICAL1	617	632	SPGPVSQASPGTSSAV	2	Phosphorylation	628		-	-
HD2	USP7_MATH-TRAF__Q93009_53_206	Q8TDZ2	[F-actin]-monooxygenase MICAL1	MICAL1	617	632	SPGPVSQASPGTSSAV	2	Phosphorylation	629		-	-
HD2	USP7_MATH-TRAF__Q93009_53_206	Q8TDZ2	[F-actin]-monooxygenase MICAL1	MICAL1	617	632	SPGPVSQASPGTSSAV	2	Phosphorylation	630		-	-
HD2	USP7_MATH-TRAF__Q93009_53_206	Q8TDZ2	[F-actin]-monooxygenase MICAL1	MICAL1	617	632	SPGPVSQASPGTSSAV	2	Phosphorylation	622	ATM,ATR	4.86e-06	0.315
HD2	USP7_MATH-TRAF__Q93009_53_206	Q8TDZ2	[F-actin]-monooxygenase MICAL1	MICAL1	617	632	SPGPVSQASPGTSSAV	2	Phosphorylation	625	HIPK2,MAPK14,CDK1,CDK2,MAPK1,CDK5,MAPK8,MAPK3	1.93e-12	0.319
HD2	USP7_MATH-TRAF__Q93009_53_206	Q8TDZ2	[F-actin]-monooxygenase MICAL1	MICAL1	617	632	SPGPVSQASPGTSSAV	2	Phosphorylation	617	CDK1,MAPK8,MAPK1,CDK5,MAPK3	5.23e-51	0.422
HD2	USP7_MATH-TRAF__Q93009_53_206	Q8TDZ2	[F-actin]-monooxygenase MICAL1	MICAL1	621	636	VSQASPGTSSAVLFLS	2	Phosphorylation	628		-	-
HD2	USP7_MATH-TRAF__Q93009_53_206	Q8TDZ2	[F-actin]-monooxygenase MICAL1	MICAL1	621	636	VSQASPGTSSAVLFLS	2	Phosphorylation	629		-	-
HD2	USP7_MATH-TRAF__Q93009_53_206	Q8TDZ2	[F-actin]-monooxygenase MICAL1	MICAL1	621	636	VSQASPGTSSAVLFLS	2	Phosphorylation	630		-	-
HD2	USP7_MATH-TRAF__Q93009_53_206	Q8TDZ2	[F-actin]-monooxygenase MICAL1	MICAL1	621	636	VSQASPGTSSAVLFLS	2	Phosphorylation	636		-	-
HD2	USP7_MATH-TRAF__Q93009_53_206	Q8TDZ2	[F-actin]-monooxygenase MICAL1	MICAL1	621	636	VSQASPGTSSAVLFLS	2	Phosphorylation	622	ATM,ATR	4.86e-06	0.315
HD2	USP7_MATH-TRAF__Q93009_53_206	Q8TDZ2	[F-actin]-monooxygenase MICAL1	MICAL1	621	636	VSQASPGTSSAVLFLS	2	Phosphorylation	625	HIPK2,MAPK14,CDK1,CDK2,MAPK1,CDK5,MAPK8,MAPK3	1.93e-12	0.319
HD_merged	USP7_MATH-TRAF__Q93009_53_206	Q8TDZ2	[F-actin]-monooxygenase MICAL1	MICAL1	621	636	VSQASPGTSSAVLFLS	2	Phosphorylation	628		-	-
HD_merged	USP7_MATH-TRAF__Q93009_53_206	Q8TDZ2	[F-actin]-monooxygenase MICAL1	MICAL1	621	636	VSQASPGTSSAVLFLS	2	Phosphorylation	629		-	-
HD_merged	USP7_MATH-TRAF__Q93009_53_206	Q8TDZ2	[F-actin]-monooxygenase MICAL1	MICAL1	621	636	VSQASPGTSSAVLFLS	2	Phosphorylation	630		-	-
HD_merged	USP7_MATH-TRAF__Q93009_53_206	Q8TDZ2	[F-actin]-monooxygenase MICAL1	MICAL1	621	636	VSQASPGTSSAVLFLS	2	Phosphorylation	636		-	-
HD_merged	USP7_MATH-TRAF__Q93009_53_206	Q8TDZ2	[F-actin]-monooxygenase MICAL1	MICAL1	621	636	VSQASPGTSSAVLFLS	2	Phosphorylation	622	ATM,ATR	4.86e-06	0.315
HD_merged	USP7_MATH-TRAF__Q93009_53_206	Q8TDZ2	[F-actin]-monooxygenase MICAL1	MICAL1	621	636	VSQASPGTSSAVLFLS	2	Phosphorylation	625	HIPK2,MAPK14,CDK1,CDK2,MAPK1,CDK5,MAPK8,MAPK3	1.93e-12	0.319
HD	TNKS_TANK-peptide-bind__O95271_174_649	Q7RTP6	[F-actin]-monooxygenase MICAL3	MICAL3	1213	1228	PSDLKAVHSPIRSQPV	2	Phosphorylation	1221	MAPK14,CDK1,MAPK8,CDK5	1.58e-28	0.235
HD	TNKS_TANK-peptide-bind__O95271_174_649	Q7RTP6	[F-actin]-monooxygenase MICAL3	MICAL3	1213	1228	PSDLKAVHSPIRSQPV	2	Phosphorylation	1225	ATM,ATR	6.45e-05	0.118
HD_merged	TNKS_TANK-peptide-bind__O95271_174_649	Q7RTP6	[F-actin]-monooxygenase MICAL3	MICAL3	1213	1228	PSDLKAVHSPIRSQPV	2	Phosphorylation	1221	MAPK14,CDK1,MAPK8,CDK5	1.58e-28	0.235
HD_merged	TNKS_TANK-peptide-bind__O95271_174_649	Q7RTP6	[F-actin]-monooxygenase MICAL3	MICAL3	1213	1228	PSDLKAVHSPIRSQPV	2	Phosphorylation	1225	ATM,ATR	6.45e-05	0.118
HD	YES1_SH3__P07947_90_152	Q99943	1-acyl-sn-glycerol-3-phosphate acyltransferase alpha	AGPAT1	224	239	FTSGQCQVRVLPPVPT	2	Phosphorylation	225		-	-
HD_merged	YES1_SH3__P07947_90_152	Q99943	1-acyl-sn-glycerol-3-phosphate acyltransferase alpha	AGPAT1	224	239	FTSGQCQVRVLPPVPT	2	Phosphorylation	225		-	-
HD	PEX14_Pex14__O75381_16_84	Q9Y2I7	1-phosphatidylinositol 3-phosphate 5-kinase	PIKFYVE	145	160	KSQDSDLKQYWMPDSQ	3	Phosphorylation	154		-	-
HD_merged	PEX14_Pex14__O75381_16_84	Q9Y2I7	1-phosphatidylinositol 3-phosphate 5-kinase	PIKFYVE	145	160	KSQDSDLKQYWMPDSQ	2	Phosphorylation	154		-	-
HD2	YAP1_WW_1_P46937_169_207	Q9Y2I7	1-phosphatidylinositol 3-phosphate 5-kinase	PIKFYVE	313	328	LDRSGSPMVPSYETSV	2	Phosphorylation	324		-	-
HD2	YAP1_WW_1_P46937_169_207	Q9Y2I7	1-phosphatidylinositol 3-phosphate 5-kinase	PIKFYVE	313	328	LDRSGSPMVPSYETSV	2	Phosphorylation	326		0.000563	0.146
HD2	YAP1_WW_1_P46937_169_207	Q9Y2I7	1-phosphatidylinositol 3-phosphate 5-kinase	PIKFYVE	313	328	LDRSGSPMVPSYETSV	2	Phosphorylation	327		0.000227	0.149
HD2	YAP1_WW_1_P46937_169_207	Q9Y2I7	1-phosphatidylinositol 3-phosphate 5-kinase	PIKFYVE	313	328	LDRSGSPMVPSYETSV	2	Phosphorylation	316		1.08e-67	0.187
HD2	YAP1_WW_1_P46937_169_207	Q9Y2I7	1-phosphatidylinositol 3-phosphate 5-kinase	PIKFYVE	313	328	LDRSGSPMVPSYETSV	2	Phosphorylation	318	CDK1,PKB/AKT2,PKB/AKT1,MAPK14,MAPK3,MAPK1,MAPK8,PRKD1	1.08e-67	0.295
HD2	YAP1_WW_1_P46937_169_207	Q9Y2I7	1-phosphatidylinositol 3-phosphate 5-kinase	PIKFYVE	317	332	GSPMVPSYETSVSPQA	2	Phosphorylation	324		-	-
HD2	YAP1_WW_1_P46937_169_207	Q9Y2I7	1-phosphatidylinositol 3-phosphate 5-kinase	PIKFYVE	317	332	GSPMVPSYETSVSPQA	2	Phosphorylation	326		0.000563	0.146
HD2	YAP1_WW_1_P46937_169_207	Q9Y2I7	1-phosphatidylinositol 3-phosphate 5-kinase	PIKFYVE	317	332	GSPMVPSYETSVSPQA	2	Phosphorylation	329	CDK1,MAPK8,MAPK3	2.86e-38	0.337
HD2	YAP1_WW_1_P46937_169_207	Q9Y2I7	1-phosphatidylinositol 3-phosphate 5-kinase	PIKFYVE	317	332	GSPMVPSYETSVSPQA	2	Phosphorylation	327		0.000227	0.149
HD2	YAP1_WW_1_P46937_169_207	Q9Y2I7	1-phosphatidylinositol 3-phosphate 5-kinase	PIKFYVE	317	332	GSPMVPSYETSVSPQA	2	Phosphorylation	318	CDK1,PKB/AKT2,PKB/AKT1,MAPK14,MAPK3,MAPK1,MAPK8,PRKD1	1.08e-67	0.295
HD2_nc	USP7_MATH-TRAF__Q93009_53_206	Q01970	1-phosphatidylinositol 4,5-bisphosphate phosphodiesterase beta-3	PLCB3	924	939	TTSPASTSLSSPGQRD	3	Phosphorylation	931		5.47e-55	0.228
HD2_nc	USP7_MATH-TRAF__Q93009_53_206	Q01970	1-phosphatidylinositol 4,5-bisphosphate phosphodiesterase beta-3	PLCB3	924	939	TTSPASTSLSSPGQRD	3	Phosphorylation	925		6.81e-57	0.097
HD2_nc	USP7_MATH-TRAF__Q93009_53_206	Q01970	1-phosphatidylinositol 4,5-bisphosphate phosphodiesterase beta-3	PLCB3	924	939	TTSPASTSLSSPGQRD	3	Phosphorylation	933		7.47e-67	0.231
HD2_nc	USP7_MATH-TRAF__Q93009_53_206	Q01970	1-phosphatidylinositol 4,5-bisphosphate phosphodiesterase beta-3	PLCB3	924	939	TTSPASTSLSSPGQRD	3	Phosphorylation	930		2.25e-49	0.086
HD2_nc	USP7_MATH-TRAF__Q93009_53_206	Q01970	1-phosphatidylinositol 4,5-bisphosphate phosphodiesterase beta-3	PLCB3	924	939	TTSPASTSLSSPGQRD	3	Phosphorylation	929		3.82e-67	0.086
HD2_nc	USP7_MATH-TRAF__Q93009_53_206	Q01970	1-phosphatidylinositol 4,5-bisphosphate phosphodiesterase beta-3	PLCB3	924	939	TTSPASTSLSSPGQRD	3	Phosphorylation	924		5.9e-57	0.2
HD2_nc	USP7_MATH-TRAF__Q93009_53_206	Q01970	1-phosphatidylinositol 4,5-bisphosphate phosphodiesterase beta-3	PLCB3	924	939	TTSPASTSLSSPGQRD	3	Phosphorylation	926	MAPK3,MAPK14,CDK1,CDK2,MAPK1,MAPK8	3.82e-67	0.344
HD2_nc	USP7_MATH-TRAF__Q93009_53_206	Q01970	1-phosphatidylinositol 4,5-bisphosphate phosphodiesterase beta-3	PLCB3	924	939	TTSPASTSLSSPGQRD	3	Phosphorylation	934	MAPK3,MAPK14,CDK1,MAPK1,CDK5,MAPK8	2.99e-55	0.356
HD2_nc	USP7_MATH-TRAF__Q93009_53_206	Q15147	1-phosphatidylinositol 4,5-bisphosphate phosphodiesterase beta-4	PLCB4	886	901	TPQSSSELRPTTTAAL	2	Phosphorylation	889		-	-
HD2_nc	USP7_MATH-TRAF__Q93009_53_206	Q15147	1-phosphatidylinositol 4,5-bisphosphate phosphodiesterase beta-4	PLCB4	886	901	TPQSSSELRPTTTAAL	2	Phosphorylation	890		-	-
HD2_nc	USP7_MATH-TRAF__Q93009_53_206	Q15147	1-phosphatidylinositol 4,5-bisphosphate phosphodiesterase beta-4	PLCB4	886	901	TPQSSSELRPTTTAAL	2	Phosphorylation	886		-	-
HD2	PTK2_Focal-AT__Q05397_891_1050	O75038	1-phosphatidylinositol 4,5-bisphosphate phosphodiesterase eta-2	PLCH2	1296	1311	RDTLTEQLRWLTVFQQ	2	Phosphorylation	1298		-	-
HD2_cytoplasm	PTK2_Focal-AT__Q05397_891_1050	O75038	1-phosphatidylinositol 4,5-bisphosphate phosphodiesterase eta-2	PLCH2	1296	1311	RDTLTEQLRWLTVFQQ	2	Phosphorylation	1298		-	-
HD_merged	PTK2_Focal-AT__Q05397_891_1050	O75038	1-phosphatidylinositol 4,5-bisphosphate phosphodiesterase eta-2	PLCH2	1296	1311	RDTLTEQLRWLTVFQQ	2	Phosphorylation	1298		-	-
HD_merged	ANKRA2_Ank__Q9H9E1_142_313	Q07973	1,25-dihydroxyvitamin D(3) 24-hydroxylase, mitochondrial	CYP24A1	8	23	SRSLAAFLQQLRSPRQ	2	Phosphorylation	20		-	-
HD2_nc	OXSR1___O95747_434_527	Q07973	1,25-dihydroxyvitamin D(3) 24-hydroxylase, mitochondrial	CYP24A1	8	23	SRSLAAFLQQLRSPRQ	2	Phosphorylation	20		-	-
HD_merged	OXSR1___O95747_434_527	Q07973	1,25-dihydroxyvitamin D(3) 24-hydroxylase, mitochondrial	CYP24A1	8	23	SRSLAAFLQQLRSPRQ	2	Phosphorylation	20		-	-
HD	CRK_SH3_1_P46108_124_198	Q9C0C2	182 kDa tankyrase-1-binding protein	TNKS1BP1	46	61	ALPAKPALPAKPSLLV	3	Acetylation	50		-	-
HD2	CRK_SH3_1_P46108_124_198	Q9C0C2	182 kDa tankyrase-1-binding protein	TNKS1BP1	48	63	PAKPALPAKPSLLVPV	3	Acetylation	50		-	-
HD2_nc	CRK_SH3_1_P46108_124_198	Q9C0C2	182 kDa tankyrase-1-binding protein	TNKS1BP1	48	63	PAKPALPAKPSLLVPV	3	Acetylation	50		-	-
HD_merged	CRK_SH3_1_P46108_124_198	Q9C0C2	182 kDa tankyrase-1-binding protein	TNKS1BP1	46	61	ALPAKPALPAKPSLLV	3	Acetylation	50		-	-
HD_merged	CRK_SH3_1_P46108_124_198	Q9C0C2	182 kDa tankyrase-1-binding protein	TNKS1BP1	48	63	PAKPALPAKPSLLVPV	4	Acetylation	50		-	-
HD2	PEX14_Pex14__O75381_16_84	Q9C0C2	182 kDa tankyrase-1-binding protein	TNKS1BP1	956	971	AWIRDYSSGGSSRTLD	2	Phosphorylation	961		-	-
HD2	PEX14_Pex14__O75381_16_84	Q9C0C2	182 kDa tankyrase-1-binding protein	TNKS1BP1	956	971	AWIRDYSSGGSSRTLD	2	Phosphorylation	962		5.09e-45	0.102
HD2	PEX14_Pex14__O75381_16_84	Q9C0C2	182 kDa tankyrase-1-binding protein	TNKS1BP1	956	971	AWIRDYSSGGSSRTLD	2	Phosphorylation	969		1.75e-29	0.188
HD2	PEX14_Pex14__O75381_16_84	Q9C0C2	182 kDa tankyrase-1-binding protein	TNKS1BP1	956	971	AWIRDYSSGGSSRTLD	2	Phosphorylation	966		1.14e-05	0.059
HD2	PEX14_Pex14__O75381_16_84	Q9C0C2	182 kDa tankyrase-1-binding protein	TNKS1BP1	956	971	AWIRDYSSGGSSRTLD	2	Phosphorylation	963		1.79e-16	0.049
HD2_nc	WDR5_WD_1234567_P61964_21_334	Q9C0C2	182 kDa tankyrase-1-binding protein	TNKS1BP1	956	971	AWIRDYSSGGSSRTLD	2	Phosphorylation	961		-	-
HD2_nc	WDR5_WD_1234567_P61964_21_334	Q9C0C2	182 kDa tankyrase-1-binding protein	TNKS1BP1	956	971	AWIRDYSSGGSSRTLD	2	Phosphorylation	962		5.09e-45	0.102
HD2_nc	WDR5_WD_1234567_P61964_21_334	Q9C0C2	182 kDa tankyrase-1-binding protein	TNKS1BP1	956	971	AWIRDYSSGGSSRTLD	2	Phosphorylation	969		1.75e-29	0.188
HD2_nc	WDR5_WD_1234567_P61964_21_334	Q9C0C2	182 kDa tankyrase-1-binding protein	TNKS1BP1	956	971	AWIRDYSSGGSSRTLD	2	Phosphorylation	966		1.14e-05	0.059
HD2_nc	WDR5_WD_1234567_P61964_21_334	Q9C0C2	182 kDa tankyrase-1-binding protein	TNKS1BP1	956	971	AWIRDYSSGGSSRTLD	2	Phosphorylation	963		1.79e-16	0.049
HD_merged	WDR5_WD_1234567_P61964_21_334	Q9C0C2	182 kDa tankyrase-1-binding protein	TNKS1BP1	956	971	AWIRDYSSGGSSRTLD	2	Phosphorylation	961		-	-
HD_merged	WDR5_WD_1234567_P61964_21_334	Q9C0C2	182 kDa tankyrase-1-binding protein	TNKS1BP1	956	971	AWIRDYSSGGSSRTLD	2	Phosphorylation	962		5.09e-45	0.102
HD_merged	WDR5_WD_1234567_P61964_21_334	Q9C0C2	182 kDa tankyrase-1-binding protein	TNKS1BP1	956	971	AWIRDYSSGGSSRTLD	2	Phosphorylation	969		1.75e-29	0.188
HD_merged	WDR5_WD_1234567_P61964_21_334	Q9C0C2	182 kDa tankyrase-1-binding protein	TNKS1BP1	956	971	AWIRDYSSGGSSRTLD	2	Phosphorylation	966		1.14e-05	0.059
HD_merged	WDR5_WD_1234567_P61964_21_334	Q9C0C2	182 kDa tankyrase-1-binding protein	TNKS1BP1	956	971	AWIRDYSSGGSSRTLD	2	Phosphorylation	963		1.79e-16	0.049
HD2_nc	CALM1_EF-hand__P0DP23_2_149	Q13200	26S proteasome non-ATPase regulatory subunit 2	PSMD2	1	16	MEEGGRDKAPVQPQQS	2	Ubiquitylation	8		-	-
HD2_nc	CALM1_EF-hand__P0DP23_2_149	Q13200	26S proteasome non-ATPase regulatory subunit 2	PSMD2	1	16	MEEGGRDKAPVQPQQS	2	Acetylation	1		-	-
HD2_nc	CALM1_EF-hand__P0DP23_2_149	Q13200	26S proteasome non-ATPase regulatory subunit 2	PSMD2	1	16	MEEGGRDKAPVQPQQS	2	Phosphorylation	16	CDK1,MAPK8,MAPK1,MAPK3	-	0.43
HD2_nc	Keap1_KELCH__Q14145_321_609	P48556	26S proteasome non-ATPase regulatory subunit 8	PSMD8	329	344	TIPSTELAKQVIEYAR	2	Ubiquitylation	337		-	-
HD2	USP7_MATH-TRAF__Q93009_53_206	O00233	26S proteasome non-ATPase regulatory subunit 9	PSMD9	8	23	QSGGSSQAGVVTVSDV	2	Phosphorylation	13	ATM,ATR	1.68e-17	0.201
HD2	USP7_MATH-TRAF__Q93009_53_206	O00233	26S proteasome non-ATPase regulatory subunit 9	PSMD9	8	23	QSGGSSQAGVVTVSDV	2	Phosphorylation	9		7.61e-17	0.158
HD2_nc	USP7_MATH-TRAF__Q93009_53_206	O00233	26S proteasome non-ATPase regulatory subunit 9	PSMD9	8	23	QSGGSSQAGVVTVSDV	2	Phosphorylation	13	ATM,ATR	1.68e-17	0.201
HD2_nc	USP7_MATH-TRAF__Q93009_53_206	O00233	26S proteasome non-ATPase regulatory subunit 9	PSMD9	8	23	QSGGSSQAGVVTVSDV	2	Phosphorylation	9		7.61e-17	0.158
HD_merged	USP7_MATH-TRAF__Q93009_53_206	O00233	26S proteasome non-ATPase regulatory subunit 9	PSMD9	8	23	QSGGSSQAGVVTVSDV	2	Phosphorylation	13	ATM,ATR	1.68e-17	0.201
HD_merged	USP7_MATH-TRAF__Q93009_53_206	O00233	26S proteasome non-ATPase regulatory subunit 9	PSMD9	8	23	QSGGSSQAGVVTVSDV	2	Phosphorylation	9		7.61e-17	0.158
HD	TNKS_TANK-peptide-bind__O95271_174_649	P82909	28S ribosomal protein S36, mitochondrial	MRPS36	88	103	LVSQEEMEFIQRGGPE	2	Methylation	99		-	-
HD	TNKS_TANK-peptide-bind__O95271_174_649	P82909	28S ribosomal protein S36, mitochondrial	MRPS36	88	103	LVSQEEMEFIQRGGPE	2	Phosphorylation	90	ATM,ATR	8.05e-05	0.384
HD_merged	WDR5_WD_1234567_P61964_21_334	O15530	3-phosphoinositide-dependent protein kinase 1	PDPK1	1	16	MARTTSQLYDAVPIQS	2	Phosphorylation	9	SRC,INSR,RET	-	-
HD2	ZMYND11_coiled-coil-MYND__Q15326_480_602	O15530	3-phosphoinositide-dependent protein kinase 1	PDPK1	352	367	QQTPPKLTAYLPAMSE	2	Phosphorylation	366		-	-
HD2	ZMYND11_coiled-coil-MYND__Q15326_480_602	O15530	3-phosphoinositide-dependent protein kinase 1	PDPK1	352	367	QQTPPKLTAYLPAMSE	2	Phosphorylation	354	MELK	-	-
HD	NEDD4_WW_4_P46934_890_928	Q13405	39S ribosomal protein L49, mitochondrial	MRPL49	26	41	LSQTQGPPDYPRFVES	2	Phosphorylation	41		0.000119	0.223
HD_merged	NEDD4_WW_4_P46934_890_928	Q13405	39S ribosomal protein L49, mitochondrial	MRPL49	26	41	LSQTQGPPDYPRFVES	2	Phosphorylation	41		0.000119	0.223
HD	YAP1_WW_1_P46937_169_207	Q13405	39S ribosomal protein L49, mitochondrial	MRPL49	26	41	LSQTQGPPDYPRFVES	3	Phosphorylation	41		0.000119	0.223
HD_merged	YAP1_WW_1_P46937_169_207	Q13405	39S ribosomal protein L49, mitochondrial	MRPL49	26	41	LSQTQGPPDYPRFVES	2	Phosphorylation	41		0.000119	0.223
p3_HD2	CLTC_Clathrin-propeller__Q00610_1_364	P13196	5-aminolevulinate synthase, nonspecific, mitochondrial	ALAS1	147	162	TSAGPSVVSVKTDGGD	2	Ubiquitylation	157		-	-
HD_merged	PEX14_Pex14__O75381_16_84	Q8IZH2	5'-3' exoribonuclease 1	XRN1	1233	1248	FCNIWQSLQGSGKMQY	2	Phosphorylation	1248		-	-
HD	YAP1_WW_1_P46937_169_207	Q13131	5'-AMP-activated protein kinase catalytic subunit alpha-1	PRKAA1	282	297	DLPKYLFPEDPSYSST	2	Phosphorylation	293		-	-
HD	YAP1_WW_1_P46937_169_207	Q13131	5'-AMP-activated protein kinase catalytic subunit alpha-1	PRKAA1	282	297	DLPKYLFPEDPSYSST	2	Ubiquitylation	285		-	-
HD	YAP1_WW_1_P46937_169_207	Q13131	5'-AMP-activated protein kinase catalytic subunit alpha-1	PRKAA1	282	297	DLPKYLFPEDPSYSST	2	Phosphorylation	294		0.001	0.534
HD	VASP_EVH1__P50552_1_114	Q8WXS8	A disintegrin and metalloproteinase with thrombospondin motifs 14	ADAMTS14	465	480	WPQPPELPGINYSMDE	3	Glycosylation	475		-	-
HD_merged	VASP_EVH1__P50552_1_114	Q8WXS8	A disintegrin and metalloproteinase with thrombospondin motifs 14	ADAMTS14	465	480	WPQPPELPGINYSMDE	3	Glycosylation	475		-	-
HD2_cytoplasm	KPNA4_Arm__O00629_68_487	Q92667	A-kinase anchor protein 1, mitochondrial	AKAP1	31	46	GHVSSHDEQQVEAGAV	2	Phosphorylation	34		3.39e-05	0.156
HD2_cytoplasm	KPNA4_Arm__O00629_68_487	Q92667	A-kinase anchor protein 1, mitochondrial	AKAP1	31	46	GHVSSHDEQQVEAGAV	2	Phosphorylation	35		3.39e-05	0.104
HD	TSG101_UEV__Q99816_1_145	Q9UKA4	A-kinase anchor protein 11	AKAP11	1014	1029	MVHGSSLETLPSCPAV	2	Phosphorylation	1018		-	-
HD	TSG101_UEV__Q99816_1_145	Q9UKA4	A-kinase anchor protein 11	AKAP11	1014	1029	MVHGSSLETLPSCPAV	2	Phosphorylation	1019		0.001	0.155
HD_merged	TSG101_UEV__Q99816_1_145	Q9UKA4	A-kinase anchor protein 11	AKAP11	1014	1029	MVHGSSLETLPSCPAV	4	Phosphorylation	1018		-	-
HD_merged	TSG101_UEV__Q99816_1_145	Q9UKA4	A-kinase anchor protein 11	AKAP11	1014	1029	MVHGSSLETLPSCPAV	4	Phosphorylation	1019		0.001	0.155
HD	USP7_MATH-TRAF__Q93009_53_206	Q9UKA4	A-kinase anchor protein 11	AKAP11	249	264	STSSVNVLGHKELPSV	2	Phosphorylation	250		-	-
HD2	MAP1LC3A_ATG8__Q9H492_2_121	Q12802	A-kinase anchor protein 13	AKAP13	597	612	ISDGLEPYTLLAAGIG	3	Phosphorylation	604		-	-
HD2	MAP1LC3A_ATG8__Q9H492_2_121	Q12802	A-kinase anchor protein 13	AKAP13	1393	1408	WCTIEPCPDAASLLAS	3	Phosphorylation	1408		1.13e-20	0.058
HD_merged	MAP1LC3A_ATG8__Q9H492_2_121	Q12802	A-kinase anchor protein 13	AKAP13	597	612	ISDGLEPYTLLAAGIG	2	Phosphorylation	604		-	-
HD_merged	MAP1LC3A_ATG8__Q9H492_2_121	Q12802	A-kinase anchor protein 13	AKAP13	1393	1408	WCTIEPCPDAASLLAS	3	Phosphorylation	1408		1.13e-20	0.058
p3_HD2	CLIP1_Cap-Gly_1_P30622_57_128	Q9Y2D5	A-kinase anchor protein 2	AKAP2	564	579	DPLEYQAGLLVQNAIQ	2	Phosphorylation	568		-	-
HD2_endomembrane	TNKS_TANK-peptide-bind__O95271_174_649	Q13023	A-kinase anchor protein 6	AKAP6	648	663	ENLTKLLPQKPRGETI	2	Phosphorylation	651		-	-
HD2	USP7_MATH-TRAF__Q93009_53_206	Q99996	A-kinase anchor protein 9	AKAP9	1878	1893	SQLEHAKVTQTELMRE	2	Phosphorylation	1878		-	-
HD	ANKRA2_Ank__Q9H9E1_142_313	P42684	Abelson tyrosine-protein kinase 2	ABL2	561	576	SSSSVVPYLPRLPILP	3	Phosphorylation	568	autocatalysis	4.09e-29	0.556
HD_merged	ANKRA2_Ank__Q9H9E1_142_313	P42684	Abelson tyrosine-protein kinase 2	ABL2	560	575	ASSSSVVPYLPRLPIL	3	Phosphorylation	568	autocatalysis	4.09e-29	0.556
HD_merged	ANKRA2_Ank__Q9H9E1_142_313	P42684	Abelson tyrosine-protein kinase 2	ABL2	561	576	SSSSVVPYLPRLPILP	4	Phosphorylation	568	autocatalysis	4.09e-29	0.556
HD	YES1_SH3__P07947_90_152	Q96K21	Abscission/NoCut checkpoint regulator	ZFYVE19	1	16	MNYDSQQPPLPPLPYA	3	Phosphorylation	3		-	-
HD	YES1_SH3__P07947_90_152	Q96K21	Abscission/NoCut checkpoint regulator	ZFYVE19	1	16	MNYDSQQPPLPPLPYA	3	Phosphorylation	5		-	-
HD	YES1_SH3__P07947_90_152	Q96K21	Abscission/NoCut checkpoint regulator	ZFYVE19	1	16	MNYDSQQPPLPPLPYA	3	Phosphorylation	15		-	-
HD_merged	YES1_SH3__P07947_90_152	Q96K21	Abscission/NoCut checkpoint regulator	ZFYVE19	1	16	MNYDSQQPPLPPLPYA	2	Phosphorylation	3		-	-
HD_merged	YES1_SH3__P07947_90_152	Q96K21	Abscission/NoCut checkpoint regulator	ZFYVE19	1	16	MNYDSQQPPLPPLPYA	2	Phosphorylation	5		-	-
HD_merged	YES1_SH3__P07947_90_152	Q96K21	Abscission/NoCut checkpoint regulator	ZFYVE19	1	16	MNYDSQQPPLPPLPYA	2	Phosphorylation	15		-	-
HD	USP7_MATH-TRAF__Q93009_53_206	Q9ULL0	Acrosomal protein KIAA1210	KIAA1210	908	923	QLPSRCPSQPIMNPTV	2	Phosphorylation	915	ATM,ATR	8.92e-06	0.127
HD_merged	USP7_MATH-TRAF__Q93009_53_206	Q9ULL0	Acrosomal protein KIAA1210	KIAA1210	908	923	QLPSRCPSQPIMNPTV	2	Phosphorylation	915	ATM,ATR	8.92e-06	0.127
HD2_cytoplasm	USP7_MATH-TRAF__Q93009_53_206	Q8TED9	Actin filament-associated protein 1-like 1	AFAP1L1	148	163	CSPSHSIVDGYYEDAD	3	Phosphorylation	158		-	-
HD2_cytoplasm	USP7_MATH-TRAF__Q93009_53_206	Q8TED9	Actin filament-associated protein 1-like 1	AFAP1L1	148	163	CSPSHSIVDGYYEDAD	3	Phosphorylation	159		-	-
HD2_cytoplasm	USP7_MATH-TRAF__Q93009_53_206	Q8TED9	Actin filament-associated protein 1-like 1	AFAP1L1	148	163	CSPSHSIVDGYYEDAD	3	Phosphorylation	153		6.1e-05	0.15
HD2_cytoplasm	USP7_MATH-TRAF__Q93009_53_206	Q8TED9	Actin filament-associated protein 1-like 1	AFAP1L1	148	163	CSPSHSIVDGYYEDAD	3	Phosphorylation	149	CDK1,MAPK8	1.4e-34	0.231
HD2_cytoplasm	USP7_MATH-TRAF__Q93009_53_206	Q8TED9	Actin filament-associated protein 1-like 1	AFAP1L1	148	163	CSPSHSIVDGYYEDAD	3	Phosphorylation	151		6.1e-05	0.102
HD_merged	USP7_MATH-TRAF__Q93009_53_206	Q8TED9	Actin filament-associated protein 1-like 1	AFAP1L1	137	152	KSPEYISSHNGCSPSH	2	Phosphorylation	143		8.68e-08	0.106
HD_merged	USP7_MATH-TRAF__Q93009_53_206	Q8TED9	Actin filament-associated protein 1-like 1	AFAP1L1	137	152	KSPEYISSHNGCSPSH	2	Phosphorylation	149	CDK1,MAPK8	1.4e-34	0.231
HD_merged	USP7_MATH-TRAF__Q93009_53_206	Q8TED9	Actin filament-associated protein 1-like 1	AFAP1L1	137	152	KSPEYISSHNGCSPSH	2	Phosphorylation	144		8.68e-08	0.166
HD_merged	USP7_MATH-TRAF__Q93009_53_206	Q8TED9	Actin filament-associated protein 1-like 1	AFAP1L1	137	152	KSPEYISSHNGCSPSH	2	Phosphorylation	141		4.84e-26	0.434
HD_merged	USP7_MATH-TRAF__Q93009_53_206	Q8TED9	Actin filament-associated protein 1-like 1	AFAP1L1	137	152	KSPEYISSHNGCSPSH	2	Phosphorylation	151		6.1e-05	0.102
HD_merged	USP7_MATH-TRAF__Q93009_53_206	Q8TED9	Actin filament-associated protein 1-like 1	AFAP1L1	148	163	CSPSHSIVDGYYEDAD	2	Phosphorylation	158		-	-
HD_merged	USP7_MATH-TRAF__Q93009_53_206	Q8TED9	Actin filament-associated protein 1-like 1	AFAP1L1	148	163	CSPSHSIVDGYYEDAD	2	Phosphorylation	159		-	-
HD_merged	USP7_MATH-TRAF__Q93009_53_206	Q8TED9	Actin filament-associated protein 1-like 1	AFAP1L1	148	163	CSPSHSIVDGYYEDAD	2	Phosphorylation	153		6.1e-05	0.15
HD_merged	USP7_MATH-TRAF__Q93009_53_206	Q8TED9	Actin filament-associated protein 1-like 1	AFAP1L1	148	163	CSPSHSIVDGYYEDAD	2	Phosphorylation	149	CDK1,MAPK8	1.4e-34	0.231
HD_merged	USP7_MATH-TRAF__Q93009_53_206	Q8TED9	Actin filament-associated protein 1-like 1	AFAP1L1	148	163	CSPSHSIVDGYYEDAD	2	Phosphorylation	151		6.1e-05	0.102
HD_merged	USP7_MATH-TRAF__Q93009_53_206	Q6H8Q1	Actin-binding LIM protein 2	ABLIM2	285	300	SVPASSTSGSPSRVIY	2	Phosphorylation	292		-	-
HD_merged	USP7_MATH-TRAF__Q93009_53_206	Q6H8Q1	Actin-binding LIM protein 2	ABLIM2	285	300	SVPASSTSGSPSRVIY	2	Phosphorylation	294		-	-
HD_merged	USP7_MATH-TRAF__Q93009_53_206	Q6H8Q1	Actin-binding LIM protein 2	ABLIM2	284	299	ISVPASSTSGSPSRVI	2	Phosphorylation	292		-	-
HD_merged	USP7_MATH-TRAF__Q93009_53_206	Q6H8Q1	Actin-binding LIM protein 2	ABLIM2	284	299	ISVPASSTSGSPSRVI	2	Phosphorylation	294		-	-
HD2_nc	NEDD4_WW_4_P46934_890_928	Q07912	Activated CDC42 kinase 1	TNK2	623	638	DWDARPLPPPPAYDDV	2	Phosphorylation	635		-	-
HD2_nc	NEDD4_WW_4_P46934_890_928	Q07912	Activated CDC42 kinase 1	TNK2	627	642	RPLPPPPAYDDVAQDE	3	Phosphorylation	635		-	-
HD2	YAP1_WW_1_P46937_169_207	Q07912	Activated CDC42 kinase 1	TNK2	623	638	DWDARPLPPPPAYDDV	3	Phosphorylation	635		-	-
HD2_nc	YAP1_WW_1_P46937_169_207	Q07912	Activated CDC42 kinase 1	TNK2	627	642	RPLPPPPAYDDVAQDE	2	Phosphorylation	635		-	-
HD_merged	YAP1_WW_1_P46937_169_207	Q07912	Activated CDC42 kinase 1	TNK2	623	638	DWDARPLPPPPAYDDV	2	Phosphorylation	635		-	-
HD2_nc	YES1_SH3__P07947_90_152	Q07912	Activated CDC42 kinase 1	TNK2	627	642	RPLPPPPAYDDVAQDE	4	Phosphorylation	635		-	-
HD_merged	YES1_SH3__P07947_90_152	Q07912	Activated CDC42 kinase 1	TNK2	627	642	RPLPPPPAYDDVAQDE	4	Phosphorylation	635		-	-
HD2	KPNA4_Arm__O00629_68_487	Q9H2P0	Activity-dependent neuroprotector homeobox protein	ADNP	711	726	SLAPVKRTYEQMEFPL	3	Methylation	716		-	-
HD2	KPNA4_Arm__O00629_68_487	Q9H2P0	Activity-dependent neuroprotector homeobox protein	ADNP	711	726	SLAPVKRTYEQMEFPL	3	Phosphorylation	719		-	-
HD2	KPNA4_Arm__O00629_68_487	Q9H2P0	Activity-dependent neuroprotector homeobox protein	ADNP	711	726	SLAPVKRTYEQMEFPL	3	Ubiquitylation	716		-	-
HD2	KPNA4_Arm__O00629_68_487	Q9H2P0	Activity-dependent neuroprotector homeobox protein	ADNP	711	726	SLAPVKRTYEQMEFPL	3	Sumoylation	716		-	-
HD2	KPNA4_Arm__O00629_68_487	Q9H2P0	Activity-dependent neuroprotector homeobox protein	ADNP	711	726	SLAPVKRTYEQMEFPL	3	Phosphorylation	711		7.74e-05	0.067
HD2	KPNA4_Arm__O00629_68_487	Q9H2P0	Activity-dependent neuroprotector homeobox protein	ADNP	715	730	VKRTYEQMEFPLLKKR	2	Methylation	716		-	-
HD2	KPNA4_Arm__O00629_68_487	Q9H2P0	Activity-dependent neuroprotector homeobox protein	ADNP	715	730	VKRTYEQMEFPLLKKR	2	Phosphorylation	719		-	-
HD2	KPNA4_Arm__O00629_68_487	Q9H2P0	Activity-dependent neuroprotector homeobox protein	ADNP	715	730	VKRTYEQMEFPLLKKR	2	Ubiquitylation	716		-	-
HD2	KPNA4_Arm__O00629_68_487	Q9H2P0	Activity-dependent neuroprotector homeobox protein	ADNP	715	730	VKRTYEQMEFPLLKKR	2	Sumoylation	716		-	-
HD2	KPNA4_Arm__O00629_68_487	Q9H2P0	Activity-dependent neuroprotector homeobox protein	ADNP	715	730	VKRTYEQMEFPLLKKR	2	Sumoylation	728		-	-
HD2_nc	KPNA4_Arm__O00629_68_487	Q9H2P0	Activity-dependent neuroprotector homeobox protein	ADNP	711	726	SLAPVKRTYEQMEFPL	2	Methylation	716		-	-
HD2_nc	KPNA4_Arm__O00629_68_487	Q9H2P0	Activity-dependent neuroprotector homeobox protein	ADNP	711	726	SLAPVKRTYEQMEFPL	2	Phosphorylation	719		-	-
HD2_nc	KPNA4_Arm__O00629_68_487	Q9H2P0	Activity-dependent neuroprotector homeobox protein	ADNP	711	726	SLAPVKRTYEQMEFPL	2	Ubiquitylation	716		-	-
HD2_nc	KPNA4_Arm__O00629_68_487	Q9H2P0	Activity-dependent neuroprotector homeobox protein	ADNP	711	726	SLAPVKRTYEQMEFPL	2	Sumoylation	716		-	-
HD2_nc	KPNA4_Arm__O00629_68_487	Q9H2P0	Activity-dependent neuroprotector homeobox protein	ADNP	711	726	SLAPVKRTYEQMEFPL	2	Phosphorylation	711		7.74e-05	0.067
HD_merged	KPNA4_Arm__O00629_68_487	Q9H2P0	Activity-dependent neuroprotector homeobox protein	ADNP	711	726	SLAPVKRTYEQMEFPL	2	Methylation	716		-	-
HD_merged	KPNA4_Arm__O00629_68_487	Q9H2P0	Activity-dependent neuroprotector homeobox protein	ADNP	711	726	SLAPVKRTYEQMEFPL	2	Phosphorylation	719		-	-
HD_merged	KPNA4_Arm__O00629_68_487	Q9H2P0	Activity-dependent neuroprotector homeobox protein	ADNP	711	726	SLAPVKRTYEQMEFPL	2	Ubiquitylation	716		-	-
HD_merged	KPNA4_Arm__O00629_68_487	Q9H2P0	Activity-dependent neuroprotector homeobox protein	ADNP	711	726	SLAPVKRTYEQMEFPL	2	Sumoylation	716		-	-
HD_merged	KPNA4_Arm__O00629_68_487	Q9H2P0	Activity-dependent neuroprotector homeobox protein	ADNP	711	726	SLAPVKRTYEQMEFPL	2	Phosphorylation	711		7.74e-05	0.067
HD_merged	KPNA4_Arm__O00629_68_487	Q9H2P0	Activity-dependent neuroprotector homeobox protein	ADNP	719	734	YEQMEFPLLKKRKLDD	3	Phosphorylation	719		-	-
HD_merged	KPNA4_Arm__O00629_68_487	Q9H2P0	Activity-dependent neuroprotector homeobox protein	ADNP	719	734	YEQMEFPLLKKRKLDD	3	Sumoylation	728		-	-
HD_merged	KPNA4_Arm__O00629_68_487	Q9H2P0	Activity-dependent neuroprotector homeobox protein	ADNP	719	734	YEQMEFPLLKKRKLDD	3	Sumoylation	731		-	-
p3_HD2	KPNA4_Arm__O00629_68_487	Q9H2P0	Activity-dependent neuroprotector homeobox protein	ADNP	719	734	YEQMEFPLLKKRKLDD	3	Phosphorylation	719		-	-
p3_HD2	KPNA4_Arm__O00629_68_487	Q9H2P0	Activity-dependent neuroprotector homeobox protein	ADNP	719	734	YEQMEFPLLKKRKLDD	3	Sumoylation	728		-	-
p3_HD2	KPNA4_Arm__O00629_68_487	Q9H2P0	Activity-dependent neuroprotector homeobox protein	ADNP	719	734	YEQMEFPLLKKRKLDD	3	Sumoylation	731		-	-
HD	PEX14_Pex14__O75381_16_84	Q5T1C6	Acyl-coenzyme A thioesterase THEM4	THEM4	84	99	TEWIQDFKTHFLDPKL	3	Other	98		-	-
HD2	YAP1_WW_1_P46937_169_207	O95996	Adenomatous polyposis coli protein 2	APC2	1570	1585	ADETPPCYSLSSSASS	3	Phosphorylation	1585		-	-
HD_merged	YAP1_WW_1_P46937_169_207	O95996	Adenomatous polyposis coli protein 2	APC2	1570	1585	ADETPPCYSLSSSASS	2	Phosphorylation	1585		-	-
HD	CRK_SH3_1_P46108_124_198	O95396	Adenylyltransferase and sulfurtransferase MOCS3	MOCS3	37	52	EPQPERLVPVSPLPPK	3	Phosphorylation	47	MAPK3,MAPK14,CDK1,CDK2,MAPK1,CDK4,CDK5,MAPK8	2.4e-05	0.325
HD_merged	CRK_SH3_1_P46108_124_198	O95396	Adenylyltransferase and sulfurtransferase MOCS3	MOCS3	37	52	EPQPERLVPVSPLPPK	2	Phosphorylation	47	MAPK3,MAPK14,CDK1,CDK2,MAPK1,CDK4,CDK5,MAPK8	2.4e-05	0.325
HD_merged	USP7_MATH-TRAF__Q93009_53_206	Q8IWK6	Adhesion G protein-coupled receptor A3	ADGRA3	1246	1261	LPKSSRNFEKPVSTTS	2	Phosphorylation	1250		-	-
HD	USP7_MATH-TRAF__Q93009_53_206	Q9Y653	Adhesion G-protein coupled receptor G1	ADGRG1	674	689	SNSDSARLPISSGSTS	2	Phosphorylation	676		-	-
HD	USP7_MATH-TRAF__Q93009_53_206	Q9Y653	Adhesion G-protein coupled receptor G1	ADGRG1	674	689	SNSDSARLPISSGSTS	2	Phosphorylation	684		-	-
HD	USP7_MATH-TRAF__Q93009_53_206	Q9Y653	Adhesion G-protein coupled receptor G1	ADGRG1	674	689	SNSDSARLPISSGSTS	2	Phosphorylation	685		-	-
HD	USP7_MATH-TRAF__Q93009_53_206	Q9Y653	Adhesion G-protein coupled receptor G1	ADGRG1	674	689	SNSDSARLPISSGSTS	2	Phosphorylation	687		-	-
HD	USP7_MATH-TRAF__Q93009_53_206	Q9Y653	Adhesion G-protein coupled receptor G1	ADGRG1	674	689	SNSDSARLPISSGSTS	2	Phosphorylation	688		-	-
HD	USP7_MATH-TRAF__Q93009_53_206	Q9Y653	Adhesion G-protein coupled receptor G1	ADGRG1	674	689	SNSDSARLPISSGSTS	2	Phosphorylation	689		-	-
HD_merged	USP7_MATH-TRAF__Q93009_53_206	Q9Y653	Adhesion G-protein coupled receptor G1	ADGRG1	674	689	SNSDSARLPISSGSTS	2	Phosphorylation	676		-	-
HD_merged	USP7_MATH-TRAF__Q93009_53_206	Q9Y653	Adhesion G-protein coupled receptor G1	ADGRG1	674	689	SNSDSARLPISSGSTS	2	Phosphorylation	684		-	-
HD_merged	USP7_MATH-TRAF__Q93009_53_206	Q9Y653	Adhesion G-protein coupled receptor G1	ADGRG1	674	689	SNSDSARLPISSGSTS	2	Phosphorylation	685		-	-
HD_merged	USP7_MATH-TRAF__Q93009_53_206	Q9Y653	Adhesion G-protein coupled receptor G1	ADGRG1	674	689	SNSDSARLPISSGSTS	2	Phosphorylation	687		-	-
HD_merged	USP7_MATH-TRAF__Q93009_53_206	Q9Y653	Adhesion G-protein coupled receptor G1	ADGRG1	674	689	SNSDSARLPISSGSTS	2	Phosphorylation	688		-	-
HD_merged	USP7_MATH-TRAF__Q93009_53_206	Q9Y653	Adhesion G-protein coupled receptor G1	ADGRG1	674	689	SNSDSARLPISSGSTS	2	Phosphorylation	689		-	-
HD_merged	USP7_MATH-TRAF__Q93009_53_206	Q8IZP9	Adhesion G-protein coupled receptor G2	ADGRG2	960	975	STERNGVSFSVQNGDV	2	Phosphorylation	967		-	-
HD2	KPNA4_Arm__O00629_68_487	Q9BW91	ADP-ribose pyrophosphatase, mitochondrial	NUDT9	178	193	WKRDSSGNKIMHPVSG	2	Phosphorylation	183		-	-
HD_merged	USP7_MATH-TRAF__Q93009_53_206	Q9UJY5	ADP-ribosylation factor-binding protein GGA1	GGA1	469	484	SSSATSLLHTVSPEPP	2	Phosphorylation	480		-	-
HD2_nucleus	USP7_MATH-TRAF__Q93009_53_206	Q66PJ3	ADP-ribosylation factor-like protein 6-interacting protein 4	ARL6IP4	316	331	QQVEALPGPSLDQWHR	2	Methylation	331		-	-
HD2_nucleus	USP7_MATH-TRAF__Q93009_53_206	Q66PJ3	ADP-ribosylation factor-like protein 6-interacting protein 4	ARL6IP4	316	331	QQVEALPGPSLDQWHR	2	Phosphorylation	325		2.21e-36	0.389
HD_merged	USP7_MATH-TRAF__Q93009_53_206	Q66PJ3	ADP-ribosylation factor-like protein 6-interacting protein 4	ARL6IP4	316	331	QQVEALPGPSLDQWHR	2	Methylation	331		-	-
HD_merged	USP7_MATH-TRAF__Q93009_53_206	Q66PJ3	ADP-ribosylation factor-like protein 6-interacting protein 4	ARL6IP4	316	331	QQVEALPGPSLDQWHR	2	Phosphorylation	325		2.21e-36	0.389
HD	CRK_SH3_1_P46108_124_198	Q8N6S5	ADP-ribosylation factor-like protein 6-interacting protein 6	ARL6IP6	73	88	LPPDGNGSPVLPDKRN	3	Phosphorylation	80	CDK1,MAPK8,MAPK1,MAPK3	9.12e-26	0.397
HD2	CRK_SH3_1_P46108_124_198	Q8N6S5	ADP-ribosylation factor-like protein 6-interacting protein 6	ARL6IP6	80	95	SPVLPDKRNGIFPAAA	2	Phosphorylation	80	CDK1,MAPK8,MAPK1,MAPK3	9.12e-26	0.397
HD_merged	CRK_SH3_1_P46108_124_198	Q8N6S5	ADP-ribosylation factor-like protein 6-interacting protein 6	ARL6IP6	73	88	LPPDGNGSPVLPDKRN	4	Phosphorylation	80	CDK1,MAPK8,MAPK1,MAPK3	9.12e-26	0.397
HD_merged	CRK_SH3_1_P46108_124_198	Q8N6S5	ADP-ribosylation factor-like protein 6-interacting protein 6	ARL6IP6	80	95	SPVLPDKRNGIFPAAA	3	Phosphorylation	80	CDK1,MAPK8,MAPK1,MAPK3	9.12e-26	0.397
HD2_cytoplasm	USP7_MATH-TRAF__Q93009_53_206	Q9Y6U3	Adseverin	SCIN	253	268	MVSDASGSMRVTVVAE	3	Phosphorylation	255		-	-
HD2_cytoplasm	USP7_MATH-TRAF__Q93009_53_206	Q9Y6U3	Adseverin	SCIN	255	270	SDASGSMRVTVVAEEN	3	Phosphorylation	255		-	-
HD_merged	USP7_MATH-TRAF__Q93009_53_206	Q9Y6U3	Adseverin	SCIN	255	270	SDASGSMRVTVVAEEN	2	Phosphorylation	255		-	-
HD_merged	USP7_MATH-TRAF__Q93009_53_206	Q9Y6U3	Adseverin	SCIN	253	268	MVSDASGSMRVTVVAE	2	Phosphorylation	255		-	-
HD	CRK_SH3_1_P46108_124_198	P51825	AF4/FMR2 family member 1	AFF1	91	106	KYPLIPDKGSSIPSSS	3	Acetylation	91		-	-
HD_merged	CRK_SH3_1_P46108_124_198	P51825	AF4/FMR2 family member 1	AFF1	91	106	KYPLIPDKGSSIPSSS	4	Acetylation	91		-	-
HD2_nucleus	ZMYND11_coiled-coil-MYND__Q15326_480_602	P51825	AF4/FMR2 family member 1	AFF1	368	383	PPPLTAIHTPSTAEPS	2	Phosphorylation	372		-	-
HD2_nucleus	ZMYND11_coiled-coil-MYND__Q15326_480_602	P51825	AF4/FMR2 family member 1	AFF1	368	383	PPPLTAIHTPSTAEPS	2	Phosphorylation	376		-	-
HD_merged	ZMYND11_coiled-coil-MYND__Q15326_480_602	P51825	AF4/FMR2 family member 1	AFF1	368	383	PPPLTAIHTPSTAEPS	3	Phosphorylation	372		-	-
HD_merged	ZMYND11_coiled-coil-MYND__Q15326_480_602	P51825	AF4/FMR2 family member 1	AFF1	368	383	PPPLTAIHTPSTAEPS	3	Phosphorylation	376		-	-
HD2	AP2B1_adaptin__P63010_700_937	Q6ULP2	Aftiphilin	AFTPH	224	239	VPSPAEEFADFATFSK	2	Phosphorylation	226		-	-
HD2	AP2B1_adaptin__P63010_700_937	Q6ULP2	Aftiphilin	AFTPH	572	587	WNAFEDEQKDSCSWAA	2	Phosphorylation	584		-	-
HD2	AP2B1_adaptin__P63010_700_937	Q6ULP2	Aftiphilin	AFTPH	576	591	EDEQKDSCSWAAFGDQ	3	Phosphorylation	584		-	-
HD2	AP2B1_adaptin__P63010_700_937	Q6ULP2	Aftiphilin	AFTPH	584	599	SWAAFGDQQATESHHR	3	Phosphorylation	584		-	-
HD2_endomembrane	AP2B1_adaptin__P63010_700_937	Q6ULP2	Aftiphilin	AFTPH	224	239	VPSPAEEFADFATFSK	4	Phosphorylation	226		-	-
HD2_endomembrane	AP2B1_adaptin__P63010_700_937	Q6ULP2	Aftiphilin	AFTPH	572	587	WNAFEDEQKDSCSWAA	2	Phosphorylation	584		-	-
HD2_endomembrane	AP2B1_adaptin__P63010_700_937	Q6ULP2	Aftiphilin	AFTPH	576	591	EDEQKDSCSWAAFGDQ	2	Phosphorylation	584		-	-
HD_merged	AP2B1_adaptin__P63010_700_937	Q6ULP2	Aftiphilin	AFTPH	224	239	VPSPAEEFADFATFSK	3	Phosphorylation	226		-	-
HD_merged	AP2B1_adaptin__P63010_700_937	Q6ULP2	Aftiphilin	AFTPH	572	587	WNAFEDEQKDSCSWAA	3	Phosphorylation	584		-	-
HD_merged	AP2B1_adaptin__P63010_700_937	Q6ULP2	Aftiphilin	AFTPH	576	591	EDEQKDSCSWAAFGDQ	3	Phosphorylation	584		-	-
HD_merged	AP2B1_adaptin__P63010_700_937	Q6ULP2	Aftiphilin	AFTPH	584	599	SWAAFGDQQATESHHR	2	Phosphorylation	584		-	-
HD	TLN1_PTB__Q9Y490_309_401	P14550	Alcohol dehydrogenase [NADP(+)]	AKR1A1	71	86	PREELFVTSKLWNTKH	2	Ubiquitylation	80		-	-
HD_merged	TLN1_PTB__Q9Y490_309_401	P14550	Alcohol dehydrogenase [NADP(+)]	AKR1A1	71	86	PREELFVTSKLWNTKH	2	Ubiquitylation	80		-	-
HD	Keap1_KELCH__Q14145_321_609	P05091	Aldehyde dehydrogenase, mitochondrial	ALDH2	52	67	KTFPTVNPSTGEVICQ	2	Acetylation	52		-	-
HD_merged	Keap1_KELCH__Q14145_321_609	P05091	Aldehyde dehydrogenase, mitochondrial	ALDH2	52	67	KTFPTVNPSTGEVICQ	3	Acetylation	52		-	-
HD2_cytoplasm	KPNA4_Arm__O00629_68_487	Q13424	Alpha-1-syntrophin	SNTA1	299	314	WLTEQLPSGGTAPTLA	2	Phosphorylation	312		-	-
HD2	SIN3A_PAH__Q96ST3_295_383	Q13424	Alpha-1-syntrophin	SNTA1	279	294	LQALLAATSTAGSQDI	2	Phosphorylation	291		-	-
HD_merged	SIN3A_PAH__Q96ST3_295_383	Q13424	Alpha-1-syntrophin	SNTA1	279	294	LQALLAATSTAGSQDI	2	Phosphorylation	291		-	-
HD2	EPS15_EH__P42566_121_215	P35611	Alpha-adducin	ADD1	562	577	NPFTTLTDRELEEYRR	3	Phosphorylation	575		-	-
HD_merged	EPS15_EH__P42566_121_215	P35611	Alpha-adducin	ADD1	562	577	NPFTTLTDRELEEYRR	3	Phosphorylation	575		-	-
HD2_cytoplasm	USP7_MATH-TRAF__Q93009_53_206	Q8TCU4	Alstrom syndrome protein 1	ALMS1	3245	3260	ASSSSVQQVTFSRGTD	2	Phosphorylation	3255		-	-
HD_merged	USP7_MATH-TRAF__Q93009_53_206	Q8TCU4	Alstrom syndrome protein 1	ALMS1	756	771	IPAVQSSSYSQREKPS	2	Phosphorylation	762		-	-
HD_merged	USP7_MATH-TRAF__Q93009_53_206	Q8TCU4	Alstrom syndrome protein 1	ALMS1	756	771	IPAVQSSSYSQREKPS	2	Phosphorylation	763		-	-
HD_merged	USP7_MATH-TRAF__Q93009_53_206	Q8TCU4	Alstrom syndrome protein 1	ALMS1	756	771	IPAVQSSSYSQREKPS	2	Phosphorylation	764		-	-
HD2	CALM1_EF-hand__P0DP23_2_149	Q03154	Aminoacylase-1	ACY1	234	249	WQRLQSNPHLKEGSVT	2	Ubiquitylation	244		-	-
HD_merged	CALM1_EF-hand__P0DP23_2_149	Q03154	Aminoacylase-1	ACY1	234	249	WQRLQSNPHLKEGSVT	2	Ubiquitylation	244		-	-
HD_merged	AP2B1_adaptin__P63010_700_937	P49418	Amphiphysin	AMPH	376	391	MSQTLPWDLWTTSTDL	3	Phosphorylation	387		-	-
HD_merged	AP2B1_adaptin__P63010_700_937	P49418	Amphiphysin	AMPH	380	395	LPWDLWTTSTDLVQPA	3	Phosphorylation	387		-	-
HD2	USP7_MATH-TRAF__Q93009_53_206	O96018	Amyloid-beta A4 precursor protein-binding family A member 3	APBA3	168	183	SSSSPEPWLETVPLVT	2	Phosphorylation	171		-	-
HD2_cytoplasm	USP7_MATH-TRAF__Q93009_53_206	O96018	Amyloid-beta A4 precursor protein-binding family A member 3	APBA3	168	183	SSSSPEPWLETVPLVT	3	Phosphorylation	171		-	-
HD_merged	USP7_MATH-TRAF__Q93009_53_206	O96018	Amyloid-beta A4 precursor protein-binding family A member 3	APBA3	168	183	SSSSPEPWLETVPLVT	2	Phosphorylation	171		-	-
HD	USP7_MATH-TRAF__Q93009_53_206	Q8WV99	AN1-type zinc finger protein 2B	ZFAND2B	157	172	STSTVPSPSQTMPSCT	2	Phosphorylation	170		-	-
HD	KPNA4_Arm__O00629_68_487	Q9H8U3	AN1-type zinc finger protein 3	ZFAND3	127	142	EASPVKRPRLLENTER	3	Phosphorylation	129		-	-
HD_merged	KPNA4_Arm__O00629_68_487	Q9H8U3	AN1-type zinc finger protein 3	ZFAND3	127	142	EASPVKRPRLLENTER	3	Phosphorylation	129		-	-
HD	MAP1LC3B_ATG8__Q9GZQ8_2_119	Q9H1A4	Anaphase-promoting complex subunit 1	ANAPC1	702	717	GSDDDWEYLLNSDYHQ	2	Phosphorylation	703		3.77e-16	0.268
HD_merged	MAP1LC3B_ATG8__Q9GZQ8_2_119	Q9H1A4	Anaphase-promoting complex subunit 1	ANAPC1	702	717	GSDDDWEYLLNSDYHQ	2	Phosphorylation	703		3.77e-16	0.268
HD	AP2B1_adaptin__P63010_700_937	Q9UJX5	Anaphase-promoting complex subunit 4	ANAPC4	485	500	DLVSPPNTEGNQWYDF	2	Phosphorylation	488	CDK1,MAPK8,MAPK1,MAPK3	8.28e-05	0.219
HD2	AP2B1_adaptin__P63010_700_937	Q9UJX5	Anaphase-promoting complex subunit 4	ANAPC4	485	500	DLVSPPNTEGNQWYDF	2	Phosphorylation	488	CDK1,MAPK8,MAPK1,MAPK3	8.28e-05	0.219
HD_merged	AP2B1_adaptin__P63010_700_937	Q9UJX5	Anaphase-promoting complex subunit 4	ANAPC4	485	500	DLVSPPNTEGNQWYDF	4	Phosphorylation	488	CDK1,MAPK8,MAPK1,MAPK3	8.28e-05	0.219
HD	TNKS_TANK-peptide-bind__O95271_174_649	Q4VCS5	Angiomotin	AMOT	1053	1068	DGPVFHSNTLERKTPI	2	Phosphorylation	1061		2.55e-21	0.201
HD	TNKS_TANK-peptide-bind__O95271_174_649	Q4VCS5	Angiomotin	AMOT	1053	1068	DGPVFHSNTLERKTPI	2	Phosphorylation	1059		0.0007	0.188
HD_merged	TNKS_TANK-peptide-bind__O95271_174_649	Q4VCS5	Angiomotin	AMOT	1053	1068	DGPVFHSNTLERKTPI	2	Phosphorylation	1061		2.55e-21	0.201
HD_merged	TNKS_TANK-peptide-bind__O95271_174_649	Q4VCS5	Angiomotin	AMOT	1053	1068	DGPVFHSNTLERKTPI	2	Phosphorylation	1059		0.0007	0.188
HD_merged	GST___P08515_1_218	Q8IY63	Angiomotin-like protein 1	AMOTL1	260	275	SLSERIMQLSLERNGA	2	Phosphorylation	269		-	-
HD	NEDD4_WW_4_P46934_890_928	Q8IY63	Angiomotin-like protein 1	AMOTL1	176	191	VRSTQPQQNNEELPTY	2	Phosphorylation	191		-	-
HD	NEDD4_WW_4_P46934_890_928	Q8IY63	Angiomotin-like protein 1	AMOTL1	185	200	NEELPTYEEAKAQSQF	2	Phosphorylation	191		-	-
HD	NEDD4_WW_4_P46934_890_928	Q8IY63	Angiomotin-like protein 1	AMOTL1	185	200	NEELPTYEEAKAQSQF	2	Phosphorylation	198		-	-
HD	NEDD4_WW_4_P46934_890_928	Q8IY63	Angiomotin-like protein 1	AMOTL1	185	200	NEELPTYEEAKAQSQF	2	Ubiquitylation	195		-	-
HD_merged	NEDD4_WW_4_P46934_890_928	Q8IY63	Angiomotin-like protein 1	AMOTL1	176	191	VRSTQPQQNNEELPTY	2	Phosphorylation	191		-	-
HD_merged	NEDD4_WW_4_P46934_890_928	Q8IY63	Angiomotin-like protein 1	AMOTL1	185	200	NEELPTYEEAKAQSQF	2	Phosphorylation	191		-	-
HD_merged	NEDD4_WW_4_P46934_890_928	Q8IY63	Angiomotin-like protein 1	AMOTL1	185	200	NEELPTYEEAKAQSQF	2	Phosphorylation	198		-	-
HD_merged	NEDD4_WW_4_P46934_890_928	Q8IY63	Angiomotin-like protein 1	AMOTL1	185	200	NEELPTYEEAKAQSQF	2	Ubiquitylation	195		-	-
HD	YAP1_WW_1_P46937_169_207	Q8IY63	Angiomotin-like protein 1	AMOTL1	176	191	VRSTQPQQNNEELPTY	4	Phosphorylation	191		-	-
HD	YAP1_WW_1_P46937_169_207	Q8IY63	Angiomotin-like protein 1	AMOTL1	185	200	NEELPTYEEAKAQSQF	2	Phosphorylation	191		-	-
HD	YAP1_WW_1_P46937_169_207	Q8IY63	Angiomotin-like protein 1	AMOTL1	185	200	NEELPTYEEAKAQSQF	2	Phosphorylation	198		-	-
HD	YAP1_WW_1_P46937_169_207	Q8IY63	Angiomotin-like protein 1	AMOTL1	185	200	NEELPTYEEAKAQSQF	2	Ubiquitylation	195		-	-
HD_merged	YAP1_WW_1_P46937_169_207	Q8IY63	Angiomotin-like protein 1	AMOTL1	176	191	VRSTQPQQNNEELPTY	2	Phosphorylation	191		-	-
HD2_endomembrane	PEX14_Pex14__O75381_16_84	Q9Y2J4	Angiomotin-like protein 2	AMOTL2	564	579	ADMTKWEQKYLEERAM	2	Phosphorylation	573		-	-
HD	TNKS_TANK-peptide-bind__O95271_174_649	Q9Y2J4	Angiomotin-like protein 2	AMOTL2	589	604	TAAAQRDTTLIRHSPQ	3	Phosphorylation	596		-	-
HD	TNKS_TANK-peptide-bind__O95271_174_649	Q9Y2J4	Angiomotin-like protein 2	AMOTL2	589	604	TAAAQRDTTLIRHSPQ	3	Phosphorylation	602		-	-
HD_merged	TNKS_TANK-peptide-bind__O95271_174_649	Q9Y2J4	Angiomotin-like protein 2	AMOTL2	589	604	TAAAQRDTTLIRHSPQ	2	Phosphorylation	596		-	-
HD_merged	TNKS_TANK-peptide-bind__O95271_174_649	Q9Y2J4	Angiomotin-like protein 2	AMOTL2	589	604	TAAAQRDTTLIRHSPQ	2	Phosphorylation	602		-	-
HD_merged	CALM1_EF-hand__P0DP23_2_149	Q9BYF1	Angiotensin-converting enzyme 2	ACE2	1	16	MSSSSWLLLSLVAVTA	2	Phosphorylation	2		-	-
HD_merged	CALM1_EF-hand__P0DP23_2_149	Q9BYF1	Angiotensin-converting enzyme 2	ACE2	1	16	MSSSSWLLLSLVAVTA	2	Phosphorylation	10		-	-
HD	KLC1_TPR__Q07866_203_497	Q9NQW6	Anillin	ANLN	423	438	LAQQLKQERQKELACL	2	Methylation	428		-	-
HD	KLC1_TPR__Q07866_203_497	Q9NQW6	Anillin	ANLN	423	438	LAQQLKQERQKELACL	2	Sumoylation	428		-	-
HD_merged	KLC1_TPR__Q07866_203_497	Q9NQW6	Anillin	ANLN	423	438	LAQQLKQERQKELACL	2	Methylation	428		-	-
HD_merged	KLC1_TPR__Q07866_203_497	Q9NQW6	Anillin	ANLN	423	438	LAQQLKQERQKELACL	2	Sumoylation	428		-	-
HD2	MAP1LC3A_ATG8__Q9H492_2_121	Q9H8Y5	Ankyrin repeat and zinc finger domain-containing protein 1	ANKZF1	526	541	LLSAPLGSGGFTLLHA	2	Phosphorylation	533		-	0.266
HD2	MAP1LC3A_ATG8__Q9H492_2_121	Q9H8Y5	Ankyrin repeat and zinc finger domain-containing protein 1	ANKZF1	526	541	LLSAPLGSGGFTLLHA	2	Phosphorylation	537		0.000455	0.119
HD_merged	MAP1LC3A_ATG8__Q9H492_2_121	Q9H8Y5	Ankyrin repeat and zinc finger domain-containing protein 1	ANKZF1	526	541	LLSAPLGSGGFTLLHA	2	Phosphorylation	533		-	0.266
HD_merged	MAP1LC3A_ATG8__Q9H492_2_121	Q9H8Y5	Ankyrin repeat and zinc finger domain-containing protein 1	ANKZF1	526	541	LLSAPLGSGGFTLLHA	2	Phosphorylation	537		0.000455	0.119
HD2_nc	CALM1_EF-hand__P0DP23_2_149	Q6UB99	Ankyrin repeat domain-containing protein 11	ANKRD11	561	576	EVSSLSDSTRTRLTSE	2	Phosphorylation	566		2.32e-05	0.134
HD2_nc	CALM1_EF-hand__P0DP23_2_149	Q6UB99	Ankyrin repeat domain-containing protein 11	ANKRD11	561	576	EVSSLSDSTRTRLTSE	2	Phosphorylation	569		0.002	0.048
HD2_nc	CALM1_EF-hand__P0DP23_2_149	Q6UB99	Ankyrin repeat domain-containing protein 11	ANKRD11	561	576	EVSSLSDSTRTRLTSE	2	Phosphorylation	563		0.000695	0.073
HD2_nc	KPNA4_Arm__O00629_68_487	Q6UB99	Ankyrin repeat domain-containing protein 11	ANKRD11	561	576	EVSSLSDSTRTRLTSE	2	Phosphorylation	566		2.32e-05	0.134
HD2_nc	KPNA4_Arm__O00629_68_487	Q6UB99	Ankyrin repeat domain-containing protein 11	ANKRD11	561	576	EVSSLSDSTRTRLTSE	2	Phosphorylation	569		0.002	0.048
HD2_nc	KPNA4_Arm__O00629_68_487	Q6UB99	Ankyrin repeat domain-containing protein 11	ANKRD11	561	576	EVSSLSDSTRTRLTSE	2	Phosphorylation	563		0.000695	0.073
HD	USP7_MATH-TRAF__Q93009_53_206	O75179	Ankyrin repeat domain-containing protein 17	ANKRD17	1843	1858	SSTSQTATALTVPAIS	2	Phosphorylation	1846		-	-
HD2_nc	USP7_MATH-TRAF__Q93009_53_206	O75179	Ankyrin repeat domain-containing protein 17	ANKRD17	1839	1854	TVALSSTSQTATALTV	3	Phosphorylation	1846		-	-
HD_merged	USP7_MATH-TRAF__Q93009_53_206	O75179	Ankyrin repeat domain-containing protein 17	ANKRD17	1839	1854	TVALSSTSQTATALTV	3	Phosphorylation	1846		-	-
HD_merged	USP7_MATH-TRAF__Q93009_53_206	O75179	Ankyrin repeat domain-containing protein 17	ANKRD17	1843	1858	SSTSQTATALTVPAIS	3	Phosphorylation	1846		-	-
HD	KLC1_TPR__Q07866_203_497	Q9UPS8	Ankyrin repeat domain-containing protein 26	ANKRD26	1130	1145	SVEERLSQLQSENMLL	2	Phosphorylation	1130		-	-
HD2_endomembrane	MAP1LC3A_ATG8__Q9H492_2_121	Q01484	Ankyrin-2	ANK2	1588	1603	VEEEWVIVSDEEIEEA	4	Phosphorylation	1596		-	-
HD_merged	MAP1LC3A_ATG8__Q9H492_2_121	Q01484	Ankyrin-2	ANK2	1588	1603	VEEEWVIVSDEEIEEA	4	Phosphorylation	1596		-	-
HD2_endomembrane	MAP1LC3B_ATG8__Q9GZQ8_2_119	Q01484	Ankyrin-2	ANK2	1584	1599	ERGLVEEEWVIVSDEE	2	Phosphorylation	1596		-	-
HD2_endomembrane	MAP1LC3B_ATG8__Q9GZQ8_2_119	Q01484	Ankyrin-2	ANK2	1588	1603	VEEEWVIVSDEEIEEA	4	Phosphorylation	1596		-	-
HD_merged	MAP1LC3B_ATG8__Q9GZQ8_2_119	Q01484	Ankyrin-2	ANK2	1584	1599	ERGLVEEEWVIVSDEE	2	Phosphorylation	1596		-	-
HD_merged	MAP1LC3B_ATG8__Q9GZQ8_2_119	Q01484	Ankyrin-2	ANK2	1588	1603	VEEEWVIVSDEEIEEA	4	Phosphorylation	1596		-	-
HD	TNKS_TANK-peptide-bind__O95271_174_649	Q01484	Ankyrin-2	ANK2	1878	1893	HSPVSPSTKTERHSPV	2	Phosphorylation	1891		-	-
HD_merged	TNKS_TANK-peptide-bind__O95271_174_649	Q01484	Ankyrin-2	ANK2	1878	1893	HSPVSPSTKTERHSPV	2	Phosphorylation	1891		-	-
HD	CRK_SH3_1_P46108_124_198	Q12955	Ankyrin-3	ANK3	2003	2018	QAAASQSPSLPERVQV	2	Phosphorylation	2009	MAPK14,CDK1,MAPK8,MAPK1,MAPK3	6.85e-08	0.105
HD	CRK_SH3_1_P46108_124_198	Q12955	Ankyrin-3	ANK3	3945	3960	QLPSKLPVKVRSTCVT	3	Phosphorylation	3957		-	-
HD2	CRK_SH3_1_P46108_124_198	Q12955	Ankyrin-3	ANK3	3945	3960	QLPSKLPVKVRSTCVT	2	Phosphorylation	3957		-	-
HD_merged	CRK_SH3_1_P46108_124_198	Q12955	Ankyrin-3	ANK3	2003	2018	QAAASQSPSLPERVQV	2	Phosphorylation	2009	MAPK14,CDK1,MAPK8,MAPK1,MAPK3	6.85e-08	0.105
HD_merged	CRK_SH3_1_P46108_124_198	Q12955	Ankyrin-3	ANK3	3945	3960	QLPSKLPVKVRSTCVT	2	Phosphorylation	3957		-	-
HD_merged	USP7_MATH-TRAF__Q93009_53_206	Q9NQ90	Anoctamin-2	ANO2	988	1003	SQLGSMMSSGSQHTNV	2	Phosphorylation	992		-	-
HD_merged	SIN3A_PAH__Q96ST3_295_383	Q9H6X2	Anthrax toxin receptor 1	ANTXR1	446	461	WYSPIKGKLDALWVLL	2	Ubiquitylation	453		-	-
p3_HD2	SIN3A_PAH__Q96ST3_295_383	Q9H6X2	Anthrax toxin receptor 1	ANTXR1	446	461	WYSPIKGKLDALWVLL	2	Ubiquitylation	453		-	-
HD	CALM1_EF-hand__P0DP23_2_149	O95782	AP-2 complex subunit alpha-1	AP2A1	874	889	DFFQRWKQLSLPQQEA	3	Ubiquitylation	880		-	-
HD2	CALM1_EF-hand__P0DP23_2_149	O95782	AP-2 complex subunit alpha-1	AP2A1	870	885	MAAQDFFQRWKQLSLP	2	Ubiquitylation	880		-	-
HD2	CALM1_EF-hand__P0DP23_2_149	O95782	AP-2 complex subunit alpha-1	AP2A1	872	887	AQDFFQRWKQLSLPQQ	3	Ubiquitylation	880		-	-
HD_merged	CALM1_EF-hand__P0DP23_2_149	O95782	AP-2 complex subunit alpha-1	AP2A1	870	885	MAAQDFFQRWKQLSLP	2	Ubiquitylation	880		-	-
HD_merged	CALM1_EF-hand__P0DP23_2_149	O95782	AP-2 complex subunit alpha-1	AP2A1	872	887	AQDFFQRWKQLSLPQQ	3	Ubiquitylation	880		-	-
HD_merged	CALM1_EF-hand__P0DP23_2_149	O95782	AP-2 complex subunit alpha-1	AP2A1	874	889	DFFQRWKQLSLPQQEA	4	Ubiquitylation	880		-	-
HD_merged	EPS15_EH__P42566_121_215	O14617	AP-3 complex subunit delta-1	AP3D1	676	691	QANNPFYIKSSPSPQK	2	Phosphorylation	682		-	-
HD_merged	EPS15_EH__P42566_121_215	O14617	AP-3 complex subunit delta-1	AP3D1	676	691	QANNPFYIKSSPSPQK	2	Phosphorylation	685		-	-
HD_merged	EPS15_EH__P42566_121_215	O14617	AP-3 complex subunit delta-1	AP3D1	676	691	QANNPFYIKSSPSPQK	2	Phosphorylation	686		-	-
HD_merged	EPS15_EH__P42566_121_215	O14617	AP-3 complex subunit delta-1	AP3D1	676	691	QANNPFYIKSSPSPQK	2	Phosphorylation	688		-	-
HD	AP2B1_adaptin__P63010_700_937	Q2M2I8	AP2-associated protein kinase 1	AAK1	683	698	QQNVYNPSEGSTWNPF	3	Phosphorylation	690		4.01e-05	0.187
HD	AP2B1_adaptin__P63010_700_937	Q2M2I8	AP2-associated protein kinase 1	AAK1	683	698	QQNVYNPSEGSTWNPF	3	Phosphorylation	687		-	-
HD	AP2B1_adaptin__P63010_700_937	Q2M2I8	AP2-associated protein kinase 1	AAK1	683	698	QQNVYNPSEGSTWNPF	3	Phosphorylation	694		4.01e-05	0.077
HD	AP2B1_adaptin__P63010_700_937	Q2M2I8	AP2-associated protein kinase 1	AAK1	683	698	QQNVYNPSEGSTWNPF	3	Phosphorylation	693		0.000993	0.074
HD_merged	AP2B1_adaptin__P63010_700_937	Q2M2I8	AP2-associated protein kinase 1	AAK1	683	698	QQNVYNPSEGSTWNPF	3	Phosphorylation	690		4.01e-05	0.187
HD_merged	AP2B1_adaptin__P63010_700_937	Q2M2I8	AP2-associated protein kinase 1	AAK1	683	698	QQNVYNPSEGSTWNPF	3	Phosphorylation	687		-	-
HD_merged	AP2B1_adaptin__P63010_700_937	Q2M2I8	AP2-associated protein kinase 1	AAK1	683	698	QQNVYNPSEGSTWNPF	3	Phosphorylation	694		4.01e-05	0.077
HD_merged	AP2B1_adaptin__P63010_700_937	Q2M2I8	AP2-associated protein kinase 1	AAK1	683	698	QQNVYNPSEGSTWNPF	3	Phosphorylation	693		0.000993	0.074
HD_merged	AP2B1_adaptin__P63010_700_937	Q2M2I8	AP2-associated protein kinase 1	AAK1	685	700	NVYNPSEGSTWNPFDD	3	Phosphorylation	690		4.01e-05	0.187
HD_merged	AP2B1_adaptin__P63010_700_937	Q2M2I8	AP2-associated protein kinase 1	AAK1	685	700	NVYNPSEGSTWNPFDD	3	Phosphorylation	687		-	-
HD_merged	AP2B1_adaptin__P63010_700_937	Q2M2I8	AP2-associated protein kinase 1	AAK1	685	700	NVYNPSEGSTWNPFDD	3	Phosphorylation	694		4.01e-05	0.077
HD_merged	AP2B1_adaptin__P63010_700_937	Q2M2I8	AP2-associated protein kinase 1	AAK1	685	700	NVYNPSEGSTWNPFDD	3	Phosphorylation	693		0.000993	0.074
HD_merged	AP2B1_adaptin__P63010_700_937	Q2M2I8	AP2-associated protein kinase 1	AAK1	693	708	STWNPFDDDNFSKLTA	2	Acetylation	705		-	-
HD_merged	AP2B1_adaptin__P63010_700_937	Q2M2I8	AP2-associated protein kinase 1	AAK1	693	708	STWNPFDDDNFSKLTA	2	Phosphorylation	694		4.01e-05	0.077
HD_merged	AP2B1_adaptin__P63010_700_937	Q2M2I8	AP2-associated protein kinase 1	AAK1	693	708	STWNPFDDDNFSKLTA	2	Phosphorylation	693		0.000993	0.074
HD_merged	Keap1_KELCH__Q14145_321_609	Q5JTC6	APC membrane recruitment protein 1	AMER1	284	299	PHSPETGEKVVAGEVN	4	Phosphorylation	286	MAPK3,MAPK14,CDK1,CDK2,MAPK1,MAPK8	1.21e-107	0.885
HD	PEX14_Pex14__O75381_16_84	P02655	Apolipoprotein C-II	APOC2	37	52	LTQVKESLSSYWESAK	3	Phosphorylation	43		-	-
HD	PEX14_Pex14__O75381_16_84	P02655	Apolipoprotein C-II	APOC2	37	52	LTQVKESLSSYWESAK	3	Phosphorylation	47		-	-
HD	PEX14_Pex14__O75381_16_84	P02655	Apolipoprotein C-II	APOC2	37	52	LTQVKESLSSYWESAK	3	Phosphorylation	50		-	-
HD_merged	PEX14_Pex14__O75381_16_84	P02655	Apolipoprotein C-II	APOC2	37	52	LTQVKESLSSYWESAK	3	Phosphorylation	43		-	-
HD_merged	PEX14_Pex14__O75381_16_84	P02655	Apolipoprotein C-II	APOC2	37	52	LTQVKESLSSYWESAK	3	Phosphorylation	47		-	-
HD_merged	PEX14_Pex14__O75381_16_84	P02655	Apolipoprotein C-II	APOC2	37	52	LTQVKESLSSYWESAK	3	Phosphorylation	50		-	-
HD2	TNKS_TANK-peptide-bind__O95271_174_649	Q9BQE5	Apolipoprotein L2	APOL2	246	261	IGRISAEGGEQVERVV	3	Phosphorylation	250		1.78e-12	0.207
HD2_endomembrane	TNKS_TANK-peptide-bind__O95271_174_649	Q9BQE5	Apolipoprotein L2	APOL2	242	257	PPHIIGRISAEGGEQV	2	Phosphorylation	250		1.78e-12	0.207
HD2_endomembrane	TNKS_TANK-peptide-bind__O95271_174_649	Q9BQE5	Apolipoprotein L2	APOL2	246	261	IGRISAEGGEQVERVV	4	Phosphorylation	250		1.78e-12	0.207
HD_merged	TNKS_TANK-peptide-bind__O95271_174_649	Q9BQE5	Apolipoprotein L2	APOL2	246	261	IGRISAEGGEQVERVV	4	Phosphorylation	250		1.78e-12	0.207
HD	USP7_MATH-TRAF__Q93009_53_206	P08519	Apolipoprotein(a)	LPA	167	182	SSMTPHSHSRTPEYYP	2	Other	142		-	-
HD	USP7_MATH-TRAF__Q93009_53_206	P08519	Apolipoprotein(a)	LPA	167	182	SSMTPHSHSRTPEYYP	2	Other	163		-	-
HD	USP7_MATH-TRAF__Q93009_53_206	P08519	Apolipoprotein(a)	LPA	281	296	SSMTPHSHSRTPEYYP	2	Other	256		-	-
HD	USP7_MATH-TRAF__Q93009_53_206	P08519	Apolipoprotein(a)	LPA	281	296	SSMTPHSHSRTPEYYP	2	Other	277		-	-
HD	USP7_MATH-TRAF__Q93009_53_206	P08519	Apolipoprotein(a)	LPA	395	410	SSMTPHSHSRTPEYYP	2	Other	370		-	-
HD	USP7_MATH-TRAF__Q93009_53_206	P08519	Apolipoprotein(a)	LPA	395	410	SSMTPHSHSRTPEYYP	2	Other	391		-	-
HD	USP7_MATH-TRAF__Q93009_53_206	P08519	Apolipoprotein(a)	LPA	509	524	SSMTPHSHSRTPEYYP	2	Other	484		-	-
HD	USP7_MATH-TRAF__Q93009_53_206	P08519	Apolipoprotein(a)	LPA	509	524	SSMTPHSHSRTPEYYP	2	Other	505		-	-
HD	USP7_MATH-TRAF__Q93009_53_206	P08519	Apolipoprotein(a)	LPA	623	638	SSMTPHSHSRTPEYYP	2	Other	598		-	-
HD	USP7_MATH-TRAF__Q93009_53_206	P08519	Apolipoprotein(a)	LPA	623	638	SSMTPHSHSRTPEYYP	2	Other	619		-	-
HD	USP7_MATH-TRAF__Q93009_53_206	P08519	Apolipoprotein(a)	LPA	737	752	SSMTPHSHSRTPEYYP	2	Other	712		-	-
HD	USP7_MATH-TRAF__Q93009_53_206	P08519	Apolipoprotein(a)	LPA	737	752	SSMTPHSHSRTPEYYP	2	Other	733		-	-
HD	USP7_MATH-TRAF__Q93009_53_206	P08519	Apolipoprotein(a)	LPA	851	866	SSMTPHSHSRTPEYYP	2	Other	826		-	-
HD	USP7_MATH-TRAF__Q93009_53_206	P08519	Apolipoprotein(a)	LPA	851	866	SSMTPHSHSRTPEYYP	2	Other	847		-	-
HD	USP7_MATH-TRAF__Q93009_53_206	P08519	Apolipoprotein(a)	LPA	965	980	SSMTPHSHSRTPEYYP	2	Other	940		-	-
HD	USP7_MATH-TRAF__Q93009_53_206	P08519	Apolipoprotein(a)	LPA	965	980	SSMTPHSHSRTPEYYP	2	Other	961		-	-
HD	USP7_MATH-TRAF__Q93009_53_206	P08519	Apolipoprotein(a)	LPA	1079	1094	SSMTPHSHSRTPEYYP	2	Other	1054		-	-
HD	USP7_MATH-TRAF__Q93009_53_206	P08519	Apolipoprotein(a)	LPA	1079	1094	SSMTPHSHSRTPEYYP	2	Other	1075		-	-
HD	USP7_MATH-TRAF__Q93009_53_206	P08519	Apolipoprotein(a)	LPA	1193	1208	SSMTPHSHSRTPEYYP	2	Other	1168		-	-
HD	USP7_MATH-TRAF__Q93009_53_206	P08519	Apolipoprotein(a)	LPA	1193	1208	SSMTPHSHSRTPEYYP	2	Other	1189		-	-
HD	USP7_MATH-TRAF__Q93009_53_206	P08519	Apolipoprotein(a)	LPA	1307	1322	SSMTPHSHSRTPEYYP	2	Other	1282		-	-
HD	USP7_MATH-TRAF__Q93009_53_206	P08519	Apolipoprotein(a)	LPA	1307	1322	SSMTPHSHSRTPEYYP	2	Other	1303		-	-
HD	USP7_MATH-TRAF__Q93009_53_206	P08519	Apolipoprotein(a)	LPA	1421	1436	SSMTPHSHSRTPEYYP	2	Other	1396		-	-
HD	USP7_MATH-TRAF__Q93009_53_206	P08519	Apolipoprotein(a)	LPA	1421	1436	SSMTPHSHSRTPEYYP	2	Other	1417		-	-
HD	USP7_MATH-TRAF__Q93009_53_206	P08519	Apolipoprotein(a)	LPA	1535	1550	SSMTPHSHSRTPEYYP	2	Other	1510		-	-
HD	USP7_MATH-TRAF__Q93009_53_206	P08519	Apolipoprotein(a)	LPA	1535	1550	SSMTPHSHSRTPEYYP	2	Other	1531		-	-
HD	USP7_MATH-TRAF__Q93009_53_206	P08519	Apolipoprotein(a)	LPA	1649	1664	SSMTPHSHSRTPEYYP	2	Other	1624		-	-
HD	USP7_MATH-TRAF__Q93009_53_206	P08519	Apolipoprotein(a)	LPA	1649	1664	SSMTPHSHSRTPEYYP	2	Other	1645		-	-
HD	USP7_MATH-TRAF__Q93009_53_206	P08519	Apolipoprotein(a)	LPA	1763	1778	SSMTPHSHSRTPEYYP	2	Other	1738		-	-
HD	USP7_MATH-TRAF__Q93009_53_206	P08519	Apolipoprotein(a)	LPA	1763	1778	SSMTPHSHSRTPEYYP	2	Other	1759		-	-
HD	USP7_MATH-TRAF__Q93009_53_206	P08519	Apolipoprotein(a)	LPA	1877	1892	SSMTPHSHSRTPEYYP	2	Other	1852		-	-
HD	USP7_MATH-TRAF__Q93009_53_206	P08519	Apolipoprotein(a)	LPA	1877	1892	SSMTPHSHSRTPEYYP	2	Other	1873		-	-
HD	USP7_MATH-TRAF__Q93009_53_206	P08519	Apolipoprotein(a)	LPA	1991	2006	SSMTPHSHSRTPEYYP	2	Other	1966		-	-
HD	USP7_MATH-TRAF__Q93009_53_206	P08519	Apolipoprotein(a)	LPA	1991	2006	SSMTPHSHSRTPEYYP	2	Other	1987		-	-
HD	USP7_MATH-TRAF__Q93009_53_206	P08519	Apolipoprotein(a)	LPA	2105	2120	SSMTPHSHSRTPEYYP	2	Other	2080		-	-
HD	USP7_MATH-TRAF__Q93009_53_206	P08519	Apolipoprotein(a)	LPA	2105	2120	SSMTPHSHSRTPEYYP	2	Other	2101		-	-
HD	USP7_MATH-TRAF__Q93009_53_206	P08519	Apolipoprotein(a)	LPA	2219	2234	SSMTPHSHSRTPEYYP	2	Other	2194		-	-
HD	USP7_MATH-TRAF__Q93009_53_206	P08519	Apolipoprotein(a)	LPA	2219	2234	SSMTPHSHSRTPEYYP	2	Other	2215		-	-
HD	USP7_MATH-TRAF__Q93009_53_206	P08519	Apolipoprotein(a)	LPA	2333	2348	SSMTPHSHSRTPEYYP	2	Other	2308		-	-
HD	USP7_MATH-TRAF__Q93009_53_206	P08519	Apolipoprotein(a)	LPA	2333	2348	SSMTPHSHSRTPEYYP	2	Other	2329		-	-
HD	USP7_MATH-TRAF__Q93009_53_206	P08519	Apolipoprotein(a)	LPA	2447	2462	SSMTPHSHSRTPEYYP	2	Other	2422		-	-
HD	USP7_MATH-TRAF__Q93009_53_206	P08519	Apolipoprotein(a)	LPA	2447	2462	SSMTPHSHSRTPEYYP	2	Other	2443		-	-
HD	USP7_MATH-TRAF__Q93009_53_206	P08519	Apolipoprotein(a)	LPA	2561	2576	SSMTPHSHSRTPEYYP	2	Other	2536		-	-
HD	USP7_MATH-TRAF__Q93009_53_206	P08519	Apolipoprotein(a)	LPA	2561	2576	SSMTPHSHSRTPEYYP	2	Other	2557		-	-
HD	USP7_MATH-TRAF__Q93009_53_206	P08519	Apolipoprotein(a)	LPA	2675	2690	SSMTPHSHSRTPEYYP	2	Other	2650		-	-
HD	USP7_MATH-TRAF__Q93009_53_206	P08519	Apolipoprotein(a)	LPA	2675	2690	SSMTPHSHSRTPEYYP	2	Other	2671		-	-
HD	USP7_MATH-TRAF__Q93009_53_206	P08519	Apolipoprotein(a)	LPA	2789	2804	SSMTPHSHSRTPEYYP	2	Other	2764		-	-
HD	USP7_MATH-TRAF__Q93009_53_206	P08519	Apolipoprotein(a)	LPA	2789	2804	SSMTPHSHSRTPEYYP	2	Other	2785		-	-
HD	USP7_MATH-TRAF__Q93009_53_206	P08519	Apolipoprotein(a)	LPA	2903	2918	SSMTPHSHSRTPEYYP	2	Other	2878		-	-
HD	USP7_MATH-TRAF__Q93009_53_206	P08519	Apolipoprotein(a)	LPA	2903	2918	SSMTPHSHSRTPEYYP	2	Other	2899		-	-
HD	USP7_MATH-TRAF__Q93009_53_206	P08519	Apolipoprotein(a)	LPA	3017	3032	SSMTPHSHSRTPEYYP	2	Other	2992		-	-
HD	USP7_MATH-TRAF__Q93009_53_206	P08519	Apolipoprotein(a)	LPA	3017	3032	SSMTPHSHSRTPEYYP	2	Other	3013		-	-
HD	USP7_MATH-TRAF__Q93009_53_206	P08519	Apolipoprotein(a)	LPA	3131	3146	SSMTPHSHSRTPEYYP	2	Other	3106		-	-
HD	USP7_MATH-TRAF__Q93009_53_206	P08519	Apolipoprotein(a)	LPA	3131	3146	SSMTPHSHSRTPEYYP	2	Other	3127		-	-
HD	USP7_MATH-TRAF__Q93009_53_206	P08519	Apolipoprotein(a)	LPA	3245	3260	SSMTPHSHSRTPEYYP	2	Other	3220		-	-
HD	USP7_MATH-TRAF__Q93009_53_206	P08519	Apolipoprotein(a)	LPA	3245	3260	SSMTPHSHSRTPEYYP	2	Other	3241		-	-
HD	USP7_MATH-TRAF__Q93009_53_206	P08519	Apolipoprotein(a)	LPA	3359	3374	SSMTPHSHSRTPEYYP	2	Other	3334		-	-
HD	USP7_MATH-TRAF__Q93009_53_206	P08519	Apolipoprotein(a)	LPA	3359	3374	SSMTPHSHSRTPEYYP	2	Other	3355		-	-
HD_merged	USP7_MATH-TRAF__Q93009_53_206	P08519	Apolipoprotein(a)	LPA	167	182	SSMTPHSHSRTPEYYP	2	Other	142		-	-
HD_merged	USP7_MATH-TRAF__Q93009_53_206	P08519	Apolipoprotein(a)	LPA	167	182	SSMTPHSHSRTPEYYP	2	Other	163		-	-
HD_merged	USP7_MATH-TRAF__Q93009_53_206	P08519	Apolipoprotein(a)	LPA	281	296	SSMTPHSHSRTPEYYP	2	Other	256		-	-
HD_merged	USP7_MATH-TRAF__Q93009_53_206	P08519	Apolipoprotein(a)	LPA	281	296	SSMTPHSHSRTPEYYP	2	Other	277		-	-
HD_merged	USP7_MATH-TRAF__Q93009_53_206	P08519	Apolipoprotein(a)	LPA	395	410	SSMTPHSHSRTPEYYP	2	Other	370		-	-
HD_merged	USP7_MATH-TRAF__Q93009_53_206	P08519	Apolipoprotein(a)	LPA	395	410	SSMTPHSHSRTPEYYP	2	Other	391		-	-
HD_merged	USP7_MATH-TRAF__Q93009_53_206	P08519	Apolipoprotein(a)	LPA	509	524	SSMTPHSHSRTPEYYP	2	Other	484		-	-
HD_merged	USP7_MATH-TRAF__Q93009_53_206	P08519	Apolipoprotein(a)	LPA	509	524	SSMTPHSHSRTPEYYP	2	Other	505		-	-
HD_merged	USP7_MATH-TRAF__Q93009_53_206	P08519	Apolipoprotein(a)	LPA	623	638	SSMTPHSHSRTPEYYP	2	Other	598		-	-
HD_merged	USP7_MATH-TRAF__Q93009_53_206	P08519	Apolipoprotein(a)	LPA	623	638	SSMTPHSHSRTPEYYP	2	Other	619		-	-
HD_merged	USP7_MATH-TRAF__Q93009_53_206	P08519	Apolipoprotein(a)	LPA	737	752	SSMTPHSHSRTPEYYP	2	Other	712		-	-
HD_merged	USP7_MATH-TRAF__Q93009_53_206	P08519	Apolipoprotein(a)	LPA	737	752	SSMTPHSHSRTPEYYP	2	Other	733		-	-
HD_merged	USP7_MATH-TRAF__Q93009_53_206	P08519	Apolipoprotein(a)	LPA	851	866	SSMTPHSHSRTPEYYP	2	Other	826		-	-
HD_merged	USP7_MATH-TRAF__Q93009_53_206	P08519	Apolipoprotein(a)	LPA	851	866	SSMTPHSHSRTPEYYP	2	Other	847		-	-
HD_merged	USP7_MATH-TRAF__Q93009_53_206	P08519	Apolipoprotein(a)	LPA	965	980	SSMTPHSHSRTPEYYP	2	Other	940		-	-
HD_merged	USP7_MATH-TRAF__Q93009_53_206	P08519	Apolipoprotein(a)	LPA	965	980	SSMTPHSHSRTPEYYP	2	Other	961		-	-
HD_merged	USP7_MATH-TRAF__Q93009_53_206	P08519	Apolipoprotein(a)	LPA	1079	1094	SSMTPHSHSRTPEYYP	2	Other	1054		-	-
HD_merged	USP7_MATH-TRAF__Q93009_53_206	P08519	Apolipoprotein(a)	LPA	1079	1094	SSMTPHSHSRTPEYYP	2	Other	1075		-	-
HD_merged	USP7_MATH-TRAF__Q93009_53_206	P08519	Apolipoprotein(a)	LPA	1193	1208	SSMTPHSHSRTPEYYP	2	Other	1168		-	-
HD_merged	USP7_MATH-TRAF__Q93009_53_206	P08519	Apolipoprotein(a)	LPA	1193	1208	SSMTPHSHSRTPEYYP	2	Other	1189		-	-
HD_merged	USP7_MATH-TRAF__Q93009_53_206	P08519	Apolipoprotein(a)	LPA	1307	1322	SSMTPHSHSRTPEYYP	2	Other	1282		-	-
HD_merged	USP7_MATH-TRAF__Q93009_53_206	P08519	Apolipoprotein(a)	LPA	1307	1322	SSMTPHSHSRTPEYYP	2	Other	1303		-	-
HD_merged	USP7_MATH-TRAF__Q93009_53_206	P08519	Apolipoprotein(a)	LPA	1421	1436	SSMTPHSHSRTPEYYP	2	Other	1396		-	-
HD_merged	USP7_MATH-TRAF__Q93009_53_206	P08519	Apolipoprotein(a)	LPA	1421	1436	SSMTPHSHSRTPEYYP	2	Other	1417		-	-
HD_merged	USP7_MATH-TRAF__Q93009_53_206	P08519	Apolipoprotein(a)	LPA	1535	1550	SSMTPHSHSRTPEYYP	2	Other	1510		-	-
HD_merged	USP7_MATH-TRAF__Q93009_53_206	P08519	Apolipoprotein(a)	LPA	1535	1550	SSMTPHSHSRTPEYYP	2	Other	1531		-	-
HD_merged	USP7_MATH-TRAF__Q93009_53_206	P08519	Apolipoprotein(a)	LPA	1649	1664	SSMTPHSHSRTPEYYP	2	Other	1624		-	-
HD_merged	USP7_MATH-TRAF__Q93009_53_206	P08519	Apolipoprotein(a)	LPA	1649	1664	SSMTPHSHSRTPEYYP	2	Other	1645		-	-
HD_merged	USP7_MATH-TRAF__Q93009_53_206	P08519	Apolipoprotein(a)	LPA	1763	1778	SSMTPHSHSRTPEYYP	2	Other	1738		-	-
HD_merged	USP7_MATH-TRAF__Q93009_53_206	P08519	Apolipoprotein(a)	LPA	1763	1778	SSMTPHSHSRTPEYYP	2	Other	1759		-	-
HD_merged	USP7_MATH-TRAF__Q93009_53_206	P08519	Apolipoprotein(a)	LPA	1877	1892	SSMTPHSHSRTPEYYP	2	Other	1852		-	-
HD_merged	USP7_MATH-TRAF__Q93009_53_206	P08519	Apolipoprotein(a)	LPA	1877	1892	SSMTPHSHSRTPEYYP	2	Other	1873		-	-
HD_merged	USP7_MATH-TRAF__Q93009_53_206	P08519	Apolipoprotein(a)	LPA	1991	2006	SSMTPHSHSRTPEYYP	2	Other	1966		-	-
HD_merged	USP7_MATH-TRAF__Q93009_53_206	P08519	Apolipoprotein(a)	LPA	1991	2006	SSMTPHSHSRTPEYYP	2	Other	1987		-	-
HD_merged	USP7_MATH-TRAF__Q93009_53_206	P08519	Apolipoprotein(a)	LPA	2105	2120	SSMTPHSHSRTPEYYP	2	Other	2080		-	-
HD_merged	USP7_MATH-TRAF__Q93009_53_206	P08519	Apolipoprotein(a)	LPA	2105	2120	SSMTPHSHSRTPEYYP	2	Other	2101		-	-
HD_merged	USP7_MATH-TRAF__Q93009_53_206	P08519	Apolipoprotein(a)	LPA	2219	2234	SSMTPHSHSRTPEYYP	2	Other	2194		-	-
HD_merged	USP7_MATH-TRAF__Q93009_53_206	P08519	Apolipoprotein(a)	LPA	2219	2234	SSMTPHSHSRTPEYYP	2	Other	2215		-	-
HD_merged	USP7_MATH-TRAF__Q93009_53_206	P08519	Apolipoprotein(a)	LPA	2333	2348	SSMTPHSHSRTPEYYP	2	Other	2308		-	-
HD_merged	USP7_MATH-TRAF__Q93009_53_206	P08519	Apolipoprotein(a)	LPA	2333	2348	SSMTPHSHSRTPEYYP	2	Other	2329		-	-
HD_merged	USP7_MATH-TRAF__Q93009_53_206	P08519	Apolipoprotein(a)	LPA	2447	2462	SSMTPHSHSRTPEYYP	2	Other	2422		-	-
HD_merged	USP7_MATH-TRAF__Q93009_53_206	P08519	Apolipoprotein(a)	LPA	2447	2462	SSMTPHSHSRTPEYYP	2	Other	2443		-	-
HD_merged	USP7_MATH-TRAF__Q93009_53_206	P08519	Apolipoprotein(a)	LPA	2561	2576	SSMTPHSHSRTPEYYP	2	Other	2536		-	-
HD_merged	USP7_MATH-TRAF__Q93009_53_206	P08519	Apolipoprotein(a)	LPA	2561	2576	SSMTPHSHSRTPEYYP	2	Other	2557		-	-
HD_merged	USP7_MATH-TRAF__Q93009_53_206	P08519	Apolipoprotein(a)	LPA	2675	2690	SSMTPHSHSRTPEYYP	2	Other	2650		-	-
HD_merged	USP7_MATH-TRAF__Q93009_53_206	P08519	Apolipoprotein(a)	LPA	2675	2690	SSMTPHSHSRTPEYYP	2	Other	2671		-	-
HD_merged	USP7_MATH-TRAF__Q93009_53_206	P08519	Apolipoprotein(a)	LPA	2789	2804	SSMTPHSHSRTPEYYP	2	Other	2764		-	-
HD_merged	USP7_MATH-TRAF__Q93009_53_206	P08519	Apolipoprotein(a)	LPA	2789	2804	SSMTPHSHSRTPEYYP	2	Other	2785		-	-
HD_merged	USP7_MATH-TRAF__Q93009_53_206	P08519	Apolipoprotein(a)	LPA	2903	2918	SSMTPHSHSRTPEYYP	2	Other	2878		-	-
HD_merged	USP7_MATH-TRAF__Q93009_53_206	P08519	Apolipoprotein(a)	LPA	2903	2918	SSMTPHSHSRTPEYYP	2	Other	2899		-	-
HD_merged	USP7_MATH-TRAF__Q93009_53_206	P08519	Apolipoprotein(a)	LPA	3017	3032	SSMTPHSHSRTPEYYP	2	Other	2992		-	-
HD_merged	USP7_MATH-TRAF__Q93009_53_206	P08519	Apolipoprotein(a)	LPA	3017	3032	SSMTPHSHSRTPEYYP	2	Other	3013		-	-
HD_merged	USP7_MATH-TRAF__Q93009_53_206	P08519	Apolipoprotein(a)	LPA	3131	3146	SSMTPHSHSRTPEYYP	2	Other	3106		-	-
HD_merged	USP7_MATH-TRAF__Q93009_53_206	P08519	Apolipoprotein(a)	LPA	3131	3146	SSMTPHSHSRTPEYYP	2	Other	3127		-	-
HD_merged	USP7_MATH-TRAF__Q93009_53_206	P08519	Apolipoprotein(a)	LPA	3245	3260	SSMTPHSHSRTPEYYP	2	Other	3220		-	-
HD_merged	USP7_MATH-TRAF__Q93009_53_206	P08519	Apolipoprotein(a)	LPA	3245	3260	SSMTPHSHSRTPEYYP	2	Other	3241		-	-
HD_merged	USP7_MATH-TRAF__Q93009_53_206	P08519	Apolipoprotein(a)	LPA	3359	3374	SSMTPHSHSRTPEYYP	2	Other	3334		-	-
HD_merged	USP7_MATH-TRAF__Q93009_53_206	P08519	Apolipoprotein(a)	LPA	3359	3374	SSMTPHSHSRTPEYYP	2	Other	3355		-	-
HD	USP7_MATH-TRAF__Q93009_53_206	Q96KQ4	Apoptosis-stimulating of p53 protein 1	PPP1R13B	612	627	PVLPSGSTSPSPLPFL	2	Phosphorylation	620		-	-
HD_merged	MDM2_p53-binding-domain__Q00987_17_125	Q13625	Apoptosis-stimulating of p53 protein 2	TP53BP2	296	311	SEVAVMDKRVNELRDR	2	Phosphorylation	296		0.000517	0.178
HD2	NEDD4_WW_4_P46934_890_928	Q13625	Apoptosis-stimulating of p53 protein 2	TP53BP2	860	875	DVYLEEYPPYPPPPYP	3	Phosphorylation	869		-	-
HD2	NEDD4_WW_4_P46934_890_928	Q13625	Apoptosis-stimulating of p53 protein 2	TP53BP2	860	875	DVYLEEYPPYPPPPYP	3	Phosphorylation	874		-	-
HD2	NEDD4_WW_4_P46934_890_928	Q13625	Apoptosis-stimulating of p53 protein 2	TP53BP2	864	879	EEYPPYPPPPYPSGEP	2	Phosphorylation	869		-	-
HD2	NEDD4_WW_4_P46934_890_928	Q13625	Apoptosis-stimulating of p53 protein 2	TP53BP2	864	879	EEYPPYPPPPYPSGEP	2	Phosphorylation	874		-	-
HD_merged	NEDD4_WW_4_P46934_890_928	Q13625	Apoptosis-stimulating of p53 protein 2	TP53BP2	860	875	DVYLEEYPPYPPPPYP	2	Phosphorylation	869		-	-
HD_merged	NEDD4_WW_4_P46934_890_928	Q13625	Apoptosis-stimulating of p53 protein 2	TP53BP2	860	875	DVYLEEYPPYPPPPYP	2	Phosphorylation	874		-	-
HD2	YAP1_WW_1_P46937_169_207	Q13625	Apoptosis-stimulating of p53 protein 2	TP53BP2	860	875	DVYLEEYPPYPPPPYP	3	Phosphorylation	869		-	-
HD2	YAP1_WW_1_P46937_169_207	Q13625	Apoptosis-stimulating of p53 protein 2	TP53BP2	860	875	DVYLEEYPPYPPPPYP	3	Phosphorylation	874		-	-
HD2	YAP1_WW_1_P46937_169_207	Q13625	Apoptosis-stimulating of p53 protein 2	TP53BP2	864	879	EEYPPYPPPPYPSGEP	2	Phosphorylation	869		-	-
HD2	YAP1_WW_1_P46937_169_207	Q13625	Apoptosis-stimulating of p53 protein 2	TP53BP2	864	879	EEYPPYPPPPYPSGEP	2	Phosphorylation	874		-	-
HD2_nc	YAP1_WW_1_P46937_169_207	Q13625	Apoptosis-stimulating of p53 protein 2	TP53BP2	860	875	DVYLEEYPPYPPPPYP	2	Phosphorylation	869		-	-
HD2_nc	YAP1_WW_1_P46937_169_207	Q13625	Apoptosis-stimulating of p53 protein 2	TP53BP2	860	875	DVYLEEYPPYPPPPYP	2	Phosphorylation	874		-	-
HD_merged	YAP1_WW_1_P46937_169_207	Q13625	Apoptosis-stimulating of p53 protein 2	TP53BP2	860	875	DVYLEEYPPYPPPPYP	3	Phosphorylation	869		-	-
HD_merged	YAP1_WW_1_P46937_169_207	Q13625	Apoptosis-stimulating of p53 protein 2	TP53BP2	860	875	DVYLEEYPPYPPPPYP	3	Phosphorylation	874		-	-
HD_merged	YAP1_WW_1_P46937_169_207	Q13625	Apoptosis-stimulating of p53 protein 2	TP53BP2	864	879	EEYPPYPPPPYPSGEP	3	Phosphorylation	869		-	-
HD_merged	YAP1_WW_1_P46937_169_207	Q13625	Apoptosis-stimulating of p53 protein 2	TP53BP2	864	879	EEYPPYPPPPYPSGEP	3	Phosphorylation	874		-	-
p3_HD2	YAP1_WW_1_P46937_169_207	Q13625	Apoptosis-stimulating of p53 protein 2	TP53BP2	860	875	DVYLEEYPPYPPPPYP	3	Phosphorylation	869		-	-
p3_HD2	YAP1_WW_1_P46937_169_207	Q13625	Apoptosis-stimulating of p53 protein 2	TP53BP2	860	875	DVYLEEYPPYPPPPYP	3	Phosphorylation	874		-	-
p3_HD2	YAP1_WW_1_P46937_169_207	Q13625	Apoptosis-stimulating of p53 protein 2	TP53BP2	864	879	EEYPPYPPPPYPSGEP	2	Phosphorylation	869		-	-
p3_HD2	YAP1_WW_1_P46937_169_207	Q13625	Apoptosis-stimulating of p53 protein 2	TP53BP2	864	879	EEYPPYPPPPYPSGEP	2	Phosphorylation	874		-	-
HD_merged	ZMYND11_coiled-coil-MYND__Q15326_480_602	Q9UKV3	Apoptotic chromatin condensation inducer in the nucleus	ACIN1	416	431	PPLLTKEASSPPPHPQ	2	Phosphorylation	424		-	-
HD_merged	ZMYND11_coiled-coil-MYND__Q15326_480_602	Q9UKV3	Apoptotic chromatin condensation inducer in the nucleus	ACIN1	416	431	PPLLTKEASSPPPHPQ	2	Phosphorylation	425		-	-
HD_merged	ZMYND11_coiled-coil-MYND__Q15326_480_602	Q9UKV3	Apoptotic chromatin condensation inducer in the nucleus	ACIN1	416	431	PPLLTKEASSPPPHPQ	2	Phosphorylation	420		-	-
HD2	AP2B1_adaptin__P63010_700_937	P52594	Arf-GAP domain and FG repeat-containing protein 1	AGFG1	279	294	NANFAHFDNFPKSSSA	4	Phosphorylation	291		-	-
HD2	AP2B1_adaptin__P63010_700_937	P52594	Arf-GAP domain and FG repeat-containing protein 1	AGFG1	279	294	NANFAHFDNFPKSSSA	4	Phosphorylation	293		-	-
HD2_endomembrane	AP2B1_adaptin__P63010_700_937	P52594	Arf-GAP domain and FG repeat-containing protein 1	AGFG1	279	294	NANFAHFDNFPKSSSA	4	Phosphorylation	291		-	-
HD2_endomembrane	AP2B1_adaptin__P63010_700_937	P52594	Arf-GAP domain and FG repeat-containing protein 1	AGFG1	279	294	NANFAHFDNFPKSSSA	4	Phosphorylation	293		-	-
HD_merged	AP2B1_adaptin__P63010_700_937	P52594	Arf-GAP domain and FG repeat-containing protein 1	AGFG1	276	291	ASVNANFAHFDNFPKS	2	Phosphorylation	291		-	-
HD_merged	AP2B1_adaptin__P63010_700_937	P52594	Arf-GAP domain and FG repeat-containing protein 1	AGFG1	279	294	NANFAHFDNFPKSSSA	3	Phosphorylation	291		-	-
HD_merged	AP2B1_adaptin__P63010_700_937	P52594	Arf-GAP domain and FG repeat-containing protein 1	AGFG1	279	294	NANFAHFDNFPKSSSA	3	Phosphorylation	293		-	-
HD2	EPS15_EH__P42566_121_215	P52594	Arf-GAP domain and FG repeat-containing protein 1	AGFG1	531	546	QVAAAGVSSNPFMTGA	2	Phosphorylation	544		-	-
HD2	EPS15_EH__P42566_121_215	P52594	Arf-GAP domain and FG repeat-containing protein 1	AGFG1	539	554	SNPFMTGAPTGQFPTG	3	Phosphorylation	544		-	-
HD_merged	EPS15_EH__P42566_121_215	P52594	Arf-GAP domain and FG repeat-containing protein 1	AGFG1	531	546	QVAAAGVSSNPFMTGA	2	Phosphorylation	544		-	-
HD_merged	EPS15_EH__P42566_121_215	P52594	Arf-GAP domain and FG repeat-containing protein 1	AGFG1	539	554	SNPFMTGAPTGQFPTG	3	Phosphorylation	544		-	-
HD2	USP7_MATH-TRAF__Q93009_53_206	P52594	Arf-GAP domain and FG repeat-containing protein 1	AGFG1	355	370	APVGSVVSVPSQSSAS	3	Phosphorylation	365		-	-
HD2	USP7_MATH-TRAF__Q93009_53_206	P52594	Arf-GAP domain and FG repeat-containing protein 1	AGFG1	355	370	APVGSVVSVPSQSSAS	3	Phosphorylation	368		-	-
HD2	USP7_MATH-TRAF__Q93009_53_206	P52594	Arf-GAP domain and FG repeat-containing protein 1	AGFG1	355	370	APVGSVVSVPSQSSAS	3	Phosphorylation	362		-	-
HD2	USP7_MATH-TRAF__Q93009_53_206	P52594	Arf-GAP domain and FG repeat-containing protein 1	AGFG1	355	370	APVGSVVSVPSQSSAS	3	Glycosylation	367		-	-
HD_merged	USP7_MATH-TRAF__Q93009_53_206	P52594	Arf-GAP domain and FG repeat-containing protein 1	AGFG1	355	370	APVGSVVSVPSQSSAS	2	Phosphorylation	365		-	-
HD_merged	USP7_MATH-TRAF__Q93009_53_206	P52594	Arf-GAP domain and FG repeat-containing protein 1	AGFG1	355	370	APVGSVVSVPSQSSAS	2	Phosphorylation	368		-	-
HD_merged	USP7_MATH-TRAF__Q93009_53_206	P52594	Arf-GAP domain and FG repeat-containing protein 1	AGFG1	355	370	APVGSVVSVPSQSSAS	2	Phosphorylation	362		-	-
HD_merged	USP7_MATH-TRAF__Q93009_53_206	P52594	Arf-GAP domain and FG repeat-containing protein 1	AGFG1	355	370	APVGSVVSVPSQSSAS	2	Glycosylation	367		-	-
HD_merged	USP7_MATH-TRAF__Q93009_53_206	P52594	Arf-GAP domain and FG repeat-containing protein 1	AGFG1	361	376	VSVPSQSSASSDKYAA	2	Phosphorylation	365		-	-
HD_merged	USP7_MATH-TRAF__Q93009_53_206	P52594	Arf-GAP domain and FG repeat-containing protein 1	AGFG1	361	376	VSVPSQSSASSDKYAA	2	Phosphorylation	368		-	-
HD_merged	USP7_MATH-TRAF__Q93009_53_206	P52594	Arf-GAP domain and FG repeat-containing protein 1	AGFG1	361	376	VSVPSQSSASSDKYAA	2	Phosphorylation	362		-	-
HD_merged	USP7_MATH-TRAF__Q93009_53_206	P52594	Arf-GAP domain and FG repeat-containing protein 1	AGFG1	361	376	VSVPSQSSASSDKYAA	2	Glycosylation	367		-	-
HD_merged	USP7_MATH-TRAF__Q93009_53_206	Q99490	Arf-GAP with GTPase, ANK repeat and PH domain-containing protein 2	AGAP2	599	614	ASNGGHTSDYSSSLPS	2	Phosphorylation	600		-	-
HD_merged	USP7_MATH-TRAF__Q93009_53_206	Q99490	Arf-GAP with GTPase, ANK repeat and PH domain-containing protein 2	AGAP2	599	614	ASNGGHTSDYSSSLPS	2	Phosphorylation	605		-	-
HD_merged	USP7_MATH-TRAF__Q93009_53_206	Q99490	Arf-GAP with GTPase, ANK repeat and PH domain-containing protein 2	AGAP2	599	614	ASNGGHTSDYSSSLPS	2	Phosphorylation	608		-	-
HD_merged	USP7_MATH-TRAF__Q93009_53_206	Q99490	Arf-GAP with GTPase, ANK repeat and PH domain-containing protein 2	AGAP2	599	614	ASNGGHTSDYSSSLPS	2	Phosphorylation	609		-	-
HD_merged	USP7_MATH-TRAF__Q93009_53_206	Q99490	Arf-GAP with GTPase, ANK repeat and PH domain-containing protein 2	AGAP2	599	614	ASNGGHTSDYSSSLPS	2	Phosphorylation	611		-	-
HD_merged	USP7_MATH-TRAF__Q93009_53_206	Q99490	Arf-GAP with GTPase, ANK repeat and PH domain-containing protein 2	AGAP2	599	614	ASNGGHTSDYSSSLPS	2	Phosphorylation	614		-	-
HD_merged	USP7_MATH-TRAF__Q93009_53_206	Q99490	Arf-GAP with GTPase, ANK repeat and PH domain-containing protein 2	AGAP2	600	615	SNGGHTSDYSSSLPSS	2	Phosphorylation	600		-	-
HD_merged	USP7_MATH-TRAF__Q93009_53_206	Q99490	Arf-GAP with GTPase, ANK repeat and PH domain-containing protein 2	AGAP2	600	615	SNGGHTSDYSSSLPSS	2	Phosphorylation	605		-	-
HD_merged	USP7_MATH-TRAF__Q93009_53_206	Q99490	Arf-GAP with GTPase, ANK repeat and PH domain-containing protein 2	AGAP2	600	615	SNGGHTSDYSSSLPSS	2	Phosphorylation	608		-	-
HD_merged	USP7_MATH-TRAF__Q93009_53_206	Q99490	Arf-GAP with GTPase, ANK repeat and PH domain-containing protein 2	AGAP2	600	615	SNGGHTSDYSSSLPSS	2	Phosphorylation	609		-	-
HD_merged	USP7_MATH-TRAF__Q93009_53_206	Q99490	Arf-GAP with GTPase, ANK repeat and PH domain-containing protein 2	AGAP2	600	615	SNGGHTSDYSSSLPSS	2	Phosphorylation	611		-	-
HD_merged	USP7_MATH-TRAF__Q93009_53_206	Q99490	Arf-GAP with GTPase, ANK repeat and PH domain-containing protein 2	AGAP2	600	615	SNGGHTSDYSSSLPSS	2	Phosphorylation	614		-	-
HD_merged	USP7_MATH-TRAF__Q93009_53_206	Q99490	Arf-GAP with GTPase, ANK repeat and PH domain-containing protein 2	AGAP2	600	615	SNGGHTSDYSSSLPSS	2	Phosphorylation	615		-	-
HD2	CRK_SH3_1_P46108_124_198	Q9ULH1	Arf-GAP with SH3 domain, ANK repeat and PH domain-containing protein 1	ASAP1	783	798	PTSPTTEAPPLPPRNA	3	Phosphorylation	787		2.91e-05	0.069
HD2	CRK_SH3_1_P46108_124_198	Q9ULH1	Arf-GAP with SH3 domain, ANK repeat and PH domain-containing protein 1	ASAP1	783	798	PTSPTTEAPPLPPRNA	3	Phosphorylation	784		9.03e-07	0.077
HD2	CRK_SH3_1_P46108_124_198	Q9ULH1	Arf-GAP with SH3 domain, ANK repeat and PH domain-containing protein 1	ASAP1	783	798	PTSPTTEAPPLPPRNA	3	Phosphorylation	785	MAPK3,MAPK14,CDK1,CDK2,MAPK1,CDK5,MAPK8,MAPK9	2e-10	0.28
HD2	CRK_SH3_1_P46108_124_198	Q9ULH1	Arf-GAP with SH3 domain, ANK repeat and PH domain-containing protein 1	ASAP1	783	798	PTSPTTEAPPLPPRNA	3	Phosphorylation	788		1.25e-08	0.076
HD_merged	CRK_SH3_1_P46108_124_198	Q9ULH1	Arf-GAP with SH3 domain, ANK repeat and PH domain-containing protein 1	ASAP1	783	798	PTSPTTEAPPLPPRNA	2	Phosphorylation	787		2.91e-05	0.069
HD_merged	CRK_SH3_1_P46108_124_198	Q9ULH1	Arf-GAP with SH3 domain, ANK repeat and PH domain-containing protein 1	ASAP1	783	798	PTSPTTEAPPLPPRNA	2	Phosphorylation	784		9.03e-07	0.077
HD_merged	CRK_SH3_1_P46108_124_198	Q9ULH1	Arf-GAP with SH3 domain, ANK repeat and PH domain-containing protein 1	ASAP1	783	798	PTSPTTEAPPLPPRNA	2	Phosphorylation	785	MAPK3,MAPK14,CDK1,CDK2,MAPK1,CDK5,MAPK8,MAPK9	2e-10	0.28
HD_merged	CRK_SH3_1_P46108_124_198	Q9ULH1	Arf-GAP with SH3 domain, ANK repeat and PH domain-containing protein 1	ASAP1	783	798	PTSPTTEAPPLPPRNA	2	Phosphorylation	788		1.25e-08	0.076
HD	YES1_SH3__P07947_90_152	Q9ULH1	Arf-GAP with SH3 domain, ANK repeat and PH domain-containing protein 1	ASAP1	783	798	PTSPTTEAPPLPPRNA	2	Phosphorylation	787		2.91e-05	0.069
HD	YES1_SH3__P07947_90_152	Q9ULH1	Arf-GAP with SH3 domain, ANK repeat and PH domain-containing protein 1	ASAP1	783	798	PTSPTTEAPPLPPRNA	2	Phosphorylation	784		9.03e-07	0.077
HD	YES1_SH3__P07947_90_152	Q9ULH1	Arf-GAP with SH3 domain, ANK repeat and PH domain-containing protein 1	ASAP1	783	798	PTSPTTEAPPLPPRNA	2	Phosphorylation	785	MAPK3,MAPK14,CDK1,CDK2,MAPK1,CDK5,MAPK8,MAPK9	2e-10	0.28
HD	YES1_SH3__P07947_90_152	Q9ULH1	Arf-GAP with SH3 domain, ANK repeat and PH domain-containing protein 1	ASAP1	783	798	PTSPTTEAPPLPPRNA	2	Phosphorylation	788		1.25e-08	0.076
HD2	YES1_SH3__P07947_90_152	Q9ULH1	Arf-GAP with SH3 domain, ANK repeat and PH domain-containing protein 1	ASAP1	783	798	PTSPTTEAPPLPPRNA	3	Phosphorylation	787		2.91e-05	0.069
HD2	YES1_SH3__P07947_90_152	Q9ULH1	Arf-GAP with SH3 domain, ANK repeat and PH domain-containing protein 1	ASAP1	783	798	PTSPTTEAPPLPPRNA	3	Phosphorylation	784		9.03e-07	0.077
HD2	YES1_SH3__P07947_90_152	Q9ULH1	Arf-GAP with SH3 domain, ANK repeat and PH domain-containing protein 1	ASAP1	783	798	PTSPTTEAPPLPPRNA	3	Phosphorylation	785	MAPK3,MAPK14,CDK1,CDK2,MAPK1,CDK5,MAPK8,MAPK9	2e-10	0.28
HD2	YES1_SH3__P07947_90_152	Q9ULH1	Arf-GAP with SH3 domain, ANK repeat and PH domain-containing protein 1	ASAP1	783	798	PTSPTTEAPPLPPRNA	3	Phosphorylation	788		1.25e-08	0.076
HD_merged	YES1_SH3__P07947_90_152	Q9ULH1	Arf-GAP with SH3 domain, ANK repeat and PH domain-containing protein 1	ASAP1	783	798	PTSPTTEAPPLPPRNA	3	Phosphorylation	787		2.91e-05	0.069
HD_merged	YES1_SH3__P07947_90_152	Q9ULH1	Arf-GAP with SH3 domain, ANK repeat and PH domain-containing protein 1	ASAP1	783	798	PTSPTTEAPPLPPRNA	3	Phosphorylation	784		9.03e-07	0.077
HD_merged	YES1_SH3__P07947_90_152	Q9ULH1	Arf-GAP with SH3 domain, ANK repeat and PH domain-containing protein 1	ASAP1	783	798	PTSPTTEAPPLPPRNA	3	Phosphorylation	785	MAPK3,MAPK14,CDK1,CDK2,MAPK1,CDK5,MAPK8,MAPK9	2e-10	0.28
HD_merged	YES1_SH3__P07947_90_152	Q9ULH1	Arf-GAP with SH3 domain, ANK repeat and PH domain-containing protein 1	ASAP1	783	798	PTSPTTEAPPLPPRNA	3	Phosphorylation	788		1.25e-08	0.076
HD_merged	YES1_SH3__P07947_90_152	Q9ULH1	Arf-GAP with SH3 domain, ANK repeat and PH domain-containing protein 1	ASAP1	787	802	TTEAPPLPPRNAGKGP	4	Ubiquitylation	800		-	-
HD_merged	YES1_SH3__P07947_90_152	Q9ULH1	Arf-GAP with SH3 domain, ANK repeat and PH domain-containing protein 1	ASAP1	787	802	TTEAPPLPPRNAGKGP	4	Phosphorylation	787		2.91e-05	0.069
HD_merged	YES1_SH3__P07947_90_152	Q9ULH1	Arf-GAP with SH3 domain, ANK repeat and PH domain-containing protein 1	ASAP1	787	802	TTEAPPLPPRNAGKGP	4	Phosphorylation	788		1.25e-08	0.076
p3_HD2	YES1_SH3__P07947_90_152	Q9ULH1	Arf-GAP with SH3 domain, ANK repeat and PH domain-containing protein 1	ASAP1	787	802	TTEAPPLPPRNAGKGP	2	Ubiquitylation	800		-	-
p3_HD2	YES1_SH3__P07947_90_152	Q9ULH1	Arf-GAP with SH3 domain, ANK repeat and PH domain-containing protein 1	ASAP1	787	802	TTEAPPLPPRNAGKGP	2	Phosphorylation	787		2.91e-05	0.069
p3_HD2	YES1_SH3__P07947_90_152	Q9ULH1	Arf-GAP with SH3 domain, ANK repeat and PH domain-containing protein 1	ASAP1	787	802	TTEAPPLPPRNAGKGP	2	Phosphorylation	788		1.25e-08	0.076
HD2	YES1_SH3__P07947_90_152	O43150	Arf-GAP with SH3 domain, ANK repeat and PH domain-containing protein 2	ASAP2	785	800	PPLPPRNVGKVQTASS	2	Phosphorylation	800		-	-
HD_merged	YES1_SH3__P07947_90_152	O43150	Arf-GAP with SH3 domain, ANK repeat and PH domain-containing protein 2	ASAP2	785	800	PPLPPRNVGKVQTASS	2	Phosphorylation	800		-	-
HD2	SIN3A_PAH__Q96ST3_295_383	P54136	Arginine--tRNA ligase, cytoplasmic	RARS	1	16	MDVLVSECSARLLQQE	3	Acetylation	1		-	-
p3_HD2	MAP1LC3A_ATG8__Q9H492_2_121	Q8TF01	Arginine/serine-rich protein PNISR	PNISR	464	479	NSLSLLEAREADGDVV	2	Phosphorylation	467		3.55e-05	0.236
p3_HD2	MAP1LC3A_ATG8__Q9H492_2_121	Q8TF01	Arginine/serine-rich protein PNISR	PNISR	464	479	NSLSLLEAREADGDVV	2	Phosphorylation	465		2.87e-06	0.246
HD	USP7_MATH-TRAF__Q93009_53_206	Q8TF01	Arginine/serine-rich protein PNISR	PNISR	525	540	SSTSSTVSSSSYSSSS	2	Phosphorylation	527		-	-
HD	USP7_MATH-TRAF__Q93009_53_206	Q8TF01	Arginine/serine-rich protein PNISR	PNISR	525	540	SSTSSTVSSSSYSSSS	2	Phosphorylation	529		-	-
HD	USP7_MATH-TRAF__Q93009_53_206	Q8TF01	Arginine/serine-rich protein PNISR	PNISR	525	540	SSTSSTVSSSSYSSSS	2	Phosphorylation	530		-	-
HD	USP7_MATH-TRAF__Q93009_53_206	Q8TF01	Arginine/serine-rich protein PNISR	PNISR	525	540	SSTSSTVSSSSYSSSS	2	Phosphorylation	532		-	-
HD	USP7_MATH-TRAF__Q93009_53_206	Q8TF01	Arginine/serine-rich protein PNISR	PNISR	525	540	SSTSSTVSSSSYSSSS	2	Phosphorylation	533		-	-
HD	USP7_MATH-TRAF__Q93009_53_206	Q8TF01	Arginine/serine-rich protein PNISR	PNISR	525	540	SSTSSTVSSSSYSSSS	2	Phosphorylation	537		-	-
HD	USP7_MATH-TRAF__Q93009_53_206	Q8TF01	Arginine/serine-rich protein PNISR	PNISR	525	540	SSTSSTVSSSSYSSSS	2	Phosphorylation	539		-	-
HD	USP7_MATH-TRAF__Q93009_53_206	Q8TF01	Arginine/serine-rich protein PNISR	PNISR	525	540	SSTSSTVSSSSYSSSS	2	Phosphorylation	540		-	-
HD_merged	USP7_MATH-TRAF__Q93009_53_206	Q8TF01	Arginine/serine-rich protein PNISR	PNISR	525	540	SSTSSTVSSSSYSSSS	2	Phosphorylation	527		-	-
HD_merged	USP7_MATH-TRAF__Q93009_53_206	Q8TF01	Arginine/serine-rich protein PNISR	PNISR	525	540	SSTSSTVSSSSYSSSS	2	Phosphorylation	529		-	-
HD_merged	USP7_MATH-TRAF__Q93009_53_206	Q8TF01	Arginine/serine-rich protein PNISR	PNISR	525	540	SSTSSTVSSSSYSSSS	2	Phosphorylation	530		-	-
HD_merged	USP7_MATH-TRAF__Q93009_53_206	Q8TF01	Arginine/serine-rich protein PNISR	PNISR	525	540	SSTSSTVSSSSYSSSS	2	Phosphorylation	532		-	-
HD_merged	USP7_MATH-TRAF__Q93009_53_206	Q8TF01	Arginine/serine-rich protein PNISR	PNISR	525	540	SSTSSTVSSSSYSSSS	2	Phosphorylation	533		-	-
HD_merged	USP7_MATH-TRAF__Q93009_53_206	Q8TF01	Arginine/serine-rich protein PNISR	PNISR	525	540	SSTSSTVSSSSYSSSS	2	Phosphorylation	537		-	-
HD_merged	USP7_MATH-TRAF__Q93009_53_206	Q8TF01	Arginine/serine-rich protein PNISR	PNISR	525	540	SSTSSTVSSSSYSSSS	2	Phosphorylation	539		-	-
HD_merged	USP7_MATH-TRAF__Q93009_53_206	Q8TF01	Arginine/serine-rich protein PNISR	PNISR	525	540	SSTSSTVSSSSYSSSS	2	Phosphorylation	540		-	-
HD2_cytoplasm	PTK2_Focal-AT__Q05397_891_1050	Q6NXE6	Armadillo repeat-containing protein 6	ARMC6	88	103	THDILQMLSDLQESVA	2	Phosphorylation	88		1.18e-09	0.11
HD2	YAP1_WW_1_P46937_169_207	Q8N5I2	Arrestin domain-containing protein 1	ARRDC1	400	415	ILPPEYSSWGYPYEAP	2	Phosphorylation	405		-	-
HD	USP7_MATH-TRAF__Q93009_53_206	Q9HBZ2	Aryl hydrocarbon receptor nuclear translocator 2	ARNT2	601	616	GTSHTYPADPSSYSPL	3	Phosphorylation	614		-	-
HD	USP7_MATH-TRAF__Q93009_53_206	Q9HBZ2	Aryl hydrocarbon receptor nuclear translocator 2	ARNT2	610	625	PSSYSPLSSPATSSPS	2	Phosphorylation	614		-	-
HD	USP7_MATH-TRAF__Q93009_53_206	Q9HBZ2	Aryl hydrocarbon receptor nuclear translocator 2	ARNT2	610	625	PSSYSPLSSPATSSPS	2	Phosphorylation	621		-	-
HD_merged	USP7_MATH-TRAF__Q93009_53_206	Q9HBZ2	Aryl hydrocarbon receptor nuclear translocator 2	ARNT2	610	625	PSSYSPLSSPATSSPS	2	Phosphorylation	614		-	-
HD_merged	USP7_MATH-TRAF__Q93009_53_206	Q9HBZ2	Aryl hydrocarbon receptor nuclear translocator 2	ARNT2	610	625	PSSYSPLSSPATSSPS	2	Phosphorylation	621		-	-
HD_merged	USP7_MATH-TRAF__Q93009_53_206	Q9HBZ2	Aryl hydrocarbon receptor nuclear translocator 2	ARNT2	601	616	GTSHTYPADPSSYSPL	2	Phosphorylation	614		-	-
HD_merged	NEDD4_WW_4_P46934_890_928	P15848	Arylsulfatase B	ARSB	413	428	AKDDSSLPEYSAFNTS	2	Phosphorylation	417		-	-
HD_merged	NEDD4_WW_4_P46934_890_928	P15848	Arylsulfatase B	ARSB	413	428	AKDDSSLPEYSAFNTS	2	Glycosylation	426		-	-
HD_merged	NEDD4_WW_4_P46934_890_928	P15848	Arylsulfatase B	ARSB	413	428	AKDDSSLPEYSAFNTS	2	Other	117		-	-
HD_merged	NEDD4_WW_4_P46934_890_928	P15848	Arylsulfatase B	ARSB	413	428	AKDDSSLPEYSAFNTS	2	Other	405		-	-
HD	YAP1_WW_1_P46937_169_207	P15848	Arylsulfatase B	ARSB	413	428	AKDDSSLPEYSAFNTS	2	Phosphorylation	417		-	-
HD	YAP1_WW_1_P46937_169_207	P15848	Arylsulfatase B	ARSB	413	428	AKDDSSLPEYSAFNTS	2	Glycosylation	426		-	-
HD	YAP1_WW_1_P46937_169_207	P15848	Arylsulfatase B	ARSB	413	428	AKDDSSLPEYSAFNTS	2	Other	117		-	-
HD	YAP1_WW_1_P46937_169_207	P15848	Arylsulfatase B	ARSB	413	428	AKDDSSLPEYSAFNTS	2	Other	405		-	-
HD2_cytoplasm	CALM1_EF-hand__P0DP23_2_149	P08243	Asparagine synthetase [glutamine-hydrolyzing]	ASNS	532	547	WLSHYWMPKWINATDP	2	Phosphorylation	545		-	-
HD2_cytoplasm	SUMO1_SUMO__P63165_1_101	P08243	Asparagine synthetase [glutamine-hydrolyzing]	ASNS	532	547	WLSHYWMPKWINATDP	2	Phosphorylation	545		-	-
HD2	USP7_MATH-TRAF__Q93009_53_206	O14525	Astrotactin-1	ASTN1	226	241	NSSGTLSIRETPILDG	2	Phosphorylation	227		-	-
HD	USP7_MATH-TRAF__Q93009_53_206	Q5TGY3	AT-hook DNA-binding motif-containing protein 1	AHDC1	446	461	VSVPELKPESSQTPVV	2	Phosphorylation	458		-	-
HD	WDR5_WD_1234567_P61964_21_334	Q7Z591	AT-hook-containing transcription factor	AKNA	931	946	TSRVSPLTQTPEHRLS	2	Phosphorylation	940		-	-
HD	WDR5_WD_1234567_P61964_21_334	Q7Z591	AT-hook-containing transcription factor	AKNA	931	946	TSRVSPLTQTPEHRLS	2	Phosphorylation	938	ATM,ATR	6.57e-08	0.131
HD	WDR5_WD_1234567_P61964_21_334	Q7Z591	AT-hook-containing transcription factor	AKNA	931	946	TSRVSPLTQTPEHRLS	2	Phosphorylation	935	CDK1,MAPK8,MAPK1,MAPK3	1.58e-10	0.201
HD	WDR5_WD_1234567_P61964_21_334	Q7Z591	AT-hook-containing transcription factor	AKNA	931	946	TSRVSPLTQTPEHRLS	2	Phosphorylation	932		1.58e-10	0.087
HD	WDR5_WD_1234567_P61964_21_334	Q7Z591	AT-hook-containing transcription factor	AKNA	931	946	TSRVSPLTQTPEHRLS	2	Phosphorylation	931		1.58e-10	0.076
HD2_nucleus	MDM2_p53-binding-domain__Q00987_17_125	O14497	AT-rich interactive domain-containing protein 1A	ARID1A	1533	1548	LHTDQRANHEGSWPSH	2	Phosphorylation	1544		-	-
HD_merged	MDM2_p53-binding-domain__Q00987_17_125	O14497	AT-rich interactive domain-containing protein 1A	ARID1A	1533	1548	LHTDQRANHEGSWPSH	2	Phosphorylation	1544		-	-
HD2_nc	USP7_MATH-TRAF__Q93009_53_206	Q68CP9	AT-rich interactive domain-containing protein 2	ARID2	612	627	YQQQPVSTSVVRVDSV	2	Phosphorylation	626		-	-
HD2_nc	USP7_MATH-TRAF__Q93009_53_206	Q68CP9	AT-rich interactive domain-containing protein 2	ARID2	692	707	THQQQNAPVTVIQSKA	2	Phosphorylation	692		-	-
HD_merged	CLIP1_Cap-Gly_1_P30622_57_128	Q99856	AT-rich interactive domain-containing protein 3A	ARID3A	351	366	RQSFGGSLFAYSPGGA	2	Phosphorylation	361		-	-
HD_merged	CLIP1_Cap-Gly_1_P30622_57_128	Q99856	AT-rich interactive domain-containing protein 3A	ARID3A	351	366	RQSFGGSLFAYSPGGA	2	Phosphorylation	362	CDK1,MAPK8	3.92e-09	0.678
HD_merged	CLIP1_Cap-Gly_1_P30622_57_128	Q99856	AT-rich interactive domain-containing protein 3A	ARID3A	351	366	RQSFGGSLFAYSPGGA	2	Phosphorylation	357		1.9e-05	0.286
HD_merged	CLIP1_Cap-Gly_1_P30622_57_128	Q99856	AT-rich interactive domain-containing protein 3A	ARID3A	351	366	RQSFGGSLFAYSPGGA	2	Phosphorylation	353	PRKACA,AURKB	4.56e-19	0.617
HD2	USP7_MATH-TRAF__Q93009_53_206	P29374	AT-rich interactive domain-containing protein 4A	ARID4A	1242	1257	PSSSSPPQNVLAVECR	2	Phosphorylation	1245		-	-
HD2_nc	USP7_MATH-TRAF__Q93009_53_206	P29374	AT-rich interactive domain-containing protein 4A	ARID4A	1242	1257	PSSSSPPQNVLAVECR	3	Phosphorylation	1245		-	-
HD_merged	USP7_MATH-TRAF__Q93009_53_206	P29374	AT-rich interactive domain-containing protein 4A	ARID4A	1242	1257	PSSSSPPQNVLAVECR	2	Phosphorylation	1245		-	-
HD	CRK_SH3_1_P46108_124_198	P54253	Ataxin-1	ATXN1	10	25	ECLPPKKREIPATSRS	3	Sumoylation	16		-	-
HD_merged	CRK_SH3_1_P46108_124_198	P54253	Ataxin-1	ATXN1	10	25	ECLPPKKREIPATSRS	2	Sumoylation	16		-	-
HD	PABP-B_PABP__P11940_544_623	Q99700	Ataxin-2	ATXN2	912	927	STLNPNAKEFNPRSFS	2	Phosphorylation	913		-	-
HD2	PABP-B_PABP__P11940_544_623	Q99700	Ataxin-2	ATXN2	911	926	KSTLNPNAKEFNPRSF	2	Phosphorylation	913		-	-
HD_merged	PABP-B_PABP__P11940_544_623	Q99700	Ataxin-2	ATXN2	911	926	KSTLNPNAKEFNPRSF	4	Phosphorylation	913		-	-
HD_merged	PABP-B_PABP__P11940_544_623	Q99700	Ataxin-2	ATXN2	912	927	STLNPNAKEFNPRSFS	4	Phosphorylation	913		-	-
p3_HD2	PABP-B_PABP__P11940_544_623	Q99700	Ataxin-2	ATXN2	911	926	KSTLNPNAKEFNPRSF	2	Phosphorylation	913		-	-
HD	PABP-B_PABP__P11940_544_623	Q8WWM7	Ataxin-2-like protein	ATXN2L	659	674	LNPNAKEFNPTKPLLS	2	Acetylation	670		-	-
HD	PABP-B_PABP__P11940_544_623	Q8WWM7	Ataxin-2-like protein	ATXN2L	659	674	LNPNAKEFNPTKPLLS	2	Ubiquitylation	670		-	-
HD	PABP-B_PABP__P11940_544_623	Q8WWM7	Ataxin-2-like protein	ATXN2L	659	674	LNPNAKEFNPTKPLLS	2	Phosphorylation	674		-	-
HD_merged	PABP-B_PABP__P11940_544_623	Q8WWM7	Ataxin-2-like protein	ATXN2L	659	674	LNPNAKEFNPTKPLLS	3	Acetylation	670		-	-
HD_merged	PABP-B_PABP__P11940_544_623	Q8WWM7	Ataxin-2-like protein	ATXN2L	659	674	LNPNAKEFNPTKPLLS	3	Ubiquitylation	670		-	-
HD_merged	PABP-B_PABP__P11940_544_623	Q8WWM7	Ataxin-2-like protein	ATXN2L	659	674	LNPNAKEFNPTKPLLS	3	Phosphorylation	674		-	-
HD_merged	USP7_MATH-TRAF__Q93009_53_206	Q8WWM7	Ataxin-2-like protein	ATXN2L	925	940	SLPPGPSAQSPQSSFP	2	Phosphorylation	938		0.002	0.068
HD_merged	USP7_MATH-TRAF__Q93009_53_206	Q8WWM7	Ataxin-2-like protein	ATXN2L	925	940	SLPPGPSAQSPQSSFP	2	Phosphorylation	937		0.002	0.072
HD	USP7_MATH-TRAF__Q93009_53_206	Q9H3M9	Ataxin-3-like protein	ATXN3L	304	319	PGHSSYLHERPTTSSR	2	Phosphorylation	316		-	-
HD_merged	USP7_MATH-TRAF__Q93009_53_206	Q9H3M9	Ataxin-3-like protein	ATXN3L	304	319	PGHSSYLHERPTTSSR	2	Phosphorylation	316		-	-
HD	USP7_MATH-TRAF__Q93009_53_206	O15265	Ataxin-7	ATXN7	648	663	SSSSSPSTPSGLSSVP	2	Phosphorylation	649		-	-
HD	USP7_MATH-TRAF__Q93009_53_206	O15265	Ataxin-7	ATXN7	648	663	SSSSSPSTPSGLSSVP	2	Phosphorylation	650		-	-
HD	USP7_MATH-TRAF__Q93009_53_206	O15265	Ataxin-7	ATXN7	648	663	SSSSSPSTPSGLSSVP	2	Phosphorylation	651		-	-
HD	USP7_MATH-TRAF__Q93009_53_206	O15265	Ataxin-7	ATXN7	648	663	SSSSSPSTPSGLSSVP	2	Phosphorylation	652		-	-
HD	USP7_MATH-TRAF__Q93009_53_206	O15265	Ataxin-7	ATXN7	648	663	SSSSSPSTPSGLSSVP	2	Phosphorylation	660		-	-
HD	USP7_MATH-TRAF__Q93009_53_206	O15265	Ataxin-7	ATXN7	720	735	SSSSSSSSSHSMESFR	2	Phosphorylation	720		-	-
HD	USP7_MATH-TRAF__Q93009_53_206	O15265	Ataxin-7	ATXN7	720	735	SSSSSSSSSHSMESFR	2	Phosphorylation	721		-	-
HD	USP7_MATH-TRAF__Q93009_53_206	O15265	Ataxin-7	ATXN7	720	735	SSSSSSSSSHSMESFR	2	Phosphorylation	722		-	-
HD2_nc	USP7_MATH-TRAF__Q93009_53_206	O15265	Ataxin-7	ATXN7	68	83	ASTSAAAMATVGERRP	2	Phosphorylation	69		-	-
HD2_nc	USP7_MATH-TRAF__Q93009_53_206	O15265	Ataxin-7	ATXN7	68	83	ASTSAAAMATVGERRP	2	Phosphorylation	70		-	-
HD	KLC1_TPR__Q07866_203_497	P06576	ATP synthase subunit beta, mitochondrial	ATP5F1B	39	54	AVHPVRDYAAQTSPSP	2	Phosphorylation	51	CDK1,CDK2,MAPK8,MAPK3	1.37e-06	0.482
HD	KLC1_TPR__Q07866_203_497	P06576	ATP synthase subunit beta, mitochondrial	ATP5F1B	39	54	AVHPVRDYAAQTSPSP	2	Phosphorylation	50		0.000908	0.191
HD_merged	KLC1_TPR__Q07866_203_497	P06576	ATP synthase subunit beta, mitochondrial	ATP5F1B	39	54	AVHPVRDYAAQTSPSP	2	Phosphorylation	51	CDK1,CDK2,MAPK8,MAPK3	1.37e-06	0.482
HD_merged	KLC1_TPR__Q07866_203_497	P06576	ATP synthase subunit beta, mitochondrial	ATP5F1B	39	54	AVHPVRDYAAQTSPSP	2	Phosphorylation	50		0.000908	0.191
HD_merged	USP7_MATH-TRAF__Q93009_53_206	P53396	ATP-citrate synthase	ACLY	441	456	ASGSTSTPAPSRTASF	2	Phosphorylation	442		4e-05	0.231
HD_merged	USP7_MATH-TRAF__Q93009_53_206	P53396	ATP-citrate synthase	ACLY	441	456	ASGSTSTPAPSRTASF	2	Phosphorylation	445		0.000574	0.202
HD_merged	USP7_MATH-TRAF__Q93009_53_206	P53396	ATP-citrate synthase	ACLY	441	456	ASGSTSTPAPSRTASF	2	Phosphorylation	444		0.000574	0.215
HD_merged	USP7_MATH-TRAF__Q93009_53_206	P53396	ATP-citrate synthase	ACLY	441	456	ASGSTSTPAPSRTASF	2	Phosphorylation	453		1.16e-31	0.249
HD_merged	USP7_MATH-TRAF__Q93009_53_206	P53396	ATP-citrate synthase	ACLY	441	456	ASGSTSTPAPSRTASF	2	Phosphorylation	446		1.82e-15	0.247
HD_merged	USP7_MATH-TRAF__Q93009_53_206	P53396	ATP-citrate synthase	ACLY	441	456	ASGSTSTPAPSRTASF	2	Phosphorylation	455	PKB/AKT1 or PKB/AKT2,PKA,PKA_group	3.57e-117	0.744
HD_merged	USP7_MATH-TRAF__Q93009_53_206	P53396	ATP-citrate synthase	ACLY	441	456	ASGSTSTPAPSRTASF	2	Phosphorylation	451	GSK-3_group	8.07e-08	0.243
HD_merged	USP7_MATH-TRAF__Q93009_53_206	P53396	ATP-citrate synthase	ACLY	441	456	ASGSTSTPAPSRTASF	2	Phosphorylation	447	GSK-3_group,CDK1,MAPK14,MAPK3,CDK2,MAPK1,CDK4,CDK5,MAPK8	1.33e-86	0.555
HD	KLC1_TPR__Q07866_203_497	O94762	ATP-dependent DNA helicase Q5	RECQL5	944	959	HLSHLLTQKTSPGRSV	2	Phosphorylation	950	ATM,ATR	0.0005	0.182
HD	KLC1_TPR__Q07866_203_497	O94762	ATP-dependent DNA helicase Q5	RECQL5	944	959	HLSHLLTQKTSPGRSV	2	Phosphorylation	954	CDK1,MAPK8,CDK5	4.1e-06	0.158
HD	CRK_SH3_1_P46108_124_198	Q7Z478	ATP-dependent RNA helicase DHX29	DHX29	195	210	IQATISPPLQPKTKTY	2	Phosphorylation	210		-	-
HD	CRK_SH3_1_P46108_124_198	Q7Z478	ATP-dependent RNA helicase DHX29	DHX29	195	210	IQATISPPLQPKTKTY	2	Phosphorylation	198		3.88e-07	0.18
HD	CRK_SH3_1_P46108_124_198	Q7Z478	ATP-dependent RNA helicase DHX29	DHX29	195	210	IQATISPPLQPKTKTY	2	Phosphorylation	200	CDK1,MAPK8,MAPK1,MAPK3	3.66e-174	0.294
HD_merged	CRK_SH3_1_P46108_124_198	Q7Z478	ATP-dependent RNA helicase DHX29	DHX29	195	210	IQATISPPLQPKTKTY	2	Phosphorylation	210		-	-
HD_merged	CRK_SH3_1_P46108_124_198	Q7Z478	ATP-dependent RNA helicase DHX29	DHX29	195	210	IQATISPPLQPKTKTY	2	Phosphorylation	198		3.88e-07	0.18
HD_merged	CRK_SH3_1_P46108_124_198	Q7Z478	ATP-dependent RNA helicase DHX29	DHX29	195	210	IQATISPPLQPKTKTY	2	Phosphorylation	200	CDK1,MAPK8,MAPK1,MAPK3	3.66e-174	0.294
HD2	EPS15_EH__P42566_121_215	Q7Z478	ATP-dependent RNA helicase DHX29	DHX29	154	169	DLHSALDWLCLNLSDD	2	Phosphorylation	157		-	-
HD_merged	EPS15_EH__P42566_121_215	Q7Z478	ATP-dependent RNA helicase DHX29	DHX29	154	169	DLHSALDWLCLNLSDD	2	Phosphorylation	157		-	-
HD2	PTK2_Focal-AT__Q05397_891_1050	Q7Z478	ATP-dependent RNA helicase DHX29	DHX29	150	165	LYGGDLHSALDWLCLN	2	Phosphorylation	157		-	-
HD2_cytoplasm	PTK2_Focal-AT__Q05397_891_1050	Q7Z478	ATP-dependent RNA helicase DHX29	DHX29	150	165	LYGGDLHSALDWLCLN	3	Phosphorylation	157		-	-
HD_merged	PTK2_Focal-AT__Q05397_891_1050	Q7Z478	ATP-dependent RNA helicase DHX29	DHX29	150	165	LYGGDLHSALDWLCLN	3	Phosphorylation	157		-	-
HD2_nc	WDR5_WD_1234567_P61964_21_334	Q14562	ATP-dependent RNA helicase DHX8	DHX8	129	144	SVRTMLDEDDVKVAVD	2	Sumoylation	140		-	-
HD2_nc	WDR5_WD_1234567_P61964_21_334	Q14562	ATP-dependent RNA helicase DHX8	DHX8	129	144	SVRTMLDEDDVKVAVD	2	Phosphorylation	129		3e-35	0.167
HD_merged	CLIP1_Cap-Gly_1_P30622_57_128	Q6PL18	ATPase family AAA domain-containing protein 2	ATAD2	336	351	SSAGPRSPYCKRMNRR	2	Phosphorylation	344		-	-
HD_merged	CLIP1_Cap-Gly_1_P30622_57_128	Q6PL18	ATPase family AAA domain-containing protein 2	ATAD2	336	351	SSAGPRSPYCKRMNRR	2	Phosphorylation	337	AKT1,AKT2	1.01e-22	0.518
HD_merged	CLIP1_Cap-Gly_1_P30622_57_128	Q6PL18	ATPase family AAA domain-containing protein 2	ATAD2	336	351	SSAGPRSPYCKRMNRR	2	Phosphorylation	342	MAPK3,MAPK14,CDK1,CDK2,MAPK1,CDK4,MAPK8	9.11e-35	0.454
HD_merged	CLIP1_Cap-Gly_1_P30622_57_128	Q6PL18	ATPase family AAA domain-containing protein 2	ATAD2	336	351	SSAGPRSPYCKRMNRR	2	Phosphorylation	336		0.000308	0.336
HD2_cytoplasm	PTK2_Focal-AT__Q05397_891_1050	P20594	Atrial natriuretic peptide receptor 2	NPR2	795	810	TSILDNLLLRMEQYAN	2	Phosphorylation	808		-	-
HD_merged	PTK2_Focal-AT__Q05397_891_1050	P20594	Atrial natriuretic peptide receptor 2	NPR2	795	810	TSILDNLLLRMEQYAN	3	Phosphorylation	808		-	-
HD_merged	WDR5_WD_1234567_P61964_21_334	Q676U5	Autophagy-related protein 16-1	ATG16L1	247	262	TSDHTEETSPVRAISR	2	Phosphorylation	247		2.73e-32	0.127
HD_merged	WDR5_WD_1234567_P61964_21_334	Q676U5	Autophagy-related protein 16-1	ATG16L1	247	262	TSDHTEETSPVRAISR	2	Phosphorylation	255	CDK1,MAPK8	3.73e-115	0.463
HD_merged	WDR5_WD_1234567_P61964_21_334	Q676U5	Autophagy-related protein 16-1	ATG16L1	247	262	TSDHTEETSPVRAISR	2	Phosphorylation	248		2.71e-09	0.133
HD_merged	WDR5_WD_1234567_P61964_21_334	Q676U5	Autophagy-related protein 16-1	ATG16L1	247	262	TSDHTEETSPVRAISR	2	Phosphorylation	251		1.18e-156	0.152
HD_merged	WDR5_WD_1234567_P61964_21_334	Q676U5	Autophagy-related protein 16-1	ATG16L1	247	262	TSDHTEETSPVRAISR	2	Phosphorylation	254		7.71e-37	0.145
HD2_nc	KLC1_TPR__Q07866_203_497	Q2TAZ0	Autophagy-related protein 2 homolog A	ATG2A	190	205	AVEVRVQRLEYCDEAV	2	Phosphorylation	200		-	-
HD	TSG101_UEV__Q99816_1_145	Q2TAZ0	Autophagy-related protein 2 homolog A	ATG2A	1263	1278	SPASLPSCPPVETALI	2	Phosphorylation	1269		0.001	0.124
HD	TSG101_UEV__Q99816_1_145	Q2TAZ0	Autophagy-related protein 2 homolog A	ATG2A	1263	1278	SPASLPSCPPVETALI	2	Phosphorylation	1263	MAPK3,MAPK14,CDK1,CDK2,MAPK1,MAPK8	9.65e-51	0.133
HD	TSG101_UEV__Q99816_1_145	Q2TAZ0	Autophagy-related protein 2 homolog A	ATG2A	1263	1278	SPASLPSCPPVETALI	2	Phosphorylation	1266		7.13e-05	0.121
HD2	TSG101_UEV__Q99816_1_145	Q2TAZ0	Autophagy-related protein 2 homolog A	ATG2A	1261	1276	SESPASLPSCPPVETA	3	Phosphorylation	1269		0.001	0.124
HD2	TSG101_UEV__Q99816_1_145	Q2TAZ0	Autophagy-related protein 2 homolog A	ATG2A	1261	1276	SESPASLPSCPPVETA	3	Phosphorylation	1261		9.65e-51	0.157
HD2	TSG101_UEV__Q99816_1_145	Q2TAZ0	Autophagy-related protein 2 homolog A	ATG2A	1261	1276	SESPASLPSCPPVETA	3	Phosphorylation	1263	MAPK3,MAPK14,CDK1,CDK2,MAPK1,MAPK8	9.65e-51	0.133
HD2	TSG101_UEV__Q99816_1_145	Q2TAZ0	Autophagy-related protein 2 homolog A	ATG2A	1261	1276	SESPASLPSCPPVETA	3	Phosphorylation	1266		7.13e-05	0.121
HD_merged	TSG101_UEV__Q99816_1_145	Q2TAZ0	Autophagy-related protein 2 homolog A	ATG2A	1261	1276	SESPASLPSCPPVETA	4	Phosphorylation	1269		0.001	0.124
HD_merged	TSG101_UEV__Q99816_1_145	Q2TAZ0	Autophagy-related protein 2 homolog A	ATG2A	1261	1276	SESPASLPSCPPVETA	4	Phosphorylation	1261		9.65e-51	0.157
HD_merged	TSG101_UEV__Q99816_1_145	Q2TAZ0	Autophagy-related protein 2 homolog A	ATG2A	1261	1276	SESPASLPSCPPVETA	4	Phosphorylation	1263	MAPK3,MAPK14,CDK1,CDK2,MAPK1,MAPK8	9.65e-51	0.133
HD_merged	TSG101_UEV__Q99816_1_145	Q2TAZ0	Autophagy-related protein 2 homolog A	ATG2A	1261	1276	SESPASLPSCPPVETA	4	Phosphorylation	1266		7.13e-05	0.121
HD_merged	TSG101_UEV__Q99816_1_145	Q2TAZ0	Autophagy-related protein 2 homolog A	ATG2A	1263	1278	SPASLPSCPPVETALI	2	Phosphorylation	1269		0.001	0.124
HD_merged	TSG101_UEV__Q99816_1_145	Q2TAZ0	Autophagy-related protein 2 homolog A	ATG2A	1263	1278	SPASLPSCPPVETALI	2	Phosphorylation	1263	MAPK3,MAPK14,CDK1,CDK2,MAPK1,MAPK8	9.65e-51	0.133
HD_merged	TSG101_UEV__Q99816_1_145	Q2TAZ0	Autophagy-related protein 2 homolog A	ATG2A	1263	1278	SPASLPSCPPVETALI	2	Phosphorylation	1266		7.13e-05	0.121
HD	YES1_SH3__P07947_90_152	Q96BJ3	Axin interactor, dorsalization-associated protein	AIDA	156	171	LLPRLPSEPGMTLLTI	2	Phosphorylation	167		-	-
HD	YES1_SH3__P07947_90_152	Q96BJ3	Axin interactor, dorsalization-associated protein	AIDA	156	171	LLPRLPSEPGMTLLTI	2	Phosphorylation	170		-	-
HD	YES1_SH3__P07947_90_152	Q96BJ3	Axin interactor, dorsalization-associated protein	AIDA	156	171	LLPRLPSEPGMTLLTI	2	Phosphorylation	162		3.66e-08	0.685
HD_merged	YES1_SH3__P07947_90_152	Q96BJ3	Axin interactor, dorsalization-associated protein	AIDA	156	171	LLPRLPSEPGMTLLTI	2	Phosphorylation	167		-	-
HD_merged	YES1_SH3__P07947_90_152	Q96BJ3	Axin interactor, dorsalization-associated protein	AIDA	156	171	LLPRLPSEPGMTLLTI	2	Phosphorylation	170		-	-
HD_merged	YES1_SH3__P07947_90_152	Q96BJ3	Axin interactor, dorsalization-associated protein	AIDA	156	171	LLPRLPSEPGMTLLTI	2	Phosphorylation	162		3.66e-08	0.685
HD2	ZMYND11_coiled-coil-MYND__Q15326_480_602	Q8WUZ0	B-cell CLL/lymphoma 7 protein family member C	BCL7C	156	171	STDEPPMLTKEEPVPE	2	Phosphorylation	164		-	-
HD2	ZMYND11_coiled-coil-MYND__Q15326_480_602	Q8WUZ0	B-cell CLL/lymphoma 7 protein family member C	BCL7C	156	171	STDEPPMLTKEEPVPE	2	Phosphorylation	156		5.06e-33	0.326
HD2	ZMYND11_coiled-coil-MYND__Q15326_480_602	Q8WUZ0	B-cell CLL/lymphoma 7 protein family member C	BCL7C	156	171	STDEPPMLTKEEPVPE	2	Phosphorylation	157		2.87e-05	0.105
HD2_nc	ZMYND11_coiled-coil-MYND__Q15326_480_602	Q8WUZ0	B-cell CLL/lymphoma 7 protein family member C	BCL7C	156	171	STDEPPMLTKEEPVPE	2	Phosphorylation	164		-	-
HD2_nc	ZMYND11_coiled-coil-MYND__Q15326_480_602	Q8WUZ0	B-cell CLL/lymphoma 7 protein family member C	BCL7C	156	171	STDEPPMLTKEEPVPE	2	Phosphorylation	156		5.06e-33	0.326
HD2_nc	ZMYND11_coiled-coil-MYND__Q15326_480_602	Q8WUZ0	B-cell CLL/lymphoma 7 protein family member C	BCL7C	156	171	STDEPPMLTKEEPVPE	2	Phosphorylation	157		2.87e-05	0.105
HD_merged	ZMYND11_coiled-coil-MYND__Q15326_480_602	Q8WUZ0	B-cell CLL/lymphoma 7 protein family member C	BCL7C	156	171	STDEPPMLTKEEPVPE	3	Phosphorylation	164		-	-
HD_merged	ZMYND11_coiled-coil-MYND__Q15326_480_602	Q8WUZ0	B-cell CLL/lymphoma 7 protein family member C	BCL7C	156	171	STDEPPMLTKEEPVPE	3	Phosphorylation	156		5.06e-33	0.326
HD_merged	ZMYND11_coiled-coil-MYND__Q15326_480_602	Q8WUZ0	B-cell CLL/lymphoma 7 protein family member C	BCL7C	156	171	STDEPPMLTKEEPVPE	3	Phosphorylation	157		2.87e-05	0.105
HD_merged	USP7_MATH-TRAF__Q93009_53_206	O95999	B-cell lymphoma/leukemia 10	BCL10	149	164	ASTVMYHPEGESSTTP	2	Phosphorylation	163		-	-
HD2	EPS15_EH__P42566_121_215	Q9C0K0	B-cell lymphoma/leukemia 11B	BCL11B	279	294	LMNFLGDSNPFNLLRM	2	Phosphorylation	286		-	-
HD2	EPS15_EH__P42566_121_215	Q9C0K0	B-cell lymphoma/leukemia 11B	BCL11B	279	294	LMNFLGDSNPFNLLRM	2	Methylation	293		-	-
HD2	EPS15_EH__P42566_121_215	Q9C0K0	B-cell lymphoma/leukemia 11B	BCL11B	283	298	LGDSNPFNLLRMTGPI	2	Phosphorylation	286		-	-
HD2	EPS15_EH__P42566_121_215	Q9C0K0	B-cell lymphoma/leukemia 11B	BCL11B	283	298	LGDSNPFNLLRMTGPI	2	Methylation	293		-	-
HD_merged	EPS15_EH__P42566_121_215	Q9C0K0	B-cell lymphoma/leukemia 11B	BCL11B	279	294	LMNFLGDSNPFNLLRM	3	Phosphorylation	286		-	-
HD_merged	EPS15_EH__P42566_121_215	Q9C0K0	B-cell lymphoma/leukemia 11B	BCL11B	279	294	LMNFLGDSNPFNLLRM	3	Methylation	293		-	-
HD_merged	EPS15_EH__P42566_121_215	Q9C0K0	B-cell lymphoma/leukemia 11B	BCL11B	283	298	LGDSNPFNLLRMTGPI	2	Phosphorylation	286		-	-
HD_merged	EPS15_EH__P42566_121_215	Q9C0K0	B-cell lymphoma/leukemia 11B	BCL11B	283	298	LGDSNPFNLLRMTGPI	2	Methylation	293		-	-
HD2_endomembrane	MAP1LC3A_ATG8__Q9H492_2_121	Q9NR09	Baculoviral IAP repeat-containing protein 6	BIRC6	4109	4124	EKPKDSDQFEWVTIEQ	2	Ubiquitylation	4110		-	-
HD2_endomembrane	MAP1LC3A_ATG8__Q9H492_2_121	Q9NR09	Baculoviral IAP repeat-containing protein 6	BIRC6	4117	4132	FEWVTIEQSGELVYEA	2	Phosphorylation	4130		-	-
HD_merged	MAP1LC3A_ATG8__Q9H492_2_121	Q9NR09	Baculoviral IAP repeat-containing protein 6	BIRC6	4109	4124	EKPKDSDQFEWVTIEQ	2	Ubiquitylation	4110		-	-
HD_merged	MAP1LC3A_ATG8__Q9H492_2_121	Q9NR09	Baculoviral IAP repeat-containing protein 6	BIRC6	4117	4132	FEWVTIEQSGELVYEA	2	Phosphorylation	4130		-	-
HD2	NEDD4_WW_4_P46934_890_928	O95429	BAG family molecular chaperone regulator 4	BAG4	216	231	TLPHYPYGDGNRSVPQ	3	Phosphorylation	216		-	-
HD_merged	NEDD4_WW_4_P46934_890_928	O95429	BAG family molecular chaperone regulator 4	BAG4	216	231	TLPHYPYGDGNRSVPQ	2	Phosphorylation	216		-	-
HD_merged	TLN1_PTB__Q9Y490_309_401	O95429	BAG family molecular chaperone regulator 4	BAG4	181	196	TPVSRWIYPQQDCQTE	2	Phosphorylation	184		-	-
HD_merged	TLN1_PTB__Q9Y490_309_401	O95429	BAG family molecular chaperone regulator 4	BAG4	181	196	TPVSRWIYPQQDCQTE	2	Methylation	185		-	-
HD_merged	TLN1_PTB__Q9Y490_309_401	O95429	BAG family molecular chaperone regulator 4	BAG4	181	196	TPVSRWIYPQQDCQTE	2	Phosphorylation	181	CDK1,CDK2,MAPK1,MAPK8,MAPK3	0.000251	0.442
HD_merged	TLN1_PTB__Q9Y490_309_401	O95429	BAG family molecular chaperone regulator 4	BAG4	180	195	PTPVSRWIYPQQDCQT	3	Phosphorylation	184		-	-
HD_merged	TLN1_PTB__Q9Y490_309_401	O95429	BAG family molecular chaperone regulator 4	BAG4	180	195	PTPVSRWIYPQQDCQT	3	Methylation	185		-	-
HD_merged	TLN1_PTB__Q9Y490_309_401	O95429	BAG family molecular chaperone regulator 4	BAG4	180	195	PTPVSRWIYPQQDCQT	3	Phosphorylation	181	CDK1,CDK2,MAPK1,MAPK8,MAPK3	0.000251	0.442
HD_merged	USP7_MATH-TRAF__Q93009_53_206	O95429	BAG family molecular chaperone regulator 4	BAG4	164	179	SYSTEVPSTYRSSGNS	2	Phosphorylation	175		0.00057	0.281
HD_merged	USP7_MATH-TRAF__Q93009_53_206	O95429	BAG family molecular chaperone regulator 4	BAG4	164	179	SYSTEVPSTYRSSGNS	2	Phosphorylation	176		0.000251	0.162
HD_merged	USP7_MATH-TRAF__Q93009_53_206	O95429	BAG family molecular chaperone regulator 4	BAG4	164	179	SYSTEVPSTYRSSGNS	2	Phosphorylation	179	MAPK14,CDK1,MAPK8,MAPK1,MAPK3	7.16e-49	0.527
HD2	YAP1_WW_1_P46937_169_207	O95429	BAG family molecular chaperone regulator 4	BAG4	216	231	TLPHYPYGDGNRSVPQ	3	Phosphorylation	216		-	-
HD2_nc	YAP1_WW_1_P46937_169_207	O95429	BAG family molecular chaperone regulator 4	BAG4	216	231	TLPHYPYGDGNRSVPQ	2	Phosphorylation	216		-	-
HD_merged	YAP1_WW_1_P46937_169_207	O95429	BAG family molecular chaperone regulator 4	BAG4	216	231	TLPHYPYGDGNRSVPQ	2	Phosphorylation	216		-	-
HD_merged	PEX14_Pex14__O75381_16_84	Q9P281	BAH and coiled-coil domain-containing protein 1	BAHCC1	1372	1387	TLATAWSLVEAAGLDS	2	Phosphorylation	1386		-	-
HD2	MAP1LC3A_ATG8__Q9H492_2_121	Q9H4G0	Band 4.1-like protein 1	EPB41L1	616	631	LEAEVDFTVIGDYHGS	2	Phosphorylation	628		-	-
HD_merged	MAP1LC3A_ATG8__Q9H492_2_121	Q9H4G0	Band 4.1-like protein 1	EPB41L1	616	631	LEAEVDFTVIGDYHGS	2	Phosphorylation	628		-	-
HD2_cytoplasm	ANKRA2_Ank__Q9H9E1_142_313	Q9Y2J2	Band 4.1-like protein 3	EPB41L3	439	454	TMSRSLDGEVGTGQYA	2	Phosphorylation	453		-	-
HD2_cytoplasm	ANKRA2_Ank__Q9H9E1_142_313	Q9Y2J2	Band 4.1-like protein 3	EPB41L3	439	454	TMSRSLDGEVGTGQYA	2	Phosphorylation	443		1.21e-81	0.452
HD_merged	ANKRA2_Ank__Q9H9E1_142_313	Q9Y2J2	Band 4.1-like protein 3	EPB41L3	439	454	TMSRSLDGEVGTGQYA	2	Phosphorylation	453		-	-
HD_merged	ANKRA2_Ank__Q9H9E1_142_313	Q9Y2J2	Band 4.1-like protein 3	EPB41L3	439	454	TMSRSLDGEVGTGQYA	2	Phosphorylation	443		1.21e-81	0.452
HD	USP7_MATH-TRAF__Q93009_53_206	Q9BXK5	Bcl-2-like protein 13	BCL2L13	246	261	SWQSESLPVSLSASQS	2	Phosphorylation	259		-	-
HD	USP7_MATH-TRAF__Q93009_53_206	Q9BXK5	Bcl-2-like protein 13	BCL2L13	246	261	SWQSESLPVSLSASQS	2	Phosphorylation	261		-	-
HD	USP7_MATH-TRAF__Q93009_53_206	Q9BXK5	Bcl-2-like protein 13	BCL2L13	255	270	SLSASQSWHTESLPVS	3	Phosphorylation	270		-	-
HD	USP7_MATH-TRAF__Q93009_53_206	Q9BXK5	Bcl-2-like protein 13	BCL2L13	255	270	SLSASQSWHTESLPVS	3	Phosphorylation	259		-	-
HD	USP7_MATH-TRAF__Q93009_53_206	Q9BXK5	Bcl-2-like protein 13	BCL2L13	255	270	SLSASQSWHTESLPVS	3	Phosphorylation	261		-	-
HD_merged	USP7_MATH-TRAF__Q93009_53_206	Q9BXK5	Bcl-2-like protein 13	BCL2L13	255	270	SLSASQSWHTESLPVS	2	Phosphorylation	270		-	-
HD_merged	USP7_MATH-TRAF__Q93009_53_206	Q9BXK5	Bcl-2-like protein 13	BCL2L13	255	270	SLSASQSWHTESLPVS	2	Phosphorylation	259		-	-
HD_merged	USP7_MATH-TRAF__Q93009_53_206	Q9BXK5	Bcl-2-like protein 13	BCL2L13	255	270	SLSASQSWHTESLPVS	2	Phosphorylation	261		-	-
HD_merged	USP7_MATH-TRAF__Q93009_53_206	Q9BXK5	Bcl-2-like protein 13	BCL2L13	246	261	SWQSESLPVSLSASQS	2	Phosphorylation	259		-	-
HD_merged	USP7_MATH-TRAF__Q93009_53_206	Q9BXK5	Bcl-2-like protein 13	BCL2L13	246	261	SWQSESLPVSLSASQS	2	Phosphorylation	261		-	-
HD	CRK_SH3_1_P46108_124_198	Q6W2J9	BCL-6 corepressor	BCOR	594	609	VIQHVGQPPATPAKHS	2	Phosphorylation	604	MAPK3,MAPK14,CDK1,CDK2,MAPK1,CDK4,CDK5,MAPK8	0.00043	0.135
HD_merged	CRK_SH3_1_P46108_124_198	Q6W2J9	BCL-6 corepressor	BCOR	594	609	VIQHVGQPPATPAKHS	2	Phosphorylation	604	MAPK3,MAPK14,CDK1,CDK2,MAPK1,CDK4,CDK5,MAPK8	0.00043	0.135
HD	USP7_MATH-TRAF__Q93009_53_206	Q6W2J9	BCL-6 corepressor	BCOR	1422	1437	LQQLLPASQSTQLPCS	2	Phosphorylation	1437		6.46e-05	0.055
HD_merged	USP7_MATH-TRAF__Q93009_53_206	Q6W2J9	BCL-6 corepressor	BCOR	1422	1437	LQQLLPASQSTQLPCS	2	Phosphorylation	1437		6.46e-05	0.055
HD_merged	ZMYND11_coiled-coil-MYND__Q15326_480_602	Q6W2J9	BCL-6 corepressor	BCOR	423	438	SPPLLEKQTVTKDVTD	2	Phosphorylation	423	CDK1,MAPK8,MAPK3	2.52e-18	0.337
HD	YES1_SH3__P07947_90_152	Q5H9F3	BCL-6 corepressor-like protein 1	BCORL1	1003	1018	LPKMPELPLLPHDSHP	3	Phosphorylation	1016		-	-
HD2	YES1_SH3__P07947_90_152	Q5H9F3	BCL-6 corepressor-like protein 1	BCORL1	1005	1020	KMPELPLLPHDSHPKE	2	Phosphorylation	1016		-	-
HD_merged	YES1_SH3__P07947_90_152	Q5H9F3	BCL-6 corepressor-like protein 1	BCORL1	1003	1018	LPKMPELPLLPHDSHP	4	Phosphorylation	1016		-	-
HD_merged	YES1_SH3__P07947_90_152	Q5H9F3	BCL-6 corepressor-like protein 1	BCORL1	1005	1020	KMPELPLLPHDSHPKE	3	Phosphorylation	1016		-	-
HD2	ZMYND11_coiled-coil-MYND__Q15326_480_602	Q5H9F3	BCL-6 corepressor-like protein 1	BCORL1	641	656	TPPMPVLTPVHTSSKA	2	Phosphorylation	641		-	-
HD2	ZMYND11_coiled-coil-MYND__Q15326_480_602	Q5H9F3	BCL-6 corepressor-like protein 1	BCORL1	641	656	TPPMPVLTPVHTSSKA	2	Phosphorylation	648		-	-
HD2	ZMYND11_coiled-coil-MYND__Q15326_480_602	Q5H9F3	BCL-6 corepressor-like protein 1	BCORL1	641	656	TPPMPVLTPVHTSSKA	2	Phosphorylation	652		-	-
HD2_nc	ZMYND11_coiled-coil-MYND__Q15326_480_602	Q5H9F3	BCL-6 corepressor-like protein 1	BCORL1	641	656	TPPMPVLTPVHTSSKA	2	Phosphorylation	641		-	-
HD2_nc	ZMYND11_coiled-coil-MYND__Q15326_480_602	Q5H9F3	BCL-6 corepressor-like protein 1	BCORL1	641	656	TPPMPVLTPVHTSSKA	2	Phosphorylation	648		-	-
HD2_nc	ZMYND11_coiled-coil-MYND__Q15326_480_602	Q5H9F3	BCL-6 corepressor-like protein 1	BCORL1	641	656	TPPMPVLTPVHTSSKA	2	Phosphorylation	652		-	-
HD_merged	ZMYND11_coiled-coil-MYND__Q15326_480_602	Q5H9F3	BCL-6 corepressor-like protein 1	BCORL1	641	656	TPPMPVLTPVHTSSKA	2	Phosphorylation	641		-	-
HD_merged	ZMYND11_coiled-coil-MYND__Q15326_480_602	Q5H9F3	BCL-6 corepressor-like protein 1	BCORL1	641	656	TPPMPVLTPVHTSSKA	2	Phosphorylation	648		-	-
HD_merged	ZMYND11_coiled-coil-MYND__Q15326_480_602	Q5H9F3	BCL-6 corepressor-like protein 1	BCORL1	641	656	TPPMPVLTPVHTSSKA	2	Phosphorylation	652		-	-
HD2	MAP1LC3A_ATG8__Q9H492_2_121	Q12983	BCL2/adenovirus E1B 19 kDa protein-interacting protein 3	BNIP3	72	87	PGMQEESLQGSWVELH	2	Phosphorylation	86		-	-
HD2	MAP1LC3A_ATG8__Q9H492_2_121	Q12983	BCL2/adenovirus E1B 19 kDa protein-interacting protein 3	BNIP3	72	87	PGMQEESLQGSWVELH	2	Phosphorylation	82		-	-
HD2	MAP1LC3A_ATG8__Q9H492_2_121	Q12983	BCL2/adenovirus E1B 19 kDa protein-interacting protein 3	BNIP3	80	95	QGSWVELHFSNNGNGG	3	Phosphorylation	86		-	-
HD2	MAP1LC3A_ATG8__Q9H492_2_121	Q12983	BCL2/adenovirus E1B 19 kDa protein-interacting protein 3	BNIP3	80	95	QGSWVELHFSNNGNGG	3	Phosphorylation	82		-	-
HD2	MAP1LC3A_ATG8__Q9H492_2_121	Q12983	BCL2/adenovirus E1B 19 kDa protein-interacting protein 3	BNIP3	80	95	QGSWVELHFSNNGNGG	3	Phosphorylation	89		-	-
HD2_endomembrane	MAP1LC3A_ATG8__Q9H492_2_121	Q12983	BCL2/adenovirus E1B 19 kDa protein-interacting protein 3	BNIP3	76	91	EESLQGSWVELHFSNN	2	Phosphorylation	86		-	-
HD2_endomembrane	MAP1LC3A_ATG8__Q9H492_2_121	Q12983	BCL2/adenovirus E1B 19 kDa protein-interacting protein 3	BNIP3	76	91	EESLQGSWVELHFSNN	2	Phosphorylation	82		-	-
HD2_endomembrane	MAP1LC3A_ATG8__Q9H492_2_121	Q12983	BCL2/adenovirus E1B 19 kDa protein-interacting protein 3	BNIP3	76	91	EESLQGSWVELHFSNN	2	Phosphorylation	89		-	-
HD2_endomembrane	MAP1LC3A_ATG8__Q9H492_2_121	Q12983	BCL2/adenovirus E1B 19 kDa protein-interacting protein 3	BNIP3	80	95	QGSWVELHFSNNGNGG	3	Phosphorylation	86		-	-
HD2_endomembrane	MAP1LC3A_ATG8__Q9H492_2_121	Q12983	BCL2/adenovirus E1B 19 kDa protein-interacting protein 3	BNIP3	80	95	QGSWVELHFSNNGNGG	3	Phosphorylation	82		-	-
HD2_endomembrane	MAP1LC3A_ATG8__Q9H492_2_121	Q12983	BCL2/adenovirus E1B 19 kDa protein-interacting protein 3	BNIP3	80	95	QGSWVELHFSNNGNGG	3	Phosphorylation	89		-	-
HD_merged	MAP1LC3A_ATG8__Q9H492_2_121	Q12983	BCL2/adenovirus E1B 19 kDa protein-interacting protein 3	BNIP3	72	87	PGMQEESLQGSWVELH	2	Phosphorylation	86		-	-
HD_merged	MAP1LC3A_ATG8__Q9H492_2_121	Q12983	BCL2/adenovirus E1B 19 kDa protein-interacting protein 3	BNIP3	72	87	PGMQEESLQGSWVELH	2	Phosphorylation	82		-	-
HD_merged	MAP1LC3A_ATG8__Q9H492_2_121	Q12983	BCL2/adenovirus E1B 19 kDa protein-interacting protein 3	BNIP3	76	91	EESLQGSWVELHFSNN	2	Phosphorylation	86		-	-
HD_merged	MAP1LC3A_ATG8__Q9H492_2_121	Q12983	BCL2/adenovirus E1B 19 kDa protein-interacting protein 3	BNIP3	76	91	EESLQGSWVELHFSNN	2	Phosphorylation	82		-	-
HD_merged	MAP1LC3A_ATG8__Q9H492_2_121	Q12983	BCL2/adenovirus E1B 19 kDa protein-interacting protein 3	BNIP3	76	91	EESLQGSWVELHFSNN	2	Phosphorylation	89		-	-
HD_merged	MAP1LC3A_ATG8__Q9H492_2_121	Q12983	BCL2/adenovirus E1B 19 kDa protein-interacting protein 3	BNIP3	80	95	QGSWVELHFSNNGNGG	3	Phosphorylation	86		-	-
HD_merged	MAP1LC3A_ATG8__Q9H492_2_121	Q12983	BCL2/adenovirus E1B 19 kDa protein-interacting protein 3	BNIP3	80	95	QGSWVELHFSNNGNGG	3	Phosphorylation	82		-	-
HD_merged	MAP1LC3A_ATG8__Q9H492_2_121	Q12983	BCL2/adenovirus E1B 19 kDa protein-interacting protein 3	BNIP3	80	95	QGSWVELHFSNNGNGG	3	Phosphorylation	89		-	-
HD2	MAP1LC3B_ATG8__Q9GZQ8_2_119	Q12983	BCL2/adenovirus E1B 19 kDa protein-interacting protein 3	BNIP3	80	95	QGSWVELHFSNNGNGG	3	Phosphorylation	86		-	-
HD2	MAP1LC3B_ATG8__Q9GZQ8_2_119	Q12983	BCL2/adenovirus E1B 19 kDa protein-interacting protein 3	BNIP3	80	95	QGSWVELHFSNNGNGG	3	Phosphorylation	82		-	-
HD2	MAP1LC3B_ATG8__Q9GZQ8_2_119	Q12983	BCL2/adenovirus E1B 19 kDa protein-interacting protein 3	BNIP3	80	95	QGSWVELHFSNNGNGG	3	Phosphorylation	89		-	-
HD2_endomembrane	MAP1LC3B_ATG8__Q9GZQ8_2_119	Q12983	BCL2/adenovirus E1B 19 kDa protein-interacting protein 3	BNIP3	72	87	PGMQEESLQGSWVELH	3	Phosphorylation	86		-	-
HD2_endomembrane	MAP1LC3B_ATG8__Q9GZQ8_2_119	Q12983	BCL2/adenovirus E1B 19 kDa protein-interacting protein 3	BNIP3	72	87	PGMQEESLQGSWVELH	3	Phosphorylation	82		-	-
HD2_endomembrane	MAP1LC3B_ATG8__Q9GZQ8_2_119	Q12983	BCL2/adenovirus E1B 19 kDa protein-interacting protein 3	BNIP3	76	91	EESLQGSWVELHFSNN	2	Phosphorylation	86		-	-
HD2_endomembrane	MAP1LC3B_ATG8__Q9GZQ8_2_119	Q12983	BCL2/adenovirus E1B 19 kDa protein-interacting protein 3	BNIP3	76	91	EESLQGSWVELHFSNN	2	Phosphorylation	82		-	-
HD2_endomembrane	MAP1LC3B_ATG8__Q9GZQ8_2_119	Q12983	BCL2/adenovirus E1B 19 kDa protein-interacting protein 3	BNIP3	76	91	EESLQGSWVELHFSNN	2	Phosphorylation	89		-	-
HD2_endomembrane	MAP1LC3B_ATG8__Q9GZQ8_2_119	Q12983	BCL2/adenovirus E1B 19 kDa protein-interacting protein 3	BNIP3	80	95	QGSWVELHFSNNGNGG	3	Phosphorylation	86		-	-
HD2_endomembrane	MAP1LC3B_ATG8__Q9GZQ8_2_119	Q12983	BCL2/adenovirus E1B 19 kDa protein-interacting protein 3	BNIP3	80	95	QGSWVELHFSNNGNGG	3	Phosphorylation	82		-	-
HD2_endomembrane	MAP1LC3B_ATG8__Q9GZQ8_2_119	Q12983	BCL2/adenovirus E1B 19 kDa protein-interacting protein 3	BNIP3	80	95	QGSWVELHFSNNGNGG	3	Phosphorylation	89		-	-
HD_merged	MAP1LC3B_ATG8__Q9GZQ8_2_119	Q12983	BCL2/adenovirus E1B 19 kDa protein-interacting protein 3	BNIP3	72	87	PGMQEESLQGSWVELH	3	Phosphorylation	86		-	-
HD_merged	MAP1LC3B_ATG8__Q9GZQ8_2_119	Q12983	BCL2/adenovirus E1B 19 kDa protein-interacting protein 3	BNIP3	72	87	PGMQEESLQGSWVELH	3	Phosphorylation	82		-	-
HD_merged	MAP1LC3B_ATG8__Q9GZQ8_2_119	Q12983	BCL2/adenovirus E1B 19 kDa protein-interacting protein 3	BNIP3	75	90	QEESLQGSWVELHFSN	2	Phosphorylation	86		-	-
HD_merged	MAP1LC3B_ATG8__Q9GZQ8_2_119	Q12983	BCL2/adenovirus E1B 19 kDa protein-interacting protein 3	BNIP3	75	90	QEESLQGSWVELHFSN	2	Phosphorylation	82		-	-
HD_merged	MAP1LC3B_ATG8__Q9GZQ8_2_119	Q12983	BCL2/adenovirus E1B 19 kDa protein-interacting protein 3	BNIP3	75	90	QEESLQGSWVELHFSN	2	Phosphorylation	89		-	-
HD_merged	MAP1LC3B_ATG8__Q9GZQ8_2_119	Q12983	BCL2/adenovirus E1B 19 kDa protein-interacting protein 3	BNIP3	76	91	EESLQGSWVELHFSNN	2	Phosphorylation	86		-	-
HD_merged	MAP1LC3B_ATG8__Q9GZQ8_2_119	Q12983	BCL2/adenovirus E1B 19 kDa protein-interacting protein 3	BNIP3	76	91	EESLQGSWVELHFSNN	2	Phosphorylation	82		-	-
HD_merged	MAP1LC3B_ATG8__Q9GZQ8_2_119	Q12983	BCL2/adenovirus E1B 19 kDa protein-interacting protein 3	BNIP3	76	91	EESLQGSWVELHFSNN	2	Phosphorylation	89		-	-
HD_merged	MAP1LC3B_ATG8__Q9GZQ8_2_119	Q12983	BCL2/adenovirus E1B 19 kDa protein-interacting protein 3	BNIP3	80	95	QGSWVELHFSNNGNGG	3	Phosphorylation	86		-	-
HD_merged	MAP1LC3B_ATG8__Q9GZQ8_2_119	Q12983	BCL2/adenovirus E1B 19 kDa protein-interacting protein 3	BNIP3	80	95	QGSWVELHFSNNGNGG	3	Phosphorylation	82		-	-
HD_merged	MAP1LC3B_ATG8__Q9GZQ8_2_119	Q12983	BCL2/adenovirus E1B 19 kDa protein-interacting protein 3	BNIP3	80	95	QGSWVELHFSNNGNGG	3	Phosphorylation	89		-	-
HD	CRK_SH3_1_P46108_124_198	O60238	BCL2/adenovirus E1B 19 kDa protein-interacting protein 3-like	BNIP3L	145	160	SSRPENIPPKEFHFRH	2	Ubiquitylation	154		-	-
HD2	MAP1LC3A_ATG8__Q9H492_2_121	O60238	BCL2/adenovirus E1B 19 kDa protein-interacting protein 3-like	BNIP3L	32	47	LNSSWVELPMNSSNGN	2	Phosphorylation	34		-	-
HD2	MAP1LC3A_ATG8__Q9H492_2_121	O60238	BCL2/adenovirus E1B 19 kDa protein-interacting protein 3-like	BNIP3L	32	47	LNSSWVELPMNSSNGN	2	Phosphorylation	35		-	-
HD2_endomembrane	MAP1LC3A_ATG8__Q9H492_2_121	O60238	BCL2/adenovirus E1B 19 kDa protein-interacting protein 3-like	BNIP3L	32	47	LNSSWVELPMNSSNGN	2	Phosphorylation	34		-	-
HD2_endomembrane	MAP1LC3A_ATG8__Q9H492_2_121	O60238	BCL2/adenovirus E1B 19 kDa protein-interacting protein 3-like	BNIP3L	32	47	LNSSWVELPMNSSNGN	2	Phosphorylation	35		-	-
HD_merged	MAP1LC3A_ATG8__Q9H492_2_121	O60238	BCL2/adenovirus E1B 19 kDa protein-interacting protein 3-like	BNIP3L	32	47	LNSSWVELPMNSSNGN	3	Phosphorylation	34		-	-
HD_merged	MAP1LC3A_ATG8__Q9H492_2_121	O60238	BCL2/adenovirus E1B 19 kDa protein-interacting protein 3-like	BNIP3L	32	47	LNSSWVELPMNSSNGN	3	Phosphorylation	35		-	-
HD2	MAP1LC3A_ATG8__Q9H492_2_121	Q14457	Beclin-1	BECN1	92	107	ESANSFTLIGEASDGG	3	Phosphorylation	93	AMPK	-	-
HD2	MAP1LC3A_ATG8__Q9H492_2_121	Q14457	Beclin-1	BECN1	92	107	ESANSFTLIGEASDGG	3	Phosphorylation	96	AMPK	-	-
HD2	MAP1LC3A_ATG8__Q9H492_2_121	Q14457	Beclin-1	BECN1	96	111	SFTLIGEASDGGTMEN	3	Phosphorylation	108		-	-
HD2	MAP1LC3A_ATG8__Q9H492_2_121	Q14457	Beclin-1	BECN1	96	111	SFTLIGEASDGGTMEN	3	Phosphorylation	96	AMPK	-	-
HD_merged	MAP1LC3A_ATG8__Q9H492_2_121	Q14457	Beclin-1	BECN1	92	107	ESANSFTLIGEASDGG	3	Phosphorylation	93	AMPK	-	-
HD_merged	MAP1LC3A_ATG8__Q9H492_2_121	Q14457	Beclin-1	BECN1	92	107	ESANSFTLIGEASDGG	3	Phosphorylation	96	AMPK	-	-
HD_merged	MAP1LC3A_ATG8__Q9H492_2_121	Q14457	Beclin-1	BECN1	96	111	SFTLIGEASDGGTMEN	3	Phosphorylation	108		-	-
HD_merged	MAP1LC3A_ATG8__Q9H492_2_121	Q14457	Beclin-1	BECN1	96	111	SFTLIGEASDGGTMEN	3	Phosphorylation	96	AMPK	-	-
HD_merged	MAP1LC3B_ATG8__Q9GZQ8_2_119	Q14457	Beclin-1	BECN1	96	111	SFTLIGEASDGGTMEN	2	Phosphorylation	108		-	-
HD_merged	MAP1LC3B_ATG8__Q9GZQ8_2_119	Q14457	Beclin-1	BECN1	96	111	SFTLIGEASDGGTMEN	2	Phosphorylation	96	AMPK	-	-
HD2	CLTC_Clathrin-propeller__Q00610_1_364	P32121	Beta-arrestin-2	ARRB2	368	383	PVDTNLIEFDTNYATD	3	Phosphorylation	382	CK2_group,CK2_alpha	-	-
HD2	CLTC_Clathrin-propeller__Q00610_1_364	P32121	Beta-arrestin-2	ARRB2	372	387	NLIEFDTNYATDDDIV	4	Phosphorylation	382	CK2_group,CK2_alpha	-	-
HD2_endomembrane	CLTC_Clathrin-propeller__Q00610_1_364	P32121	Beta-arrestin-2	ARRB2	368	383	PVDTNLIEFDTNYATD	4	Phosphorylation	382	CK2_group,CK2_alpha	-	-
HD2_endomembrane	CLTC_Clathrin-propeller__Q00610_1_364	P32121	Beta-arrestin-2	ARRB2	372	387	NLIEFDTNYATDDDIV	4	Phosphorylation	382	CK2_group,CK2_alpha	-	-
HD2_nc	CLTC_Clathrin-propeller__Q00610_1_364	P32121	Beta-arrestin-2	ARRB2	368	383	PVDTNLIEFDTNYATD	4	Phosphorylation	382	CK2_group,CK2_alpha	-	-
HD2_nc	CLTC_Clathrin-propeller__Q00610_1_364	P32121	Beta-arrestin-2	ARRB2	372	387	NLIEFDTNYATDDDIV	4	Phosphorylation	382	CK2_group,CK2_alpha	-	-
HD_merged	CLTC_Clathrin-propeller__Q00610_1_364	P32121	Beta-arrestin-2	ARRB2	368	383	PVDTNLIEFDTNYATD	4	Phosphorylation	382	CK2_group,CK2_alpha	-	-
HD_merged	CLTC_Clathrin-propeller__Q00610_1_364	P32121	Beta-arrestin-2	ARRB2	372	387	NLIEFDTNYATDDDIV	4	Phosphorylation	382	CK2_group,CK2_alpha	-	-
HD	USP7_MATH-TRAF__Q93009_53_206	Q30KQ4	Beta-defensin 116	DEFB116	85	100	YDSNSNLSVTNSSSYS	2	Phosphorylation	99		-	-
HD	USP7_MATH-TRAF__Q93009_53_206	Q30KQ4	Beta-defensin 116	DEFB116	85	100	YDSNSNLSVTNSSSYS	2	Phosphorylation	100		-	-
HD	USP7_MATH-TRAF__Q93009_53_206	Q30KQ4	Beta-defensin 116	DEFB116	87	102	SNSNLSVTNSSSYSHI	2	Phosphorylation	99		-	-
HD	USP7_MATH-TRAF__Q93009_53_206	Q30KQ4	Beta-defensin 116	DEFB116	87	102	SNSNLSVTNSSSYSHI	2	Phosphorylation	100		-	-
HD_merged	USP7_MATH-TRAF__Q93009_53_206	Q30KQ4	Beta-defensin 116	DEFB116	85	100	YDSNSNLSVTNSSSYS	2	Phosphorylation	99		-	-
HD_merged	USP7_MATH-TRAF__Q93009_53_206	Q30KQ4	Beta-defensin 116	DEFB116	85	100	YDSNSNLSVTNSSSYS	2	Phosphorylation	100		-	-
HD_merged	USP7_MATH-TRAF__Q93009_53_206	Q30KQ4	Beta-defensin 116	DEFB116	87	102	SNSNLSVTNSSSYSHI	2	Phosphorylation	99		-	-
HD_merged	USP7_MATH-TRAF__Q93009_53_206	Q30KQ4	Beta-defensin 116	DEFB116	87	102	SNSNLSVTNSSSYSHI	2	Phosphorylation	100		-	-
HD_merged	MDM2_p53-binding-domain__Q00987_17_125	Q8N3L3	Beta-taxilin	TXLNB	546	561	LIPSRDSESPLPPLTP	2	Phosphorylation	554	MAPK3,CDK1,CDK2,MAPK1,CDK4,MAPK8	1.11e-31	0.373
HD_merged	MDM2_p53-binding-domain__Q00987_17_125	Q8N3L3	Beta-taxilin	TXLNB	546	561	LIPSRDSESPLPPLTP	2	Phosphorylation	552		8.58e-11	0.31
HD2_cytoplasm	USP7_MATH-TRAF__Q93009_53_206	Q8NE79	Blood vessel epicardial substance	BVES	303	318	DDGLHQFLRGTSSMSS	2	Phosphorylation	318		6.95e-66	0.217
HD2_cytoplasm	USP7_MATH-TRAF__Q93009_53_206	Q8NE79	Blood vessel epicardial substance	BVES	303	318	DDGLHQFLRGTSSMSS	2	Phosphorylation	317		0.0006	0.124
HD_merged	USP7_MATH-TRAF__Q93009_53_206	Q8NE79	Blood vessel epicardial substance	BVES	303	318	DDGLHQFLRGTSSMSS	2	Phosphorylation	318		6.95e-66	0.217
HD_merged	USP7_MATH-TRAF__Q93009_53_206	Q8NE79	Blood vessel epicardial substance	BVES	303	318	DDGLHQFLRGTSSMSS	2	Phosphorylation	317		0.0006	0.124
HD_merged	CLTC_Clathrin-propeller__Q00610_1_364	P54132	Bloom syndrome protein	BLM	355	370	PETSTDCDARQISLQQ	2	Phosphorylation	367		2.66e-06	0.223
HD_merged	CLTC_Clathrin-propeller__Q00610_1_364	P54132	Bloom syndrome protein	BLM	355	370	PETSTDCDARQISLQQ	2	Phosphorylation	358		2.63e-55	0.206
HD_merged	CLTC_Clathrin-propeller__Q00610_1_364	P54132	Bloom syndrome protein	BLM	355	370	PETSTDCDARQISLQQ	2	Phosphorylation	359		5.6e-39	0.114
HD_merged	CLTC_Clathrin-propeller__Q00610_1_364	P54132	Bloom syndrome protein	BLM	355	370	PETSTDCDARQISLQQ	2	Phosphorylation	357		4.86e-05	0.083
p3_HD2	CLTC_Clathrin-propeller__Q00610_1_364	P54132	Bloom syndrome protein	BLM	355	370	PETSTDCDARQISLQQ	2	Phosphorylation	367		2.66e-06	0.223
p3_HD2	CLTC_Clathrin-propeller__Q00610_1_364	P54132	Bloom syndrome protein	BLM	355	370	PETSTDCDARQISLQQ	2	Phosphorylation	358		2.63e-55	0.206
p3_HD2	CLTC_Clathrin-propeller__Q00610_1_364	P54132	Bloom syndrome protein	BLM	355	370	PETSTDCDARQISLQQ	2	Phosphorylation	359		5.6e-39	0.114
p3_HD2	CLTC_Clathrin-propeller__Q00610_1_364	P54132	Bloom syndrome protein	BLM	355	370	PETSTDCDARQISLQQ	2	Phosphorylation	357		4.86e-05	0.083
HD_merged	KPNA4_Arm__O00629_68_487	P54132	Bloom syndrome protein	BLM	355	370	PETSTDCDARQISLQQ	2	Phosphorylation	367		2.66e-06	0.223
HD_merged	KPNA4_Arm__O00629_68_487	P54132	Bloom syndrome protein	BLM	355	370	PETSTDCDARQISLQQ	2	Phosphorylation	358		2.63e-55	0.206
HD_merged	KPNA4_Arm__O00629_68_487	P54132	Bloom syndrome protein	BLM	355	370	PETSTDCDARQISLQQ	2	Phosphorylation	359		5.6e-39	0.114
HD_merged	KPNA4_Arm__O00629_68_487	P54132	Bloom syndrome protein	BLM	355	370	PETSTDCDARQISLQQ	2	Phosphorylation	357		4.86e-05	0.083
p3_HD2	KPNA4_Arm__O00629_68_487	P54132	Bloom syndrome protein	BLM	355	370	PETSTDCDARQISLQQ	2	Phosphorylation	367		2.66e-06	0.223
p3_HD2	KPNA4_Arm__O00629_68_487	P54132	Bloom syndrome protein	BLM	355	370	PETSTDCDARQISLQQ	2	Phosphorylation	358		2.63e-55	0.206
p3_HD2	KPNA4_Arm__O00629_68_487	P54132	Bloom syndrome protein	BLM	355	370	PETSTDCDARQISLQQ	2	Phosphorylation	359		5.6e-39	0.114
p3_HD2	KPNA4_Arm__O00629_68_487	P54132	Bloom syndrome protein	BLM	355	370	PETSTDCDARQISLQQ	2	Phosphorylation	357		4.86e-05	0.083
HD2	AP2B1_adaptin__P63010_700_937	Q9NSY1	BMP-2-inducible protein kinase	BMP2K	614	629	NISNPPDMSGWNPFGE	2	Phosphorylation	616		-	-
HD_merged	AP2B1_adaptin__P63010_700_937	Q9NSY1	BMP-2-inducible protein kinase	BMP2K	614	629	NISNPPDMSGWNPFGE	3	Phosphorylation	616		-	-
HD	MAP1LC3A_ATG8__Q9H492_2_121	Q9NSY1	BMP-2-inducible protein kinase	BMP2K	1125	1140	AVPFTELVVQSITPHQ	3	Phosphorylation	1135		1.92e-11	0.092
HD	MAP1LC3A_ATG8__Q9H492_2_121	Q9NSY1	BMP-2-inducible protein kinase	BMP2K	1125	1140	AVPFTELVVQSITPHQ	3	Phosphorylation	1137	CDK1,MAPK8	2.4e-07	0.132
HD2	MAP1LC3A_ATG8__Q9H492_2_121	Q9NSY1	BMP-2-inducible protein kinase	BMP2K	1126	1141	VPFTELVVQSITPHQS	3	Phosphorylation	1135		1.92e-11	0.092
HD2	MAP1LC3A_ATG8__Q9H492_2_121	Q9NSY1	BMP-2-inducible protein kinase	BMP2K	1126	1141	VPFTELVVQSITPHQS	3	Phosphorylation	1141	ATM,ATR	2.4e-07	0.151
HD2	MAP1LC3A_ATG8__Q9H492_2_121	Q9NSY1	BMP-2-inducible protein kinase	BMP2K	1126	1141	VPFTELVVQSITPHQS	3	Phosphorylation	1137	CDK1,MAPK8	2.4e-07	0.132
HD_merged	MAP1LC3A_ATG8__Q9H492_2_121	Q9NSY1	BMP-2-inducible protein kinase	BMP2K	1125	1140	AVPFTELVVQSITPHQ	3	Phosphorylation	1135		1.92e-11	0.092
HD_merged	MAP1LC3A_ATG8__Q9H492_2_121	Q9NSY1	BMP-2-inducible protein kinase	BMP2K	1125	1140	AVPFTELVVQSITPHQ	3	Phosphorylation	1137	CDK1,MAPK8	2.4e-07	0.132
HD_merged	MAP1LC3A_ATG8__Q9H492_2_121	Q9NSY1	BMP-2-inducible protein kinase	BMP2K	1126	1141	VPFTELVVQSITPHQS	2	Phosphorylation	1135		1.92e-11	0.092
HD_merged	MAP1LC3A_ATG8__Q9H492_2_121	Q9NSY1	BMP-2-inducible protein kinase	BMP2K	1126	1141	VPFTELVVQSITPHQS	2	Phosphorylation	1141	ATM,ATR	2.4e-07	0.151
HD_merged	MAP1LC3A_ATG8__Q9H492_2_121	Q9NSY1	BMP-2-inducible protein kinase	BMP2K	1126	1141	VPFTELVVQSITPHQS	2	Phosphorylation	1137	CDK1,MAPK8	2.4e-07	0.132
HD	TNKS_TANK-peptide-bind__O95271_174_649	Q53HL2	Borealin	CDCA8	199	214	TPGLRTPAAGERIYNI	2	Phosphorylation	199	CDK1,MAPK8	0.000147	0.63
HD	TNKS_TANK-peptide-bind__O95271_174_649	Q53HL2	Borealin	CDCA8	199	214	TPGLRTPAAGERIYNI	2	Phosphorylation	204	CDK1,MAPK8,MAPK1,MAPK3	5.27e-12	0.483
HD	TNKS_TANK-peptide-bind__O95271_174_649	Q53HL2	Borealin	CDCA8	199	214	TPGLRTPAAGERIYNI	2	Phosphorylation	212		0.000569	0.365
HD_merged	TNKS_TANK-peptide-bind__O95271_174_649	Q53HL2	Borealin	CDCA8	199	214	TPGLRTPAAGERIYNI	2	Phosphorylation	199	CDK1,MAPK8	0.000147	0.63
HD_merged	TNKS_TANK-peptide-bind__O95271_174_649	Q53HL2	Borealin	CDCA8	199	214	TPGLRTPAAGERIYNI	2	Phosphorylation	204	CDK1,MAPK8,MAPK1,MAPK3	5.27e-12	0.483
HD_merged	TNKS_TANK-peptide-bind__O95271_174_649	Q53HL2	Borealin	CDCA8	199	214	TPGLRTPAAGERIYNI	2	Phosphorylation	212		0.000569	0.365
HD2	NEDD4_WW_4_P46934_890_928	Q9UHR4	Brain-specific angiogenesis inhibitor 1-associated protein 2-like protein 1	BAIAP2L1	431	446	SVVIPPPDYLECLSMG	4	Phosphorylation	444		-	-
HD2	NEDD4_WW_4_P46934_890_928	Q9UHR4	Brain-specific angiogenesis inhibitor 1-associated protein 2-like protein 1	BAIAP2L1	431	446	SVVIPPPDYLECLSMG	4	Phosphorylation	439		7.68e-05	0.36
HD2	NEDD4_WW_4_P46934_890_928	Q9UHR4	Brain-specific angiogenesis inhibitor 1-associated protein 2-like protein 1	BAIAP2L1	435	450	PPPDYLECLSMGAAAD	3	Phosphorylation	444		-	-
HD2	NEDD4_WW_4_P46934_890_928	Q9UHR4	Brain-specific angiogenesis inhibitor 1-associated protein 2-like protein 1	BAIAP2L1	435	450	PPPDYLECLSMGAAAD	3	Phosphorylation	439		7.68e-05	0.36
HD2_nc	NEDD4_WW_4_P46934_890_928	Q9UHR4	Brain-specific angiogenesis inhibitor 1-associated protein 2-like protein 1	BAIAP2L1	431	446	SVVIPPPDYLECLSMG	2	Phosphorylation	444		-	-
HD2_nc	NEDD4_WW_4_P46934_890_928	Q9UHR4	Brain-specific angiogenesis inhibitor 1-associated protein 2-like protein 1	BAIAP2L1	431	446	SVVIPPPDYLECLSMG	2	Phosphorylation	439		7.68e-05	0.36
HD2_nc	NEDD4_WW_4_P46934_890_928	Q9UHR4	Brain-specific angiogenesis inhibitor 1-associated protein 2-like protein 1	BAIAP2L1	435	450	PPPDYLECLSMGAAAD	4	Phosphorylation	444		-	-
HD2_nc	NEDD4_WW_4_P46934_890_928	Q9UHR4	Brain-specific angiogenesis inhibitor 1-associated protein 2-like protein 1	BAIAP2L1	435	450	PPPDYLECLSMGAAAD	4	Phosphorylation	439		7.68e-05	0.36
HD_merged	NEDD4_WW_4_P46934_890_928	Q9UHR4	Brain-specific angiogenesis inhibitor 1-associated protein 2-like protein 1	BAIAP2L1	431	446	SVVIPPPDYLECLSMG	3	Phosphorylation	444		-	-
HD_merged	NEDD4_WW_4_P46934_890_928	Q9UHR4	Brain-specific angiogenesis inhibitor 1-associated protein 2-like protein 1	BAIAP2L1	431	446	SVVIPPPDYLECLSMG	3	Phosphorylation	439		7.68e-05	0.36
HD_merged	NEDD4_WW_4_P46934_890_928	Q9UHR4	Brain-specific angiogenesis inhibitor 1-associated protein 2-like protein 1	BAIAP2L1	435	450	PPPDYLECLSMGAAAD	2	Phosphorylation	444		-	-
HD_merged	NEDD4_WW_4_P46934_890_928	Q9UHR4	Brain-specific angiogenesis inhibitor 1-associated protein 2-like protein 1	BAIAP2L1	435	450	PPPDYLECLSMGAAAD	2	Phosphorylation	439		7.68e-05	0.36
HD2	YAP1_WW_1_P46937_169_207	Q9UHR4	Brain-specific angiogenesis inhibitor 1-associated protein 2-like protein 1	BAIAP2L1	431	446	SVVIPPPDYLECLSMG	3	Phosphorylation	444		-	-
HD2	YAP1_WW_1_P46937_169_207	Q9UHR4	Brain-specific angiogenesis inhibitor 1-associated protein 2-like protein 1	BAIAP2L1	431	446	SVVIPPPDYLECLSMG	3	Phosphorylation	439		7.68e-05	0.36
HD2	YAP1_WW_1_P46937_169_207	Q9UHR4	Brain-specific angiogenesis inhibitor 1-associated protein 2-like protein 1	BAIAP2L1	435	450	PPPDYLECLSMGAAAD	2	Phosphorylation	444		-	-
HD2	YAP1_WW_1_P46937_169_207	Q9UHR4	Brain-specific angiogenesis inhibitor 1-associated protein 2-like protein 1	BAIAP2L1	435	450	PPPDYLECLSMGAAAD	2	Phosphorylation	439		7.68e-05	0.36
HD2_nc	YAP1_WW_1_P46937_169_207	Q9UHR4	Brain-specific angiogenesis inhibitor 1-associated protein 2-like protein 1	BAIAP2L1	431	446	SVVIPPPDYLECLSMG	3	Phosphorylation	444		-	-
HD2_nc	YAP1_WW_1_P46937_169_207	Q9UHR4	Brain-specific angiogenesis inhibitor 1-associated protein 2-like protein 1	BAIAP2L1	431	446	SVVIPPPDYLECLSMG	3	Phosphorylation	439		7.68e-05	0.36
HD2_nc	YAP1_WW_1_P46937_169_207	Q9UHR4	Brain-specific angiogenesis inhibitor 1-associated protein 2-like protein 1	BAIAP2L1	435	450	PPPDYLECLSMGAAAD	2	Phosphorylation	444		-	-
HD2_nc	YAP1_WW_1_P46937_169_207	Q9UHR4	Brain-specific angiogenesis inhibitor 1-associated protein 2-like protein 1	BAIAP2L1	435	450	PPPDYLECLSMGAAAD	2	Phosphorylation	439		7.68e-05	0.36
HD_merged	YAP1_WW_1_P46937_169_207	Q9UHR4	Brain-specific angiogenesis inhibitor 1-associated protein 2-like protein 1	BAIAP2L1	431	446	SVVIPPPDYLECLSMG	2	Phosphorylation	444		-	-
HD_merged	YAP1_WW_1_P46937_169_207	Q9UHR4	Brain-specific angiogenesis inhibitor 1-associated protein 2-like protein 1	BAIAP2L1	431	446	SVVIPPPDYLECLSMG	2	Phosphorylation	439		7.68e-05	0.36
HD_merged	YAP1_WW_1_P46937_169_207	Q9UHR4	Brain-specific angiogenesis inhibitor 1-associated protein 2-like protein 1	BAIAP2L1	435	450	PPPDYLECLSMGAAAD	2	Phosphorylation	444		-	-
HD_merged	YAP1_WW_1_P46937_169_207	Q9UHR4	Brain-specific angiogenesis inhibitor 1-associated protein 2-like protein 1	BAIAP2L1	435	450	PPPDYLECLSMGAAAD	2	Phosphorylation	439		7.68e-05	0.36
HD	YES1_SH3__P07947_90_152	Q6UXY1	Brain-specific angiogenesis inhibitor 1-associated protein 2-like protein 2	BAIAP2L2	284	299	ASQLEPDRRSLPRTPS	3	Phosphorylation	293		-	-
HD	YES1_SH3__P07947_90_152	Q6UXY1	Brain-specific angiogenesis inhibitor 1-associated protein 2-like protein 2	BAIAP2L2	284	299	ASQLEPDRRSLPRTPS	3	Phosphorylation	299	PRKD1,PRKAA2,PRKAA1,CHEK1	4.63e-41	0.485
HD	YES1_SH3__P07947_90_152	Q6UXY1	Brain-specific angiogenesis inhibitor 1-associated protein 2-like protein 2	BAIAP2L2	284	299	ASQLEPDRRSLPRTPS	3	Phosphorylation	297	MAPK3,MAPK14,CDK1,CDK2,MAPK1,CDK4,CDK5,MAPK8,MAPK9	4.57e-05	0.52
HD_merged	YES1_SH3__P07947_90_152	Q6UXY1	Brain-specific angiogenesis inhibitor 1-associated protein 2-like protein 2	BAIAP2L2	284	299	ASQLEPDRRSLPRTPS	2	Phosphorylation	293		-	-
HD_merged	YES1_SH3__P07947_90_152	Q6UXY1	Brain-specific angiogenesis inhibitor 1-associated protein 2-like protein 2	BAIAP2L2	284	299	ASQLEPDRRSLPRTPS	2	Phosphorylation	299	PRKD1,PRKAA2,PRKAA1,CHEK1	4.63e-41	0.485
HD_merged	YES1_SH3__P07947_90_152	Q6UXY1	Brain-specific angiogenesis inhibitor 1-associated protein 2-like protein 2	BAIAP2L2	284	299	ASQLEPDRRSLPRTPS	2	Phosphorylation	297	MAPK3,MAPK14,CDK1,CDK2,MAPK1,CDK4,CDK5,MAPK8,MAPK9	4.57e-05	0.52
HD	PEX14_Pex14__O75381_16_84	Q96RL1	BRCA1-A complex subunit RAP80	UIMC1	145	160	EKTTDSGLTEGIWQLV	2	Phosphorylation	147		-	-
HD_merged	PEX14_Pex14__O75381_16_84	Q96RL1	BRCA1-A complex subunit RAP80	UIMC1	145	160	EKTTDSGLTEGIWQLV	2	Phosphorylation	147		-	-
HD_merged	USP7_MATH-TRAF__Q93009_53_206	Q7Z589	BRCA2-interacting transcriptional repressor EMSY	EMSY	209	224	SSSSSPVVLKEVPKAV	2	Phosphorylation	210		-	-
HD_merged	USP7_MATH-TRAF__Q93009_53_206	Q7Z589	BRCA2-interacting transcriptional repressor EMSY	EMSY	209	224	SSSSSPVVLKEVPKAV	2	Phosphorylation	211		-	-
HD_merged	USP7_MATH-TRAF__Q93009_53_206	Q7Z589	BRCA2-interacting transcriptional repressor EMSY	EMSY	209	224	SSSSSPVVLKEVPKAV	2	Phosphorylation	212		-	-
HD_merged	USP7_MATH-TRAF__Q93009_53_206	Q7Z589	BRCA2-interacting transcriptional repressor EMSY	EMSY	209	224	SSSSSPVVLKEVPKAV	2	Phosphorylation	209		-	-
HD_merged	USP7_MATH-TRAF__Q93009_53_206	Q7Z589	BRCA2-interacting transcriptional repressor EMSY	EMSY	209	224	SSSSSPVVLKEVPKAV	2	Phosphorylation	213		-	-
HD	CRK_SH3_1_P46108_124_198	Q9NZM4	BRD4-interacting chromatin-remodeling complex-associated protein	BICRA	358	373	VLPPKLYQLTPKPFAP	3	Phosphorylation	364		-	-
HD2	CRK_SH3_1_P46108_124_198	Q9NZM4	BRD4-interacting chromatin-remodeling complex-associated protein	BICRA	352	367	QPKPAGVLPPKLYQLT	2	Phosphorylation	364		-	-
HD2	CRK_SH3_1_P46108_124_198	Q9NZM4	BRD4-interacting chromatin-remodeling complex-associated protein	BICRA	356	371	AGVLPPKLYQLTPKPF	4	Phosphorylation	364		-	-
HD2_nc	CRK_SH3_1_P46108_124_198	Q9NZM4	BRD4-interacting chromatin-remodeling complex-associated protein	BICRA	356	371	AGVLPPKLYQLTPKPF	3	Phosphorylation	364		-	-
HD_merged	CRK_SH3_1_P46108_124_198	Q9NZM4	BRD4-interacting chromatin-remodeling complex-associated protein	BICRA	352	367	QPKPAGVLPPKLYQLT	2	Phosphorylation	364		-	-
HD_merged	CRK_SH3_1_P46108_124_198	Q9NZM4	BRD4-interacting chromatin-remodeling complex-associated protein	BICRA	356	371	AGVLPPKLYQLTPKPF	4	Phosphorylation	364		-	-
HD_merged	CRK_SH3_1_P46108_124_198	Q9NZM4	BRD4-interacting chromatin-remodeling complex-associated protein	BICRA	358	373	VLPPKLYQLTPKPFAP	3	Phosphorylation	364		-	-
HD2	AP2B1_adaptin__P63010_700_937	P11274	Breakpoint cluster region protein	BCR	4	19	PVGFAEAWKAQFPDSE	2	Phosphorylation	18		-	-
HD_merged	AP2B1_adaptin__P63010_700_937	P11274	Breakpoint cluster region protein	BCR	1	16	MVDPVGFAEAWKAQFP	2	Acetylation	1		-	-
HD_merged	AP2B1_adaptin__P63010_700_937	P11274	Breakpoint cluster region protein	BCR	4	19	PVGFAEAWKAQFPDSE	3	Phosphorylation	18		-	-
HD_merged	AP2B1_adaptin__P63010_700_937	P11274	Breakpoint cluster region protein	BCR	8	23	AEAWKAQFPDSEPPRM	2	Phosphorylation	18		-	-
HD	YES1_SH3__P07947_90_152	P56945	Breast cancer anti-estrogen resistance protein 1	BCAR1	627	642	DKTSSIQSRPLPSPPK	3	Phosphorylation	639	MAPK3,CDK1,CDK2,MAPK1,CDK4,CDK5,MAPK8	7.06e-11	0.46
HD	YES1_SH3__P07947_90_152	P56945	Breast cancer anti-estrogen resistance protein 1	BCAR1	627	642	DKTSSIQSRPLPSPPK	3	Phosphorylation	634		0.000191	0.138
HD2	YES1_SH3__P07947_90_152	P56945	Breast cancer anti-estrogen resistance protein 1	BCAR1	627	642	DKTSSIQSRPLPSPPK	2	Phosphorylation	639	MAPK3,CDK1,CDK2,MAPK1,CDK4,CDK5,MAPK8	7.06e-11	0.46
HD2	YES1_SH3__P07947_90_152	P56945	Breast cancer anti-estrogen resistance protein 1	BCAR1	627	642	DKTSSIQSRPLPSPPK	2	Phosphorylation	634		0.000191	0.138
HD_merged	YES1_SH3__P07947_90_152	P56945	Breast cancer anti-estrogen resistance protein 1	BCAR1	627	642	DKTSSIQSRPLPSPPK	4	Phosphorylation	639	MAPK3,CDK1,CDK2,MAPK1,CDK4,CDK5,MAPK8	7.06e-11	0.46
HD_merged	YES1_SH3__P07947_90_152	P56945	Breast cancer anti-estrogen resistance protein 1	BCAR1	627	642	DKTSSIQSRPLPSPPK	4	Phosphorylation	634		0.000191	0.138
HD_merged	YES1_SH3__P07947_90_152	P56945	Breast cancer anti-estrogen resistance protein 1	BCAR1	631	646	SIQSRPLPSPPKFTSQ	2	Phosphorylation	639	MAPK3,CDK1,CDK2,MAPK1,CDK4,CDK5,MAPK8	7.06e-11	0.46
HD_merged	YES1_SH3__P07947_90_152	P56945	Breast cancer anti-estrogen resistance protein 1	BCAR1	631	646	SIQSRPLPSPPKFTSQ	2	Phosphorylation	645	ATM,ATR	7.87e-10	0.179
HD_merged	YES1_SH3__P07947_90_152	P56945	Breast cancer anti-estrogen resistance protein 1	BCAR1	631	646	SIQSRPLPSPPKFTSQ	2	Phosphorylation	634		0.000191	0.138
HD_merged	YES1_SH3__P07947_90_152	P56945	Breast cancer anti-estrogen resistance protein 1	BCAR1	631	646	SIQSRPLPSPPKFTSQ	2	Phosphorylation	644		7.87e-10	0.087
p3_HD2	YES1_SH3__P07947_90_152	P56945	Breast cancer anti-estrogen resistance protein 1	BCAR1	627	642	DKTSSIQSRPLPSPPK	3	Phosphorylation	639	MAPK3,CDK1,CDK2,MAPK1,CDK4,CDK5,MAPK8	7.06e-11	0.46
p3_HD2	YES1_SH3__P07947_90_152	P56945	Breast cancer anti-estrogen resistance protein 1	BCAR1	627	642	DKTSSIQSRPLPSPPK	3	Phosphorylation	634		0.000191	0.138
p3_HD2	YES1_SH3__P07947_90_152	P56945	Breast cancer anti-estrogen resistance protein 1	BCAR1	631	646	SIQSRPLPSPPKFTSQ	2	Phosphorylation	639	MAPK3,CDK1,CDK2,MAPK1,CDK4,CDK5,MAPK8	7.06e-11	0.46
p3_HD2	YES1_SH3__P07947_90_152	P56945	Breast cancer anti-estrogen resistance protein 1	BCAR1	631	646	SIQSRPLPSPPKFTSQ	2	Phosphorylation	645	ATM,ATR	7.87e-10	0.179
p3_HD2	YES1_SH3__P07947_90_152	P56945	Breast cancer anti-estrogen resistance protein 1	BCAR1	631	646	SIQSRPLPSPPKFTSQ	2	Phosphorylation	634		0.000191	0.138
p3_HD2	YES1_SH3__P07947_90_152	P56945	Breast cancer anti-estrogen resistance protein 1	BCAR1	631	646	SIQSRPLPSPPKFTSQ	2	Phosphorylation	644		7.87e-10	0.087
HD	CALM1_EF-hand__P0DP23_2_149	P38398	Breast cancer type 1 susceptibility protein	BRCA1	372	387	WITLNSSIQKVNEWFS	3	Phosphorylation	377		2e-26	0.07
HD	CALM1_EF-hand__P0DP23_2_149	P38398	Breast cancer type 1 susceptibility protein	BRCA1	372	387	WITLNSSIQKVNEWFS	3	Phosphorylation	374		0.000888	0.053
HD	CALM1_EF-hand__P0DP23_2_149	P38398	Breast cancer type 1 susceptibility protein	BRCA1	372	387	WITLNSSIQKVNEWFS	3	Phosphorylation	378		3.79e-22	0.093
HD_merged	CALM1_EF-hand__P0DP23_2_149	P38398	Breast cancer type 1 susceptibility protein	BRCA1	372	387	WITLNSSIQKVNEWFS	3	Phosphorylation	377		2e-26	0.07
HD_merged	CALM1_EF-hand__P0DP23_2_149	P38398	Breast cancer type 1 susceptibility protein	BRCA1	372	387	WITLNSSIQKVNEWFS	3	Phosphorylation	374		0.000888	0.053
HD_merged	CALM1_EF-hand__P0DP23_2_149	P38398	Breast cancer type 1 susceptibility protein	BRCA1	372	387	WITLNSSIQKVNEWFS	3	Phosphorylation	378		3.79e-22	0.093
HD2_nc	CALM1_EF-hand__P0DP23_2_149	P51587	Breast cancer type 2 susceptibility protein	BRCA2	198	213	LATPPTLSSTVLIVRN	2	Phosphorylation	203		-	-
HD2_nc	CALM1_EF-hand__P0DP23_2_149	P51587	Breast cancer type 2 susceptibility protein	BRCA2	198	213	LATPPTLSSTVLIVRN	2	Phosphorylation	205		-	-
HD2_nc	CALM1_EF-hand__P0DP23_2_149	P51587	Breast cancer type 2 susceptibility protein	BRCA2	198	213	LATPPTLSSTVLIVRN	2	Phosphorylation	206		-	-
HD2_nc	CALM1_EF-hand__P0DP23_2_149	P51587	Breast cancer type 2 susceptibility protein	BRCA2	198	213	LATPPTLSSTVLIVRN	2	Phosphorylation	207		-	-
HD2_nc	KPNA4_Arm__O00629_68_487	P51587	Breast cancer type 2 susceptibility protein	BRCA2	198	213	LATPPTLSSTVLIVRN	3	Phosphorylation	203		-	-
HD2_nc	KPNA4_Arm__O00629_68_487	P51587	Breast cancer type 2 susceptibility protein	BRCA2	198	213	LATPPTLSSTVLIVRN	3	Phosphorylation	205		-	-
HD2_nc	KPNA4_Arm__O00629_68_487	P51587	Breast cancer type 2 susceptibility protein	BRCA2	198	213	LATPPTLSSTVLIVRN	3	Phosphorylation	206		-	-
HD2_nc	KPNA4_Arm__O00629_68_487	P51587	Breast cancer type 2 susceptibility protein	BRCA2	198	213	LATPPTLSSTVLIVRN	3	Phosphorylation	207		-	-
HD_merged	KPNA4_Arm__O00629_68_487	P51587	Breast cancer type 2 susceptibility protein	BRCA2	198	213	LATPPTLSSTVLIVRN	2	Phosphorylation	203		-	-
HD_merged	KPNA4_Arm__O00629_68_487	P51587	Breast cancer type 2 susceptibility protein	BRCA2	198	213	LATPPTLSSTVLIVRN	2	Phosphorylation	205		-	-
HD_merged	KPNA4_Arm__O00629_68_487	P51587	Breast cancer type 2 susceptibility protein	BRCA2	198	213	LATPPTLSSTVLIVRN	2	Phosphorylation	206		-	-
HD_merged	KPNA4_Arm__O00629_68_487	P51587	Breast cancer type 2 susceptibility protein	BRCA2	198	213	LATPPTLSSTVLIVRN	2	Phosphorylation	207		-	-
HD2_endomembrane	TSG101_UEV__Q99816_1_145	Q9UBW5	Bridging integrator 2	BIN2	405	420	ASIQRTSAPPSRPPPP	2	Phosphorylation	406		-	-
HD2_endomembrane	TSG101_UEV__Q99816_1_145	Q9UBW5	Bridging integrator 2	BIN2	405	420	ASIQRTSAPPSRPPPP	2	Phosphorylation	410		-	-
HD2_endomembrane	TSG101_UEV__Q99816_1_145	Q9UBW5	Bridging integrator 2	BIN2	405	420	ASIQRTSAPPSRPPPP	2	Phosphorylation	411		-	-
HD2_endomembrane	TSG101_UEV__Q99816_1_145	Q9UBW5	Bridging integrator 2	BIN2	405	420	ASIQRTSAPPSRPPPP	2	Phosphorylation	415		-	-
HD2	NEDD4_WW_4_P46934_890_928	Q15018	BRISC complex subunit Abraxas 2	ABRAXAS2	301	316	ASDPPPPYSDFHPNNQ	3	Phosphorylation	302		-	-
HD2	NEDD4_WW_4_P46934_890_928	Q15018	BRISC complex subunit Abraxas 2	ABRAXAS2	301	316	ASDPPPPYSDFHPNNQ	3	Phosphorylation	308		-	-
HD2	NEDD4_WW_4_P46934_890_928	Q15018	BRISC complex subunit Abraxas 2	ABRAXAS2	301	316	ASDPPPPYSDFHPNNQ	3	Phosphorylation	309		9.94e-29	0.294
HD2_nc	NEDD4_WW_4_P46934_890_928	Q15018	BRISC complex subunit Abraxas 2	ABRAXAS2	301	316	ASDPPPPYSDFHPNNQ	2	Phosphorylation	302		-	-
HD2_nc	NEDD4_WW_4_P46934_890_928	Q15018	BRISC complex subunit Abraxas 2	ABRAXAS2	301	316	ASDPPPPYSDFHPNNQ	2	Phosphorylation	308		-	-
HD2_nc	NEDD4_WW_4_P46934_890_928	Q15018	BRISC complex subunit Abraxas 2	ABRAXAS2	301	316	ASDPPPPYSDFHPNNQ	2	Phosphorylation	309		9.94e-29	0.294
HD2	CEP55_EABR__Q53EZ4_160_217	Q8TBE0	Bromo adjacent homology domain-containing 1 protein	BAHD1	739	754	PPSADYSTPPHRTVPE	3	Phosphorylation	741		-	-
HD2	CEP55_EABR__Q53EZ4_160_217	Q8TBE0	Bromo adjacent homology domain-containing 1 protein	BAHD1	739	754	PPSADYSTPPHRTVPE	3	Phosphorylation	744		-	-
HD2	CEP55_EABR__Q53EZ4_160_217	Q8TBE0	Bromo adjacent homology domain-containing 1 protein	BAHD1	739	754	PPSADYSTPPHRTVPE	3	Phosphorylation	745		-	-
HD2	CEP55_EABR__Q53EZ4_160_217	Q8TBE0	Bromo adjacent homology domain-containing 1 protein	BAHD1	739	754	PPSADYSTPPHRTVPE	3	Phosphorylation	746		-	-
HD_merged	CEP55_EABR__Q53EZ4_160_217	Q8TBE0	Bromo adjacent homology domain-containing 1 protein	BAHD1	739	754	PPSADYSTPPHRTVPE	3	Phosphorylation	741		-	-
HD_merged	CEP55_EABR__Q53EZ4_160_217	Q8TBE0	Bromo adjacent homology domain-containing 1 protein	BAHD1	739	754	PPSADYSTPPHRTVPE	3	Phosphorylation	744		-	-
HD_merged	CEP55_EABR__Q53EZ4_160_217	Q8TBE0	Bromo adjacent homology domain-containing 1 protein	BAHD1	739	754	PPSADYSTPPHRTVPE	3	Phosphorylation	745		-	-
HD_merged	CEP55_EABR__Q53EZ4_160_217	Q8TBE0	Bromo adjacent homology domain-containing 1 protein	BAHD1	739	754	PPSADYSTPPHRTVPE	3	Phosphorylation	746		-	-
HD_merged	MAP1LC3A_ATG8__Q9H492_2_121	Q9H8M2	Bromodomain-containing protein 9	BRD9	577	592	DVTHDPYEFLQSPEPA	3	Phosphorylation	579		0.000379	0.093
HD_merged	MAP1LC3A_ATG8__Q9H492_2_121	Q9H8M2	Bromodomain-containing protein 9	BRD9	577	592	DVTHDPYEFLQSPEPA	3	Phosphorylation	588	CDK1,MAPK8,MAPK1,MAPK3	2.95e-124	0.744
HD_merged	MAP1LC3A_ATG8__Q9H492_2_121	Q9H8M2	Bromodomain-containing protein 9	BRD9	581	596	DPYEFLQSPEPAASAK	2	Phosphorylation	594		-	-
HD_merged	MAP1LC3A_ATG8__Q9H492_2_121	Q9H8M2	Bromodomain-containing protein 9	BRD9	581	596	DPYEFLQSPEPAASAK	2	Phosphorylation	588	CDK1,MAPK8,MAPK1,MAPK3	2.95e-124	0.744
HD_merged	MAP1LC3B_ATG8__Q9GZQ8_2_119	Q9H8M2	Bromodomain-containing protein 9	BRD9	577	592	DVTHDPYEFLQSPEPA	4	Phosphorylation	579		0.000379	0.093
HD_merged	MAP1LC3B_ATG8__Q9GZQ8_2_119	Q9H8M2	Bromodomain-containing protein 9	BRD9	577	592	DVTHDPYEFLQSPEPA	4	Phosphorylation	588	CDK1,MAPK8,MAPK1,MAPK3	2.95e-124	0.744
HD_merged	MAP1LC3B_ATG8__Q9GZQ8_2_119	Q9H8M2	Bromodomain-containing protein 9	BRD9	581	596	DPYEFLQSPEPAASAK	3	Phosphorylation	594		-	-
HD_merged	MAP1LC3B_ATG8__Q9GZQ8_2_119	Q9H8M2	Bromodomain-containing protein 9	BRD9	581	596	DPYEFLQSPEPAASAK	3	Phosphorylation	588	CDK1,MAPK8,MAPK1,MAPK3	2.95e-124	0.744
HD	TSG101_UEV__Q99816_1_145	Q6PI47	BTB/POZ domain-containing protein KCTD18	KCTD18	382	397	TPLCATAPCLPSPTAT	3	Phosphorylation	393	MAPK14,CDK1,MAPK8,MAPK1,MAPK3	6.86e-80	0.239
HD_merged	TSG101_UEV__Q99816_1_145	Q6PI47	BTB/POZ domain-containing protein KCTD18	KCTD18	382	397	TPLCATAPCLPSPTAT	4	Phosphorylation	393	MAPK14,CDK1,MAPK8,MAPK1,MAPK3	6.86e-80	0.239
HD_merged	TSG101_UEV__Q99816_1_145	Q6PI47	BTB/POZ domain-containing protein KCTD18	KCTD18	383	398	PLCATAPCLPSPTATR	3	Phosphorylation	393	MAPK14,CDK1,MAPK8,MAPK1,MAPK3	6.86e-80	0.239
HD2	CLIP1_Cap-Gly_1_P30622_57_128	Q9UPT6	C-Jun-amino-terminal kinase-interacting protein 3	MAPK8IP3	569	584	KSTIWQFFSRLFSSSS	2	Phosphorylation	584		-	-
HD_merged	CLIP1_Cap-Gly_1_P30622_57_128	Q9UPT6	C-Jun-amino-terminal kinase-interacting protein 3	MAPK8IP3	569	584	KSTIWQFFSRLFSSSS	2	Phosphorylation	584		-	-
HD2_cytoplasm	MDM2_p53-binding-domain__Q00987_17_125	Q9Y240	C-type lectin domain family 11 member A	CLEC11A	36	51	AQEEEREREALMLKHL	2	Ubiquitylation	49		-	-
HD_merged	MDM2_p53-binding-domain__Q00987_17_125	Q9Y240	C-type lectin domain family 11 member A	CLEC11A	36	51	AQEEEREREALMLKHL	2	Ubiquitylation	49		-	-
HD2_cytoplasm	USP7_MATH-TRAF__Q93009_53_206	P0C7M8	C-type lectin domain family 2 member L	CLEC2L	52	67	YEGSTSWKAALEDTTT	2	Phosphorylation	52		-	-
HD2_cytoplasm	USP7_MATH-TRAF__Q93009_53_206	P0C7M8	C-type lectin domain family 2 member L	CLEC2L	52	67	YEGSTSWKAALEDTTT	2	Phosphorylation	55		1.15e-107	0.14
HD2_cytoplasm	USP7_MATH-TRAF__Q93009_53_206	P0C7M8	C-type lectin domain family 2 member L	CLEC2L	53	68	EGSTSWKAALEDTTTR	3	Phosphorylation	55		1.15e-107	0.14
HD_merged	USP7_MATH-TRAF__Q93009_53_206	P0C7M8	C-type lectin domain family 2 member L	CLEC2L	53	68	EGSTSWKAALEDTTTR	3	Phosphorylation	55		1.15e-107	0.14
HD_merged	USP7_MATH-TRAF__Q93009_53_206	P0C7M8	C-type lectin domain family 2 member L	CLEC2L	52	67	YEGSTSWKAALEDTTT	2	Phosphorylation	52		-	-
HD_merged	USP7_MATH-TRAF__Q93009_53_206	P0C7M8	C-type lectin domain family 2 member L	CLEC2L	52	67	YEGSTSWKAALEDTTT	2	Phosphorylation	55		1.15e-107	0.14
HD_merged	USP7_MATH-TRAF__Q93009_53_206	P61073	C-X-C chemokine receptor type 4	CXCR4	337	352	HSSVSTESESSSFHSS	2	Phosphorylation	341		-	0.505
HD_merged	USP7_MATH-TRAF__Q93009_53_206	P61073	C-X-C chemokine receptor type 4	CXCR4	337	352	HSSVSTESESSSFHSS	2	Phosphorylation	344		-	0.476
HD_merged	USP7_MATH-TRAF__Q93009_53_206	P61073	C-X-C chemokine receptor type 4	CXCR4	337	352	HSSVSTESESSSFHSS	2	Phosphorylation	347		1.59e-197	0.377
HD_merged	USP7_MATH-TRAF__Q93009_53_206	P61073	C-X-C chemokine receptor type 4	CXCR4	337	352	HSSVSTESESSSFHSS	2	Phosphorylation	338		3.37e-08	0.374
HD_merged	USP7_MATH-TRAF__Q93009_53_206	P61073	C-X-C chemokine receptor type 4	CXCR4	337	352	HSSVSTESESSSFHSS	2	Phosphorylation	346		2.21e-197	0.429
HD_merged	USP7_MATH-TRAF__Q93009_53_206	P61073	C-X-C chemokine receptor type 4	CXCR4	337	352	HSSVSTESESSSFHSS	2	Phosphorylation	352		-	0.564
HD_merged	USP7_MATH-TRAF__Q93009_53_206	P61073	C-X-C chemokine receptor type 4	CXCR4	337	352	HSSVSTESESSSFHSS	2	Phosphorylation	339	GRK6	-	0.47
HD_merged	USP7_MATH-TRAF__Q93009_53_206	P61073	C-X-C chemokine receptor type 4	CXCR4	337	352	HSSVSTESESSSFHSS	2	Phosphorylation	351		-	0.511
HD_merged	USP7_MATH-TRAF__Q93009_53_206	P61073	C-X-C chemokine receptor type 4	CXCR4	337	352	HSSVSTESESSSFHSS	2	Phosphorylation	348		4.7e-229	0.445
HD_merged	USP7_MATH-TRAF__Q93009_53_206	P61073	C-X-C chemokine receptor type 4	CXCR4	337	352	HSSVSTESESSSFHSS	2	Phosphorylation	342		9.27e-57	0.43
HD2_cytoplasm	USP7_MATH-TRAF__Q93009_53_206	Q8TF44	C2 calcium-dependent domain-containing protein 4C	C2CD4C	140	155	SVPKAQTSYGFAMLAE	2	Phosphorylation	146		-	-
HD2_cytoplasm	USP7_MATH-TRAF__Q93009_53_206	Q8TF44	C2 calcium-dependent domain-containing protein 4C	C2CD4C	140	155	SVPKAQTSYGFAMLAE	2	Phosphorylation	148		-	-
HD2	MAP1LC3A_ATG8__Q9H492_2_121	B7Z1M9	C2 calcium-dependent domain-containing protein 4D	C2CD4D	80	95	CSLPHLAGREGWAFLP	2	Phosphorylation	81		-	-
HD_merged	MAP1LC3A_ATG8__Q9H492_2_121	B7Z1M9	C2 calcium-dependent domain-containing protein 4D	C2CD4D	80	95	CSLPHLAGREGWAFLP	2	Phosphorylation	81		-	-
HD2_nc	WDR5_WD_1234567_P61964_21_334	Q9Y426	C2 domain-containing protein 2	C2CD2	455	470	DISVQAIACRSAPVSK	2	Phosphorylation	457		-	-
HD_merged	WDR5_WD_1234567_P61964_21_334	Q9Y426	C2 domain-containing protein 2	C2CD2	455	470	DISVQAIACRSAPVSK	2	Phosphorylation	457		-	-
HD_merged	CLIP1_Cap-Gly_1_P30622_57_128	Q4AC94	C2 domain-containing protein 3	C2CD3	2120	2135	REELMVKSSFLSSPER	2	Acetylation	2126		-	-
HD_merged	CLIP1_Cap-Gly_1_P30622_57_128	Q4AC94	C2 domain-containing protein 3	C2CD3	2120	2135	REELMVKSSFLSSPER	2	Phosphorylation	2127		0.001	0.034
HD_merged	CLIP1_Cap-Gly_1_P30622_57_128	Q4AC94	C2 domain-containing protein 3	C2CD3	2120	2135	REELMVKSSFLSSPER	2	Phosphorylation	2128		0.001	0.048
HD_merged	CLIP1_Cap-Gly_1_P30622_57_128	Q4AC94	C2 domain-containing protein 3	C2CD3	2120	2135	REELMVKSSFLSSPER	2	Phosphorylation	2131		7.68e-21	0.071
HD_merged	CLIP1_Cap-Gly_1_P30622_57_128	Q4AC94	C2 domain-containing protein 3	C2CD3	2120	2135	REELMVKSSFLSSPER	2	Phosphorylation	2132	MAPK3,CDK1,MAPK1,CDK4,CDK5,MAPK8,MAPK9	1.15e-31	0.368
HD2	TSG101_UEV__Q99816_1_145	P19022	Cadherin-2	CDH2	842	857	AADNDPTAPPYDSLLV	2	Phosphorylation	852	SRC	-	-
HD2	TSG101_UEV__Q99816_1_145	P19022	Cadherin-2	CDH2	845	860	NDPTAPPYDSLLVFDY	2	Phosphorylation	852	SRC	-	-
HD2	TSG101_UEV__Q99816_1_145	P19022	Cadherin-2	CDH2	845	860	NDPTAPPYDSLLVFDY	2	Phosphorylation	860		-	-
HD2	TSG101_UEV__Q99816_1_145	P19022	Cadherin-2	CDH2	846	861	DPTAPPYDSLLVFDYE	3	Phosphorylation	852	SRC	-	-
HD2	TSG101_UEV__Q99816_1_145	P19022	Cadherin-2	CDH2	846	861	DPTAPPYDSLLVFDYE	3	Phosphorylation	860		-	-
HD2_endomembrane	TSG101_UEV__Q99816_1_145	P19022	Cadherin-2	CDH2	845	860	NDPTAPPYDSLLVFDY	4	Phosphorylation	852	SRC	-	-
HD2_endomembrane	TSG101_UEV__Q99816_1_145	P19022	Cadherin-2	CDH2	845	860	NDPTAPPYDSLLVFDY	4	Phosphorylation	860		-	-
HD2_endomembrane	TSG101_UEV__Q99816_1_145	P19022	Cadherin-2	CDH2	847	862	PTAPPYDSLLVFDYEG	3	Phosphorylation	852	SRC	-	-
HD2_endomembrane	TSG101_UEV__Q99816_1_145	P19022	Cadherin-2	CDH2	847	862	PTAPPYDSLLVFDYEG	3	Phosphorylation	860		-	-
HD_merged	TSG101_UEV__Q99816_1_145	P19022	Cadherin-2	CDH2	842	857	AADNDPTAPPYDSLLV	2	Phosphorylation	852	SRC	-	-
HD_merged	TSG101_UEV__Q99816_1_145	P19022	Cadherin-2	CDH2	845	860	NDPTAPPYDSLLVFDY	4	Phosphorylation	852	SRC	-	-
HD_merged	TSG101_UEV__Q99816_1_145	P19022	Cadherin-2	CDH2	845	860	NDPTAPPYDSLLVFDY	4	Phosphorylation	860		-	-
HD_merged	TSG101_UEV__Q99816_1_145	P19022	Cadherin-2	CDH2	846	861	DPTAPPYDSLLVFDYE	2	Phosphorylation	852	SRC	-	-
HD_merged	TSG101_UEV__Q99816_1_145	P19022	Cadherin-2	CDH2	846	861	DPTAPPYDSLLVFDYE	2	Phosphorylation	860		-	-
HD_merged	TSG101_UEV__Q99816_1_145	P19022	Cadherin-2	CDH2	847	862	PTAPPYDSLLVFDYEG	2	Phosphorylation	852	SRC	-	-
HD_merged	TSG101_UEV__Q99816_1_145	P19022	Cadherin-2	CDH2	847	862	PTAPPYDSLLVFDYEG	2	Phosphorylation	860		-	-
HD2	TSG101_UEV__Q99816_1_145	Q9BYE9	Cadherin-related family member 2	CDHR2	1199	1214	AGVMPSAPAIPGTNMY	3	Phosphorylation	1214		-	-
HD2	TSG101_UEV__Q99816_1_145	Q9BYE9	Cadherin-related family member 2	CDHR2	1203	1218	PSAPAIPGTNMYNTER	3	Phosphorylation	1214		-	-
HD2	TSG101_UEV__Q99816_1_145	Q9BYE9	Cadherin-related family member 2	CDHR2	1203	1218	PSAPAIPGTNMYNTER	3	Phosphorylation	1216		-	-
HD_merged	TSG101_UEV__Q99816_1_145	Q9BYE9	Cadherin-related family member 2	CDHR2	1199	1214	AGVMPSAPAIPGTNMY	3	Phosphorylation	1214		-	-
HD_merged	TSG101_UEV__Q99816_1_145	Q9BYE9	Cadherin-related family member 2	CDHR2	1203	1218	PSAPAIPGTNMYNTER	3	Phosphorylation	1214		-	-
HD_merged	TSG101_UEV__Q99816_1_145	Q9BYE9	Cadherin-related family member 2	CDHR2	1203	1218	PSAPAIPGTNMYNTER	3	Phosphorylation	1216		-	-
HD	TNKS_TANK-peptide-bind__O95271_174_649	Q96BS2	Calcineurin B homologous protein 3	TESC	146	161	NPHIEKESARSIADGA	2	Phosphorylation	156		-	-
HD	TNKS_TANK-peptide-bind__O95271_174_649	Q96BS2	Calcineurin B homologous protein 3	TESC	155	170	RSIADGAMMEAASVCM	2	Phosphorylation	156		-	-
HD_merged	TNKS_TANK-peptide-bind__O95271_174_649	Q96BS2	Calcineurin B homologous protein 3	TESC	146	161	NPHIEKESARSIADGA	2	Phosphorylation	156		-	-
HD_merged	TNKS_TANK-peptide-bind__O95271_174_649	Q96BS2	Calcineurin B homologous protein 3	TESC	155	170	RSIADGAMMEAASVCM	2	Phosphorylation	156		-	-
HD2_nc	CALM1_EF-hand__P0DP23_2_149	Q8IWX8	Calcium homeostasis endoplasmic reticulum protein	CHERP	540	555	HPHNFNRFPPRFMQDD	2	Methylation	546		-	-
HD_merged	CALM1_EF-hand__P0DP23_2_149	Q8IWX8	Calcium homeostasis endoplasmic reticulum protein	CHERP	540	555	HPHNFNRFPPRFMQDD	2	Methylation	546		-	-
p3_HD2	MAP1LC3A_ATG8__Q9H492_2_121	Q9BV35	Calcium-binding mitochondrial carrier protein SCaMC-3	SLC25A23	364	379	LQQYSHDSADPGILVL	2	Phosphorylation	367		-	-
p3_HD2	MAP1LC3A_ATG8__Q9H492_2_121	Q9BV35	Calcium-binding mitochondrial carrier protein SCaMC-3	SLC25A23	364	379	LQQYSHDSADPGILVL	2	Phosphorylation	368		-	-
HD2	MDM2_p53-binding-domain__Q00987_17_125	Q9BV35	Calcium-binding mitochondrial carrier protein SCaMC-3	SLC25A23	364	379	LQQYSHDSADPGILVL	2	Phosphorylation	367		-	-
HD2	MDM2_p53-binding-domain__Q00987_17_125	Q9BV35	Calcium-binding mitochondrial carrier protein SCaMC-3	SLC25A23	364	379	LQQYSHDSADPGILVL	2	Phosphorylation	368		-	-
HD_merged	USP7_MATH-TRAF__Q93009_53_206	Q13554	Calcium/calmodulin-dependent protein kinase type II subunit beta	CAMK2B	316	331	VGRQTTAPATMSTAAS	2	Phosphorylation	328		-	-
HD_merged	USP7_MATH-TRAF__Q93009_53_206	Q13554	Calcium/calmodulin-dependent protein kinase type II subunit beta	CAMK2B	316	331	VGRQTTAPATMSTAAS	2	Phosphorylation	321		2.51e-115	0.211
HD_merged	USP7_MATH-TRAF__Q93009_53_206	Q13554	Calcium/calmodulin-dependent protein kinase type II subunit beta	CAMK2B	316	331	VGRQTTAPATMSTAAS	2	Phosphorylation	325		1.7e-06	0.087
HD2	MAP1LC3A_ATG8__Q9H492_2_121	Q5T5Y3	Calmodulin-regulated spectrin-associated protein 1	CAMSAP1	725	740	SHDSEPWTLLRQDSDS	3	Phosphorylation	728		1.21e-05	0.192
HD2	MAP1LC3A_ATG8__Q9H492_2_121	Q5T5Y3	Calmodulin-regulated spectrin-associated protein 1	CAMSAP1	725	740	SHDSEPWTLLRQDSDS	3	Phosphorylation	725		8.5e-05	0.184
HD2	MAP1LC3A_ATG8__Q9H492_2_121	Q5T5Y3	Calmodulin-regulated spectrin-associated protein 1	CAMSAP1	725	740	SHDSEPWTLLRQDSDS	3	Phosphorylation	740		1.57e-23	0.221
HD2	MAP1LC3A_ATG8__Q9H492_2_121	Q5T5Y3	Calmodulin-regulated spectrin-associated protein 1	CAMSAP1	725	740	SHDSEPWTLLRQDSDS	3	Phosphorylation	738		5.46e-31	0.343
HD2	MAP1LC3A_ATG8__Q9H492_2_121	Q5T5Y3	Calmodulin-regulated spectrin-associated protein 1	CAMSAP1	729	744	EPWTLLRQDSDSDVVD	4	Phosphorylation	740		1.57e-23	0.221
HD2	MAP1LC3A_ATG8__Q9H492_2_121	Q5T5Y3	Calmodulin-regulated spectrin-associated protein 1	CAMSAP1	729	744	EPWTLLRQDSDSDVVD	4	Phosphorylation	738		5.46e-31	0.343
HD_merged	MAP1LC3A_ATG8__Q9H492_2_121	Q5T5Y3	Calmodulin-regulated spectrin-associated protein 1	CAMSAP1	725	740	SHDSEPWTLLRQDSDS	3	Phosphorylation	728		1.21e-05	0.192
HD_merged	MAP1LC3A_ATG8__Q9H492_2_121	Q5T5Y3	Calmodulin-regulated spectrin-associated protein 1	CAMSAP1	725	740	SHDSEPWTLLRQDSDS	3	Phosphorylation	725		8.5e-05	0.184
HD_merged	MAP1LC3A_ATG8__Q9H492_2_121	Q5T5Y3	Calmodulin-regulated spectrin-associated protein 1	CAMSAP1	725	740	SHDSEPWTLLRQDSDS	3	Phosphorylation	740		1.57e-23	0.221
HD_merged	MAP1LC3A_ATG8__Q9H492_2_121	Q5T5Y3	Calmodulin-regulated spectrin-associated protein 1	CAMSAP1	725	740	SHDSEPWTLLRQDSDS	3	Phosphorylation	738		5.46e-31	0.343
HD_merged	MAP1LC3A_ATG8__Q9H492_2_121	Q5T5Y3	Calmodulin-regulated spectrin-associated protein 1	CAMSAP1	729	744	EPWTLLRQDSDSDVVD	4	Phosphorylation	740		1.57e-23	0.221
HD_merged	MAP1LC3A_ATG8__Q9H492_2_121	Q5T5Y3	Calmodulin-regulated spectrin-associated protein 1	CAMSAP1	729	744	EPWTLLRQDSDSDVVD	4	Phosphorylation	738		5.46e-31	0.343
HD2	MAP1LC3B_ATG8__Q9GZQ8_2_119	Q5T5Y3	Calmodulin-regulated spectrin-associated protein 1	CAMSAP1	721	736	KSPNSHDSEPWTLLRQ	2	Phosphorylation	728		1.21e-05	0.192
HD2	MAP1LC3B_ATG8__Q9GZQ8_2_119	Q5T5Y3	Calmodulin-regulated spectrin-associated protein 1	CAMSAP1	721	736	KSPNSHDSEPWTLLRQ	2	Phosphorylation	725		8.5e-05	0.184
HD2	MAP1LC3B_ATG8__Q9GZQ8_2_119	Q5T5Y3	Calmodulin-regulated spectrin-associated protein 1	CAMSAP1	721	736	KSPNSHDSEPWTLLRQ	2	Phosphorylation	722	CDK1,MAPK8,MAPK1,CDK5,MAPK3	3.72e-110	0.305
HD2	MAP1LC3B_ATG8__Q9GZQ8_2_119	Q5T5Y3	Calmodulin-regulated spectrin-associated protein 1	CAMSAP1	725	740	SHDSEPWTLLRQDSDS	2	Phosphorylation	728		1.21e-05	0.192
HD2	MAP1LC3B_ATG8__Q9GZQ8_2_119	Q5T5Y3	Calmodulin-regulated spectrin-associated protein 1	CAMSAP1	725	740	SHDSEPWTLLRQDSDS	2	Phosphorylation	725		8.5e-05	0.184
HD2	MAP1LC3B_ATG8__Q9GZQ8_2_119	Q5T5Y3	Calmodulin-regulated spectrin-associated protein 1	CAMSAP1	725	740	SHDSEPWTLLRQDSDS	2	Phosphorylation	740		1.57e-23	0.221
HD2	MAP1LC3B_ATG8__Q9GZQ8_2_119	Q5T5Y3	Calmodulin-regulated spectrin-associated protein 1	CAMSAP1	725	740	SHDSEPWTLLRQDSDS	2	Phosphorylation	738		5.46e-31	0.343
HD2	MAP1LC3B_ATG8__Q9GZQ8_2_119	Q5T5Y3	Calmodulin-regulated spectrin-associated protein 1	CAMSAP1	729	744	EPWTLLRQDSDSDVVD	4	Phosphorylation	740		1.57e-23	0.221
HD2	MAP1LC3B_ATG8__Q9GZQ8_2_119	Q5T5Y3	Calmodulin-regulated spectrin-associated protein 1	CAMSAP1	729	744	EPWTLLRQDSDSDVVD	4	Phosphorylation	738		5.46e-31	0.343
HD_merged	MAP1LC3B_ATG8__Q9GZQ8_2_119	Q5T5Y3	Calmodulin-regulated spectrin-associated protein 1	CAMSAP1	721	736	KSPNSHDSEPWTLLRQ	2	Phosphorylation	728		1.21e-05	0.192
HD_merged	MAP1LC3B_ATG8__Q9GZQ8_2_119	Q5T5Y3	Calmodulin-regulated spectrin-associated protein 1	CAMSAP1	721	736	KSPNSHDSEPWTLLRQ	2	Phosphorylation	725		8.5e-05	0.184
HD_merged	MAP1LC3B_ATG8__Q9GZQ8_2_119	Q5T5Y3	Calmodulin-regulated spectrin-associated protein 1	CAMSAP1	721	736	KSPNSHDSEPWTLLRQ	2	Phosphorylation	722	CDK1,MAPK8,MAPK1,CDK5,MAPK3	3.72e-110	0.305
HD_merged	MAP1LC3B_ATG8__Q9GZQ8_2_119	Q5T5Y3	Calmodulin-regulated spectrin-associated protein 1	CAMSAP1	725	740	SHDSEPWTLLRQDSDS	2	Phosphorylation	728		1.21e-05	0.192
HD_merged	MAP1LC3B_ATG8__Q9GZQ8_2_119	Q5T5Y3	Calmodulin-regulated spectrin-associated protein 1	CAMSAP1	725	740	SHDSEPWTLLRQDSDS	2	Phosphorylation	725		8.5e-05	0.184
HD_merged	MAP1LC3B_ATG8__Q9GZQ8_2_119	Q5T5Y3	Calmodulin-regulated spectrin-associated protein 1	CAMSAP1	725	740	SHDSEPWTLLRQDSDS	2	Phosphorylation	740		1.57e-23	0.221
HD_merged	MAP1LC3B_ATG8__Q9GZQ8_2_119	Q5T5Y3	Calmodulin-regulated spectrin-associated protein 1	CAMSAP1	725	740	SHDSEPWTLLRQDSDS	2	Phosphorylation	738		5.46e-31	0.343
HD_merged	MAP1LC3B_ATG8__Q9GZQ8_2_119	Q5T5Y3	Calmodulin-regulated spectrin-associated protein 1	CAMSAP1	729	744	EPWTLLRQDSDSDVVD	4	Phosphorylation	740		1.57e-23	0.221
HD_merged	MAP1LC3B_ATG8__Q9GZQ8_2_119	Q5T5Y3	Calmodulin-regulated spectrin-associated protein 1	CAMSAP1	729	744	EPWTLLRQDSDSDVVD	4	Phosphorylation	738		5.46e-31	0.343
HD_merged	USP7_MATH-TRAF__Q93009_53_206	Q5T5Y3	Calmodulin-regulated spectrin-associated protein 1	CAMSAP1	796	811	LSTASQMSSVSMASGS	2	Phosphorylation	809		-	-
HD_merged	USP7_MATH-TRAF__Q93009_53_206	Q5T5Y3	Calmodulin-regulated spectrin-associated protein 1	CAMSAP1	796	811	LSTASQMSSVSMASGS	2	Phosphorylation	811		-	-
HD_merged	USP7_MATH-TRAF__Q93009_53_206	Q5T5Y3	Calmodulin-regulated spectrin-associated protein 1	CAMSAP1	796	811	LSTASQMSSVSMASGS	2	Phosphorylation	798		0.001	0.049
HD_merged	USP7_MATH-TRAF__Q93009_53_206	Q5T5Y3	Calmodulin-regulated spectrin-associated protein 1	CAMSAP1	796	811	LSTASQMSSVSMASGS	2	Phosphorylation	797		1.14e-29	0.101
HD2	USP7_MATH-TRAF__Q93009_53_206	Q08AD1	Calmodulin-regulated spectrin-associated protein 2	CAMSAP2	688	703	SASSSSGVKMTSFAEQ	2	Phosphorylation	693		0.000296	0.07
HD2	USP7_MATH-TRAF__Q93009_53_206	Q08AD1	Calmodulin-regulated spectrin-associated protein 2	CAMSAP2	688	703	SASSSSGVKMTSFAEQ	2	Phosphorylation	690		0.000675	0.079
HD2	USP7_MATH-TRAF__Q93009_53_206	Q08AD1	Calmodulin-regulated spectrin-associated protein 2	CAMSAP2	688	703	SASSSSGVKMTSFAEQ	2	Phosphorylation	692		0.000675	0.055
HD2	USP7_MATH-TRAF__Q93009_53_206	Q08AD1	Calmodulin-regulated spectrin-associated protein 2	CAMSAP2	688	703	SASSSSGVKMTSFAEQ	2	Phosphorylation	691		0.000675	0.075
HD	TNKS_TANK-peptide-bind__O95271_174_649	Q9P1Y5	Calmodulin-regulated spectrin-associated protein 3	CAMSAP3	468	483	SAEPRLLPDGAADGSF	2	Phosphorylation	482		0.000143	0.165
HD_merged	TNKS_TANK-peptide-bind__O95271_174_649	Q9P1Y5	Calmodulin-regulated spectrin-associated protein 3	CAMSAP3	468	483	SAEPRLLPDGAADGSF	2	Phosphorylation	482		0.000143	0.165
HD	PEX14_Pex14__O75381_16_84	Q96L12	Calreticulin-3	CALR3	222	237	DNKAQDWEKHFLDAST	2	Acetylation	230		-	-
HD_merged	USP7_MATH-TRAF__Q93009_53_206	P30622	CAP-Gly domain-containing linker protein 1	CLIP1	314	329	SSLSSMSSVASSVSSR	2	Phosphorylation	314		-	-
HD_merged	USP7_MATH-TRAF__Q93009_53_206	P30622	CAP-Gly domain-containing linker protein 1	CLIP1	314	329	SSLSSMSSVASSVSSR	2	Phosphorylation	317		-	-
HD_merged	USP7_MATH-TRAF__Q93009_53_206	P30622	CAP-Gly domain-containing linker protein 1	CLIP1	314	329	SSLSSMSSVASSVSSR	2	Phosphorylation	320		-	-
HD_merged	USP7_MATH-TRAF__Q93009_53_206	P30622	CAP-Gly domain-containing linker protein 1	CLIP1	314	329	SSLSSMSSVASSVSSR	2	Phosphorylation	325		-	-
HD_merged	USP7_MATH-TRAF__Q93009_53_206	P30622	CAP-Gly domain-containing linker protein 1	CLIP1	314	329	SSLSSMSSVASSVSSR	2	Phosphorylation	328		-	-
HD_merged	USP7_MATH-TRAF__Q93009_53_206	P30622	CAP-Gly domain-containing linker protein 1	CLIP1	314	329	SSLSSMSSVASSVSSR	2	Phosphorylation	315		-	-
HD	USP7_MATH-TRAF__Q93009_53_206	Q9UDT6	CAP-Gly domain-containing linker protein 2	CLIP2	313	328	HSPSSSSISSVSSVAS	2	Phosphorylation	314		-	-
HD2_cytoplasm	USP7_MATH-TRAF__Q93009_53_206	Q9UDT6	CAP-Gly domain-containing linker protein 2	CLIP2	304	319	MAMGVSALTHSPSSSS	2	Phosphorylation	314		-	-
HD2_cytoplasm	USP7_MATH-TRAF__Q93009_53_206	Q9UDT6	CAP-Gly domain-containing linker protein 2	CLIP2	308	323	VSALTHSPSSSSISSV	3	Phosphorylation	314		-	-
HD2_cytoplasm	USP7_MATH-TRAF__Q93009_53_206	Q9UDT6	CAP-Gly domain-containing linker protein 2	CLIP2	312	327	THSPSSSSISSVSSVA	3	Phosphorylation	314		-	-
HD_merged	USP7_MATH-TRAF__Q93009_53_206	Q9UDT6	CAP-Gly domain-containing linker protein 2	CLIP2	312	327	THSPSSSSISSVSSVA	2	Phosphorylation	314		-	-
HD_merged	USP7_MATH-TRAF__Q93009_53_206	Q9UDT6	CAP-Gly domain-containing linker protein 2	CLIP2	313	328	HSPSSSSISSVSSVAS	2	Phosphorylation	314		-	-
HD_merged	USP7_MATH-TRAF__Q93009_53_206	Q9UDT6	CAP-Gly domain-containing linker protein 2	CLIP2	304	319	MAMGVSALTHSPSSSS	2	Phosphorylation	314		-	-
HD_merged	USP7_MATH-TRAF__Q93009_53_206	Q9UDT6	CAP-Gly domain-containing linker protein 2	CLIP2	308	323	VSALTHSPSSSSISSV	2	Phosphorylation	314		-	-
HD	USP7_MATH-TRAF__Q93009_53_206	Q6F5E8	Capping protein, Arp2/3 and myosin-I linker protein 2	CARMIL2	662	677	EQNHSLKAMPLPLNDV	2	Ubiquitylation	668		-	-
HD	CRK_SH3_1_P46108_124_198	Q9NP71	Carbohydrate-responsive element-binding protein	MLXIPL	592	607	PLLVPKAERLSPPAPS	2	Phosphorylation	602		-	-
HD_merged	CRK_SH3_1_P46108_124_198	Q9NP71	Carbohydrate-responsive element-binding protein	MLXIPL	590	605	SRPLLVPKAERLSPPA	2	Phosphorylation	602		-	-
HD_merged	CRK_SH3_1_P46108_124_198	Q9NP71	Carbohydrate-responsive element-binding protein	MLXIPL	592	607	PLLVPKAERLSPPAPS	3	Phosphorylation	602		-	-
HD	TNKS_TANK-peptide-bind__O95271_174_649	P16152	Carbonyl reductase [NADPH] 1	CBR1	148	163	KSCSPELQQKFRSETI	2	Phosphorylation	149		-	-
HD	TNKS_TANK-peptide-bind__O95271_174_649	P16152	Carbonyl reductase [NADPH] 1	CBR1	148	163	KSCSPELQQKFRSETI	2	Acetylation	157		-	-
HD	TNKS_TANK-peptide-bind__O95271_174_649	P16152	Carbonyl reductase [NADPH] 1	CBR1	148	163	KSCSPELQQKFRSETI	2	Phosphorylation	162		1.04e-05	0.454
HD	TNKS_TANK-peptide-bind__O95271_174_649	P16152	Carbonyl reductase [NADPH] 1	CBR1	148	163	KSCSPELQQKFRSETI	2	Ubiquitylation	148		-	-
HD	TNKS_TANK-peptide-bind__O95271_174_649	P16152	Carbonyl reductase [NADPH] 1	CBR1	148	163	KSCSPELQQKFRSETI	2	Ubiquitylation	157		-	-
HD	TNKS_TANK-peptide-bind__O95271_174_649	P16152	Carbonyl reductase [NADPH] 1	CBR1	148	163	KSCSPELQQKFRSETI	2	Phosphorylation	151	CDK1,MAPK8	9.87e-07	0.579
HD	TNKS_TANK-peptide-bind__O95271_174_649	P16152	Carbonyl reductase [NADPH] 1	CBR1	148	163	KSCSPELQQKFRSETI	2	Phosphorylation	160		1.04e-05	0.292
HD_merged	TNKS_TANK-peptide-bind__O95271_174_649	P16152	Carbonyl reductase [NADPH] 1	CBR1	148	163	KSCSPELQQKFRSETI	2	Phosphorylation	149		-	-
HD_merged	TNKS_TANK-peptide-bind__O95271_174_649	P16152	Carbonyl reductase [NADPH] 1	CBR1	148	163	KSCSPELQQKFRSETI	2	Acetylation	157		-	-
HD_merged	TNKS_TANK-peptide-bind__O95271_174_649	P16152	Carbonyl reductase [NADPH] 1	CBR1	148	163	KSCSPELQQKFRSETI	2	Phosphorylation	162		1.04e-05	0.454
HD_merged	TNKS_TANK-peptide-bind__O95271_174_649	P16152	Carbonyl reductase [NADPH] 1	CBR1	148	163	KSCSPELQQKFRSETI	2	Ubiquitylation	148		-	-
HD_merged	TNKS_TANK-peptide-bind__O95271_174_649	P16152	Carbonyl reductase [NADPH] 1	CBR1	148	163	KSCSPELQQKFRSETI	2	Ubiquitylation	157		-	-
HD_merged	TNKS_TANK-peptide-bind__O95271_174_649	P16152	Carbonyl reductase [NADPH] 1	CBR1	148	163	KSCSPELQQKFRSETI	2	Phosphorylation	151	CDK1,MAPK8	9.87e-07	0.579
HD_merged	TNKS_TANK-peptide-bind__O95271_174_649	P16152	Carbonyl reductase [NADPH] 1	CBR1	148	163	KSCSPELQQKFRSETI	2	Phosphorylation	160		1.04e-05	0.292
HD	PDCD6IP_Alix-V-domain__Q8WUM4_360_702	P13688	Carcinoembryonic antigen-related cell adhesion molecule 1	CEACAM1	139	154	HVYPELPKPSISSNNS	2	Glycosylation	152		-	-
HD_merged	PDCD6IP_Alix-V-domain__Q8WUM4_360_702	P13688	Carcinoembryonic antigen-related cell adhesion molecule 1	CEACAM1	139	154	HVYPELPKPSISSNNS	3	Glycosylation	152		-	-
HD	USP7_MATH-TRAF__Q93009_53_206	P13688	Carcinoembryonic antigen-related cell adhesion molecule 1	CEACAM1	139	154	HVYPELPKPSISSNNS	2	Glycosylation	152		-	-
HD	USP7_MATH-TRAF__Q93009_53_206	P13688	Carcinoembryonic antigen-related cell adhesion molecule 1	CEACAM1	493	508	YSTLNFEAQQPTQPTS	2	Phosphorylation	494		-	-
HD	USP7_MATH-TRAF__Q93009_53_206	P13688	Carcinoembryonic antigen-related cell adhesion molecule 1	CEACAM1	493	508	YSTLNFEAQQPTQPTS	2	Phosphorylation	493	SRC,LCK,INSR,EGFR	-	-
HD	USP7_MATH-TRAF__Q93009_53_206	P13688	Carcinoembryonic antigen-related cell adhesion molecule 1	CEACAM1	493	508	YSTLNFEAQQPTQPTS	2	Phosphorylation	508		-	-
HD2	PDCD6IP_Alix-V-domain__Q8WUM4_360_702	P06731	Carcinoembryonic antigen-related cell adhesion molecule 5	CEACAM5	138	153	FRVYPELPKPSISSNN	3	Glycosylation	152		-	-
HD2_cytoplasm	PDCD6IP_Alix-V-domain__Q8WUM4_360_702	P06731	Carcinoembryonic antigen-related cell adhesion molecule 5	CEACAM5	138	153	FRVYPELPKPSISSNN	3	Glycosylation	152		-	-
HD_merged	PDCD6IP_Alix-V-domain__Q8WUM4_360_702	P06731	Carcinoembryonic antigen-related cell adhesion molecule 5	CEACAM5	138	153	FRVYPELPKPSISSNN	3	Glycosylation	152		-	-
HD_merged	USP7_MATH-TRAF__Q93009_53_206	P06731	Carcinoembryonic antigen-related cell adhesion molecule 5	CEACAM5	141	156	YPELPKPSISSNNSKP	2	Glycosylation	152		-	-
HD	PDCD6IP_Alix-V-domain__Q8WUM4_360_702	P40199	Carcinoembryonic antigen-related cell adhesion molecule 6	CEACAM6	139	154	HVYPELPKPSISSNNS	2	Glycosylation	152		-	-
HD_merged	PDCD6IP_Alix-V-domain__Q8WUM4_360_702	P40199	Carcinoembryonic antigen-related cell adhesion molecule 6	CEACAM6	139	154	HVYPELPKPSISSNNS	3	Glycosylation	152		-	-
HD	USP7_MATH-TRAF__Q93009_53_206	P40199	Carcinoembryonic antigen-related cell adhesion molecule 6	CEACAM6	139	154	HVYPELPKPSISSNNS	2	Glycosylation	152		-	-
HD	USP7_MATH-TRAF__Q93009_53_206	Q8N3K9	Cardiomyopathy-associated protein 5	CMYA5	1143	1158	SSSVAAIPAALPAQSS	2	Phosphorylation	1158		1.68e-105	0.051
HD	USP7_MATH-TRAF__Q93009_53_206	Q8N3K9	Cardiomyopathy-associated protein 5	CMYA5	1143	1158	SSSVAAIPAALPAQSS	2	Phosphorylation	1157		1.68e-105	0.058
HD2_cytoplasm	USP7_MATH-TRAF__Q93009_53_206	Q8N3K9	Cardiomyopathy-associated protein 5	CMYA5	1449	1464	PSVSSIAEHSVLSEVE	2	Phosphorylation	1461		-	-
HD_merged	USP7_MATH-TRAF__Q93009_53_206	Q8N3K9	Cardiomyopathy-associated protein 5	CMYA5	1143	1158	SSSVAAIPAALPAQSS	2	Phosphorylation	1158		1.68e-105	0.051
HD_merged	USP7_MATH-TRAF__Q93009_53_206	Q8N3K9	Cardiomyopathy-associated protein 5	CMYA5	1143	1158	SSSVAAIPAALPAQSS	2	Phosphorylation	1157		1.68e-105	0.058
HD	VASP_EVH1__P50552_1_114	Q9NQ75	Cas scaffolding protein family member 4	CASS4	127	142	TAQVYEFPDPPTSARI	3	Phosphorylation	127		-	-
HD	VASP_EVH1__P50552_1_114	Q9NQ75	Cas scaffolding protein family member 4	CASS4	127	142	TAQVYEFPDPPTSARI	3	Phosphorylation	131		1.33e-11	0.629
HD_merged	VASP_EVH1__P50552_1_114	Q9NQ75	Cas scaffolding protein family member 4	CASS4	127	142	TAQVYEFPDPPTSARI	3	Phosphorylation	127		-	-
HD_merged	VASP_EVH1__P50552_1_114	Q9NQ75	Cas scaffolding protein family member 4	CASS4	127	142	TAQVYEFPDPPTSARI	3	Phosphorylation	131		1.33e-11	0.629
HD2_nc	USP7_MATH-TRAF__Q93009_53_206	Q9HCP0	Casein kinase I isoform gamma-1	CSNK1G1	28	43	PSGSSSSSGVLMVGPN	3	Phosphorylation	31		-	-
HD2_nc	CALM1_EF-hand__P0DP23_2_149	P19784	Casein kinase II subunit alpha'	CSNK2A2	326	341	YPVVKEQSQPCADNAV	2	Phosphorylation	333	ATM,ATR	0.000274	0.47
HD	NEDD4_WW_4_P46934_890_928	Q9H8G2	Caspase activity and apoptosis inhibitor 1	CAAP1	76	91	GSSVERSERRKRRSTD	2	Phosphorylation	90	RPS6KA1,SGK1,RPS6KB1,AKT1,PRKACA,AURKB	3.66e-199	0.583
HD	NEDD4_WW_4_P46934_890_928	Q9H8G2	Caspase activity and apoptosis inhibitor 1	CAAP1	76	91	GSSVERSERRKRRSTD	2	Phosphorylation	89	AURKB	1.31e-281	0.603
HD_merged	NEDD4_WW_4_P46934_890_928	Q9H8G2	Caspase activity and apoptosis inhibitor 1	CAAP1	76	91	GSSVERSERRKRRSTD	2	Phosphorylation	90	RPS6KA1,SGK1,RPS6KB1,AKT1,PRKACA,AURKB	3.66e-199	0.583
HD_merged	NEDD4_WW_4_P46934_890_928	Q9H8G2	Caspase activity and apoptosis inhibitor 1	CAAP1	76	91	GSSVERSERRKRRSTD	2	Phosphorylation	89	AURKB	1.31e-281	0.603
HD2_cytoplasm	USP7_MATH-TRAF__Q93009_53_206	Q9BXL6	Caspase recruitment domain-containing protein 14	CARD14	289	304	QSLDEARGSRQELVER	2	Phosphorylation	297		-	-
HD2_cytoplasm	USP7_MATH-TRAF__Q93009_53_206	Q9BXL6	Caspase recruitment domain-containing protein 14	CARD14	289	304	QSLDEARGSRQELVER	2	Phosphorylation	290		0.000445	0.151
HD	TNKS_TANK-peptide-bind__O95271_174_649	Q14790	Caspase-8	CASP8	380	395	YLEMDLSSPQTRYIPD	3	Phosphorylation	380		-	-
HD	TNKS_TANK-peptide-bind__O95271_174_649	Q14790	Caspase-8	CASP8	380	395	YLEMDLSSPQTRYIPD	3	Phosphorylation	387	CDK1	-	-
HD2_nucleus	USP7_MATH-TRAF__Q93009_53_206	Q9BXF3	Cat eye syndrome critical region protein 2	CECR2	815	830	GPGPSHQPRTLGHVMD	2	Methylation	823		-	-
HD	VASP_EVH1__P50552_1_114	P07858	Cathepsin B	CTSB	85	100	DAREQWPQCPTIKEIR	3	Other	93		-	-
HD_merged	VASP_EVH1__P50552_1_114	P07858	Cathepsin B	CTSB	85	100	DAREQWPQCPTIKEIR	3	Other	93		-	-
HD2	USP7_MATH-TRAF__Q93009_53_206	Q96P56	Cation channel sperm-associated protein 2	CATSPER2	441	456	QSSSCVSSTSSSYSSS	2	Phosphorylation	442		-	-
HD2	USP7_MATH-TRAF__Q93009_53_206	Q96P56	Cation channel sperm-associated protein 2	CATSPER2	441	456	QSSSCVSSTSSSYSSS	2	Phosphorylation	444		-	-
HD2	USP7_MATH-TRAF__Q93009_53_206	Q96P56	Cation channel sperm-associated protein 2	CATSPER2	441	456	QSSSCVSSTSSSYSSS	2	Phosphorylation	450		-	-
HD2	USP7_MATH-TRAF__Q93009_53_206	Q96P56	Cation channel sperm-associated protein 2	CATSPER2	441	456	QSSSCVSSTSSSYSSS	2	Phosphorylation	453		-	-
HD2	USP7_MATH-TRAF__Q93009_53_206	Q96P56	Cation channel sperm-associated protein 2	CATSPER2	441	456	QSSSCVSSTSSSYSSS	2	Phosphorylation	454		-	-
HD2	USP7_MATH-TRAF__Q93009_53_206	Q96P56	Cation channel sperm-associated protein 2	CATSPER2	441	456	QSSSCVSSTSSSYSSS	2	Phosphorylation	455		-	-
HD2	USP7_MATH-TRAF__Q93009_53_206	Q96P56	Cation channel sperm-associated protein 2	CATSPER2	441	456	QSSSCVSSTSSSYSSS	2	Phosphorylation	456		-	-
HD2	USP7_MATH-TRAF__Q93009_53_206	Q96P56	Cation channel sperm-associated protein 2	CATSPER2	445	460	CVSSTSSSYSSSSESR	2	Phosphorylation	450		-	-
HD2	USP7_MATH-TRAF__Q93009_53_206	Q96P56	Cation channel sperm-associated protein 2	CATSPER2	445	460	CVSSTSSSYSSSSESR	2	Phosphorylation	453		-	-
HD2	USP7_MATH-TRAF__Q93009_53_206	Q96P56	Cation channel sperm-associated protein 2	CATSPER2	445	460	CVSSTSSSYSSSSESR	2	Phosphorylation	454		-	-
HD2	USP7_MATH-TRAF__Q93009_53_206	Q96P56	Cation channel sperm-associated protein 2	CATSPER2	445	460	CVSSTSSSYSSSSESR	2	Phosphorylation	455		-	-
HD2	USP7_MATH-TRAF__Q93009_53_206	Q96P56	Cation channel sperm-associated protein 2	CATSPER2	445	460	CVSSTSSSYSSSSESR	2	Phosphorylation	456		-	-
HD2	USP7_MATH-TRAF__Q93009_53_206	Q96P56	Cation channel sperm-associated protein 2	CATSPER2	445	460	CVSSTSSSYSSSSESR	2	Phosphorylation	457		-	-
HD2	USP7_MATH-TRAF__Q93009_53_206	Q96P56	Cation channel sperm-associated protein 2	CATSPER2	445	460	CVSSTSSSYSSSSESR	2	Phosphorylation	459		-	-
HD2_cytoplasm	USP7_MATH-TRAF__Q93009_53_206	Q96P56	Cation channel sperm-associated protein 2	CATSPER2	441	456	QSSSCVSSTSSSYSSS	3	Phosphorylation	442		-	-
HD2_cytoplasm	USP7_MATH-TRAF__Q93009_53_206	Q96P56	Cation channel sperm-associated protein 2	CATSPER2	441	456	QSSSCVSSTSSSYSSS	3	Phosphorylation	444		-	-
HD2_cytoplasm	USP7_MATH-TRAF__Q93009_53_206	Q96P56	Cation channel sperm-associated protein 2	CATSPER2	441	456	QSSSCVSSTSSSYSSS	3	Phosphorylation	450		-	-
HD2_cytoplasm	USP7_MATH-TRAF__Q93009_53_206	Q96P56	Cation channel sperm-associated protein 2	CATSPER2	441	456	QSSSCVSSTSSSYSSS	3	Phosphorylation	453		-	-
HD2_cytoplasm	USP7_MATH-TRAF__Q93009_53_206	Q96P56	Cation channel sperm-associated protein 2	CATSPER2	441	456	QSSSCVSSTSSSYSSS	3	Phosphorylation	454		-	-
HD2_cytoplasm	USP7_MATH-TRAF__Q93009_53_206	Q96P56	Cation channel sperm-associated protein 2	CATSPER2	441	456	QSSSCVSSTSSSYSSS	3	Phosphorylation	455		-	-
HD2_cytoplasm	USP7_MATH-TRAF__Q93009_53_206	Q96P56	Cation channel sperm-associated protein 2	CATSPER2	441	456	QSSSCVSSTSSSYSSS	3	Phosphorylation	456		-	-
HD_merged	USP7_MATH-TRAF__Q93009_53_206	Q96P56	Cation channel sperm-associated protein 2	CATSPER2	445	460	CVSSTSSSYSSSSESR	2	Phosphorylation	450		-	-
HD_merged	USP7_MATH-TRAF__Q93009_53_206	Q96P56	Cation channel sperm-associated protein 2	CATSPER2	445	460	CVSSTSSSYSSSSESR	2	Phosphorylation	453		-	-
HD_merged	USP7_MATH-TRAF__Q93009_53_206	Q96P56	Cation channel sperm-associated protein 2	CATSPER2	445	460	CVSSTSSSYSSSSESR	2	Phosphorylation	454		-	-
HD_merged	USP7_MATH-TRAF__Q93009_53_206	Q96P56	Cation channel sperm-associated protein 2	CATSPER2	445	460	CVSSTSSSYSSSSESR	2	Phosphorylation	455		-	-
HD_merged	USP7_MATH-TRAF__Q93009_53_206	Q96P56	Cation channel sperm-associated protein 2	CATSPER2	445	460	CVSSTSSSYSSSSESR	2	Phosphorylation	456		-	-
HD_merged	USP7_MATH-TRAF__Q93009_53_206	Q96P56	Cation channel sperm-associated protein 2	CATSPER2	445	460	CVSSTSSSYSSSSESR	2	Phosphorylation	457		-	-
HD_merged	USP7_MATH-TRAF__Q93009_53_206	Q96P56	Cation channel sperm-associated protein 2	CATSPER2	445	460	CVSSTSSSYSSSSESR	2	Phosphorylation	459		-	-
HD_merged	USP7_MATH-TRAF__Q93009_53_206	Q96P56	Cation channel sperm-associated protein 2	CATSPER2	441	456	QSSSCVSSTSSSYSSS	2	Phosphorylation	442		-	-
HD_merged	USP7_MATH-TRAF__Q93009_53_206	Q96P56	Cation channel sperm-associated protein 2	CATSPER2	441	456	QSSSCVSSTSSSYSSS	2	Phosphorylation	444		-	-
HD_merged	USP7_MATH-TRAF__Q93009_53_206	Q96P56	Cation channel sperm-associated protein 2	CATSPER2	441	456	QSSSCVSSTSSSYSSS	2	Phosphorylation	450		-	-
HD_merged	USP7_MATH-TRAF__Q93009_53_206	Q96P56	Cation channel sperm-associated protein 2	CATSPER2	441	456	QSSSCVSSTSSSYSSS	2	Phosphorylation	453		-	-
HD_merged	USP7_MATH-TRAF__Q93009_53_206	Q96P56	Cation channel sperm-associated protein 2	CATSPER2	441	456	QSSSCVSSTSSSYSSS	2	Phosphorylation	454		-	-
HD_merged	USP7_MATH-TRAF__Q93009_53_206	Q96P56	Cation channel sperm-associated protein 2	CATSPER2	441	456	QSSSCVSSTSSSYSSS	2	Phosphorylation	455		-	-
HD_merged	USP7_MATH-TRAF__Q93009_53_206	Q96P56	Cation channel sperm-associated protein 2	CATSPER2	441	456	QSSSCVSSTSSSYSSS	2	Phosphorylation	456		-	-
HD2	CEP55_EABR__Q53EZ4_160_217	P17676	CCAAT/enhancer-binding protein beta	CEBPB	240	255	DAKAPPTACYAGAAPA	4	Phosphorylation	249		-	-
HD2	CEP55_EABR__Q53EZ4_160_217	P17676	CCAAT/enhancer-binding protein beta	CEBPB	244	259	PPTACYAGAAPAPSQV	3	Phosphorylation	249		-	-
HD2	CEP55_EABR__Q53EZ4_160_217	P17676	CCAAT/enhancer-binding protein beta	CEBPB	244	259	PPTACYAGAAPAPSQV	3	Phosphorylation	257		-	-
HD2_nc	CEP55_EABR__Q53EZ4_160_217	P17676	CCAAT/enhancer-binding protein beta	CEBPB	240	255	DAKAPPTACYAGAAPA	4	Phosphorylation	249		-	-
HD2_nc	CEP55_EABR__Q53EZ4_160_217	P17676	CCAAT/enhancer-binding protein beta	CEBPB	244	259	PPTACYAGAAPAPSQV	4	Phosphorylation	249		-	-
HD2_nc	CEP55_EABR__Q53EZ4_160_217	P17676	CCAAT/enhancer-binding protein beta	CEBPB	244	259	PPTACYAGAAPAPSQV	4	Phosphorylation	257		-	-
HD_merged	CEP55_EABR__Q53EZ4_160_217	P17676	CCAAT/enhancer-binding protein beta	CEBPB	240	255	DAKAPPTACYAGAAPA	4	Phosphorylation	249		-	-
HD_merged	CEP55_EABR__Q53EZ4_160_217	P17676	CCAAT/enhancer-binding protein beta	CEBPB	244	259	PPTACYAGAAPAPSQV	4	Phosphorylation	249		-	-
HD_merged	CEP55_EABR__Q53EZ4_160_217	P17676	CCAAT/enhancer-binding protein beta	CEBPB	244	259	PPTACYAGAAPAPSQV	4	Phosphorylation	257		-	-
HD_merged	USP7_MATH-TRAF__Q93009_53_206	P17676	CCAAT/enhancer-binding protein beta	CEBPB	216	231	VPSGSSGSLSTSSSSS	2	Phosphorylation	218		-	-
HD_merged	USP7_MATH-TRAF__Q93009_53_206	P17676	CCAAT/enhancer-binding protein beta	CEBPB	216	231	VPSGSSGSLSTSSSSS	2	Phosphorylation	223		-	-
HD_merged	USP7_MATH-TRAF__Q93009_53_206	P17676	CCAAT/enhancer-binding protein beta	CEBPB	216	231	VPSGSSGSLSTSSSSS	2	Phosphorylation	229		-	-
HD_merged	USP7_MATH-TRAF__Q93009_53_206	P17676	CCAAT/enhancer-binding protein beta	CEBPB	216	231	VPSGSSGSLSTSSSSS	2	Phosphorylation	230		-	-
HD_merged	USP7_MATH-TRAF__Q93009_53_206	P17676	CCAAT/enhancer-binding protein beta	CEBPB	216	231	VPSGSSGSLSTSSSSS	2	Phosphorylation	226	GSK3-beta	-	-
HD_merged	USP7_MATH-TRAF__Q93009_53_206	P17676	CCAAT/enhancer-binding protein beta	CEBPB	216	231	VPSGSSGSLSTSSSSS	2	Phosphorylation	231	GSK3-beta	-	-
HD_merged	USP7_MATH-TRAF__Q93009_53_206	P17676	CCAAT/enhancer-binding protein beta	CEBPB	216	231	VPSGSSGSLSTSSSSS	2	Glycosylation	227		-	-
HD_merged	USP7_MATH-TRAF__Q93009_53_206	P17676	CCAAT/enhancer-binding protein beta	CEBPB	216	231	VPSGSSGSLSTSSSSS	2	Glycosylation	228		-	-
HD	USP7_MATH-TRAF__Q93009_53_206	Q9NZN8	CCR4-NOT transcription complex subunit 2	CNOT2	280	295	FPALPGSSYKDPTSSN	2	Phosphorylation	293		-	-
HD	USP7_MATH-TRAF__Q93009_53_206	Q9NZN8	CCR4-NOT transcription complex subunit 2	CNOT2	280	295	FPALPGSSYKDPTSSN	2	Phosphorylation	294		-	-
HD	USP7_MATH-TRAF__Q93009_53_206	Q9NZN8	CCR4-NOT transcription complex subunit 2	CNOT2	280	295	FPALPGSSYKDPTSSN	2	Phosphorylation	287		3.26e-23	0.11
HD2_endomembrane	MAP1LC3A_ATG8__Q9H492_2_121	Q6YHK3	CD109 antigen	CD109	639	654	WVLTDANLTKDYIDGV	2	Glycosylation	645		-	-
HD_merged	KPNB1_Heat_1_Q14974_1_485	Q00587	Cdc42 effector protein 1	CDC42EP1	64	79	LSNHGGSSGSTHRSPR	2	Methylation	76		-	-
HD_merged	KPNB1_Heat_1_Q14974_1_485	Q00587	Cdc42 effector protein 1	CDC42EP1	64	79	LSNHGGSSGSTHRSPR	2	Methylation	79		-	-
HD_merged	KPNB1_Heat_1_Q14974_1_485	Q00587	Cdc42 effector protein 1	CDC42EP1	64	79	LSNHGGSSGSTHRSPR	2	Phosphorylation	70		-	-
HD_merged	KPNB1_Heat_1_Q14974_1_485	Q00587	Cdc42 effector protein 1	CDC42EP1	64	79	LSNHGGSSGSTHRSPR	2	Phosphorylation	71		-	-
HD_merged	KPNB1_Heat_1_Q14974_1_485	Q00587	Cdc42 effector protein 1	CDC42EP1	64	79	LSNHGGSSGSTHRSPR	2	Phosphorylation	74		-	-
HD_merged	KPNB1_Heat_1_Q14974_1_485	Q00587	Cdc42 effector protein 1	CDC42EP1	64	79	LSNHGGSSGSTHRSPR	2	Phosphorylation	65		-	-
HD_merged	KPNB1_Heat_1_Q14974_1_485	Q00587	Cdc42 effector protein 1	CDC42EP1	64	79	LSNHGGSSGSTHRSPR	2	Phosphorylation	73		-	-
HD_merged	KPNB1_Heat_1_Q14974_1_485	Q00587	Cdc42 effector protein 1	CDC42EP1	64	79	LSNHGGSSGSTHRSPR	2	Phosphorylation	77		-	-
HD_merged	PEX14_Pex14__O75381_16_84	Q00587	Cdc42 effector protein 1	CDC42EP1	344	359	LPQARASWESLDEEWR	2	Phosphorylation	350		-	-
HD_merged	PEX14_Pex14__O75381_16_84	Q00587	Cdc42 effector protein 1	CDC42EP1	344	359	LPQARASWESLDEEWR	2	Phosphorylation	353		-	-
HD2_cytoplasm	USP7_MATH-TRAF__Q93009_53_206	Q9NRR3	CDC42 small effector protein 2	CDC42SE2	64	79	GGYGGGMPANVQMQLV	2	Phosphorylation	66		-	-
HD2_nucleus	GST___P08515_1_218	Q9NXV6	CDKN2A-interacting protein	CDKN2AIP	366	381	VAASLLASKSSSQTSG	2	Glycosylation	379		-	-
HD2_nucleus	GST___P08515_1_218	Q9NXV6	CDKN2A-interacting protein	CDKN2AIP	366	381	VAASLLASKSSSQTSG	2	Phosphorylation	375		-	-
HD2_nucleus	GST___P08515_1_218	Q9NXV6	CDKN2A-interacting protein	CDKN2AIP	366	381	VAASLLASKSSSQTSG	2	Phosphorylation	377		-	-
HD_merged	GST___P08515_1_218	Q9NXV6	CDKN2A-interacting protein	CDKN2AIP	366	381	VAASLLASKSSSQTSG	2	Glycosylation	379		-	-
HD_merged	GST___P08515_1_218	Q9NXV6	CDKN2A-interacting protein	CDKN2AIP	366	381	VAASLLASKSSSQTSG	2	Phosphorylation	375		-	-
HD_merged	GST___P08515_1_218	Q9NXV6	CDKN2A-interacting protein	CDKN2AIP	366	381	VAASLLASKSSSQTSG	2	Phosphorylation	377		-	-
HD	USP7_MATH-TRAF__Q93009_53_206	Q9NXV6	CDKN2A-interacting protein	CDKN2AIP	378	393	QTSGSLVSKSTSLASV	3	Glycosylation	379		-	-
HD	USP7_MATH-TRAF__Q93009_53_206	Q9NXV6	CDKN2A-interacting protein	CDKN2AIP	378	393	QTSGSLVSKSTSLASV	3	Phosphorylation	382		3.86e-08	0.323
HD	USP7_MATH-TRAF__Q93009_53_206	Q9NXV6	CDKN2A-interacting protein	CDKN2AIP	378	393	QTSGSLVSKSTSLASV	3	Phosphorylation	385		-	-
HD	USP7_MATH-TRAF__Q93009_53_206	Q9NXV6	CDKN2A-interacting protein	CDKN2AIP	378	393	QTSGSLVSKSTSLASV	3	Phosphorylation	389		5.31e-05	0.316
HD	USP7_MATH-TRAF__Q93009_53_206	Q9NXV6	CDKN2A-interacting protein	CDKN2AIP	387	402	STSLASVSQLASKSSS	2	Acetylation	399		-	-
HD	USP7_MATH-TRAF__Q93009_53_206	Q9NXV6	CDKN2A-interacting protein	CDKN2AIP	387	402	STSLASVSQLASKSSS	2	Phosphorylation	394		-	-
HD	USP7_MATH-TRAF__Q93009_53_206	Q9NXV6	CDKN2A-interacting protein	CDKN2AIP	387	402	STSLASVSQLASKSSS	2	Phosphorylation	389		5.31e-05	0.316
HD	USP7_MATH-TRAF__Q93009_53_206	Q9NXV6	CDKN2A-interacting protein	CDKN2AIP	387	402	STSLASVSQLASKSSS	2	Phosphorylation	402	ATM,ATR,PRKDC	0.001	0.415
HD	USP7_MATH-TRAF__Q93009_53_206	Q9NXV6	CDKN2A-interacting protein	CDKN2AIP	396	411	LASKSSSQTSTSQLPS	2	Acetylation	399		-	-
HD	USP7_MATH-TRAF__Q93009_53_206	Q9NXV6	CDKN2A-interacting protein	CDKN2AIP	396	411	LASKSSSQTSTSQLPS	2	Phosphorylation	406		-	-
HD	USP7_MATH-TRAF__Q93009_53_206	Q9NXV6	CDKN2A-interacting protein	CDKN2AIP	396	411	LASKSSSQTSTSQLPS	2	Phosphorylation	402	ATM,ATR,PRKDC	0.001	0.415
HD	USP7_MATH-TRAF__Q93009_53_206	Q9NXV6	CDKN2A-interacting protein	CDKN2AIP	405	420	STSQLPSKSTSQSSES	3	Phosphorylation	406		-	-
HD	USP7_MATH-TRAF__Q93009_53_206	Q9NXV6	CDKN2A-interacting protein	CDKN2AIP	405	420	STSQLPSKSTSQSSES	3	Phosphorylation	420		-	-
HD2	USP7_MATH-TRAF__Q93009_53_206	Q9NXV6	CDKN2A-interacting protein	CDKN2AIP	210	225	VSSQSSSSVSSQVTTA	2	Phosphorylation	211		0.000972	0.35
HD2	USP7_MATH-TRAF__Q93009_53_206	Q9NXV6	CDKN2A-interacting protein	CDKN2AIP	210	225	VSSQSSSSVSSQVTTA	2	Phosphorylation	217		-	-
HD2	USP7_MATH-TRAF__Q93009_53_206	Q9NXV6	CDKN2A-interacting protein	CDKN2AIP	210	225	VSSQSSSSVSSQVTTA	2	Phosphorylation	219		-	-
HD2	USP7_MATH-TRAF__Q93009_53_206	Q9NXV6	CDKN2A-interacting protein	CDKN2AIP	210	225	VSSQSSSSVSSQVTTA	2	Phosphorylation	220		-	-
HD2	USP7_MATH-TRAF__Q93009_53_206	Q9NXV6	CDKN2A-interacting protein	CDKN2AIP	210	225	VSSQSSSSVSSQVTTA	2	Phosphorylation	212	ATM,ATR,PRKDC	0.000972	0.432
HD2_nucleus	USP7_MATH-TRAF__Q93009_53_206	Q9NXV6	CDKN2A-interacting protein	CDKN2AIP	210	225	VSSQSSSSVSSQVTTA	3	Phosphorylation	211		0.000972	0.35
HD2_nucleus	USP7_MATH-TRAF__Q93009_53_206	Q9NXV6	CDKN2A-interacting protein	CDKN2AIP	210	225	VSSQSSSSVSSQVTTA	3	Phosphorylation	217		-	-
HD2_nucleus	USP7_MATH-TRAF__Q93009_53_206	Q9NXV6	CDKN2A-interacting protein	CDKN2AIP	210	225	VSSQSSSSVSSQVTTA	3	Phosphorylation	219		-	-
HD2_nucleus	USP7_MATH-TRAF__Q93009_53_206	Q9NXV6	CDKN2A-interacting protein	CDKN2AIP	210	225	VSSQSSSSVSSQVTTA	3	Phosphorylation	220		-	-
HD2_nucleus	USP7_MATH-TRAF__Q93009_53_206	Q9NXV6	CDKN2A-interacting protein	CDKN2AIP	210	225	VSSQSSSSVSSQVTTA	3	Phosphorylation	212	ATM,ATR,PRKDC	0.000972	0.432
HD2_nucleus	USP7_MATH-TRAF__Q93009_53_206	Q9NXV6	CDKN2A-interacting protein	CDKN2AIP	318	333	GLTSKTSSEASVSSSV	2	Glycosylation	323		-	-
HD2_nucleus	USP7_MATH-TRAF__Q93009_53_206	Q9NXV6	CDKN2A-interacting protein	CDKN2AIP	318	333	GLTSKTSSEASVSSSV	2	Phosphorylation	332		0.000659	0.104
HD2_nucleus	USP7_MATH-TRAF__Q93009_53_206	Q9NXV6	CDKN2A-interacting protein	CDKN2AIP	318	333	GLTSKTSSEASVSSSV	2	Phosphorylation	331		0.002	0.132
HD_merged	USP7_MATH-TRAF__Q93009_53_206	Q9NXV6	CDKN2A-interacting protein	CDKN2AIP	351	366	SSTNTSLLTSKSTSQV	2	Phosphorylation	351		-	-
HD_merged	USP7_MATH-TRAF__Q93009_53_206	Q9NXV6	CDKN2A-interacting protein	CDKN2AIP	351	366	SSTNTSLLTSKSTSQV	2	Phosphorylation	355		-	-
HD_merged	USP7_MATH-TRAF__Q93009_53_206	Q9NXV6	CDKN2A-interacting protein	CDKN2AIP	351	366	SSTNTSLLTSKSTSQV	2	Phosphorylation	359		-	-
HD_merged	USP7_MATH-TRAF__Q93009_53_206	Q9NXV6	CDKN2A-interacting protein	CDKN2AIP	351	366	SSTNTSLLTSKSTSQV	2	Phosphorylation	360		-	-
HD_merged	USP7_MATH-TRAF__Q93009_53_206	Q9NXV6	CDKN2A-interacting protein	CDKN2AIP	351	366	SSTNTSLLTSKSTSQV	2	Phosphorylation	364		-	-
HD_merged	USP7_MATH-TRAF__Q93009_53_206	Q9NXV6	CDKN2A-interacting protein	CDKN2AIP	351	366	SSTNTSLLTSKSTSQV	2	Phosphorylation	356		5.04e-06	0.294
HD_merged	USP7_MATH-TRAF__Q93009_53_206	Q9NXV6	CDKN2A-interacting protein	CDKN2AIP	402	417	SQTSTSQLPSKSTSQS	2	Phosphorylation	406		-	-
HD_merged	USP7_MATH-TRAF__Q93009_53_206	Q9NXV6	CDKN2A-interacting protein	CDKN2AIP	402	417	SQTSTSQLPSKSTSQS	2	Phosphorylation	402	ATM,ATR,PRKDC	0.001	0.415
HD_merged	USP7_MATH-TRAF__Q93009_53_206	Q9NXV6	CDKN2A-interacting protein	CDKN2AIP	207	222	DRSVSSQSSSSVSSQV	2	Phosphorylation	211		0.000972	0.35
HD_merged	USP7_MATH-TRAF__Q93009_53_206	Q9NXV6	CDKN2A-interacting protein	CDKN2AIP	207	222	DRSVSSQSSSSVSSQV	2	Phosphorylation	217		-	-
HD_merged	USP7_MATH-TRAF__Q93009_53_206	Q9NXV6	CDKN2A-interacting protein	CDKN2AIP	207	222	DRSVSSQSSSSVSSQV	2	Phosphorylation	219		-	-
HD_merged	USP7_MATH-TRAF__Q93009_53_206	Q9NXV6	CDKN2A-interacting protein	CDKN2AIP	207	222	DRSVSSQSSSSVSSQV	2	Phosphorylation	220		-	-
HD_merged	USP7_MATH-TRAF__Q93009_53_206	Q9NXV6	CDKN2A-interacting protein	CDKN2AIP	207	222	DRSVSSQSSSSVSSQV	2	Phosphorylation	209		7.02e-06	0.307
HD_merged	USP7_MATH-TRAF__Q93009_53_206	Q9NXV6	CDKN2A-interacting protein	CDKN2AIP	207	222	DRSVSSQSSSSVSSQV	2	Phosphorylation	212	ATM,ATR,PRKDC	0.000972	0.432
HD_merged	USP7_MATH-TRAF__Q93009_53_206	Q9NXV6	CDKN2A-interacting protein	CDKN2AIP	378	393	QTSGSLVSKSTSLASV	2	Glycosylation	379		-	-
HD_merged	USP7_MATH-TRAF__Q93009_53_206	Q9NXV6	CDKN2A-interacting protein	CDKN2AIP	378	393	QTSGSLVSKSTSLASV	2	Phosphorylation	382		3.86e-08	0.323
HD_merged	USP7_MATH-TRAF__Q93009_53_206	Q9NXV6	CDKN2A-interacting protein	CDKN2AIP	378	393	QTSGSLVSKSTSLASV	2	Phosphorylation	385		-	-
HD_merged	USP7_MATH-TRAF__Q93009_53_206	Q9NXV6	CDKN2A-interacting protein	CDKN2AIP	378	393	QTSGSLVSKSTSLASV	2	Phosphorylation	389		5.31e-05	0.316
HD_merged	USP7_MATH-TRAF__Q93009_53_206	Q9NXV6	CDKN2A-interacting protein	CDKN2AIP	210	225	VSSQSSSSVSSQVTTA	3	Phosphorylation	211		0.000972	0.35
HD_merged	USP7_MATH-TRAF__Q93009_53_206	Q9NXV6	CDKN2A-interacting protein	CDKN2AIP	210	225	VSSQSSSSVSSQVTTA	3	Phosphorylation	217		-	-
HD_merged	USP7_MATH-TRAF__Q93009_53_206	Q9NXV6	CDKN2A-interacting protein	CDKN2AIP	210	225	VSSQSSSSVSSQVTTA	3	Phosphorylation	219		-	-
HD_merged	USP7_MATH-TRAF__Q93009_53_206	Q9NXV6	CDKN2A-interacting protein	CDKN2AIP	210	225	VSSQSSSSVSSQVTTA	3	Phosphorylation	220		-	-
HD_merged	USP7_MATH-TRAF__Q93009_53_206	Q9NXV6	CDKN2A-interacting protein	CDKN2AIP	210	225	VSSQSSSSVSSQVTTA	3	Phosphorylation	212	ATM,ATR,PRKDC	0.000972	0.432
HD_merged	USP7_MATH-TRAF__Q93009_53_206	Q9NXV6	CDKN2A-interacting protein	CDKN2AIP	396	411	LASKSSSQTSTSQLPS	2	Acetylation	399		-	-
HD_merged	USP7_MATH-TRAF__Q93009_53_206	Q9NXV6	CDKN2A-interacting protein	CDKN2AIP	396	411	LASKSSSQTSTSQLPS	2	Phosphorylation	406		-	-
HD_merged	USP7_MATH-TRAF__Q93009_53_206	Q9NXV6	CDKN2A-interacting protein	CDKN2AIP	396	411	LASKSSSQTSTSQLPS	2	Phosphorylation	402	ATM,ATR,PRKDC	0.001	0.415
HD_merged	USP7_MATH-TRAF__Q93009_53_206	Q9NXV6	CDKN2A-interacting protein	CDKN2AIP	387	402	STSLASVSQLASKSSS	2	Acetylation	399		-	-
HD_merged	USP7_MATH-TRAF__Q93009_53_206	Q9NXV6	CDKN2A-interacting protein	CDKN2AIP	387	402	STSLASVSQLASKSSS	2	Phosphorylation	394		-	-
HD_merged	USP7_MATH-TRAF__Q93009_53_206	Q9NXV6	CDKN2A-interacting protein	CDKN2AIP	387	402	STSLASVSQLASKSSS	2	Phosphorylation	389		5.31e-05	0.316
HD_merged	USP7_MATH-TRAF__Q93009_53_206	Q9NXV6	CDKN2A-interacting protein	CDKN2AIP	387	402	STSLASVSQLASKSSS	2	Phosphorylation	402	ATM,ATR,PRKDC	0.001	0.415
HD_merged	USP7_MATH-TRAF__Q93009_53_206	Q9NXV6	CDKN2A-interacting protein	CDKN2AIP	405	420	STSQLPSKSTSQSSES	2	Phosphorylation	406		-	-
HD_merged	USP7_MATH-TRAF__Q93009_53_206	Q9NXV6	CDKN2A-interacting protein	CDKN2AIP	405	420	STSQLPSKSTSQSSES	2	Phosphorylation	420		-	-
HD2_nucleus	WDR5_WD_1234567_P61964_21_334	Q9NXV6	CDKN2A-interacting protein	CDKN2AIP	186	201	ESGNSARSSGISSQNS	3	Phosphorylation	198		-	-
HD2_nucleus	WDR5_WD_1234567_P61964_21_334	Q9NXV6	CDKN2A-interacting protein	CDKN2AIP	186	201	ESGNSARSSGISSQNS	3	Phosphorylation	194		2.54e-13	0.32
HD2_nucleus	WDR5_WD_1234567_P61964_21_334	Q9NXV6	CDKN2A-interacting protein	CDKN2AIP	186	201	ESGNSARSSGISSQNS	3	Phosphorylation	201		1.26e-07	0.108
HD2_nucleus	WDR5_WD_1234567_P61964_21_334	Q9NXV6	CDKN2A-interacting protein	CDKN2AIP	186	201	ESGNSARSSGISSQNS	3	Phosphorylation	193		2.54e-13	0.11
HD2_nucleus	WDR5_WD_1234567_P61964_21_334	Q9NXV6	CDKN2A-interacting protein	CDKN2AIP	190	205	SARSSGISSQNSSTSD	3	Phosphorylation	198		-	-
HD2_nucleus	WDR5_WD_1234567_P61964_21_334	Q9NXV6	CDKN2A-interacting protein	CDKN2AIP	190	205	SARSSGISSQNSSTSD	3	Phosphorylation	194		2.54e-13	0.32
HD2_nucleus	WDR5_WD_1234567_P61964_21_334	Q9NXV6	CDKN2A-interacting protein	CDKN2AIP	190	205	SARSSGISSQNSSTSD	3	Phosphorylation	201		1.26e-07	0.108
HD2_nucleus	WDR5_WD_1234567_P61964_21_334	Q9NXV6	CDKN2A-interacting protein	CDKN2AIP	190	205	SARSSGISSQNSSTSD	3	Phosphorylation	193		2.54e-13	0.11
HD_merged	WDR5_WD_1234567_P61964_21_334	Q9NXV6	CDKN2A-interacting protein	CDKN2AIP	190	205	SARSSGISSQNSSTSD	3	Phosphorylation	198		-	-
HD_merged	WDR5_WD_1234567_P61964_21_334	Q9NXV6	CDKN2A-interacting protein	CDKN2AIP	190	205	SARSSGISSQNSSTSD	3	Phosphorylation	194		2.54e-13	0.32
HD_merged	WDR5_WD_1234567_P61964_21_334	Q9NXV6	CDKN2A-interacting protein	CDKN2AIP	190	205	SARSSGISSQNSSTSD	3	Phosphorylation	201		1.26e-07	0.108
HD_merged	WDR5_WD_1234567_P61964_21_334	Q9NXV6	CDKN2A-interacting protein	CDKN2AIP	190	205	SARSSGISSQNSSTSD	3	Phosphorylation	193		2.54e-13	0.11
HD_merged	WDR5_WD_1234567_P61964_21_334	Q9NXV6	CDKN2A-interacting protein	CDKN2AIP	186	201	ESGNSARSSGISSQNS	3	Phosphorylation	198		-	-
HD_merged	WDR5_WD_1234567_P61964_21_334	Q9NXV6	CDKN2A-interacting protein	CDKN2AIP	186	201	ESGNSARSSGISSQNS	3	Phosphorylation	194		2.54e-13	0.32
HD_merged	WDR5_WD_1234567_P61964_21_334	Q9NXV6	CDKN2A-interacting protein	CDKN2AIP	186	201	ESGNSARSSGISSQNS	3	Phosphorylation	201		1.26e-07	0.108
HD_merged	WDR5_WD_1234567_P61964_21_334	Q9NXV6	CDKN2A-interacting protein	CDKN2AIP	186	201	ESGNSARSSGISSQNS	3	Phosphorylation	193		2.54e-13	0.11
HD	NEDD4_WW_4_P46934_890_928	Q8N3J6	Cell adhesion molecule 2	CADM2	412	427	DADTAIINAEGSQVNA	2	Phosphorylation	423		-	-
HD2	TSG101_UEV__Q99816_1_145	Q9H305	Cell death-inducing p53-target protein 1	CDIP1	8	23	PYPGGPTAPLLEEKSG	2	Ubiquitylation	21		-	-
HD_merged	TSG101_UEV__Q99816_1_145	Q9H305	Cell death-inducing p53-target protein 1	CDIP1	8	23	PYPGGPTAPLLEEKSG	2	Ubiquitylation	21		-	-
HD	CRK_SH3_1_P46108_124_198	Q9UHN6	Cell surface hyaluronidase	TMEM2	37	52	PPPPPKSQASAKFTSI	2	Phosphorylation	43		-	-
HD	CRK_SH3_1_P46108_124_198	Q9UHN6	Cell surface hyaluronidase	TMEM2	37	52	PPPPPKSQASAKFTSI	2	Phosphorylation	46		-	-
HD	CRK_SH3_1_P46108_124_198	Q9UHN6	Cell surface hyaluronidase	TMEM2	37	52	PPPPPKSQASAKFTSI	2	Phosphorylation	51		-	-
HD	CRK_SH3_1_P46108_124_198	Q9UHN6	Cell surface hyaluronidase	TMEM2	37	52	PPPPPKSQASAKFTSI	2	Ubiquitylation	48		-	-
HD_merged	CRK_SH3_1_P46108_124_198	Q9UHN6	Cell surface hyaluronidase	TMEM2	37	52	PPPPPKSQASAKFTSI	2	Phosphorylation	43		-	-
HD_merged	CRK_SH3_1_P46108_124_198	Q9UHN6	Cell surface hyaluronidase	TMEM2	37	52	PPPPPKSQASAKFTSI	2	Phosphorylation	46		-	-
HD_merged	CRK_SH3_1_P46108_124_198	Q9UHN6	Cell surface hyaluronidase	TMEM2	37	52	PPPPPKSQASAKFTSI	2	Phosphorylation	51		-	-
HD_merged	CRK_SH3_1_P46108_124_198	Q9UHN6	Cell surface hyaluronidase	TMEM2	37	52	PPPPPKSQASAKFTSI	2	Ubiquitylation	48		-	-
HD	CLTC_Clathrin-propeller__Q00610_1_364	P04637	Cellular tumor antigen p53	TP53	12	27	PPLSQETFSDLWKLLP	3	Ubiquitylation	24		-	-
HD	CLTC_Clathrin-propeller__Q00610_1_364	P04637	Cellular tumor antigen p53	TP53	12	27	PPLSQETFSDLWKLLP	3	Phosphorylation	18	TTK,VRK1,CK1_group,CK1,VRK2	-	-
HD	CLTC_Clathrin-propeller__Q00610_1_364	P04637	Cellular tumor antigen p53	TP53	12	27	PPLSQETFSDLWKLLP	3	Phosphorylation	20	PLK3,CHK1,CHK2,CK1,CHEK2,DAPK1	-	-
HD	CLTC_Clathrin-propeller__Q00610_1_364	P04637	Cellular tumor antigen p53	TP53	12	27	PPLSQETFSDLWKLLP	3	Phosphorylation	15	AMPK,DNA-PK,NUAK1,ATM,PRPK,ATR,CDK5	4.62e-06	0.984
HD	CLTC_Clathrin-propeller__Q00610_1_364	P04637	Cellular tumor antigen p53	TP53	16	31	QETFSDLWKLLPENNV	3	Ubiquitylation	24		-	-
HD	CLTC_Clathrin-propeller__Q00610_1_364	P04637	Cellular tumor antigen p53	TP53	16	31	QETFSDLWKLLPENNV	3	Phosphorylation	18	TTK,VRK1,CK1_group,CK1,VRK2	-	-
HD	CLTC_Clathrin-propeller__Q00610_1_364	P04637	Cellular tumor antigen p53	TP53	16	31	QETFSDLWKLLPENNV	3	Phosphorylation	20	PLK3,CHK1,CHK2,CK1,CHEK2,DAPK1	-	-
HD2	MDM2_p53-binding-domain__Q00987_17_125	P04637	Cellular tumor antigen p53	TP53	12	27	PPLSQETFSDLWKLLP	3	Ubiquitylation	24		-	-
HD2	MDM2_p53-binding-domain__Q00987_17_125	P04637	Cellular tumor antigen p53	TP53	12	27	PPLSQETFSDLWKLLP	3	Phosphorylation	18	TTK,VRK1,CK1_group,CK1,VRK2	-	-
HD2	MDM2_p53-binding-domain__Q00987_17_125	P04637	Cellular tumor antigen p53	TP53	12	27	PPLSQETFSDLWKLLP	3	Phosphorylation	20	PLK3,CHK1,CHK2,CK1,CHEK2,DAPK1	-	-
HD2	MDM2_p53-binding-domain__Q00987_17_125	P04637	Cellular tumor antigen p53	TP53	12	27	PPLSQETFSDLWKLLP	3	Phosphorylation	15	AMPK,DNA-PK,NUAK1,ATM,PRPK,ATR,CDK5	4.62e-06	0.984
HD2	MDM2_p53-binding-domain__Q00987_17_125	P04637	Cellular tumor antigen p53	TP53	16	31	QETFSDLWKLLPENNV	4	Ubiquitylation	24		-	-
HD2	MDM2_p53-binding-domain__Q00987_17_125	P04637	Cellular tumor antigen p53	TP53	16	31	QETFSDLWKLLPENNV	4	Phosphorylation	18	TTK,VRK1,CK1_group,CK1,VRK2	-	-
HD2	MDM2_p53-binding-domain__Q00987_17_125	P04637	Cellular tumor antigen p53	TP53	16	31	QETFSDLWKLLPENNV	4	Phosphorylation	20	PLK3,CHK1,CHK2,CK1,CHEK2,DAPK1	-	-
HD2_nc	MDM2_p53-binding-domain__Q00987_17_125	P04637	Cellular tumor antigen p53	TP53	16	31	QETFSDLWKLLPENNV	3	Ubiquitylation	24		-	-
HD2_nc	MDM2_p53-binding-domain__Q00987_17_125	P04637	Cellular tumor antigen p53	TP53	16	31	QETFSDLWKLLPENNV	3	Phosphorylation	18	TTK,VRK1,CK1_group,CK1,VRK2	-	-
HD2_nc	MDM2_p53-binding-domain__Q00987_17_125	P04637	Cellular tumor antigen p53	TP53	16	31	QETFSDLWKLLPENNV	3	Phosphorylation	20	PLK3,CHK1,CHK2,CK1,CHEK2,DAPK1	-	-
HD2_nucleus	MDM2_p53-binding-domain__Q00987_17_125	P04637	Cellular tumor antigen p53	TP53	16	31	QETFSDLWKLLPENNV	2	Ubiquitylation	24		-	-
HD2_nucleus	MDM2_p53-binding-domain__Q00987_17_125	P04637	Cellular tumor antigen p53	TP53	16	31	QETFSDLWKLLPENNV	2	Phosphorylation	18	TTK,VRK1,CK1_group,CK1,VRK2	-	-
HD2_nucleus	MDM2_p53-binding-domain__Q00987_17_125	P04637	Cellular tumor antigen p53	TP53	16	31	QETFSDLWKLLPENNV	2	Phosphorylation	20	PLK3,CHK1,CHK2,CK1,CHEK2,DAPK1	-	-
HD_merged	MDM2_p53-binding-domain__Q00987_17_125	P04637	Cellular tumor antigen p53	TP53	12	27	PPLSQETFSDLWKLLP	3	Ubiquitylation	24		-	-
HD_merged	MDM2_p53-binding-domain__Q00987_17_125	P04637	Cellular tumor antigen p53	TP53	12	27	PPLSQETFSDLWKLLP	3	Phosphorylation	18	TTK,VRK1,CK1_group,CK1,VRK2	-	-
HD_merged	MDM2_p53-binding-domain__Q00987_17_125	P04637	Cellular tumor antigen p53	TP53	12	27	PPLSQETFSDLWKLLP	3	Phosphorylation	20	PLK3,CHK1,CHK2,CK1,CHEK2,DAPK1	-	-
HD_merged	MDM2_p53-binding-domain__Q00987_17_125	P04637	Cellular tumor antigen p53	TP53	12	27	PPLSQETFSDLWKLLP	3	Phosphorylation	15	AMPK,DNA-PK,NUAK1,ATM,PRPK,ATR,CDK5	4.62e-06	0.984
HD_merged	MDM2_p53-binding-domain__Q00987_17_125	P04637	Cellular tumor antigen p53	TP53	16	31	QETFSDLWKLLPENNV	3	Ubiquitylation	24		-	-
HD_merged	MDM2_p53-binding-domain__Q00987_17_125	P04637	Cellular tumor antigen p53	TP53	16	31	QETFSDLWKLLPENNV	3	Phosphorylation	18	TTK,VRK1,CK1_group,CK1,VRK2	-	-
HD_merged	MDM2_p53-binding-domain__Q00987_17_125	P04637	Cellular tumor antigen p53	TP53	16	31	QETFSDLWKLLPENNV	3	Phosphorylation	20	PLK3,CHK1,CHK2,CK1,CHEK2,DAPK1	-	-
HD	PEX14_Pex14__O75381_16_84	P04637	Cellular tumor antigen p53	TP53	10	25	VEPPLSQETFSDLWKL	3	Ubiquitylation	24		-	-
HD	PEX14_Pex14__O75381_16_84	P04637	Cellular tumor antigen p53	TP53	10	25	VEPPLSQETFSDLWKL	3	Phosphorylation	18	TTK,VRK1,CK1_group,CK1,VRK2	-	-
HD	PEX14_Pex14__O75381_16_84	P04637	Cellular tumor antigen p53	TP53	10	25	VEPPLSQETFSDLWKL	3	Phosphorylation	20	PLK3,CHK1,CHK2,CK1,CHEK2,DAPK1	-	-
HD	PEX14_Pex14__O75381_16_84	P04637	Cellular tumor antigen p53	TP53	10	25	VEPPLSQETFSDLWKL	3	Phosphorylation	15	AMPK,DNA-PK,NUAK1,ATM,PRPK,ATR,CDK5	4.62e-06	0.984
HD_merged	PEX14_Pex14__O75381_16_84	P04637	Cellular tumor antigen p53	TP53	10	25	VEPPLSQETFSDLWKL	3	Ubiquitylation	24		-	-
HD_merged	PEX14_Pex14__O75381_16_84	P04637	Cellular tumor antigen p53	TP53	10	25	VEPPLSQETFSDLWKL	3	Phosphorylation	18	TTK,VRK1,CK1_group,CK1,VRK2	-	-
HD_merged	PEX14_Pex14__O75381_16_84	P04637	Cellular tumor antigen p53	TP53	10	25	VEPPLSQETFSDLWKL	3	Phosphorylation	20	PLK3,CHK1,CHK2,CK1,CHEK2,DAPK1	-	-
HD_merged	PEX14_Pex14__O75381_16_84	P04637	Cellular tumor antigen p53	TP53	10	25	VEPPLSQETFSDLWKL	3	Phosphorylation	15	AMPK,DNA-PK,NUAK1,ATM,PRPK,ATR,CDK5	4.62e-06	0.984
HD	PEX14_Pex14__O75381_16_84	Q6IQ19	Centriole, cilia and spindle-associated protein	CCSAP	253	268	SSENPWMTEYMRCYSA	3	Phosphorylation	260		-	-
HD	PEX14_Pex14__O75381_16_84	Q6IQ19	Centriole, cilia and spindle-associated protein	CCSAP	253	268	SSENPWMTEYMRCYSA	3	Phosphorylation	267		-	-
HD_merged	PEX14_Pex14__O75381_16_84	Q6IQ19	Centriole, cilia and spindle-associated protein	CCSAP	253	268	SSENPWMTEYMRCYSA	2	Phosphorylation	260		-	-
HD_merged	PEX14_Pex14__O75381_16_84	Q6IQ19	Centriole, cilia and spindle-associated protein	CCSAP	253	268	SSENPWMTEYMRCYSA	2	Phosphorylation	267		-	-
HD	TLN1_PTB__Q9Y490_309_401	Q7Z7A1	Centriolin	CNTRL	1200	1215	WVYSPIRSGLHKLFPS	2	Phosphorylation	1202		-	-
HD	TLN1_PTB__Q9Y490_309_401	Q7Z7A1	Centriolin	CNTRL	1200	1215	WVYSPIRSGLHKLFPS	2	Phosphorylation	1203		-	-
HD_merged	MAP1LC3A_ATG8__Q9H492_2_121	Q03188	Centromere protein C	CENPC	528	543	SDWWVVKSEESPVYSN	3	Phosphorylation	535		0.002	0.235
HD_merged	MAP1LC3A_ATG8__Q9H492_2_121	Q03188	Centromere protein C	CENPC	528	543	SDWWVVKSEESPVYSN	3	Phosphorylation	541		-	-
HD_merged	MAP1LC3A_ATG8__Q9H492_2_121	Q03188	Centromere protein C	CENPC	528	543	SDWWVVKSEESPVYSN	3	Sumoylation	534		-	-
HD_merged	MAP1LC3A_ATG8__Q9H492_2_121	Q03188	Centromere protein C	CENPC	528	543	SDWWVVKSEESPVYSN	3	Phosphorylation	528	PRKACA,AURKB	1.8e-05	0.574
HD_merged	MAP1LC3A_ATG8__Q9H492_2_121	Q03188	Centromere protein C	CENPC	528	543	SDWWVVKSEESPVYSN	3	Phosphorylation	542		0.000199	0.084
HD_merged	MAP1LC3A_ATG8__Q9H492_2_121	Q03188	Centromere protein C	CENPC	528	543	SDWWVVKSEESPVYSN	3	Phosphorylation	538	MAPK14,CDK1,MAPK8	2.43e-68	0.373
HD_merged	MAP1LC3B_ATG8__Q9GZQ8_2_119	Q03188	Centromere protein C	CENPC	528	543	SDWWVVKSEESPVYSN	2	Phosphorylation	535		0.002	0.235
HD_merged	MAP1LC3B_ATG8__Q9GZQ8_2_119	Q03188	Centromere protein C	CENPC	528	543	SDWWVVKSEESPVYSN	2	Phosphorylation	541		-	-
HD_merged	MAP1LC3B_ATG8__Q9GZQ8_2_119	Q03188	Centromere protein C	CENPC	528	543	SDWWVVKSEESPVYSN	2	Sumoylation	534		-	-
HD_merged	MAP1LC3B_ATG8__Q9GZQ8_2_119	Q03188	Centromere protein C	CENPC	528	543	SDWWVVKSEESPVYSN	2	Phosphorylation	528	PRKACA,AURKB	1.8e-05	0.574
HD_merged	MAP1LC3B_ATG8__Q9GZQ8_2_119	Q03188	Centromere protein C	CENPC	528	543	SDWWVVKSEESPVYSN	2	Phosphorylation	542		0.000199	0.084
HD_merged	MAP1LC3B_ATG8__Q9GZQ8_2_119	Q03188	Centromere protein C	CENPC	528	543	SDWWVVKSEESPVYSN	2	Phosphorylation	538	MAPK14,CDK1,MAPK8	2.43e-68	0.373
HD2_nc	SUFU_SUFU__Q9UMX1_1_484	Q71F23	Centromere protein U	CENPU	329	344	RLEPQLKQLQTKYDEL	2	Ubiquitylation	335		-	-
HD2_nc	SUFU_SUFU__Q9UMX1_1_484	Q71F23	Centromere protein U	CENPU	329	344	RLEPQLKQLQTKYDEL	2	Ubiquitylation	340		-	-
HD_merged	SUFU_SUFU__Q9UMX1_1_484	Q71F23	Centromere protein U	CENPU	329	344	RLEPQLKQLQTKYDEL	2	Ubiquitylation	335		-	-
HD_merged	SUFU_SUFU__Q9UMX1_1_484	Q71F23	Centromere protein U	CENPU	329	344	RLEPQLKQLQTKYDEL	2	Ubiquitylation	340		-	-
HD_merged	WDR5_WD_1234567_P61964_21_334	Q7Z7K6	Centromere protein V	CENPV	88	103	LLPPPPPPPPTPATPT	2	Phosphorylation	98		-	-
HD_merged	WDR5_WD_1234567_P61964_21_334	Q7Z7K6	Centromere protein V	CENPV	88	103	LLPPPPPPPPTPATPT	2	Phosphorylation	101		-	-
HD_merged	WDR5_WD_1234567_P61964_21_334	Q7Z7K6	Centromere protein V	CENPV	88	103	LLPPPPPPPPTPATPT	2	Phosphorylation	103		-	-
HD_merged	CLTC_Clathrin-propeller__Q00610_1_364	Q9UPN4	Centrosomal protein of 131 kDa	CEP131	92	107	PTEPTDFLMLFEGSPS	3	Phosphorylation	107		-	-
HD_merged	CLTC_Clathrin-propeller__Q00610_1_364	Q9UPN4	Centrosomal protein of 131 kDa	CEP131	92	107	PTEPTDFLMLFEGSPS	3	Phosphorylation	93		-	-
HD_merged	CLTC_Clathrin-propeller__Q00610_1_364	Q9UPN4	Centrosomal protein of 131 kDa	CEP131	92	107	PTEPTDFLMLFEGSPS	3	Phosphorylation	96		-	-
HD_merged	CLTC_Clathrin-propeller__Q00610_1_364	Q9UPN4	Centrosomal protein of 131 kDa	CEP131	92	107	PTEPTDFLMLFEGSPS	3	Phosphorylation	105		-	-
HD_merged	PTK2_Focal-AT__Q05397_891_1050	Q9UPN4	Centrosomal protein of 131 kDa	CEP131	452	467	KSRGPLEELLHTLQLL	2	Phosphorylation	453		-	-
HD_merged	SIN3A_PAH__Q96ST3_295_383	Q9UPN4	Centrosomal protein of 131 kDa	CEP131	452	467	KSRGPLEELLHTLQLL	2	Phosphorylation	453		-	-
HD	YES1_SH3__P07947_90_152	Q5SW79	Centrosomal protein of 170 kDa	CEP170	643	658	RTLPQLPNEEKSLESH	3	Phosphorylation	644	PRKACA,AURKB	9.44e-11	0.56
HD	YES1_SH3__P07947_90_152	Q5SW79	Centrosomal protein of 170 kDa	CEP170	643	658	RTLPQLPNEEKSLESH	3	Phosphorylation	654		1.25e-05	0.176
HD_merged	YES1_SH3__P07947_90_152	Q5SW79	Centrosomal protein of 170 kDa	CEP170	643	658	RTLPQLPNEEKSLESH	3	Phosphorylation	644	PRKACA,AURKB	9.44e-11	0.56
HD_merged	YES1_SH3__P07947_90_152	Q5SW79	Centrosomal protein of 170 kDa	CEP170	643	658	RTLPQLPNEEKSLESH	3	Phosphorylation	654		1.25e-05	0.176
HD_merged	USP7_MATH-TRAF__Q93009_53_206	Q8TEP8	Centrosomal protein of 192 kDa	CEP192	404	419	SGTSSSGCALESFGSA	2	Phosphorylation	408		-	-
HD2_cytoplasm	USP7_MATH-TRAF__Q93009_53_206	Q9C0D2	Centrosomal protein of 295 kDa	CEP295	1098	1113	SSSSSPVVVQHSVASQ	2	Phosphorylation	1098		-	-
HD2_cytoplasm	USP7_MATH-TRAF__Q93009_53_206	Q9C0D2	Centrosomal protein of 295 kDa	CEP295	1098	1113	SSSSSPVVVQHSVASQ	2	Phosphorylation	1102	MAPK3,MAPK14,CDK1,MAPK1,CDK5,MAPK8	0.000121	0.25
HD_merged	USP7_MATH-TRAF__Q93009_53_206	Q9C0D2	Centrosomal protein of 295 kDa	CEP295	1098	1113	SSSSSPVVVQHSVASQ	2	Phosphorylation	1098		-	-
HD_merged	USP7_MATH-TRAF__Q93009_53_206	Q9C0D2	Centrosomal protein of 295 kDa	CEP295	1098	1113	SSSSSPVVVQHSVASQ	2	Phosphorylation	1102	MAPK3,MAPK14,CDK1,MAPK1,CDK5,MAPK8	0.000121	0.25
HD2_cytoplasm	USP7_MATH-TRAF__Q93009_53_206	Q9C0F1	Centrosomal protein of 44 kDa	CEP44	340	355	TASSDSTPRASTVNYC	2	Phosphorylation	340		-	-
HD2_cytoplasm	USP7_MATH-TRAF__Q93009_53_206	Q9C0F1	Centrosomal protein of 44 kDa	CEP44	340	355	TASSDSTPRASTVNYC	2	Phosphorylation	343		0.000193	0.332
HD2_cytoplasm	USP7_MATH-TRAF__Q93009_53_206	Q9C0F1	Centrosomal protein of 44 kDa	CEP44	340	355	TASSDSTPRASTVNYC	2	Phosphorylation	354		-	-
HD2_cytoplasm	USP7_MATH-TRAF__Q93009_53_206	Q9C0F1	Centrosomal protein of 44 kDa	CEP44	340	355	TASSDSTPRASTVNYC	2	Phosphorylation	342		1.78e-08	0.349
HD2_cytoplasm	USP7_MATH-TRAF__Q93009_53_206	Q9C0F1	Centrosomal protein of 44 kDa	CEP44	340	355	TASSDSTPRASTVNYC	2	Phosphorylation	345		0.000642	0.356
HD2_cytoplasm	USP7_MATH-TRAF__Q93009_53_206	Q9C0F1	Centrosomal protein of 44 kDa	CEP44	340	355	TASSDSTPRASTVNYC	2	Phosphorylation	346	MAPK3,MAPK14,CDK1,MAPK1,CDK5,MAPK8,MAPK9	6.85e-09	0.561
HD_merged	USP7_MATH-TRAF__Q93009_53_206	Q9C0F1	Centrosomal protein of 44 kDa	CEP44	340	355	TASSDSTPRASTVNYC	2	Phosphorylation	340		-	-
HD_merged	USP7_MATH-TRAF__Q93009_53_206	Q9C0F1	Centrosomal protein of 44 kDa	CEP44	340	355	TASSDSTPRASTVNYC	2	Phosphorylation	343		0.000193	0.332
HD_merged	USP7_MATH-TRAF__Q93009_53_206	Q9C0F1	Centrosomal protein of 44 kDa	CEP44	340	355	TASSDSTPRASTVNYC	2	Phosphorylation	354		-	-
HD_merged	USP7_MATH-TRAF__Q93009_53_206	Q9C0F1	Centrosomal protein of 44 kDa	CEP44	340	355	TASSDSTPRASTVNYC	2	Phosphorylation	342		1.78e-08	0.349
HD_merged	USP7_MATH-TRAF__Q93009_53_206	Q9C0F1	Centrosomal protein of 44 kDa	CEP44	340	355	TASSDSTPRASTVNYC	2	Phosphorylation	345		0.000642	0.356
HD_merged	USP7_MATH-TRAF__Q93009_53_206	Q9C0F1	Centrosomal protein of 44 kDa	CEP44	340	355	TASSDSTPRASTVNYC	2	Phosphorylation	346	MAPK3,MAPK14,CDK1,MAPK1,CDK5,MAPK8,MAPK9	6.85e-09	0.561
HD2_nc	USP7_MATH-TRAF__Q93009_53_206	Q86XR8	Centrosomal protein of 57 kDa	CEP57	4	19	ASVSAASGSHLSNSFA	2	Phosphorylation	15		0.002	0.295
HD2_nc	USP7_MATH-TRAF__Q93009_53_206	Q86XR8	Centrosomal protein of 57 kDa	CEP57	4	19	ASVSAASGSHLSNSFA	2	Phosphorylation	17		9.26e-51	0.435
HD2_nc	USP7_MATH-TRAF__Q93009_53_206	Q86XR8	Centrosomal protein of 57 kDa	CEP57	4	19	ASVSAASGSHLSNSFA	2	Phosphorylation	12		2.07e-33	0.14
HD2_nc	USP7_MATH-TRAF__Q93009_53_206	Q86XR8	Centrosomal protein of 57 kDa	CEP57	4	19	ASVSAASGSHLSNSFA	2	Phosphorylation	10		2.07e-33	0.315
HD2	TNKS_TANK-peptide-bind__O95271_174_649	Q76N32	Centrosomal protein of 68 kDa	CEP68	44	59	RLEAEGGLISPVWGAE	2	Phosphorylation	53		-	-
HD_merged	TNKS_TANK-peptide-bind__O95271_174_649	Q76N32	Centrosomal protein of 68 kDa	CEP68	44	59	RLEAEGGLISPVWGAE	2	Phosphorylation	53		-	-
HD2	TSG101_UEV__Q99816_1_145	Q76N32	Centrosomal protein of 68 kDa	CEP68	352	367	NVSPNCPPAEATALPF	2	Phosphorylation	354		-	-
HD_merged	TSG101_UEV__Q99816_1_145	Q76N32	Centrosomal protein of 68 kDa	CEP68	352	367	NVSPNCPPAEATALPF	2	Phosphorylation	354		-	-
HD2_nc	EIF4E_eIF4E__P06730_1_217	Q6P2H3	Centrosomal protein of 85 kDa	CEP85	256	271	PGLSKPLPSQVWQPSP	2	Phosphorylation	259		-	-
HD2_nc	EIF4E_eIF4E__P06730_1_217	Q6P2H3	Centrosomal protein of 85 kDa	CEP85	256	271	PGLSKPLPSQVWQPSP	2	Phosphorylation	264		-	-
HD2_nc	EIF4E_eIF4E__P06730_1_217	Q6P2H3	Centrosomal protein of 85 kDa	CEP85	256	271	PGLSKPLPSQVWQPSP	2	Phosphorylation	270		-	-
HD2_nc	USP7_MATH-TRAF__Q93009_53_206	Q6P2H3	Centrosomal protein of 85 kDa	CEP85	112	127	GPSSSKLPLSGLAESV	2	Phosphorylation	114		-	-
HD2_nc	USP7_MATH-TRAF__Q93009_53_206	Q6P2H3	Centrosomal protein of 85 kDa	CEP85	112	127	GPSSSKLPLSGLAESV	2	Phosphorylation	126		-	-
HD	NEDD4_WW_4_P46934_890_928	Q8NA72	Centrosomal protein POC5	POC5	515	530	MSSVVVEKHHPVTVQT	2	Phosphorylation	517		-	-
HD	PEX14_Pex14__O75381_16_84	Q9BV73	Centrosome-associated protein CEP250	CEP250	1916	1931	EHEVETRALQDSWLQA	2	Phosphorylation	1927		-	-
HD_merged	PEX14_Pex14__O75381_16_84	Q9BV73	Centrosome-associated protein CEP250	CEP250	1916	1931	EHEVETRALQDSWLQA	2	Phosphorylation	1927		-	-
HD	USP7_MATH-TRAF__Q93009_53_206	Q9BV73	Centrosome-associated protein CEP250	CEP250	1608	1623	SSQIHDLESHSTVLAR	2	Phosphorylation	1609		-	-
HD	USP7_MATH-TRAF__Q93009_53_206	Q9BV73	Centrosome-associated protein CEP250	CEP250	1608	1623	SSQIHDLESHSTVLAR	2	Phosphorylation	1618		-	-
HD_merged	USP7_MATH-TRAF__Q93009_53_206	Q9BV73	Centrosome-associated protein CEP250	CEP250	1599	1614	ERSQELQAQSSQIHDL	2	Phosphorylation	1601		-	-
HD_merged	USP7_MATH-TRAF__Q93009_53_206	Q9BV73	Centrosome-associated protein CEP250	CEP250	1599	1614	ERSQELQAQSSQIHDL	2	Phosphorylation	1609		-	-
HD_merged	USP7_MATH-TRAF__Q93009_53_206	Q9BV73	Centrosome-associated protein CEP250	CEP250	1608	1623	SSQIHDLESHSTVLAR	2	Phosphorylation	1609		-	-
HD_merged	USP7_MATH-TRAF__Q93009_53_206	Q9BV73	Centrosome-associated protein CEP250	CEP250	1608	1623	SSQIHDLESHSTVLAR	2	Phosphorylation	1618		-	-
HD	USP7_MATH-TRAF__Q93009_53_206	Q14432	cGMP-inhibited 3',5'-cyclic phosphodiesterase A	PDE3A	438	453	SSTWTTTTSATGLPTL	2	Phosphorylation	444		0.000865	0.237
HD	USP7_MATH-TRAF__Q93009_53_206	Q14432	cGMP-inhibited 3',5'-cyclic phosphodiesterase A	PDE3A	438	453	SSTWTTTTSATGLPTL	2	Phosphorylation	445		0.000865	0.238
HD	USP7_MATH-TRAF__Q93009_53_206	Q14432	cGMP-inhibited 3',5'-cyclic phosphodiesterase A	PDE3A	438	453	SSTWTTTTSATGLPTL	2	Phosphorylation	439		8.07e-10	0.405
HD	USP7_MATH-TRAF__Q93009_53_206	Q14432	cGMP-inhibited 3',5'-cyclic phosphodiesterase A	PDE3A	438	453	SSTWTTTTSATGLPTL	2	Phosphorylation	438	PRKACA,PRKD1,AURKB	3.43e-23	0.734
HD	USP7_MATH-TRAF__Q93009_53_206	Q14432	cGMP-inhibited 3',5'-cyclic phosphodiesterase A	PDE3A	438	453	SSTWTTTTSATGLPTL	2	Phosphorylation	440		8.07e-10	0.324
HD	USP7_MATH-TRAF__Q93009_53_206	Q14432	cGMP-inhibited 3',5'-cyclic phosphodiesterase A	PDE3A	438	453	SSTWTTTTSATGLPTL	2	Phosphorylation	442		7.48e-05	0.234
HD	USP7_MATH-TRAF__Q93009_53_206	Q14432	cGMP-inhibited 3',5'-cyclic phosphodiesterase A	PDE3A	438	453	SSTWTTTTSATGLPTL	2	Phosphorylation	443		0.000865	0.223
HD	USP7_MATH-TRAF__Q93009_53_206	Q14432	cGMP-inhibited 3',5'-cyclic phosphodiesterase A	PDE3A	438	453	SSTWTTTTSATGLPTL	2	Phosphorylation	446		0.000108	0.134
HD_merged	USP7_MATH-TRAF__Q93009_53_206	Q14432	cGMP-inhibited 3',5'-cyclic phosphodiesterase A	PDE3A	438	453	SSTWTTTTSATGLPTL	2	Phosphorylation	444		0.000865	0.237
HD_merged	USP7_MATH-TRAF__Q93009_53_206	Q14432	cGMP-inhibited 3',5'-cyclic phosphodiesterase A	PDE3A	438	453	SSTWTTTTSATGLPTL	2	Phosphorylation	445		0.000865	0.238
HD_merged	USP7_MATH-TRAF__Q93009_53_206	Q14432	cGMP-inhibited 3',5'-cyclic phosphodiesterase A	PDE3A	438	453	SSTWTTTTSATGLPTL	2	Phosphorylation	439		8.07e-10	0.405
HD_merged	USP7_MATH-TRAF__Q93009_53_206	Q14432	cGMP-inhibited 3',5'-cyclic phosphodiesterase A	PDE3A	438	453	SSTWTTTTSATGLPTL	2	Phosphorylation	438	PRKACA,PRKD1,AURKB	3.43e-23	0.734
HD_merged	USP7_MATH-TRAF__Q93009_53_206	Q14432	cGMP-inhibited 3',5'-cyclic phosphodiesterase A	PDE3A	438	453	SSTWTTTTSATGLPTL	2	Phosphorylation	440		8.07e-10	0.324
HD_merged	USP7_MATH-TRAF__Q93009_53_206	Q14432	cGMP-inhibited 3',5'-cyclic phosphodiesterase A	PDE3A	438	453	SSTWTTTTSATGLPTL	2	Phosphorylation	442		7.48e-05	0.234
HD_merged	USP7_MATH-TRAF__Q93009_53_206	Q14432	cGMP-inhibited 3',5'-cyclic phosphodiesterase A	PDE3A	438	453	SSTWTTTTSATGLPTL	2	Phosphorylation	443		0.000865	0.223
HD_merged	USP7_MATH-TRAF__Q93009_53_206	Q14432	cGMP-inhibited 3',5'-cyclic phosphodiesterase A	PDE3A	438	453	SSTWTTTTSATGLPTL	2	Phosphorylation	446		0.000108	0.134
HD_merged	CLIP1_Cap-Gly_1_P30622_57_128	P49585	Choline-phosphate cytidylyltransferase A	PCYT1A	310	325	MLQAISPKQSPSSSPT	2	Phosphorylation	321		1.06e-11	0.427
HD_merged	CLIP1_Cap-Gly_1_P30622_57_128	P49585	Choline-phosphate cytidylyltransferase A	PCYT1A	310	325	MLQAISPKQSPSSSPT	2	Phosphorylation	323	MAPK3,MAPK14,CDK1,CDK2,MAPK1,CDK4,CDK5,MAPK8,MAPK9	7.35e-101	0.763
HD_merged	CLIP1_Cap-Gly_1_P30622_57_128	P49585	Choline-phosphate cytidylyltransferase A	PCYT1A	310	325	MLQAISPKQSPSSSPT	2	Phosphorylation	325		6.2e-68	0.371
HD_merged	CLIP1_Cap-Gly_1_P30622_57_128	P49585	Choline-phosphate cytidylyltransferase A	PCYT1A	310	325	MLQAISPKQSPSSSPT	2	Phosphorylation	315	MAPK14,CDK1,MAPK8,MAPK1,MAPK3	7.35e-101	0.721
HD_merged	CLIP1_Cap-Gly_1_P30622_57_128	P49585	Choline-phosphate cytidylyltransferase A	PCYT1A	310	325	MLQAISPKQSPSSSPT	2	Phosphorylation	319	MAPK3,GSK3A,GSK3B,MAPK14,CDK1,CDK2,MAPK1,CDK5,MAPK8	7.35e-101	0.734
HD_merged	CLIP1_Cap-Gly_1_P30622_57_128	P49585	Choline-phosphate cytidylyltransferase A	PCYT1A	310	325	MLQAISPKQSPSSSPT	2	Phosphorylation	322		1.88e-53	0.441
HD	USP7_MATH-TRAF__Q93009_53_206	P0DN86	Choriogonadotropin subunit beta 3	CGB8	138	153	SSSSKAPPPSLPSPSR	2	Phosphorylation	147		-	-
HD	USP7_MATH-TRAF__Q93009_53_206	P0DN86	Choriogonadotropin subunit beta 3	CGB8	138	153	SSSSKAPPPSLPSPSR	2	Phosphorylation	150		-	-
HD	USP7_MATH-TRAF__Q93009_53_206	P0DN86	Choriogonadotropin subunit beta 3	CGB8	138	153	SSSSKAPPPSLPSPSR	2	Phosphorylation	152		-	-
HD	USP7_MATH-TRAF__Q93009_53_206	P0DN86	Choriogonadotropin subunit beta 3	CGB8	138	153	SSSSKAPPPSLPSPSR	2	Glycosylation	141		-	-
HD	USP7_MATH-TRAF__Q93009_53_206	P0DN86	Choriogonadotropin subunit beta 3	CGB8	138	153	SSSSKAPPPSLPSPSR	2	Glycosylation	147		-	-
HD	USP7_MATH-TRAF__Q93009_53_206	P0DN86	Choriogonadotropin subunit beta 3	CGB8	138	153	SSSSKAPPPSLPSPSR	2	Glycosylation	152		-	-
HD	USP7_MATH-TRAF__Q93009_53_206	P0DN86	Choriogonadotropin subunit beta 3	CGB8	150	165	SPSRLPGPSDTPILPQ	3	Phosphorylation	150		-	-
HD	USP7_MATH-TRAF__Q93009_53_206	P0DN86	Choriogonadotropin subunit beta 3	CGB8	150	165	SPSRLPGPSDTPILPQ	3	Phosphorylation	152		-	-
HD	USP7_MATH-TRAF__Q93009_53_206	P0DN86	Choriogonadotropin subunit beta 3	CGB8	150	165	SPSRLPGPSDTPILPQ	3	Glycosylation	152		-	-
HD	USP7_MATH-TRAF__Q93009_53_206	P0DN86	Choriogonadotropin subunit beta 3	CGB8	150	165	SPSRLPGPSDTPILPQ	3	Glycosylation	158		-	-
HD_merged	USP7_MATH-TRAF__Q93009_53_206	P0DN86	Choriogonadotropin subunit beta 3	CGB8	138	153	SSSSKAPPPSLPSPSR	2	Phosphorylation	147		-	-
HD_merged	USP7_MATH-TRAF__Q93009_53_206	P0DN86	Choriogonadotropin subunit beta 3	CGB8	138	153	SSSSKAPPPSLPSPSR	2	Phosphorylation	150		-	-
HD_merged	USP7_MATH-TRAF__Q93009_53_206	P0DN86	Choriogonadotropin subunit beta 3	CGB8	138	153	SSSSKAPPPSLPSPSR	2	Phosphorylation	152		-	-
HD_merged	USP7_MATH-TRAF__Q93009_53_206	P0DN86	Choriogonadotropin subunit beta 3	CGB8	138	153	SSSSKAPPPSLPSPSR	2	Glycosylation	141		-	-
HD_merged	USP7_MATH-TRAF__Q93009_53_206	P0DN86	Choriogonadotropin subunit beta 3	CGB8	138	153	SSSSKAPPPSLPSPSR	2	Glycosylation	147		-	-
HD_merged	USP7_MATH-TRAF__Q93009_53_206	P0DN86	Choriogonadotropin subunit beta 3	CGB8	138	153	SSSSKAPPPSLPSPSR	2	Glycosylation	152		-	-
HD_merged	USP7_MATH-TRAF__Q93009_53_206	P0DN86	Choriogonadotropin subunit beta 3	CGB8	150	165	SPSRLPGPSDTPILPQ	2	Phosphorylation	150		-	-
HD_merged	USP7_MATH-TRAF__Q93009_53_206	P0DN86	Choriogonadotropin subunit beta 3	CGB8	150	165	SPSRLPGPSDTPILPQ	2	Phosphorylation	152		-	-
HD_merged	USP7_MATH-TRAF__Q93009_53_206	P0DN86	Choriogonadotropin subunit beta 3	CGB8	150	165	SPSRLPGPSDTPILPQ	2	Glycosylation	152		-	-
HD_merged	USP7_MATH-TRAF__Q93009_53_206	P0DN86	Choriogonadotropin subunit beta 3	CGB8	150	165	SPSRLPGPSDTPILPQ	2	Glycosylation	158		-	-
HD	USP7_MATH-TRAF__Q93009_53_206	P0DN87	Choriogonadotropin subunit beta 7	CGB7	138	153	SSSSKAPPPSLPSPSR	2	Glycosylation	141		-	-
HD	USP7_MATH-TRAF__Q93009_53_206	P0DN87	Choriogonadotropin subunit beta 7	CGB7	138	153	SSSSKAPPPSLPSPSR	2	Glycosylation	147		-	-
HD	USP7_MATH-TRAF__Q93009_53_206	P0DN87	Choriogonadotropin subunit beta 7	CGB7	138	153	SSSSKAPPPSLPSPSR	2	Glycosylation	152		-	-
HD	USP7_MATH-TRAF__Q93009_53_206	P0DN87	Choriogonadotropin subunit beta 7	CGB7	150	165	SPSRLPGPSDTPILPQ	3	Glycosylation	152		-	-
HD	USP7_MATH-TRAF__Q93009_53_206	P0DN87	Choriogonadotropin subunit beta 7	CGB7	150	165	SPSRLPGPSDTPILPQ	3	Glycosylation	158		-	-
HD_merged	USP7_MATH-TRAF__Q93009_53_206	P0DN87	Choriogonadotropin subunit beta 7	CGB7	138	153	SSSSKAPPPSLPSPSR	2	Glycosylation	141		-	-
HD_merged	USP7_MATH-TRAF__Q93009_53_206	P0DN87	Choriogonadotropin subunit beta 7	CGB7	138	153	SSSSKAPPPSLPSPSR	2	Glycosylation	147		-	-
HD_merged	USP7_MATH-TRAF__Q93009_53_206	P0DN87	Choriogonadotropin subunit beta 7	CGB7	138	153	SSSSKAPPPSLPSPSR	2	Glycosylation	152		-	-
HD_merged	USP7_MATH-TRAF__Q93009_53_206	P0DN87	Choriogonadotropin subunit beta 7	CGB7	150	165	SPSRLPGPSDTPILPQ	2	Glycosylation	152		-	-
HD_merged	USP7_MATH-TRAF__Q93009_53_206	P0DN87	Choriogonadotropin subunit beta 7	CGB7	150	165	SPSRLPGPSDTPILPQ	2	Glycosylation	158		-	-
HD	AP2B1_adaptin__P63010_700_937	Q9NP62	Chorion-specific transcription factor GCMa	GCM1	323	338	WPCSFSPSQNSSEPFY	2	Phosphorylation	326		-	-
HD2	TNKS_TANK-peptide-bind__O95271_174_649	Q13111	Chromatin assembly factor 1 subunit A	CHAF1A	536	551	DVVIVERGKGDGVPER	2	Sumoylation	544		-	-
HD	PEX14_Pex14__O75381_16_84	P83916	Chromobox protein homolog 1	CBX1	55	70	EENLDCPDLIAEFLQS	2	Phosphorylation	70		-	-
HD_merged	CLIP1_Cap-Gly_1_P30622_57_128	Q14781	Chromobox protein homolog 2	CBX2	288	303	LDLKVRTQKGELGMSP	2	Phosphorylation	294		-	-
HD_merged	CLIP1_Cap-Gly_1_P30622_57_128	Q14781	Chromobox protein homolog 2	CBX2	288	303	LDLKVRTQKGELGMSP	2	Phosphorylation	302	CDK1,MAPK8,MAPK1,MAPK3	1.1e-05	0.412
HD	TSG101_UEV__Q99816_1_145	O95503	Chromobox protein homolog 6	CBX6	292	307	PPKLLPETVSPSAPSW	2	Phosphorylation	303		0.000108	0.268
HD	TSG101_UEV__Q99816_1_145	O95503	Chromobox protein homolog 6	CBX6	292	307	PPKLLPETVSPSAPSW	2	Phosphorylation	301	CDK1,CDK2,MAPK1,MAPK8,MAPK3	1.9e-13	0.515
HD	TSG101_UEV__Q99816_1_145	O95503	Chromobox protein homolog 6	CBX6	301	316	SPSAPSWREPEVLDLS	2	Phosphorylation	303		0.000108	0.268
HD	TSG101_UEV__Q99816_1_145	O95503	Chromobox protein homolog 6	CBX6	301	316	SPSAPSWREPEVLDLS	2	Phosphorylation	301	CDK1,CDK2,MAPK1,MAPK8,MAPK3	1.9e-13	0.515
HD2	TSG101_UEV__Q99816_1_145	O95503	Chromobox protein homolog 6	CBX6	295	310	LLPETVSPSAPSWREP	3	Phosphorylation	303		0.000108	0.268
HD2	TSG101_UEV__Q99816_1_145	O95503	Chromobox protein homolog 6	CBX6	295	310	LLPETVSPSAPSWREP	3	Phosphorylation	301	CDK1,CDK2,MAPK1,MAPK8,MAPK3	1.9e-13	0.515
HD_merged	TSG101_UEV__Q99816_1_145	O95503	Chromobox protein homolog 6	CBX6	291	306	TPPKLLPETVSPSAPS	2	Phosphorylation	303		0.000108	0.268
HD_merged	TSG101_UEV__Q99816_1_145	O95503	Chromobox protein homolog 6	CBX6	291	306	TPPKLLPETVSPSAPS	2	Phosphorylation	301	CDK1,CDK2,MAPK1,MAPK8,MAPK3	1.9e-13	0.515
HD_merged	TSG101_UEV__Q99816_1_145	O95503	Chromobox protein homolog 6	CBX6	292	307	PPKLLPETVSPSAPSW	2	Phosphorylation	303		0.000108	0.268
HD_merged	TSG101_UEV__Q99816_1_145	O95503	Chromobox protein homolog 6	CBX6	292	307	PPKLLPETVSPSAPSW	2	Phosphorylation	301	CDK1,CDK2,MAPK1,MAPK8,MAPK3	1.9e-13	0.515
HD_merged	TSG101_UEV__Q99816_1_145	O95503	Chromobox protein homolog 6	CBX6	295	310	LLPETVSPSAPSWREP	4	Phosphorylation	303		0.000108	0.268
HD_merged	TSG101_UEV__Q99816_1_145	O95503	Chromobox protein homolog 6	CBX6	295	310	LLPETVSPSAPSWREP	4	Phosphorylation	301	CDK1,CDK2,MAPK1,MAPK8,MAPK3	1.9e-13	0.515
HD_merged	TSG101_UEV__Q99816_1_145	O95503	Chromobox protein homolog 6	CBX6	299	314	TVSPSAPSWREPEVLD	4	Phosphorylation	303		0.000108	0.268
HD_merged	TSG101_UEV__Q99816_1_145	O95503	Chromobox protein homolog 6	CBX6	299	314	TVSPSAPSWREPEVLD	4	Phosphorylation	301	CDK1,CDK2,MAPK1,MAPK8,MAPK3	1.9e-13	0.515
HD_merged	TSG101_UEV__Q99816_1_145	O95503	Chromobox protein homolog 6	CBX6	301	316	SPSAPSWREPEVLDLS	2	Phosphorylation	303		0.000108	0.268
HD_merged	TSG101_UEV__Q99816_1_145	O95503	Chromobox protein homolog 6	CBX6	301	316	SPSAPSWREPEVLDLS	2	Phosphorylation	301	CDK1,CDK2,MAPK1,MAPK8,MAPK3	1.9e-13	0.515
HD2_nucleus	ZMYND11_coiled-coil-MYND__Q15326_480_602	O95503	Chromobox protein homolog 6	CBX6	287	302	DPDDTPPKLLPETVSP	2	Phosphorylation	301	CDK1,CDK2,MAPK1,MAPK8,MAPK3	1.9e-13	0.515
HD_merged	ZMYND11_coiled-coil-MYND__Q15326_480_602	O95503	Chromobox protein homolog 6	CBX6	287	302	DPDDTPPKLLPETVSP	2	Phosphorylation	301	CDK1,CDK2,MAPK1,MAPK8,MAPK3	1.9e-13	0.515
HD2_nucleus	KPNA4_Arm__O00629_68_487	Q8N8U2	Chromodomain Y-like protein 2	CDYL2	126	141	SGGDRATKTVSYRTTP	2	Methylation	133		-	-
HD2_nucleus	KPNA4_Arm__O00629_68_487	Q8N8U2	Chromodomain Y-like protein 2	CDYL2	126	141	SGGDRATKTVSYRTTP	2	Phosphorylation	139		-	-
HD2_nucleus	KPNA4_Arm__O00629_68_487	Q8N8U2	Chromodomain Y-like protein 2	CDYL2	126	141	SGGDRATKTVSYRTTP	2	Phosphorylation	140		-	-
HD_merged	KPNA4_Arm__O00629_68_487	Q8N8U2	Chromodomain Y-like protein 2	CDYL2	126	141	SGGDRATKTVSYRTTP	2	Methylation	133		-	-
HD_merged	KPNA4_Arm__O00629_68_487	Q8N8U2	Chromodomain Y-like protein 2	CDYL2	126	141	SGGDRATKTVSYRTTP	2	Phosphorylation	139		-	-
HD_merged	KPNA4_Arm__O00629_68_487	Q8N8U2	Chromodomain Y-like protein 2	CDYL2	126	141	SGGDRATKTVSYRTTP	2	Phosphorylation	140		-	-
HD2_nc	EIF4E_eIF4E__P06730_1_217	O14647	Chromodomain-helicase-DNA-binding protein 2	CHD2	1363	1378	LSSPRHSDNPSEEGEV	2	Phosphorylation	1369		5.52e-17	0.332
HD2_nc	EIF4E_eIF4E__P06730_1_217	O14647	Chromodomain-helicase-DNA-binding protein 2	CHD2	1363	1378	LSSPRHSDNPSEEGEV	2	Phosphorylation	1373		4.22e-17	0.282
HD2_nc	EIF4E_eIF4E__P06730_1_217	O14647	Chromodomain-helicase-DNA-binding protein 2	CHD2	1363	1378	LSSPRHSDNPSEEGEV	2	Phosphorylation	1365	CDK1,MAPK8,MAPK1,CDK5,MAPK3	1.21e-18	0.38
HD2_nc	EIF4E_eIF4E__P06730_1_217	O14647	Chromodomain-helicase-DNA-binding protein 2	CHD2	1363	1378	LSSPRHSDNPSEEGEV	2	Phosphorylation	1364		6.47e-23	0.269
HD	PABP-B_PABP__P11940_544_623	Q9P2D1	Chromodomain-helicase-DNA-binding protein 7	CHD7	2141	2156	SSLNPLAVGFVQTPPV	2	Phosphorylation	2141		2.11e-05	0.04
HD	PABP-B_PABP__P11940_544_623	Q9P2D1	Chromodomain-helicase-DNA-binding protein 7	CHD7	2141	2156	SSLNPLAVGFVQTPPV	2	Phosphorylation	2153	CDK1,MAPK8,MAPK1,MAPK3	2.91e-45	0.139
HD_merged	PABP-B_PABP__P11940_544_623	Q9P2D1	Chromodomain-helicase-DNA-binding protein 7	CHD7	2141	2156	SSLNPLAVGFVQTPPV	2	Phosphorylation	2141		2.11e-05	0.04
HD_merged	PABP-B_PABP__P11940_544_623	Q9P2D1	Chromodomain-helicase-DNA-binding protein 7	CHD7	2141	2156	SSLNPLAVGFVQTPPV	2	Phosphorylation	2153	CDK1,MAPK8,MAPK1,MAPK3	2.91e-45	0.139
HD2	USP7_MATH-TRAF__Q93009_53_206	Q9HCK8	Chromodomain-helicase-DNA-binding protein 8	CHD8	404	419	PQAGSSQGASSGLSVV	2	Phosphorylation	409		-	-
HD2_nucleus	USP7_MATH-TRAF__Q93009_53_206	Q9HCK8	Chromodomain-helicase-DNA-binding protein 8	CHD8	396	411	VPVKVVLQPQAGSSQG	2	Acetylation	399		-	-
HD2_nucleus	USP7_MATH-TRAF__Q93009_53_206	Q9HCK8	Chromodomain-helicase-DNA-binding protein 8	CHD8	396	411	VPVKVVLQPQAGSSQG	2	Phosphorylation	409		-	-
HD2_nucleus	USP7_MATH-TRAF__Q93009_53_206	Q9HCK8	Chromodomain-helicase-DNA-binding protein 8	CHD8	404	419	PQAGSSQGASSGLSVV	3	Phosphorylation	409		-	-
HD_merged	USP7_MATH-TRAF__Q93009_53_206	Q9HCK8	Chromodomain-helicase-DNA-binding protein 8	CHD8	396	411	VPVKVVLQPQAGSSQG	2	Acetylation	399		-	-
HD_merged	USP7_MATH-TRAF__Q93009_53_206	Q9HCK8	Chromodomain-helicase-DNA-binding protein 8	CHD8	396	411	VPVKVVLQPQAGSSQG	2	Phosphorylation	409		-	-
HD_merged	USP7_MATH-TRAF__Q93009_53_206	Q9HCK8	Chromodomain-helicase-DNA-binding protein 8	CHD8	395	410	SVPVKVVLQPQAGSSQ	2	Acetylation	399		-	-
HD_merged	USP7_MATH-TRAF__Q93009_53_206	Q9HCK8	Chromodomain-helicase-DNA-binding protein 8	CHD8	395	410	SVPVKVVLQPQAGSSQ	2	Phosphorylation	409		-	-
HD_merged	USP7_MATH-TRAF__Q93009_53_206	Q9HCK8	Chromodomain-helicase-DNA-binding protein 8	CHD8	404	419	PQAGSSQGASSGLSVV	3	Phosphorylation	409		-	-
HD2_nucleus	WDR5_WD_1234567_P61964_21_334	Q9HCK8	Chromodomain-helicase-DNA-binding protein 8	CHD8	1985	2000	LHQQYTSRTASPLPLR	3	Phosphorylation	1989		-	-
HD2_nucleus	WDR5_WD_1234567_P61964_21_334	Q9HCK8	Chromodomain-helicase-DNA-binding protein 8	CHD8	1985	2000	LHQQYTSRTASPLPLR	3	Phosphorylation	1991		-	-
HD2_nucleus	WDR5_WD_1234567_P61964_21_334	Q9HCK8	Chromodomain-helicase-DNA-binding protein 8	CHD8	1985	2000	LHQQYTSRTASPLPLR	3	Phosphorylation	1990		4.33e-07	0.176
HD2_nucleus	WDR5_WD_1234567_P61964_21_334	Q9HCK8	Chromodomain-helicase-DNA-binding protein 8	CHD8	1985	2000	LHQQYTSRTASPLPLR	3	Phosphorylation	1993		8.23e-30	0.19
HD2_nucleus	WDR5_WD_1234567_P61964_21_334	Q9HCK8	Chromodomain-helicase-DNA-binding protein 8	CHD8	1985	2000	LHQQYTSRTASPLPLR	3	Phosphorylation	1995	MAPK3,MAPK14,CDK1,CDK2,MAPK1,CDK5,MAPK8	3.97e-114	0.45
HD_merged	WDR5_WD_1234567_P61964_21_334	Q9HCK8	Chromodomain-helicase-DNA-binding protein 8	CHD8	1985	2000	LHQQYTSRTASPLPLR	3	Phosphorylation	1989		-	-
HD_merged	WDR5_WD_1234567_P61964_21_334	Q9HCK8	Chromodomain-helicase-DNA-binding protein 8	CHD8	1985	2000	LHQQYTSRTASPLPLR	3	Phosphorylation	1991		-	-
HD_merged	WDR5_WD_1234567_P61964_21_334	Q9HCK8	Chromodomain-helicase-DNA-binding protein 8	CHD8	1985	2000	LHQQYTSRTASPLPLR	3	Phosphorylation	1990		4.33e-07	0.176
HD_merged	WDR5_WD_1234567_P61964_21_334	Q9HCK8	Chromodomain-helicase-DNA-binding protein 8	CHD8	1985	2000	LHQQYTSRTASPLPLR	3	Phosphorylation	1993		8.23e-30	0.19
HD_merged	WDR5_WD_1234567_P61964_21_334	Q9HCK8	Chromodomain-helicase-DNA-binding protein 8	CHD8	1985	2000	LHQQYTSRTASPLPLR	3	Phosphorylation	1995	MAPK3,MAPK14,CDK1,CDK2,MAPK1,CDK5,MAPK8	3.97e-114	0.45
HD2_nc	WDR5_WD_1234567_P61964_21_334	Q3L8U1	Chromodomain-helicase-DNA-binding protein 9	CHD9	2098	2113	CETDRRMVAARTEPLT	2	Phosphorylation	2113		-	-
HD_merged	WDR5_WD_1234567_P61964_21_334	Q3L8U1	Chromodomain-helicase-DNA-binding protein 9	CHD9	2098	2113	CETDRRMVAARTEPLT	2	Phosphorylation	2113		-	-
HD2_nc	USP7_MATH-TRAF__Q93009_53_206	Q96JM3	Chromosome alignment-maintaining phosphoprotein 1	CHAMP1	361	376	PTPSVSSASWKSSSVS	3	Methylation	371		-	-
HD2_nc	USP7_MATH-TRAF__Q93009_53_206	Q96JM3	Chromosome alignment-maintaining phosphoprotein 1	CHAMP1	361	376	PTPSVSSASWKSSSVS	3	Phosphorylation	373		-	-
HD2_nc	USP7_MATH-TRAF__Q93009_53_206	Q96JM3	Chromosome alignment-maintaining phosphoprotein 1	CHAMP1	361	376	PTPSVSSASWKSSSVS	3	Phosphorylation	372		1.34e-05	0.219
HD2_nc	USP7_MATH-TRAF__Q93009_53_206	Q96JM3	Chromosome alignment-maintaining phosphoprotein 1	CHAMP1	361	376	PTPSVSSASWKSSSVS	3	Phosphorylation	374		0.000174	0.266
HD2_nc	USP7_MATH-TRAF__Q93009_53_206	Q96JM3	Chromosome alignment-maintaining phosphoprotein 1	CHAMP1	361	376	PTPSVSSASWKSSSVS	3	Phosphorylation	369		0.000882	0.263
HD2_nc	USP7_MATH-TRAF__Q93009_53_206	Q96JM3	Chromosome alignment-maintaining phosphoprotein 1	CHAMP1	361	376	PTPSVSSASWKSSSVS	3	Phosphorylation	367		1.05e-05	0.102
HD2_nc	USP7_MATH-TRAF__Q93009_53_206	Q96JM3	Chromosome alignment-maintaining phosphoprotein 1	CHAMP1	361	376	PTPSVSSASWKSSSVS	3	Phosphorylation	366		4.88e-05	0.104
HD2_nc	USP7_MATH-TRAF__Q93009_53_206	Q96JM3	Chromosome alignment-maintaining phosphoprotein 1	CHAMP1	361	376	PTPSVSSASWKSSSVS	3	Phosphorylation	376	MAPK3,MAPK14,CDK1,CDK2,MAPK1,CDK5,MAPK8,MAPK9	1.97e-12	0.431
HD_merged	USP7_MATH-TRAF__Q93009_53_206	Q96JM3	Chromosome alignment-maintaining phosphoprotein 1	CHAMP1	361	376	PTPSVSSASWKSSSVS	2	Methylation	371		-	-
HD_merged	USP7_MATH-TRAF__Q93009_53_206	Q96JM3	Chromosome alignment-maintaining phosphoprotein 1	CHAMP1	361	376	PTPSVSSASWKSSSVS	2	Phosphorylation	373		-	-
HD_merged	USP7_MATH-TRAF__Q93009_53_206	Q96JM3	Chromosome alignment-maintaining phosphoprotein 1	CHAMP1	361	376	PTPSVSSASWKSSSVS	2	Phosphorylation	372		1.34e-05	0.219
HD_merged	USP7_MATH-TRAF__Q93009_53_206	Q96JM3	Chromosome alignment-maintaining phosphoprotein 1	CHAMP1	361	376	PTPSVSSASWKSSSVS	2	Phosphorylation	374		0.000174	0.266
HD_merged	USP7_MATH-TRAF__Q93009_53_206	Q96JM3	Chromosome alignment-maintaining phosphoprotein 1	CHAMP1	361	376	PTPSVSSASWKSSSVS	2	Phosphorylation	369		0.000882	0.263
HD_merged	USP7_MATH-TRAF__Q93009_53_206	Q96JM3	Chromosome alignment-maintaining phosphoprotein 1	CHAMP1	361	376	PTPSVSSASWKSSSVS	2	Phosphorylation	367		1.05e-05	0.102
HD_merged	USP7_MATH-TRAF__Q93009_53_206	Q96JM3	Chromosome alignment-maintaining phosphoprotein 1	CHAMP1	361	376	PTPSVSSASWKSSSVS	2	Phosphorylation	366		4.88e-05	0.104
HD_merged	USP7_MATH-TRAF__Q93009_53_206	Q96JM3	Chromosome alignment-maintaining phosphoprotein 1	CHAMP1	361	376	PTPSVSSASWKSSSVS	2	Phosphorylation	376	MAPK3,MAPK14,CDK1,CDK2,MAPK1,CDK5,MAPK8,MAPK9	1.97e-12	0.431
HD2	Keap1_KELCH__Q14145_321_609	Q96G28	Cilia- and flagella-associated protein 36	CFAP36	134	149	VLPDCLTDGSDVVSDL	2	Phosphorylation	147		-	-
HD2_cytoplasm	USP7_MATH-TRAF__Q93009_53_206	Q6ZU64	Cilia- and flagella-associated protein 65	CFAP65	85	100	TVNSGGSCLSASTVAI	2	Phosphorylation	85		-	-
HD_merged	USP7_MATH-TRAF__Q93009_53_206	Q6ZU64	Cilia- and flagella-associated protein 65	CFAP65	85	100	TVNSGGSCLSASTVAI	2	Phosphorylation	85		-	-
HD2_nc	EIF4E_eIF4E__P06730_1_217	Q9P2B7	Cilia- and flagella-associated protein 97	CFAP97	76	91	PPEHPVENDVTQTVSS	2	Phosphorylation	86		-	-
HD	TSG101_UEV__Q99816_1_145	P26992	Ciliary neurotrophic factor receptor subunit alpha	CNTFR	339	354	ELGSGGGPSAPFLVSV	3	Lipidation	342		-	-
HD_merged	TSG101_UEV__Q99816_1_145	P26992	Ciliary neurotrophic factor receptor subunit alpha	CNTFR	339	354	ELGSGGGPSAPFLVSV	3	Lipidation	342		-	-
HD2	AP2B1_adaptin__P63010_700_937	Q0VF96	Cingulin-like protein 1	CGNL1	188	203	PWTCFPKPSNSQPTSP	3	Phosphorylation	190		-	-
HD2	AP2B1_adaptin__P63010_700_937	Q0VF96	Cingulin-like protein 1	CGNL1	188	203	PWTCFPKPSNSQPTSP	3	Phosphorylation	198	ATM,ATR	2.62e-12	0.324
HD2	AP2B1_adaptin__P63010_700_937	Q0VF96	Cingulin-like protein 1	CGNL1	188	203	PWTCFPKPSNSQPTSP	3	Phosphorylation	202	MAPK3,MAPK14,CDK1,CDK2,MAPK1,CDK5,MAPK8,MAPK9	2.62e-12	0.308
HD2	AP2B1_adaptin__P63010_700_937	Q0VF96	Cingulin-like protein 1	CGNL1	188	203	PWTCFPKPSNSQPTSP	3	Phosphorylation	201		0.002	0.189
HD_merged	AP2B1_adaptin__P63010_700_937	Q0VF96	Cingulin-like protein 1	CGNL1	188	203	PWTCFPKPSNSQPTSP	2	Phosphorylation	190		-	-
HD_merged	AP2B1_adaptin__P63010_700_937	Q0VF96	Cingulin-like protein 1	CGNL1	188	203	PWTCFPKPSNSQPTSP	2	Phosphorylation	198	ATM,ATR	2.62e-12	0.324
HD_merged	AP2B1_adaptin__P63010_700_937	Q0VF96	Cingulin-like protein 1	CGNL1	188	203	PWTCFPKPSNSQPTSP	2	Phosphorylation	202	MAPK3,MAPK14,CDK1,CDK2,MAPK1,CDK5,MAPK8,MAPK9	2.62e-12	0.308
HD_merged	AP2B1_adaptin__P63010_700_937	Q0VF96	Cingulin-like protein 1	CGNL1	188	203	PWTCFPKPSNSQPTSP	2	Phosphorylation	201		0.002	0.189
HD_merged	KPNA4_Arm__O00629_68_487	Q0VF96	Cingulin-like protein 1	CGNL1	384	399	KRSRSVDSAFPFGLQG	2	Phosphorylation	391		-	-
HD_merged	KPNA4_Arm__O00629_68_487	Q0VF96	Cingulin-like protein 1	CGNL1	384	399	KRSRSVDSAFPFGLQG	2	Phosphorylation	388	AKT1	0.000438	0.541
HD2_cytoplasm	USP7_MATH-TRAF__Q93009_53_206	Q8IZR5	CKLF-like MARVEL transmembrane domain-containing protein 4	CMTM4	12	27	GEASSTSMISGASSPY	2	Phosphorylation	25		-	-
HD2_cytoplasm	USP7_MATH-TRAF__Q93009_53_206	Q8IZR5	CKLF-like MARVEL transmembrane domain-containing protein 4	CMTM4	12	27	GEASSTSMISGASSPY	2	Phosphorylation	27		-	-
HD2_cytoplasm	USP7_MATH-TRAF__Q93009_53_206	Q8IZR5	CKLF-like MARVEL transmembrane domain-containing protein 4	CMTM4	16	31	STSMISGASSPYQPTT	2	Phosphorylation	25		-	-
HD2_cytoplasm	USP7_MATH-TRAF__Q93009_53_206	Q8IZR5	CKLF-like MARVEL transmembrane domain-containing protein 4	CMTM4	16	31	STSMISGASSPYQPTT	2	Phosphorylation	27		-	-
HD_merged	USP7_MATH-TRAF__Q93009_53_206	Q8IZR5	CKLF-like MARVEL transmembrane domain-containing protein 4	CMTM4	16	31	STSMISGASSPYQPTT	2	Phosphorylation	25		-	-
HD_merged	USP7_MATH-TRAF__Q93009_53_206	Q8IZR5	CKLF-like MARVEL transmembrane domain-containing protein 4	CMTM4	16	31	STSMISGASSPYQPTT	2	Phosphorylation	27		-	-
HD_merged	USP7_MATH-TRAF__Q93009_53_206	Q8IZR5	CKLF-like MARVEL transmembrane domain-containing protein 4	CMTM4	12	27	GEASSTSMISGASSPY	2	Phosphorylation	25		-	-
HD_merged	USP7_MATH-TRAF__Q93009_53_206	Q8IZR5	CKLF-like MARVEL transmembrane domain-containing protein 4	CMTM4	12	27	GEASSTSMISGASSPY	2	Phosphorylation	27		-	-
HD2	MAP1LC3A_ATG8__Q9H492_2_121	Q9HAW4	Claspin	CLSPN	508	523	PRLGADEDSFVILEPE	3	Phosphorylation	516		2.84e-10	0.146
HD2	MAP1LC3A_ATG8__Q9H492_2_121	Q9HAW4	Claspin	CLSPN	512	527	ADEDSFVILEPETNRE	3	Phosphorylation	516		2.84e-10	0.146
HD2	MAP1LC3A_ATG8__Q9H492_2_121	Q9HAW4	Claspin	CLSPN	764	779	SLLTKESSHNSSFELI	2	Phosphorylation	775		8.16e-11	0.263
HD2	MAP1LC3A_ATG8__Q9H492_2_121	Q9HAW4	Claspin	CLSPN	764	779	SLLTKESSHNSSFELI	2	Phosphorylation	771		3.42e-06	0.109
HD2	MAP1LC3A_ATG8__Q9H492_2_121	Q9HAW4	Claspin	CLSPN	764	779	SLLTKESSHNSSFELI	2	Phosphorylation	770		3.42e-06	0.086
HD2	MAP1LC3A_ATG8__Q9H492_2_121	Q9HAW4	Claspin	CLSPN	764	779	SLLTKESSHNSSFELI	2	Phosphorylation	774		8.16e-11	0.286
HD2	MAP1LC3A_ATG8__Q9H492_2_121	Q9HAW4	Claspin	CLSPN	764	779	SLLTKESSHNSSFELI	2	Phosphorylation	764		1.55e-07	0.232
HD2	MAP1LC3A_ATG8__Q9H492_2_121	Q9HAW4	Claspin	CLSPN	772	787	HNSSFELIGSTIPSYQ	2	Phosphorylation	775		8.16e-11	0.263
HD2	MAP1LC3A_ATG8__Q9H492_2_121	Q9HAW4	Claspin	CLSPN	772	787	HNSSFELIGSTIPSYQ	2	Phosphorylation	774		8.16e-11	0.286
HD2_endomembrane	MAP1LC3A_ATG8__Q9H492_2_121	Q9HAW4	Claspin	CLSPN	508	523	PRLGADEDSFVILEPE	2	Phosphorylation	516		2.84e-10	0.146
HD2_endomembrane	MAP1LC3A_ATG8__Q9H492_2_121	Q9HAW4	Claspin	CLSPN	512	527	ADEDSFVILEPETNRE	2	Phosphorylation	516		2.84e-10	0.146
HD2_endomembrane	MAP1LC3A_ATG8__Q9H492_2_121	Q9HAW4	Claspin	CLSPN	768	783	KESSHNSSFELIGSTI	2	Phosphorylation	775		8.16e-11	0.263
HD2_endomembrane	MAP1LC3A_ATG8__Q9H492_2_121	Q9HAW4	Claspin	CLSPN	768	783	KESSHNSSFELIGSTI	2	Phosphorylation	771		3.42e-06	0.109
HD2_endomembrane	MAP1LC3A_ATG8__Q9H492_2_121	Q9HAW4	Claspin	CLSPN	768	783	KESSHNSSFELIGSTI	2	Phosphorylation	770		3.42e-06	0.086
HD2_endomembrane	MAP1LC3A_ATG8__Q9H492_2_121	Q9HAW4	Claspin	CLSPN	768	783	KESSHNSSFELIGSTI	2	Phosphorylation	774		8.16e-11	0.286
HD2_endomembrane	MAP1LC3A_ATG8__Q9H492_2_121	Q9HAW4	Claspin	CLSPN	772	787	HNSSFELIGSTIPSYQ	2	Phosphorylation	775		8.16e-11	0.263
HD2_endomembrane	MAP1LC3A_ATG8__Q9H492_2_121	Q9HAW4	Claspin	CLSPN	772	787	HNSSFELIGSTIPSYQ	2	Phosphorylation	774		8.16e-11	0.286
HD_merged	MAP1LC3A_ATG8__Q9H492_2_121	Q9HAW4	Claspin	CLSPN	508	523	PRLGADEDSFVILEPE	3	Phosphorylation	516		2.84e-10	0.146
HD_merged	MAP1LC3A_ATG8__Q9H492_2_121	Q9HAW4	Claspin	CLSPN	512	527	ADEDSFVILEPETNRE	3	Phosphorylation	516		2.84e-10	0.146
HD_merged	MAP1LC3A_ATG8__Q9H492_2_121	Q9HAW4	Claspin	CLSPN	764	779	SLLTKESSHNSSFELI	3	Phosphorylation	775		8.16e-11	0.263
HD_merged	MAP1LC3A_ATG8__Q9H492_2_121	Q9HAW4	Claspin	CLSPN	764	779	SLLTKESSHNSSFELI	3	Phosphorylation	771		3.42e-06	0.109
HD_merged	MAP1LC3A_ATG8__Q9H492_2_121	Q9HAW4	Claspin	CLSPN	764	779	SLLTKESSHNSSFELI	3	Phosphorylation	770		3.42e-06	0.086
HD_merged	MAP1LC3A_ATG8__Q9H492_2_121	Q9HAW4	Claspin	CLSPN	764	779	SLLTKESSHNSSFELI	3	Phosphorylation	774		8.16e-11	0.286
HD_merged	MAP1LC3A_ATG8__Q9H492_2_121	Q9HAW4	Claspin	CLSPN	764	779	SLLTKESSHNSSFELI	3	Phosphorylation	764		1.55e-07	0.232
HD_merged	MAP1LC3A_ATG8__Q9H492_2_121	Q9HAW4	Claspin	CLSPN	768	783	KESSHNSSFELIGSTI	2	Phosphorylation	775		8.16e-11	0.263
HD_merged	MAP1LC3A_ATG8__Q9H492_2_121	Q9HAW4	Claspin	CLSPN	768	783	KESSHNSSFELIGSTI	2	Phosphorylation	771		3.42e-06	0.109
HD_merged	MAP1LC3A_ATG8__Q9H492_2_121	Q9HAW4	Claspin	CLSPN	768	783	KESSHNSSFELIGSTI	2	Phosphorylation	770		3.42e-06	0.086
HD_merged	MAP1LC3A_ATG8__Q9H492_2_121	Q9HAW4	Claspin	CLSPN	768	783	KESSHNSSFELIGSTI	2	Phosphorylation	774		8.16e-11	0.286
HD_merged	MAP1LC3A_ATG8__Q9H492_2_121	Q9HAW4	Claspin	CLSPN	772	787	HNSSFELIGSTIPSYQ	3	Phosphorylation	775		8.16e-11	0.263
HD_merged	MAP1LC3A_ATG8__Q9H492_2_121	Q9HAW4	Claspin	CLSPN	772	787	HNSSFELIGSTIPSYQ	3	Phosphorylation	774		8.16e-11	0.286
HD_merged	MAP1LC3A_ATG8__Q9H492_2_121	Q9HAW4	Claspin	CLSPN	775	790	SFELIGSTIPSYQPCN	2	Phosphorylation	775		8.16e-11	0.263
HD2_endomembrane	MAP1LC3B_ATG8__Q9GZQ8_2_119	Q9HAW4	Claspin	CLSPN	508	523	PRLGADEDSFVILEPE	3	Phosphorylation	516		2.84e-10	0.146
HD2_endomembrane	MAP1LC3B_ATG8__Q9GZQ8_2_119	Q9HAW4	Claspin	CLSPN	512	527	ADEDSFVILEPETNRE	2	Phosphorylation	516		2.84e-10	0.146
HD2_endomembrane	MAP1LC3B_ATG8__Q9GZQ8_2_119	Q9HAW4	Claspin	CLSPN	764	779	SLLTKESSHNSSFELI	2	Phosphorylation	775		8.16e-11	0.263
HD2_endomembrane	MAP1LC3B_ATG8__Q9GZQ8_2_119	Q9HAW4	Claspin	CLSPN	764	779	SLLTKESSHNSSFELI	2	Phosphorylation	771		3.42e-06	0.109
HD2_endomembrane	MAP1LC3B_ATG8__Q9GZQ8_2_119	Q9HAW4	Claspin	CLSPN	764	779	SLLTKESSHNSSFELI	2	Phosphorylation	770		3.42e-06	0.086
HD2_endomembrane	MAP1LC3B_ATG8__Q9GZQ8_2_119	Q9HAW4	Claspin	CLSPN	764	779	SLLTKESSHNSSFELI	2	Phosphorylation	774		8.16e-11	0.286
HD2_endomembrane	MAP1LC3B_ATG8__Q9GZQ8_2_119	Q9HAW4	Claspin	CLSPN	764	779	SLLTKESSHNSSFELI	2	Phosphorylation	764		1.55e-07	0.232
HD2_endomembrane	MAP1LC3B_ATG8__Q9GZQ8_2_119	Q9HAW4	Claspin	CLSPN	768	783	KESSHNSSFELIGSTI	2	Phosphorylation	775		8.16e-11	0.263
HD2_endomembrane	MAP1LC3B_ATG8__Q9GZQ8_2_119	Q9HAW4	Claspin	CLSPN	768	783	KESSHNSSFELIGSTI	2	Phosphorylation	771		3.42e-06	0.109
HD2_endomembrane	MAP1LC3B_ATG8__Q9GZQ8_2_119	Q9HAW4	Claspin	CLSPN	768	783	KESSHNSSFELIGSTI	2	Phosphorylation	770		3.42e-06	0.086
HD2_endomembrane	MAP1LC3B_ATG8__Q9GZQ8_2_119	Q9HAW4	Claspin	CLSPN	768	783	KESSHNSSFELIGSTI	2	Phosphorylation	774		8.16e-11	0.286
HD_merged	MAP1LC3B_ATG8__Q9GZQ8_2_119	Q9HAW4	Claspin	CLSPN	508	523	PRLGADEDSFVILEPE	3	Phosphorylation	516		2.84e-10	0.146
HD_merged	MAP1LC3B_ATG8__Q9GZQ8_2_119	Q9HAW4	Claspin	CLSPN	512	527	ADEDSFVILEPETNRE	2	Phosphorylation	516		2.84e-10	0.146
HD_merged	MAP1LC3B_ATG8__Q9GZQ8_2_119	Q9HAW4	Claspin	CLSPN	764	779	SLLTKESSHNSSFELI	2	Phosphorylation	775		8.16e-11	0.263
HD_merged	MAP1LC3B_ATG8__Q9GZQ8_2_119	Q9HAW4	Claspin	CLSPN	764	779	SLLTKESSHNSSFELI	2	Phosphorylation	771		3.42e-06	0.109
HD_merged	MAP1LC3B_ATG8__Q9GZQ8_2_119	Q9HAW4	Claspin	CLSPN	764	779	SLLTKESSHNSSFELI	2	Phosphorylation	770		3.42e-06	0.086
HD_merged	MAP1LC3B_ATG8__Q9GZQ8_2_119	Q9HAW4	Claspin	CLSPN	764	779	SLLTKESSHNSSFELI	2	Phosphorylation	774		8.16e-11	0.286
HD_merged	MAP1LC3B_ATG8__Q9GZQ8_2_119	Q9HAW4	Claspin	CLSPN	764	779	SLLTKESSHNSSFELI	2	Phosphorylation	764		1.55e-07	0.232
HD_merged	MAP1LC3B_ATG8__Q9GZQ8_2_119	Q9HAW4	Claspin	CLSPN	768	783	KESSHNSSFELIGSTI	2	Phosphorylation	775		8.16e-11	0.263
HD_merged	MAP1LC3B_ATG8__Q9GZQ8_2_119	Q9HAW4	Claspin	CLSPN	768	783	KESSHNSSFELIGSTI	2	Phosphorylation	771		3.42e-06	0.109
HD_merged	MAP1LC3B_ATG8__Q9GZQ8_2_119	Q9HAW4	Claspin	CLSPN	768	783	KESSHNSSFELIGSTI	2	Phosphorylation	770		3.42e-06	0.086
HD_merged	MAP1LC3B_ATG8__Q9GZQ8_2_119	Q9HAW4	Claspin	CLSPN	768	783	KESSHNSSFELIGSTI	2	Phosphorylation	774		8.16e-11	0.286
HD	AP2B1_adaptin__P63010_700_937	Q14677	Clathrin interactor 1	CLINT1	610	625	VQPKQDAFANFANFSK	2	Acetylation	625		-	-
HD	AP2B1_adaptin__P63010_700_937	Q14677	Clathrin interactor 1	CLINT1	610	625	VQPKQDAFANFANFSK	2	Ubiquitylation	625		-	-
HD	AP2B1_adaptin__P63010_700_937	Q14677	Clathrin interactor 1	CLINT1	610	625	VQPKQDAFANFANFSK	2	Phosphorylation	624		-	-
HD_merged	AP2B1_adaptin__P63010_700_937	Q14677	Clathrin interactor 1	CLINT1	610	625	VQPKQDAFANFANFSK	2	Acetylation	625		-	-
HD_merged	AP2B1_adaptin__P63010_700_937	Q14677	Clathrin interactor 1	CLINT1	610	625	VQPKQDAFANFANFSK	2	Ubiquitylation	625		-	-
HD_merged	AP2B1_adaptin__P63010_700_937	Q14677	Clathrin interactor 1	CLINT1	610	625	VQPKQDAFANFANFSK	2	Phosphorylation	624		-	-
HD	TNKS_TANK-peptide-bind__O95271_174_649	Q05048	Cleavage stimulation factor subunit 1	CSTF1	60	75	NDDTAVQYAIGRSDTV	2	Phosphorylation	67		8.58e-09	0.347
HD2	CLIP1_Cap-Gly_1_P30622_57_128	Q7Z460	CLIP-associating protein 1	CLASP1	1275	1290	TYDKTALKEAVFDDDM	2	Phosphorylation	1275		-	-
HD2	CLIP1_Cap-Gly_1_P30622_57_128	Q7Z460	CLIP-associating protein 1	CLASP1	1275	1290	TYDKTALKEAVFDDDM	2	Phosphorylation	1276		-	-
HD2	USP7_MATH-TRAF__Q93009_53_206	Q7Z460	CLIP-associating protein 1	CLASP1	614	629	VSSSSGTTPFSSAAAL	2	Phosphorylation	624		-	-
HD_merged	USP7_MATH-TRAF__Q93009_53_206	Q7Z460	CLIP-associating protein 1	CLASP1	546	561	IVSLPQSDRSSSSSQE	2	Phosphorylation	552		-	-
HD_merged	USP7_MATH-TRAF__Q93009_53_206	Q7Z460	CLIP-associating protein 1	CLASP1	546	561	IVSLPQSDRSSSSSQE	2	Phosphorylation	555		-	-
HD_merged	USP7_MATH-TRAF__Q93009_53_206	Q7Z460	CLIP-associating protein 1	CLASP1	546	561	IVSLPQSDRSSSSSQE	2	Phosphorylation	557		-	-
HD_merged	USP7_MATH-TRAF__Q93009_53_206	Q7Z460	CLIP-associating protein 1	CLASP1	546	561	IVSLPQSDRSSSSSQE	2	Phosphorylation	548		-	-
HD_merged	USP7_MATH-TRAF__Q93009_53_206	Q7Z460	CLIP-associating protein 1	CLASP1	546	561	IVSLPQSDRSSSSSQE	2	Phosphorylation	558		-	-
HD_merged	USP7_MATH-TRAF__Q93009_53_206	Q7Z460	CLIP-associating protein 1	CLASP1	546	561	IVSLPQSDRSSSSSQE	2	Phosphorylation	559		-	-
HD_merged	TSG101_UEV__Q99816_1_145	Q9Y678	Coatomer subunit gamma-1	COPG1	579	594	VPLATAPMAEQRTEST	2	Phosphorylation	594	CDK1,MAPK8	6.24e-05	0.327
HD_merged	TSG101_UEV__Q99816_1_145	Q9Y678	Coatomer subunit gamma-1	COPG1	579	594	VPLATAPMAEQRTEST	2	Phosphorylation	591		0.003	0.075
HD_merged	TSG101_UEV__Q99816_1_145	Q9Y678	Coatomer subunit gamma-1	COPG1	579	594	VPLATAPMAEQRTEST	2	Phosphorylation	593		6.17e-08	0.284
HD_merged	TSG101_UEV__Q99816_1_145	Q8IWY9	Codanin-1	CDAN1	263	278	QQSPTPTCPTPELGSP	2	Phosphorylation	272		-	-
HD_merged	TSG101_UEV__Q99816_1_145	Q8IWY9	Codanin-1	CDAN1	263	278	QQSPTPTCPTPELGSP	2	Phosphorylation	265	MAPK14,CDK1,MAPK8,MAPK1,MAPK3	2.22e-40	0.352
HD_merged	TSG101_UEV__Q99816_1_145	Q8IWY9	Codanin-1	CDAN1	263	278	QQSPTPTCPTPELGSP	2	Phosphorylation	269		1.04e-05	0.17
HD_merged	TSG101_UEV__Q99816_1_145	Q8IWY9	Codanin-1	CDAN1	263	278	QQSPTPTCPTPELGSP	2	Phosphorylation	277	MAPK3,MAPK14,CDK1,CDK2,MAPK1,CDK4,MAPK8	2.22e-40	0.394
HD_merged	TSG101_UEV__Q99816_1_145	Q8IWY9	Codanin-1	CDAN1	263	278	QQSPTPTCPTPELGSP	2	Phosphorylation	267	CDK1,MAPK8,MAPK1,MAPK3	4.93e-13	0.19
HD_merged	TSG101_UEV__Q99816_1_145	Q8IWY9	Codanin-1	CDAN1	268	283	PTCPTPELGSPLPSRT	2	Phosphorylation	272		-	-
HD_merged	TSG101_UEV__Q99816_1_145	Q8IWY9	Codanin-1	CDAN1	268	283	PTCPTPELGSPLPSRT	2	Phosphorylation	269		1.04e-05	0.17
HD_merged	TSG101_UEV__Q99816_1_145	Q8IWY9	Codanin-1	CDAN1	268	283	PTCPTPELGSPLPSRT	2	Phosphorylation	283		9.1e-08	0.091
HD_merged	TSG101_UEV__Q99816_1_145	Q8IWY9	Codanin-1	CDAN1	268	283	PTCPTPELGSPLPSRT	2	Phosphorylation	277	MAPK3,MAPK14,CDK1,CDK2,MAPK1,CDK4,MAPK8	2.22e-40	0.394
HD_merged	USP7_MATH-TRAF__Q93009_53_206	Q5T0F9	Coiled-coil and C2 domain-containing protein 1B	CC2D1B	516	531	RLPEPRASSSKESPSP	3	Phosphorylation	524		-	-
HD_merged	USP7_MATH-TRAF__Q93009_53_206	Q5T0F9	Coiled-coil and C2 domain-containing protein 1B	CC2D1B	516	531	RLPEPRASSSKESPSP	3	Phosphorylation	525		-	-
HD_merged	USP7_MATH-TRAF__Q93009_53_206	Q5T0F9	Coiled-coil and C2 domain-containing protein 1B	CC2D1B	516	531	RLPEPRASSSKESPSP	3	Phosphorylation	528		-	-
HD_merged	USP7_MATH-TRAF__Q93009_53_206	Q5T0F9	Coiled-coil and C2 domain-containing protein 1B	CC2D1B	516	531	RLPEPRASSSKESPSP	3	Phosphorylation	530		-	-
HD	TNKS_TANK-peptide-bind__O95271_174_649	Q96CT7	Coiled-coil domain-containing protein 124	CCDC124	100	115	IEDTLRRDHQLREAPD	3	Methylation	105		-	-
HD	TNKS_TANK-peptide-bind__O95271_174_649	Q96CT7	Coiled-coil domain-containing protein 124	CCDC124	100	115	IEDTLRRDHQLREAPD	3	Methylation	111		-	-
HD	TNKS_TANK-peptide-bind__O95271_174_649	Q96CT7	Coiled-coil domain-containing protein 124	CCDC124	100	115	IEDTLRRDHQLREAPD	3	Phosphorylation	103		0.000339	0.328
HD_merged	TNKS_TANK-peptide-bind__O95271_174_649	Q96CT7	Coiled-coil domain-containing protein 124	CCDC124	100	115	IEDTLRRDHQLREAPD	2	Methylation	105		-	-
HD_merged	TNKS_TANK-peptide-bind__O95271_174_649	Q96CT7	Coiled-coil domain-containing protein 124	CCDC124	100	115	IEDTLRRDHQLREAPD	2	Methylation	111		-	-
HD_merged	TNKS_TANK-peptide-bind__O95271_174_649	Q96CT7	Coiled-coil domain-containing protein 124	CCDC124	100	115	IEDTLRRDHQLREAPD	2	Phosphorylation	103		0.000339	0.328
HD	TNKS_TANK-peptide-bind__O95271_174_649	Q49A88	Coiled-coil domain-containing protein 14	CCDC14	773	788	NLDNTIYIPFARSTPE	2	Phosphorylation	779		-	-
HD	TNKS_TANK-peptide-bind__O95271_174_649	Q49A88	Coiled-coil domain-containing protein 14	CCDC14	773	788	NLDNTIYIPFARSTPE	2	Phosphorylation	785		-	-
HD2	CALM1_EF-hand__P0DP23_2_149	A2RUR9	Coiled-coil domain-containing protein 144A	CCDC144A	947	962	WVRLHDKMKVDMSGLQ	2	Ubiquitylation	955		-	-
HD_merged	CALM1_EF-hand__P0DP23_2_149	A2RUR9	Coiled-coil domain-containing protein 144A	CCDC144A	947	962	WVRLHDKMKVDMSGLQ	2	Ubiquitylation	955		-	-
HD	KLC1_TPR__Q07866_203_497	A2RUR9	Coiled-coil domain-containing protein 144A	CCDC144A	1037	1052	SVEERLSQLQSENMLL	2	Phosphorylation	1037		-	-
HD	KLC1_TPR__Q07866_203_497	A2RUR9	Coiled-coil domain-containing protein 144A	CCDC144A	1037	1052	SVEERLSQLQSENMLL	2	Phosphorylation	1043		-	-
HD2	USP7_MATH-TRAF__Q93009_53_206	Q0P6D6	Coiled-coil domain-containing protein 15	CCDC15	44	59	AWVEPASPGSSEIPAY	2	Phosphorylation	59		-	-
HD2_cytoplasm	USP7_MATH-TRAF__Q93009_53_206	Q0P6D6	Coiled-coil domain-containing protein 15	CCDC15	44	59	AWVEPASPGSSEIPAY	3	Phosphorylation	59		-	-
HD2_cytoplasm	USP7_MATH-TRAF__Q93009_53_206	Q0P6D6	Coiled-coil domain-containing protein 15	CCDC15	52	67	GSSEIPAYTSAYLIEE	3	Phosphorylation	59		-	-
HD_merged	USP7_MATH-TRAF__Q93009_53_206	Q0P6D6	Coiled-coil domain-containing protein 15	CCDC15	44	59	AWVEPASPGSSEIPAY	2	Phosphorylation	59		-	-
HD_merged	USP7_MATH-TRAF__Q93009_53_206	Q0P6D6	Coiled-coil domain-containing protein 15	CCDC15	52	67	GSSEIPAYTSAYLIEE	2	Phosphorylation	59		-	-
HD2	MAP1LC3A_ATG8__Q9H492_2_121	Q8IVM0	Coiled-coil domain-containing protein 50	CCDC50	20	35	DFAVLEDHTLAHSLQE	3	Phosphorylation	32		-	-
HD_merged	MAP1LC3A_ATG8__Q9H492_2_121	Q8IVM0	Coiled-coil domain-containing protein 50	CCDC50	20	35	DFAVLEDHTLAHSLQE	2	Phosphorylation	32		-	-
HD	USP7_MATH-TRAF__Q93009_53_206	Q16204	Coiled-coil domain-containing protein 6	CCDC6	356	371	YTPSPSSSRPISPGLS	2	Phosphorylation	361		1.58e-118	0.394
HD	USP7_MATH-TRAF__Q93009_53_206	Q16204	Coiled-coil domain-containing protein 6	CCDC6	356	371	YTPSPSSSRPISPGLS	2	Phosphorylation	371		2.37e-15	0.265
HD	USP7_MATH-TRAF__Q93009_53_206	Q16204	Coiled-coil domain-containing protein 6	CCDC6	356	371	YTPSPSSSRPISPGLS	2	Phosphorylation	357	MAPK3,MAPK14,CDK1,CDK2,MAPK1,CDK4,CDK5,CDK6,CDK9,MAPK8,MAPK9	6.35e-37	0.491
HD	USP7_MATH-TRAF__Q93009_53_206	Q16204	Coiled-coil domain-containing protein 6	CCDC6	356	371	YTPSPSSSRPISPGLS	2	Phosphorylation	356		6.35e-37	0.464
HD	USP7_MATH-TRAF__Q93009_53_206	Q16204	Coiled-coil domain-containing protein 6	CCDC6	356	371	YTPSPSSSRPISPGLS	2	Phosphorylation	363		1.58e-118	0.424
HD	USP7_MATH-TRAF__Q93009_53_206	Q16204	Coiled-coil domain-containing protein 6	CCDC6	356	371	YTPSPSSSRPISPGLS	2	Phosphorylation	362		1.58e-118	0.407
HD	USP7_MATH-TRAF__Q93009_53_206	Q16204	Coiled-coil domain-containing protein 6	CCDC6	356	371	YTPSPSSSRPISPGLS	2	Phosphorylation	367	MAPK3,MAPK14,CDK1,CDK2,MAPK1,CDK4,CDK5,DYRK1A,MAPK8,MAPK9	-	0.86
HD	USP7_MATH-TRAF__Q93009_53_206	Q16204	Coiled-coil domain-containing protein 6	CCDC6	356	371	YTPSPSSSRPISPGLS	2	Phosphorylation	359	HIPK2,MAPK3,MAPK14,CDK1,CDK2,MAPK1,MAPK8,MAPK9	3.46e-279	0.741
HD_merged	USP7_MATH-TRAF__Q93009_53_206	Q16204	Coiled-coil domain-containing protein 6	CCDC6	356	371	YTPSPSSSRPISPGLS	2	Phosphorylation	361		1.58e-118	0.394
HD_merged	USP7_MATH-TRAF__Q93009_53_206	Q16204	Coiled-coil domain-containing protein 6	CCDC6	356	371	YTPSPSSSRPISPGLS	2	Phosphorylation	371		2.37e-15	0.265
HD_merged	USP7_MATH-TRAF__Q93009_53_206	Q16204	Coiled-coil domain-containing protein 6	CCDC6	356	371	YTPSPSSSRPISPGLS	2	Phosphorylation	357	MAPK3,MAPK14,CDK1,CDK2,MAPK1,CDK4,CDK5,CDK6,CDK9,MAPK8,MAPK9	6.35e-37	0.491
HD_merged	USP7_MATH-TRAF__Q93009_53_206	Q16204	Coiled-coil domain-containing protein 6	CCDC6	356	371	YTPSPSSSRPISPGLS	2	Phosphorylation	356		6.35e-37	0.464
HD_merged	USP7_MATH-TRAF__Q93009_53_206	Q16204	Coiled-coil domain-containing protein 6	CCDC6	356	371	YTPSPSSSRPISPGLS	2	Phosphorylation	363		1.58e-118	0.424
HD_merged	USP7_MATH-TRAF__Q93009_53_206	Q16204	Coiled-coil domain-containing protein 6	CCDC6	356	371	YTPSPSSSRPISPGLS	2	Phosphorylation	362		1.58e-118	0.407
HD_merged	USP7_MATH-TRAF__Q93009_53_206	Q16204	Coiled-coil domain-containing protein 6	CCDC6	356	371	YTPSPSSSRPISPGLS	2	Phosphorylation	367	MAPK3,MAPK14,CDK1,CDK2,MAPK1,CDK4,CDK5,DYRK1A,MAPK8,MAPK9	-	0.86
HD_merged	USP7_MATH-TRAF__Q93009_53_206	Q16204	Coiled-coil domain-containing protein 6	CCDC6	356	371	YTPSPSSSRPISPGLS	2	Phosphorylation	359	HIPK2,MAPK3,MAPK14,CDK1,CDK2,MAPK1,MAPK8,MAPK9	3.46e-279	0.741
HD	USP7_MATH-TRAF__Q93009_53_206	Q9Y6R9	Coiled-coil domain-containing protein 61	CCDC61	376	391	SGDGPSVSWSRQTQPP	2	Phosphorylation	381		1.44e-05	0.258
HD	USP7_MATH-TRAF__Q93009_53_206	Q9Y6R9	Coiled-coil domain-containing protein 61	CCDC61	376	391	SGDGPSVSWSRQTQPP	2	Phosphorylation	376		1.82e-33	0.415
HD	USP7_MATH-TRAF__Q93009_53_206	Q9Y6R9	Coiled-coil domain-containing protein 61	CCDC61	376	391	SGDGPSVSWSRQTQPP	2	Phosphorylation	383		0.002	0.259
HD_merged	USP7_MATH-TRAF__Q93009_53_206	Q9Y6R9	Coiled-coil domain-containing protein 61	CCDC61	376	391	SGDGPSVSWSRQTQPP	2	Phosphorylation	381		1.44e-05	0.258
HD_merged	USP7_MATH-TRAF__Q93009_53_206	Q9Y6R9	Coiled-coil domain-containing protein 61	CCDC61	376	391	SGDGPSVSWSRQTQPP	2	Phosphorylation	376		1.82e-33	0.415
HD_merged	USP7_MATH-TRAF__Q93009_53_206	Q9Y6R9	Coiled-coil domain-containing protein 61	CCDC61	376	391	SGDGPSVSWSRQTQPP	2	Phosphorylation	383		0.002	0.259
HD_merged	USP7_MATH-TRAF__Q93009_53_206	Q9Y6R9	Coiled-coil domain-containing protein 61	CCDC61	372	387	GSGGSGDGPSVSWSRQ	2	Phosphorylation	381		1.44e-05	0.258
HD_merged	USP7_MATH-TRAF__Q93009_53_206	Q9Y6R9	Coiled-coil domain-containing protein 61	CCDC61	372	387	GSGGSGDGPSVSWSRQ	2	Phosphorylation	376		1.82e-33	0.415
HD_merged	USP7_MATH-TRAF__Q93009_53_206	Q9Y6R9	Coiled-coil domain-containing protein 61	CCDC61	372	387	GSGGSGDGPSVSWSRQ	2	Phosphorylation	383		0.002	0.259
HD_merged	USP7_MATH-TRAF__Q93009_53_206	Q9Y6R9	Coiled-coil domain-containing protein 61	CCDC61	372	387	GSGGSGDGPSVSWSRQ	2	Phosphorylation	373	AKT1,AKT2	1.82e-33	0.587
HD2_cytoplasm	USP7_MATH-TRAF__Q93009_53_206	Q8NA47	Coiled-coil domain-containing protein 63	CCDC63	212	227	LAIEQSSQAYEQRVEA	2	Phosphorylation	218		-	-
HD_merged	USP7_MATH-TRAF__Q93009_53_206	Q8NA47	Coiled-coil domain-containing protein 63	CCDC63	212	227	LAIEQSSQAYEQRVEA	2	Phosphorylation	218		-	-
HD	CRK_SH3_1_P46108_124_198	A2RUB6	Coiled-coil domain-containing protein 66	CCDC66	807	822	QQTQNTLHLPLKNSSY	2	Phosphorylation	812		-	-
HD_merged	PEX14_Pex14__O75381_16_84	Q8N9Z2	Coiled-coil domain-containing protein 71L	CCDC71L	176	191	TLEEIWRAATPTLTTF	3	Phosphorylation	185	CDK1,MAPK8	0.000653	0.194
HD_merged	PEX14_Pex14__O75381_16_84	Q8N9Z2	Coiled-coil domain-containing protein 71L	CCDC71L	176	191	TLEEIWRAATPTLTTF	3	Phosphorylation	187		0.000543	0.114
HD	YES1_SH3__P07947_90_152	Q9H6F5	Coiled-coil domain-containing protein 86	CCDC86	145	160	LTPGAPQHQLPPVPGS	3	Phosphorylation	160	MAPK3,MAPK14,CDK1,CDK2,MAPK1,CDK4,CDK5,MAPK8	1.12e-52	0.604
HD	YES1_SH3__P07947_90_152	Q9H6F5	Coiled-coil domain-containing protein 86	CCDC86	145	160	LTPGAPQHQLPPVPGS	3	Phosphorylation	146	CDK1,MAPK8	7.32e-11	0.182
HD_merged	YES1_SH3__P07947_90_152	Q9H6F5	Coiled-coil domain-containing protein 86	CCDC86	145	160	LTPGAPQHQLPPVPGS	2	Phosphorylation	160	MAPK3,MAPK14,CDK1,CDK2,MAPK1,CDK4,CDK5,MAPK8	1.12e-52	0.604
HD_merged	YES1_SH3__P07947_90_152	Q9H6F5	Coiled-coil domain-containing protein 86	CCDC86	145	160	LTPGAPQHQLPPVPGS	2	Phosphorylation	146	CDK1,MAPK8	7.32e-11	0.182
HD_merged	TNKS_TANK-peptide-bind__O95271_174_649	A6NC98	Coiled-coil domain-containing protein 88B	CCDC88B	1335	1350	GLRLGADGAGSTESLG	2	Phosphorylation	1348		0.000104	0.084
HD_merged	TNKS_TANK-peptide-bind__O95271_174_649	A6NC98	Coiled-coil domain-containing protein 88B	CCDC88B	1335	1350	GLRLGADGAGSTESLG	2	Phosphorylation	1346		1.73e-07	0.084
HD_merged	TNKS_TANK-peptide-bind__O95271_174_649	A6NC98	Coiled-coil domain-containing protein 88B	CCDC88B	1335	1350	GLRLGADGAGSTESLG	2	Phosphorylation	1345		3.37e-83	0.093
HD	AP2B1_adaptin__P63010_700_937	Q7Z6B0	Coiled-coil domain-containing protein 91	CCDC91	28	43	AIPWAAFPAVSGVHLS	4	Phosphorylation	43		-	-
HD2	AP2B1_adaptin__P63010_700_937	Q7Z6B0	Coiled-coil domain-containing protein 91	CCDC91	28	43	AIPWAAFPAVSGVHLS	3	Phosphorylation	43		-	-
HD_merged	AP2B1_adaptin__P63010_700_937	Q7Z6B0	Coiled-coil domain-containing protein 91	CCDC91	28	43	AIPWAAFPAVSGVHLS	3	Phosphorylation	43		-	-
HD2_nc	TLN1_PTB__Q9Y490_309_401	Q53HC0	Coiled-coil domain-containing protein 92	CCDC92	288	303	HVGVAHRIHHATPPQA	2	Phosphorylation	299		-	-
HD_merged	TLN1_PTB__Q9Y490_309_401	Q53HC0	Coiled-coil domain-containing protein 92	CCDC92	288	303	HVGVAHRIHHATPPQA	2	Phosphorylation	299		-	-
HD	YES1_SH3__P07947_90_152	P39060	Collagen alpha-1(XVIII) chain	COL18A1	687	702	PRLPAPPPVTTPPLAG	2	Phosphorylation	697		-	-
HD	YES1_SH3__P07947_90_152	P39060	Collagen alpha-1(XVIII) chain	COL18A1	687	702	PRLPAPPPVTTPPLAG	2	Phosphorylation	696		-	-
HD_merged	YES1_SH3__P07947_90_152	P39060	Collagen alpha-1(XVIII) chain	COL18A1	687	702	PRLPAPPPVTTPPLAG	2	Phosphorylation	697		-	-
HD_merged	YES1_SH3__P07947_90_152	P39060	Collagen alpha-1(XVIII) chain	COL18A1	687	702	PRLPAPPPVTTPPLAG	2	Phosphorylation	696		-	-
HD	USP7_MATH-TRAF__Q93009_53_206	Q8IZC6	Collagen alpha-1(XXVII) chain	COL27A1	443	458	LPPTTSSSKKPIPTLA	2	Phosphorylation	456		-	-
p3_HD2	PTK2_Focal-AT__Q05397_891_1050	P23508	Colorectal mutant cancer protein	MCC	292	307	PSSPGRLTSTNRPINP	2	Phosphorylation	293		-	-
p3_HD2	PTK2_Focal-AT__Q05397_891_1050	P23508	Colorectal mutant cancer protein	MCC	292	307	PSSPGRLTSTNRPINP	2	Phosphorylation	294		-	-
HD2_cytoplasm	USP7_MATH-TRAF__Q93009_53_206	Q2VPA4	Complement component receptor 1-like protein	CR1L	280	295	PELPSCSRVCQPPPDV	2	Other	258		-	-
HD2_cytoplasm	USP7_MATH-TRAF__Q93009_53_206	Q2VPA4	Complement component receptor 1-like protein	CR1L	280	295	PELPSCSRVCQPPPDV	2	Other	289		-	-
HD2_cytoplasm	USP7_MATH-TRAF__Q93009_53_206	P17927	Complement receptor type 1	CR1	288	303	PELPSCSRVCQPPPDV	2	Other	266		-	-
HD2_cytoplasm	USP7_MATH-TRAF__Q93009_53_206	P17927	Complement receptor type 1	CR1	288	303	PELPSCSRVCQPPPDV	2	Other	297		-	-
HD2_cytoplasm	USP7_MATH-TRAF__Q93009_53_206	P17927	Complement receptor type 1	CR1	738	753	PELPSCSRVCQPPPDV	2	Other	716		-	-
HD2_cytoplasm	USP7_MATH-TRAF__Q93009_53_206	P17927	Complement receptor type 1	CR1	738	753	PELPSCSRVCQPPPDV	2	Other	747		-	-
HD2_cytoplasm	CALM1_EF-hand__P0DP23_2_149	Q6P9H4	Connector enhancer of kinase suppressor of ras 3	CNKSR3	538	553	TEPSLLVSWFTRLKLL	2	Phosphorylation	545		-	-
HD_merged	CALM1_EF-hand__P0DP23_2_149	Q6P9H4	Connector enhancer of kinase suppressor of ras 3	CNKSR3	538	553	TEPSLLVSWFTRLKLL	2	Phosphorylation	545		-	-
HD2_cytoplasm	USP7_MATH-TRAF__Q93009_53_206	O94779	Contactin-5	CNTN5	1072	1087	SAQSTLHSLSTSSSSV	2	Lipidation	1072		-	-
HD_merged	USP7_MATH-TRAF__Q93009_53_206	O94779	Contactin-5	CNTN5	1072	1087	SAQSTLHSLSTSSSSV	2	Lipidation	1072		-	-
HD	TNKS_TANK-peptide-bind__O95271_174_649	Q04656	Copper-transporting ATPase 1	ATP7A	854	869	GKFPVDGRVIEGHSMV	2	Ubiquitylation	855		-	-
HD_merged	TNKS_TANK-peptide-bind__O95271_174_649	Q04656	Copper-transporting ATPase 1	ATP7A	854	869	GKFPVDGRVIEGHSMV	2	Ubiquitylation	855		-	-
HD	MAP1LC3A_ATG8__Q9H492_2_121	Q9P0M6	Core histone macro-H2A.2	H2AFY2	177	192	DGPGDGFTILSSKSLV	3	Phosphorylation	190		-	-
HD_merged	MAP1LC3A_ATG8__Q9H492_2_121	Q9P0M6	Core histone macro-H2A.2	H2AFY2	177	192	DGPGDGFTILSSKSLV	2	Phosphorylation	190		-	-
HD	MAP1LC3B_ATG8__Q9GZQ8_2_119	Q9P0M6	Core histone macro-H2A.2	H2AFY2	177	192	DGPGDGFTILSSKSLV	3	Phosphorylation	190		-	-
HD_merged	MAP1LC3B_ATG8__Q9GZQ8_2_119	Q9P0M6	Core histone macro-H2A.2	H2AFY2	177	192	DGPGDGFTILSSKSLV	3	Phosphorylation	190		-	-
HD2_nc	DCUN1D1_PONY__Q96GG9_62_259	Q86X95	Corepressor interacting with RBPJ 1	CIR1	188	203	RNLTANDPSQEYVASE	2	Phosphorylation	196	ATM,ATR	4.88e-07	0.427
HD2_nc	DCUN1D1_PONY__Q96GG9_62_259	Q86X95	Corepressor interacting with RBPJ 1	CIR1	188	203	RNLTANDPSQEYVASE	2	Phosphorylation	191		0.000297	0.154
HD2_nc	DCUN1D1_PONY__Q96GG9_62_259	Q86X95	Corepressor interacting with RBPJ 1	CIR1	188	203	RNLTANDPSQEYVASE	2	Phosphorylation	199		2.73e-05	0.374
HD2_nc	DCUN1D1_PONY__Q96GG9_62_259	Q86X95	Corepressor interacting with RBPJ 1	CIR1	188	203	RNLTANDPSQEYVASE	2	Phosphorylation	202		-	0.513
HD2	NEDD4_WW_4_P46934_890_928	Q53ET0	CREB-regulated transcription coactivator 2	CRTC2	476	491	KLSTDQRLPPYPYSSP	2	Phosphorylation	488		0.0002	0.412
HD2	NEDD4_WW_4_P46934_890_928	Q53ET0	CREB-regulated transcription coactivator 2	CRTC2	476	491	KLSTDQRLPPYPYSSP	2	Phosphorylation	489		0.000227	0.247
HD2	NEDD4_WW_4_P46934_890_928	Q53ET0	CREB-regulated transcription coactivator 2	CRTC2	476	491	KLSTDQRLPPYPYSSP	2	Phosphorylation	490	CDK1,MAPK8,MAPK1,MAPK3	0.000103	0.357
HD2	NEDD4_WW_4_P46934_890_928	Q53ET0	CREB-regulated transcription coactivator 2	CRTC2	480	495	DQRLPPYPYSSPSLVL	4	Phosphorylation	488		0.0002	0.412
HD2	NEDD4_WW_4_P46934_890_928	Q53ET0	CREB-regulated transcription coactivator 2	CRTC2	480	495	DQRLPPYPYSSPSLVL	4	Phosphorylation	489		0.000227	0.247
HD2	NEDD4_WW_4_P46934_890_928	Q53ET0	CREB-regulated transcription coactivator 2	CRTC2	480	495	DQRLPPYPYSSPSLVL	4	Phosphorylation	492		0.000193	0.252
HD2	NEDD4_WW_4_P46934_890_928	Q53ET0	CREB-regulated transcription coactivator 2	CRTC2	480	495	DQRLPPYPYSSPSLVL	4	Phosphorylation	490	CDK1,MAPK8,MAPK1,MAPK3	0.000103	0.357
HD_merged	NEDD4_WW_4_P46934_890_928	Q53ET0	CREB-regulated transcription coactivator 2	CRTC2	480	495	DQRLPPYPYSSPSLVL	3	Phosphorylation	488		0.0002	0.412
HD_merged	NEDD4_WW_4_P46934_890_928	Q53ET0	CREB-regulated transcription coactivator 2	CRTC2	480	495	DQRLPPYPYSSPSLVL	3	Phosphorylation	489		0.000227	0.247
HD_merged	NEDD4_WW_4_P46934_890_928	Q53ET0	CREB-regulated transcription coactivator 2	CRTC2	480	495	DQRLPPYPYSSPSLVL	3	Phosphorylation	492		0.000193	0.252
HD_merged	NEDD4_WW_4_P46934_890_928	Q53ET0	CREB-regulated transcription coactivator 2	CRTC2	480	495	DQRLPPYPYSSPSLVL	3	Phosphorylation	490	CDK1,MAPK8,MAPK1,MAPK3	0.000103	0.357
HD2	YAP1_WW_1_P46937_169_207	Q53ET0	CREB-regulated transcription coactivator 2	CRTC2	476	491	KLSTDQRLPPYPYSSP	2	Phosphorylation	488		0.0002	0.412
HD2	YAP1_WW_1_P46937_169_207	Q53ET0	CREB-regulated transcription coactivator 2	CRTC2	476	491	KLSTDQRLPPYPYSSP	2	Phosphorylation	489		0.000227	0.247
HD2	YAP1_WW_1_P46937_169_207	Q53ET0	CREB-regulated transcription coactivator 2	CRTC2	476	491	KLSTDQRLPPYPYSSP	2	Phosphorylation	490	CDK1,MAPK8,MAPK1,MAPK3	0.000103	0.357
HD2	YAP1_WW_1_P46937_169_207	Q53ET0	CREB-regulated transcription coactivator 2	CRTC2	480	495	DQRLPPYPYSSPSLVL	3	Phosphorylation	488		0.0002	0.412
HD2	YAP1_WW_1_P46937_169_207	Q53ET0	CREB-regulated transcription coactivator 2	CRTC2	480	495	DQRLPPYPYSSPSLVL	3	Phosphorylation	489		0.000227	0.247
HD2	YAP1_WW_1_P46937_169_207	Q53ET0	CREB-regulated transcription coactivator 2	CRTC2	480	495	DQRLPPYPYSSPSLVL	3	Phosphorylation	492		0.000193	0.252
HD2	YAP1_WW_1_P46937_169_207	Q53ET0	CREB-regulated transcription coactivator 2	CRTC2	480	495	DQRLPPYPYSSPSLVL	3	Phosphorylation	490	CDK1,MAPK8,MAPK1,MAPK3	0.000103	0.357
HD2_nc	YAP1_WW_1_P46937_169_207	Q53ET0	CREB-regulated transcription coactivator 2	CRTC2	480	495	DQRLPPYPYSSPSLVL	2	Phosphorylation	488		0.0002	0.412
HD2_nc	YAP1_WW_1_P46937_169_207	Q53ET0	CREB-regulated transcription coactivator 2	CRTC2	480	495	DQRLPPYPYSSPSLVL	2	Phosphorylation	489		0.000227	0.247
HD2_nc	YAP1_WW_1_P46937_169_207	Q53ET0	CREB-regulated transcription coactivator 2	CRTC2	480	495	DQRLPPYPYSSPSLVL	2	Phosphorylation	492		0.000193	0.252
HD2_nc	YAP1_WW_1_P46937_169_207	Q53ET0	CREB-regulated transcription coactivator 2	CRTC2	480	495	DQRLPPYPYSSPSLVL	2	Phosphorylation	490	CDK1,MAPK8,MAPK1,MAPK3	0.000103	0.357
HD_merged	YAP1_WW_1_P46937_169_207	Q53ET0	CREB-regulated transcription coactivator 2	CRTC2	480	495	DQRLPPYPYSSPSLVL	3	Phosphorylation	488		0.0002	0.412
HD_merged	YAP1_WW_1_P46937_169_207	Q53ET0	CREB-regulated transcription coactivator 2	CRTC2	480	495	DQRLPPYPYSSPSLVL	3	Phosphorylation	489		0.000227	0.247
HD_merged	YAP1_WW_1_P46937_169_207	Q53ET0	CREB-regulated transcription coactivator 2	CRTC2	480	495	DQRLPPYPYSSPSLVL	3	Phosphorylation	492		0.000193	0.252
HD_merged	YAP1_WW_1_P46937_169_207	Q53ET0	CREB-regulated transcription coactivator 2	CRTC2	480	495	DQRLPPYPYSSPSLVL	3	Phosphorylation	490	CDK1,MAPK8,MAPK1,MAPK3	0.000103	0.357
HD2	NEDD4_WW_4_P46934_890_928	Q6UUV7	CREB-regulated transcription coactivator 3	CRTC3	436	451	TEAQAQVSPPPPYPAP	3	Phosphorylation	436		4.6e-10	0.246
HD2	NEDD4_WW_4_P46934_890_928	Q6UUV7	CREB-regulated transcription coactivator 3	CRTC3	436	451	TEAQAQVSPPPPYPAP	3	Phosphorylation	448		2.95e-10	0.494
HD2	NEDD4_WW_4_P46934_890_928	Q6UUV7	CREB-regulated transcription coactivator 3	CRTC3	436	451	TEAQAQVSPPPPYPAP	3	Phosphorylation	443	MAPK14,CDK1,MAPK8,MAPK1,MAPK3	3.17e-37	0.437
HD2	NEDD4_WW_4_P46934_890_928	Q6UUV7	CREB-regulated transcription coactivator 3	CRTC3	444	459	PPPPYPAPQELTQPLL	3	Phosphorylation	448		2.95e-10	0.494
HD2	NEDD4_WW_4_P46934_890_928	Q6UUV7	CREB-regulated transcription coactivator 3	CRTC3	444	459	PPPPYPAPQELTQPLL	3	Phosphorylation	455	ATM,ATR	0.000327	0.307
HD_merged	NEDD4_WW_4_P46934_890_928	Q6UUV7	CREB-regulated transcription coactivator 3	CRTC3	444	459	PPPPYPAPQELTQPLL	2	Phosphorylation	448		2.95e-10	0.494
HD_merged	NEDD4_WW_4_P46934_890_928	Q6UUV7	CREB-regulated transcription coactivator 3	CRTC3	444	459	PPPPYPAPQELTQPLL	2	Phosphorylation	455	ATM,ATR	0.000327	0.307
HD2	YAP1_WW_1_P46937_169_207	Q6UUV7	CREB-regulated transcription coactivator 3	CRTC3	436	451	TEAQAQVSPPPPYPAP	2	Phosphorylation	436		4.6e-10	0.246
HD2	YAP1_WW_1_P46937_169_207	Q6UUV7	CREB-regulated transcription coactivator 3	CRTC3	436	451	TEAQAQVSPPPPYPAP	2	Phosphorylation	448		2.95e-10	0.494
HD2	YAP1_WW_1_P46937_169_207	Q6UUV7	CREB-regulated transcription coactivator 3	CRTC3	436	451	TEAQAQVSPPPPYPAP	2	Phosphorylation	443	MAPK14,CDK1,MAPK8,MAPK1,MAPK3	3.17e-37	0.437
HD2	YAP1_WW_1_P46937_169_207	Q6UUV7	CREB-regulated transcription coactivator 3	CRTC3	444	459	PPPPYPAPQELTQPLL	4	Phosphorylation	448		2.95e-10	0.494
HD2	YAP1_WW_1_P46937_169_207	Q6UUV7	CREB-regulated transcription coactivator 3	CRTC3	444	459	PPPPYPAPQELTQPLL	4	Phosphorylation	455	ATM,ATR	0.000327	0.307
HD2_nc	YAP1_WW_1_P46937_169_207	Q6UUV7	CREB-regulated transcription coactivator 3	CRTC3	444	459	PPPPYPAPQELTQPLL	2	Phosphorylation	448		2.95e-10	0.494
HD2_nc	YAP1_WW_1_P46937_169_207	Q6UUV7	CREB-regulated transcription coactivator 3	CRTC3	444	459	PPPPYPAPQELTQPLL	2	Phosphorylation	455	ATM,ATR	0.000327	0.307
HD_merged	YAP1_WW_1_P46937_169_207	Q6UUV7	CREB-regulated transcription coactivator 3	CRTC3	444	459	PPPPYPAPQELTQPLL	3	Phosphorylation	448		2.95e-10	0.494
HD_merged	YAP1_WW_1_P46937_169_207	Q6UUV7	CREB-regulated transcription coactivator 3	CRTC3	444	459	PPPPYPAPQELTQPLL	3	Phosphorylation	455	ATM,ATR	0.000327	0.307
HD	YAP1_WW_1_P46937_169_207	P46109	Crk-like protein	CRKL	95	110	TTTLIEPAPRYPSPPM	2	Phosphorylation	95		-	-
HD	YAP1_WW_1_P46937_169_207	P46109	Crk-like protein	CRKL	95	110	TTTLIEPAPRYPSPPM	2	Phosphorylation	96		-	-
HD	YAP1_WW_1_P46937_169_207	P46109	Crk-like protein	CRKL	95	110	TTTLIEPAPRYPSPPM	2	Phosphorylation	97		-	-
HD	YAP1_WW_1_P46937_169_207	P46109	Crk-like protein	CRKL	95	110	TTTLIEPAPRYPSPPM	2	Phosphorylation	105		6.57e-57	0.501
HD	YAP1_WW_1_P46937_169_207	P46109	Crk-like protein	CRKL	95	110	TTTLIEPAPRYPSPPM	2	Phosphorylation	107	MAPK14,CDK1,MAPK8,MAPK1,MAPK3	5.38e-46	0.543
HD_merged	GST___P08515_1_218	Q96AY2	Crossover junction endonuclease EME1	EME1	104	119	FLTHKQLSPEDSSSPV	2	Phosphorylation	117	MAPK3,MAPK14,CDK1,CDK2,MAPK1,CDK4,CDK5,CDK6,MAPK8	1.59e-48	0.493
HD_merged	GST___P08515_1_218	Q96AY2	Crossover junction endonuclease EME1	EME1	104	119	FLTHKQLSPEDSSSPV	2	Phosphorylation	116		1.47e-06	0.117
HD_merged	GST___P08515_1_218	Q96AY2	Crossover junction endonuclease EME1	EME1	104	119	FLTHKQLSPEDSSSPV	2	Phosphorylation	111	MAPK14,CDK1,MAPK8,MAPK1,MAPK3	1.83e-22	0.41
HD_merged	GST___P08515_1_218	Q96AY2	Crossover junction endonuclease EME1	EME1	104	119	FLTHKQLSPEDSSSPV	2	Phosphorylation	115		1.51e-21	0.118
HD2	TSG101_UEV__Q99816_1_145	Q96AY2	Crossover junction endonuclease EME1	EME1	52	67	CEASCPPAPELFSPPV	2	Phosphorylation	64		-	-
HD_merged	TSG101_UEV__Q99816_1_145	Q96AY2	Crossover junction endonuclease EME1	EME1	52	67	CEASCPPAPELFSPPV	2	Phosphorylation	64		-	-
HD2	ZMYND11_coiled-coil-MYND__Q15326_480_602	Q96RT6	cTAGE family member 2	CTAGE1	614	629	MPSLDKMDGSMPSEME	2	Phosphorylation	616		-	-
HD2	ZMYND11_coiled-coil-MYND__Q15326_480_602	Q96RT6	cTAGE family member 2	CTAGE1	614	629	MPSLDKMDGSMPSEME	2	Phosphorylation	623		-	-
HD2	ZMYND11_coiled-coil-MYND__Q15326_480_602	Q96RT6	cTAGE family member 2	CTAGE1	614	629	MPSLDKMDGSMPSEME	2	Phosphorylation	626		-	-
HD_merged	ZMYND11_coiled-coil-MYND__Q15326_480_602	Q96RT6	cTAGE family member 2	CTAGE1	614	629	MPSLDKMDGSMPSEME	2	Phosphorylation	616		-	-
HD_merged	ZMYND11_coiled-coil-MYND__Q15326_480_602	Q96RT6	cTAGE family member 2	CTAGE1	614	629	MPSLDKMDGSMPSEME	2	Phosphorylation	623		-	-
HD_merged	ZMYND11_coiled-coil-MYND__Q15326_480_602	Q96RT6	cTAGE family member 2	CTAGE1	614	629	MPSLDKMDGSMPSEME	2	Phosphorylation	626		-	-
HD_merged	KPNB1_Heat_1_Q14974_1_485	Q05D32	CTD small phosphatase-like protein 2	CTDSPL2	136	151	PRTTLLGTIFSPVFNF	3	Phosphorylation	146	CDK1,MAPK8	1.08e-11	0.498
HD_merged	KPNB1_Heat_1_Q14974_1_485	Q05D32	CTD small phosphatase-like protein 2	CTDSPL2	136	151	PRTTLLGTIFSPVFNF	3	Phosphorylation	138		0.000857	0.118
HD_merged	KPNB1_Heat_1_Q14974_1_485	Q05D32	CTD small phosphatase-like protein 2	CTDSPL2	136	151	PRTTLLGTIFSPVFNF	3	Phosphorylation	143		0.000537	0.129
HD_merged	CRK_SH3_1_P46108_124_198	Q9P2B4	CTTNBP2 N-terminal-like protein	CTTNBP2NL	575	590	ERGNPPPIPPKKPGLT	2	Phosphorylation	590	MAPK3,MAPK14,CDK1,CDK2,MAPK1,CDK4,CDK5,MAPK8	9.52e-13	0.462
p3_HD2	CRK_SH3_1_P46108_124_198	Q9P2B4	CTTNBP2 N-terminal-like protein	CTTNBP2NL	575	590	ERGNPPPIPPKKPGLT	3	Phosphorylation	590	MAPK3,MAPK14,CDK1,CDK2,MAPK1,CDK4,CDK5,MAPK8	9.52e-13	0.462
HD	ANKRA2_Ank__Q9H9E1_142_313	O60494	Cubilin	CUBN	720	735	FLPELSGPFTHTRQCV	2	Other	708		-	-
HD_merged	ANKRA2_Ank__Q9H9E1_142_313	O60494	Cubilin	CUBN	720	735	FLPELSGPFTHTRQCV	2	Other	708		-	-
HD2	USP7_MATH-TRAF__Q93009_53_206	Q92879	CUGBP Elav-like family member 1	CELF1	291	306	LSVLTSSGSSPSSSSS	2	Phosphorylation	300		-	-
HD2	USP7_MATH-TRAF__Q93009_53_206	Q92879	CUGBP Elav-like family member 1	CELF1	291	306	LSVLTSSGSSPSSSSS	2	Phosphorylation	302		-	-
HD2_nc	USP7_MATH-TRAF__Q93009_53_206	Q92879	CUGBP Elav-like family member 1	CELF1	291	306	LSVLTSSGSSPSSSSS	2	Phosphorylation	300		-	-
HD2_nc	USP7_MATH-TRAF__Q93009_53_206	Q92879	CUGBP Elav-like family member 1	CELF1	291	306	LSVLTSSGSSPSSSSS	2	Phosphorylation	302		-	-
HD_merged	USP7_MATH-TRAF__Q93009_53_206	Q92879	CUGBP Elav-like family member 1	CELF1	291	306	LSVLTSSGSSPSSSSS	2	Phosphorylation	300		-	-
HD_merged	USP7_MATH-TRAF__Q93009_53_206	Q92879	CUGBP Elav-like family member 1	CELF1	291	306	LSVLTSSGSSPSSSSS	2	Phosphorylation	302		-	-
HD2	USP7_MATH-TRAF__Q93009_53_206	Q13620	Cullin-4B	CUL4B	92	107	DSASPSTSSFCLGVSV	2	Phosphorylation	95		-	-
HD2	USP7_MATH-TRAF__Q93009_53_206	Q13620	Cullin-4B	CUL4B	92	107	DSASPSTSSFCLGVSV	2	Phosphorylation	100		-	-
HD2_nc	USP7_MATH-TRAF__Q93009_53_206	Q13620	Cullin-4B	CUL4B	92	107	DSASPSTSSFCLGVSV	2	Phosphorylation	95		-	-
HD2_nc	USP7_MATH-TRAF__Q93009_53_206	Q13620	Cullin-4B	CUL4B	92	107	DSASPSTSSFCLGVSV	2	Phosphorylation	100		-	-
HD	TNKS_TANK-peptide-bind__O95271_174_649	Q14999	Cullin-7	CUL7	611	626	EPPSQSPNTPLQRLVE	2	Phosphorylation	616		-	-
HD_merged	TNKS_TANK-peptide-bind__O95271_174_649	Q14999	Cullin-7	CUL7	611	626	EPPSQSPNTPLQRLVE	2	Phosphorylation	616		-	-
HD2_nucleus	MDM2_p53-binding-domain__Q00987_17_125	O75155	Cullin-associated NEDD8-dissociated protein 2	CAND2	218	233	LLDRLPGPRVPTSPTA	2	Phosphorylation	230		-	-
HD2_nucleus	USP7_MATH-TRAF__Q93009_53_206	O75155	Cullin-associated NEDD8-dissociated protein 2	CAND2	115	130	SELPPAATGSGLATNV	2	Phosphorylation	122		-	-
HD2_nucleus	USP7_MATH-TRAF__Q93009_53_206	O75155	Cullin-associated NEDD8-dissociated protein 2	CAND2	115	130	SELPPAATGSGLATNV	2	Phosphorylation	124		-	-
HD2_nucleus	USP7_MATH-TRAF__Q93009_53_206	O75155	Cullin-associated NEDD8-dissociated protein 2	CAND2	115	130	SELPPAATGSGLATNV	2	Phosphorylation	128		-	-
HD2	SUMO1_SUMO__P63165_1_101	P18846	Cyclic AMP-dependent transcription factor ATF-1	ATF1	240	255	CLENRVAVLENQNKTL	2	Methylation	244		-	-
HD2	SUMO1_SUMO__P63165_1_101	P18846	Cyclic AMP-dependent transcription factor ATF-1	ATF1	240	255	CLENRVAVLENQNKTL	2	Ubiquitylation	253		-	-
HD2	USP7_MATH-TRAF__Q93009_53_206	P15336	Cyclic AMP-dependent transcription factor ATF-2	ATF2	461	476	NGVSSTSKAEAVATSV	2	Phosphorylation	472	ATM	-	-
HD2_nc	USP7_MATH-TRAF__Q93009_53_206	P15336	Cyclic AMP-dependent transcription factor ATF-2	ATF2	461	476	NGVSSTSKAEAVATSV	2	Phosphorylation	472	ATM	-	-
HD2_nc	USP7_MATH-TRAF__Q93009_53_206	P15336	Cyclic AMP-dependent transcription factor ATF-2	ATF2	465	480	STSKAEAVATSVLTQM	3	Phosphorylation	472	ATM	-	-
HD2_nc	USP7_MATH-TRAF__Q93009_53_206	P15336	Cyclic AMP-dependent transcription factor ATF-2	ATF2	465	480	STSKAEAVATSVLTQM	3	Phosphorylation	480	ATM	-	-
HD_merged	USP7_MATH-TRAF__Q93009_53_206	P15336	Cyclic AMP-dependent transcription factor ATF-2	ATF2	465	480	STSKAEAVATSVLTQM	2	Phosphorylation	472	ATM	-	-
HD_merged	USP7_MATH-TRAF__Q93009_53_206	P15336	Cyclic AMP-dependent transcription factor ATF-2	ATF2	465	480	STSKAEAVATSVLTQM	2	Phosphorylation	480	ATM	-	-
HD_merged	USP7_MATH-TRAF__Q93009_53_206	P15336	Cyclic AMP-dependent transcription factor ATF-2	ATF2	442	457	SVPSSPHTEAIQHSSV	2	Phosphorylation	449		-	-
HD_merged	USP7_MATH-TRAF__Q93009_53_206	P15336	Cyclic AMP-dependent transcription factor ATF-2	ATF2	442	457	SVPSSPHTEAIQHSSV	2	Phosphorylation	442		-	-
HD_merged	USP7_MATH-TRAF__Q93009_53_206	P15336	Cyclic AMP-dependent transcription factor ATF-2	ATF2	442	457	SVPSSPHTEAIQHSSV	2	Phosphorylation	446		-	-
HD_merged	USP7_MATH-TRAF__Q93009_53_206	P15336	Cyclic AMP-dependent transcription factor ATF-2	ATF2	461	476	NGVSSTSKAEAVATSV	2	Phosphorylation	472	ATM	-	-
HD	USP7_MATH-TRAF__Q93009_53_206	P18850	Cyclic AMP-dependent transcription factor ATF-6 alpha	ATF6	96	111	ASSSYSVSSPRSVDSY	3	Phosphorylation	100		-	-
HD	USP7_MATH-TRAF__Q93009_53_206	P18850	Cyclic AMP-dependent transcription factor ATF-6 alpha	ATF6	96	111	ASSSYSVSSPRSVDSY	3	Phosphorylation	104	MAPK3,MAPK14,CDK1,CDK2,MAPK1,CDK4,MAPK8,MAPK9	0.000101	0.467
HD	USP7_MATH-TRAF__Q93009_53_206	P18850	Cyclic AMP-dependent transcription factor ATF-6 alpha	ATF6	96	111	ASSSYSVSSPRSVDSY	3	Phosphorylation	103		0.000211	0.147
HD	USP7_MATH-TRAF__Q93009_53_206	P18850	Cyclic AMP-dependent transcription factor ATF-6 alpha	ATF6	96	111	ASSSYSVSSPRSVDSY	3	Phosphorylation	101		0.001	0.193
HD	USP7_MATH-TRAF__Q93009_53_206	P18850	Cyclic AMP-dependent transcription factor ATF-6 alpha	ATF6	96	111	ASSSYSVSSPRSVDSY	3	Phosphorylation	97		1.38e-05	0.11
HD_merged	USP7_MATH-TRAF__Q93009_53_206	P18850	Cyclic AMP-dependent transcription factor ATF-6 alpha	ATF6	96	111	ASSSYSVSSPRSVDSY	3	Phosphorylation	100		-	-
HD_merged	USP7_MATH-TRAF__Q93009_53_206	P18850	Cyclic AMP-dependent transcription factor ATF-6 alpha	ATF6	96	111	ASSSYSVSSPRSVDSY	3	Phosphorylation	104	MAPK3,MAPK14,CDK1,CDK2,MAPK1,CDK4,MAPK8,MAPK9	0.000101	0.467
HD_merged	USP7_MATH-TRAF__Q93009_53_206	P18850	Cyclic AMP-dependent transcription factor ATF-6 alpha	ATF6	96	111	ASSSYSVSSPRSVDSY	3	Phosphorylation	103		0.000211	0.147
HD_merged	USP7_MATH-TRAF__Q93009_53_206	P18850	Cyclic AMP-dependent transcription factor ATF-6 alpha	ATF6	96	111	ASSSYSVSSPRSVDSY	3	Phosphorylation	101		0.001	0.193
HD_merged	USP7_MATH-TRAF__Q93009_53_206	P18850	Cyclic AMP-dependent transcription factor ATF-6 alpha	ATF6	96	111	ASSSYSVSSPRSVDSY	3	Phosphorylation	97		1.38e-05	0.11
HD	USP7_MATH-TRAF__Q93009_53_206	Q99941	Cyclic AMP-dependent transcription factor ATF-6 beta	ATF6B	93	108	SPCSSSSLSSESSRLS	2	Phosphorylation	93		-	-
HD_merged	USP7_MATH-TRAF__Q93009_53_206	Q99941	Cyclic AMP-dependent transcription factor ATF-6 beta	ATF6B	93	108	SPCSSSSLSSESSRLS	2	Phosphorylation	93		-	-
HD2	SUMO1_SUMO__P63165_1_101	P16220	Cyclic AMP-responsive element-binding protein 1	CREB1	310	325	CLENRVAVLENQNKTL	2	Methylation	314		-	-
HD2	SUMO1_SUMO__P63165_1_101	P16220	Cyclic AMP-responsive element-binding protein 1	CREB1	310	325	CLENRVAVLENQNKTL	2	Ubiquitylation	323		-	-
HD_merged	USP7_MATH-TRAF__Q93009_53_206	Q14004	Cyclin-dependent kinase 13	CDK13	1276	1291	DYRTENQHVPTTSSSL	2	Phosphorylation	1277		-	-
HD_merged	USP7_MATH-TRAF__Q93009_53_206	O14519	Cyclin-dependent kinase 2-associated protein 1	CDK2AP1	20	35	GSVHSPSTSMATSSQY	2	Phosphorylation	24	MAPK14,CDK1,MAPK8,MAPK1,MAPK3	8.23e-37	0.484
HD_merged	USP7_MATH-TRAF__Q93009_53_206	O14519	Cyclin-dependent kinase 2-associated protein 1	CDK2AP1	20	35	GSVHSPSTSMATSSQY	2	Phosphorylation	28		3.26e-16	0.162
HD_merged	USP7_MATH-TRAF__Q93009_53_206	O14519	Cyclin-dependent kinase 2-associated protein 1	CDK2AP1	20	35	GSVHSPSTSMATSSQY	2	Phosphorylation	21		2.28e-09	0.224
HD_merged	USP7_MATH-TRAF__Q93009_53_206	O14519	Cyclin-dependent kinase 2-associated protein 1	CDK2AP1	20	35	GSVHSPSTSMATSSQY	2	Phosphorylation	27		2.28e-09	0.123
HD_merged	USP7_MATH-TRAF__Q93009_53_206	O14519	Cyclin-dependent kinase 2-associated protein 1	CDK2AP1	20	35	GSVHSPSTSMATSSQY	2	Phosphorylation	26		1.42e-20	0.163
HD	USP7_MATH-TRAF__Q93009_53_206	O76039	Cyclin-dependent kinase-like 5	CDKL5	467	482	HSYIDTIPQSSRSPSY	2	Phosphorylation	482		-	-
HD	USP7_MATH-TRAF__Q93009_53_206	O76039	Cyclin-dependent kinase-like 5	CDKL5	467	482	HSYIDTIPQSSRSPSY	2	Phosphorylation	479		-	-
HD_merged	USP7_MATH-TRAF__Q93009_53_206	O76039	Cyclin-dependent kinase-like 5	CDKL5	467	482	HSYIDTIPQSSRSPSY	2	Phosphorylation	482		-	-
HD_merged	USP7_MATH-TRAF__Q93009_53_206	O76039	Cyclin-dependent kinase-like 5	CDKL5	467	482	HSYIDTIPQSSRSPSY	2	Phosphorylation	479		-	-
HD2_endomembrane	AP2B1_adaptin__P63010_700_937	O14976	Cyclin-G-associated kinase	GAK	1027	1042	SSSNPDLLGGWAAWTE	2	Phosphorylation	1029		1.48e-25	0.228
HD_merged	AP2B1_adaptin__P63010_700_937	O14976	Cyclin-G-associated kinase	GAK	1027	1042	SSSNPDLLGGWAAWTE	2	Phosphorylation	1029		1.48e-25	0.228
HD2	TNKS_TANK-peptide-bind__O95271_174_649	P51946	Cyclin-H	CCNH	122	137	SPQFVGNLRESPLGQE	2	Phosphorylation	132	CDK1,MAPK8	3.05e-06	0.181
HD_merged	TNKS_TANK-peptide-bind__O95271_174_649	P51946	Cyclin-H	CCNH	122	137	SPQFVGNLRESPLGQE	2	Phosphorylation	132	CDK1,MAPK8	3.05e-06	0.181
HD_merged	AP2B1_adaptin__P63010_700_937	Q9Y4P1	Cysteine protease ATG4B	ATG4B	1	16	MDAATLTYDTLRFAEF	4	Acetylation	1		-	-
HD_merged	AP2B1_adaptin__P63010_700_937	Q9Y4P1	Cysteine protease ATG4B	ATG4B	1	16	MDAATLTYDTLRFAEF	4	Phosphorylation	10		0.000579	0.393
HD_merged	AP2B1_adaptin__P63010_700_937	Q9Y4P1	Cysteine protease ATG4B	ATG4B	1	16	MDAATLTYDTLRFAEF	4	Phosphorylation	7		5.11e-16	0.403
HD_merged	AP2B1_adaptin__P63010_700_937	Q9Y4P1	Cysteine protease ATG4B	ATG4B	1	16	MDAATLTYDTLRFAEF	4	Phosphorylation	8		6.97e-18	0.61
HD_merged	AP2B1_adaptin__P63010_700_937	Q9Y4P1	Cysteine protease ATG4B	ATG4B	8	23	YDTLRFAEFEDFPETS	2	Phosphorylation	10		0.000579	0.393
HD_merged	AP2B1_adaptin__P63010_700_937	Q9Y4P1	Cysteine protease ATG4B	ATG4B	8	23	YDTLRFAEFEDFPETS	2	Phosphorylation	8		6.97e-18	0.61
HD_merged	MAP1LC3A_ATG8__Q9H492_2_121	Q96DT6	Cysteine protease ATG4C	ATG4C	443	458	EKKQLKRFSTEEFVLL	2	Phosphorylation	452		-	-
HD_merged	MAP1LC3A_ATG8__Q9H492_2_121	Q96DT6	Cysteine protease ATG4C	ATG4C	443	458	EKKQLKRFSTEEFVLL	2	Phosphorylation	451		2.99e-08	0.588
HD_merged	WDR5_WD_1234567_P61964_21_334	Q9H8E8	Cysteine-rich protein 2-binding protein	KAT14	281	296	FLDRSTSSTPVKFISR	2	Phosphorylation	287		-	-
HD_merged	WDR5_WD_1234567_P61964_21_334	Q9H8E8	Cysteine-rich protein 2-binding protein	KAT14	281	296	FLDRSTSSTPVKFISR	2	Phosphorylation	289		-	-
HD_merged	WDR5_WD_1234567_P61964_21_334	Q9H8E8	Cysteine-rich protein 2-binding protein	KAT14	281	296	FLDRSTSSTPVKFISR	2	Phosphorylation	285		-	-
HD_merged	WDR5_WD_1234567_P61964_21_334	Q9H8E8	Cysteine-rich protein 2-binding protein	KAT14	281	296	FLDRSTSSTPVKFISR	2	Acetylation	292		-	-
HD_merged	AP2B1_adaptin__P63010_700_937	P13569	Cystic fibrosis transmembrane conductance regulator	CFTR	645	660	MGCDSFDQFSAERRNS	2	Phosphorylation	660	PKA,PRKACA,PKA_group,PKG/cGK_group	2.64e-11	0.586
HD_merged	WDR5_WD_1234567_P61964_21_334	Q7Z449	Cytochrome P450 2U1	CYP2U1	82	97	RRRSWLSSRTRAAGID	2	Phosphorylation	85		-	-
HD2_cytoplasm	USP7_MATH-TRAF__Q93009_53_206	P32927	Cytokine receptor common subunit beta	CSF2RB	704	719	DPGVASGYVSSADLVF	2	Phosphorylation	711		-	-
HD_merged	USP7_MATH-TRAF__Q93009_53_206	P32927	Cytokine receptor common subunit beta	CSF2RB	704	719	DPGVASGYVSSADLVF	2	Phosphorylation	711		-	-
HD	PTK2_Focal-AT__Q05397_891_1050	Q9BZB8	Cytoplasmic polyadenylation element-binding protein 1	CPEB1	194	209	GSDHLSDLISSLRISP	2	Phosphorylation	208		-	-
HD_merged	PTK2_Focal-AT__Q05397_891_1050	Q9BZB8	Cytoplasmic polyadenylation element-binding protein 1	CPEB1	194	209	GSDHLSDLISSLRISP	4	Phosphorylation	208		-	-
HD2_nc	GST___P08515_1_218	Q17RY0	Cytoplasmic polyadenylation element-binding protein 4	CPEB4	714	729	VKEGGDRPRHISFRWN	2	Phosphorylation	725		-	-
HD2_nc	TLN1_PTB__Q9Y490_309_401	Q17RY0	Cytoplasmic polyadenylation element-binding protein 4	CPEB4	711	726	KPLVKEGGDRPRHISF	2	Phosphorylation	725		-	-
HD_merged	TLN1_PTB__Q9Y490_309_401	Q17RY0	Cytoplasmic polyadenylation element-binding protein 4	CPEB4	711	726	KPLVKEGGDRPRHISF	2	Phosphorylation	725		-	-
HD	USP7_MATH-TRAF__Q93009_53_206	Q8NDL9	Cytosolic carboxypeptidase-like protein 5	AGBL5	623	638	SHNGLPVSCSENTLSR	2	Phosphorylation	632		-	-
HD_merged	USP7_MATH-TRAF__Q93009_53_206	Q8NDL9	Cytosolic carboxypeptidase-like protein 5	AGBL5	623	638	SHNGLPVSCSENTLSR	2	Phosphorylation	632		-	-
HD	TNKS_TANK-peptide-bind__O95271_174_649	Q86XP0	Cytosolic phospholipase A2 delta	PLA2G4D	234	249	DNSAGYLTVPLRPLTI	3	Phosphorylation	236		-	-
HD	TNKS_TANK-peptide-bind__O95271_174_649	Q86XP0	Cytosolic phospholipase A2 delta	PLA2G4D	234	249	DNSAGYLTVPLRPLTI	3	Phosphorylation	239		-	-
HD_merged	TNKS_TANK-peptide-bind__O95271_174_649	Q86XP0	Cytosolic phospholipase A2 delta	PLA2G4D	234	249	DNSAGYLTVPLRPLTI	2	Phosphorylation	236		-	-
HD_merged	TNKS_TANK-peptide-bind__O95271_174_649	Q86XP0	Cytosolic phospholipase A2 delta	PLA2G4D	234	249	DNSAGYLTVPLRPLTI	2	Phosphorylation	239		-	-
HD	MAP1LC3B_ATG8__Q9GZQ8_2_119	Q5M775	Cytospin-B	SPECC1	325	340	SPDASDFEHITAETPS	3	Phosphorylation	338	MAPK3,MAPK14,CDK1,CDK2,MAPK1,MAPK8	2.62e-20	0.327
HD	MAP1LC3B_ATG8__Q9GZQ8_2_119	Q5M775	Cytospin-B	SPECC1	325	340	SPDASDFEHITAETPS	3	Phosphorylation	340		1.38e-16	0.214
HD	MAP1LC3B_ATG8__Q9GZQ8_2_119	Q5M775	Cytospin-B	SPECC1	325	340	SPDASDFEHITAETPS	3	Phosphorylation	325	MAPK14,CDK1,MAPK8,MAPK1,MAPK3	1.33e-123	0.388
HD	MAP1LC3B_ATG8__Q9GZQ8_2_119	Q5M775	Cytospin-B	SPECC1	325	340	SPDASDFEHITAETPS	3	Phosphorylation	335		5.27e-15	0.082
HD_merged	MAP1LC3B_ATG8__Q9GZQ8_2_119	Q5M775	Cytospin-B	SPECC1	325	340	SPDASDFEHITAETPS	2	Phosphorylation	338	MAPK3,MAPK14,CDK1,CDK2,MAPK1,MAPK8	2.62e-20	0.327
HD_merged	MAP1LC3B_ATG8__Q9GZQ8_2_119	Q5M775	Cytospin-B	SPECC1	325	340	SPDASDFEHITAETPS	2	Phosphorylation	340		1.38e-16	0.214
HD_merged	MAP1LC3B_ATG8__Q9GZQ8_2_119	Q5M775	Cytospin-B	SPECC1	325	340	SPDASDFEHITAETPS	2	Phosphorylation	325	MAPK14,CDK1,MAPK8,MAPK1,MAPK3	1.33e-123	0.388
HD_merged	MAP1LC3B_ATG8__Q9GZQ8_2_119	Q5M775	Cytospin-B	SPECC1	325	340	SPDASDFEHITAETPS	2	Phosphorylation	335		5.27e-15	0.082
HD2	USP7_MATH-TRAF__Q93009_53_206	Q9HCK1	DBF4-type zinc finger-containing protein 2	ZDBF2	532	547	GSSSSEVSADSVFPLQ	2	Phosphorylation	539		-	-
HD2	MAP1LC3A_ATG8__Q9H492_2_121	Q9UKG1	DCC-interacting protein 13-alpha	APPL1	676	691	PNQASSEGQFVVLSSS	2	Phosphorylation	689		7.65e-21	0.341
HD2	MAP1LC3A_ATG8__Q9H492_2_121	Q9UKG1	DCC-interacting protein 13-alpha	APPL1	676	691	PNQASSEGQFVVLSSS	2	Phosphorylation	691	ATM,ATR	2.83e-31	0.638
HD2	MAP1LC3A_ATG8__Q9H492_2_121	Q9UKG1	DCC-interacting protein 13-alpha	APPL1	676	691	PNQASSEGQFVVLSSS	2	Phosphorylation	690		1.62e-09	0.115
HD2_endomembrane	MAP1LC3A_ATG8__Q9H492_2_121	Q9UKG1	DCC-interacting protein 13-alpha	APPL1	676	691	PNQASSEGQFVVLSSS	2	Phosphorylation	689		7.65e-21	0.341
HD2_endomembrane	MAP1LC3A_ATG8__Q9H492_2_121	Q9UKG1	DCC-interacting protein 13-alpha	APPL1	676	691	PNQASSEGQFVVLSSS	2	Phosphorylation	691	ATM,ATR	2.83e-31	0.638
HD2_endomembrane	MAP1LC3A_ATG8__Q9H492_2_121	Q9UKG1	DCC-interacting protein 13-alpha	APPL1	676	691	PNQASSEGQFVVLSSS	2	Phosphorylation	690		1.62e-09	0.115
HD_merged	MAP1LC3A_ATG8__Q9H492_2_121	Q9UKG1	DCC-interacting protein 13-alpha	APPL1	676	691	PNQASSEGQFVVLSSS	4	Phosphorylation	689		7.65e-21	0.341
HD_merged	MAP1LC3A_ATG8__Q9H492_2_121	Q9UKG1	DCC-interacting protein 13-alpha	APPL1	676	691	PNQASSEGQFVVLSSS	4	Phosphorylation	691	ATM,ATR	2.83e-31	0.638
HD_merged	MAP1LC3A_ATG8__Q9H492_2_121	Q9UKG1	DCC-interacting protein 13-alpha	APPL1	676	691	PNQASSEGQFVVLSSS	4	Phosphorylation	690		1.62e-09	0.115
HD_merged	MAP1LC3A_ATG8__Q9H492_2_121	Q9UKG1	DCC-interacting protein 13-alpha	APPL1	680	695	SSEGQFVVLSSSQSEE	4	Phosphorylation	689		7.65e-21	0.341
HD_merged	MAP1LC3A_ATG8__Q9H492_2_121	Q9UKG1	DCC-interacting protein 13-alpha	APPL1	680	695	SSEGQFVVLSSSQSEE	4	Phosphorylation	693		1.43e-28	0.433
HD_merged	MAP1LC3A_ATG8__Q9H492_2_121	Q9UKG1	DCC-interacting protein 13-alpha	APPL1	680	695	SSEGQFVVLSSSQSEE	4	Phosphorylation	691	ATM,ATR	2.83e-31	0.638
HD_merged	MAP1LC3A_ATG8__Q9H492_2_121	Q9UKG1	DCC-interacting protein 13-alpha	APPL1	680	695	SSEGQFVVLSSSQSEE	4	Phosphorylation	690		1.62e-09	0.115
HD_merged	MAP1LC3A_ATG8__Q9H492_2_121	Q9UKG1	DCC-interacting protein 13-alpha	APPL1	684	699	QFVVLSSSQSEESDLG	4	Phosphorylation	696		6.72e-06	0.364
HD_merged	MAP1LC3A_ATG8__Q9H492_2_121	Q9UKG1	DCC-interacting protein 13-alpha	APPL1	684	699	QFVVLSSSQSEESDLG	4	Phosphorylation	689		7.65e-21	0.341
HD_merged	MAP1LC3A_ATG8__Q9H492_2_121	Q9UKG1	DCC-interacting protein 13-alpha	APPL1	684	699	QFVVLSSSQSEESDLG	4	Phosphorylation	693		1.43e-28	0.433
HD_merged	MAP1LC3A_ATG8__Q9H492_2_121	Q9UKG1	DCC-interacting protein 13-alpha	APPL1	684	699	QFVVLSSSQSEESDLG	4	Phosphorylation	691	ATM,ATR	2.83e-31	0.638
HD_merged	MAP1LC3A_ATG8__Q9H492_2_121	Q9UKG1	DCC-interacting protein 13-alpha	APPL1	684	699	QFVVLSSSQSEESDLG	4	Phosphorylation	690		1.62e-09	0.115
HD2_endomembrane	MAP1LC3B_ATG8__Q9GZQ8_2_119	Q9UKG1	DCC-interacting protein 13-alpha	APPL1	676	691	PNQASSEGQFVVLSSS	3	Phosphorylation	689		7.65e-21	0.341
HD2_endomembrane	MAP1LC3B_ATG8__Q9GZQ8_2_119	Q9UKG1	DCC-interacting protein 13-alpha	APPL1	676	691	PNQASSEGQFVVLSSS	3	Phosphorylation	691	ATM,ATR	2.83e-31	0.638
HD2_endomembrane	MAP1LC3B_ATG8__Q9GZQ8_2_119	Q9UKG1	DCC-interacting protein 13-alpha	APPL1	676	691	PNQASSEGQFVVLSSS	3	Phosphorylation	690		1.62e-09	0.115
HD2_endomembrane	MAP1LC3B_ATG8__Q9GZQ8_2_119	Q9UKG1	DCC-interacting protein 13-alpha	APPL1	680	695	SSEGQFVVLSSSQSEE	2	Phosphorylation	689		7.65e-21	0.341
HD2_endomembrane	MAP1LC3B_ATG8__Q9GZQ8_2_119	Q9UKG1	DCC-interacting protein 13-alpha	APPL1	680	695	SSEGQFVVLSSSQSEE	2	Phosphorylation	693		1.43e-28	0.433
HD2_endomembrane	MAP1LC3B_ATG8__Q9GZQ8_2_119	Q9UKG1	DCC-interacting protein 13-alpha	APPL1	680	695	SSEGQFVVLSSSQSEE	2	Phosphorylation	691	ATM,ATR	2.83e-31	0.638
HD2_endomembrane	MAP1LC3B_ATG8__Q9GZQ8_2_119	Q9UKG1	DCC-interacting protein 13-alpha	APPL1	680	695	SSEGQFVVLSSSQSEE	2	Phosphorylation	690		1.62e-09	0.115
HD_merged	MAP1LC3B_ATG8__Q9GZQ8_2_119	Q9UKG1	DCC-interacting protein 13-alpha	APPL1	676	691	PNQASSEGQFVVLSSS	4	Phosphorylation	689		7.65e-21	0.341
HD_merged	MAP1LC3B_ATG8__Q9GZQ8_2_119	Q9UKG1	DCC-interacting protein 13-alpha	APPL1	676	691	PNQASSEGQFVVLSSS	4	Phosphorylation	691	ATM,ATR	2.83e-31	0.638
HD_merged	MAP1LC3B_ATG8__Q9GZQ8_2_119	Q9UKG1	DCC-interacting protein 13-alpha	APPL1	676	691	PNQASSEGQFVVLSSS	4	Phosphorylation	690		1.62e-09	0.115
HD_merged	MAP1LC3B_ATG8__Q9GZQ8_2_119	Q9UKG1	DCC-interacting protein 13-alpha	APPL1	680	695	SSEGQFVVLSSSQSEE	4	Phosphorylation	689		7.65e-21	0.341
HD_merged	MAP1LC3B_ATG8__Q9GZQ8_2_119	Q9UKG1	DCC-interacting protein 13-alpha	APPL1	680	695	SSEGQFVVLSSSQSEE	4	Phosphorylation	693		1.43e-28	0.433
HD_merged	MAP1LC3B_ATG8__Q9GZQ8_2_119	Q9UKG1	DCC-interacting protein 13-alpha	APPL1	680	695	SSEGQFVVLSSSQSEE	4	Phosphorylation	691	ATM,ATR	2.83e-31	0.638
HD_merged	MAP1LC3B_ATG8__Q9GZQ8_2_119	Q9UKG1	DCC-interacting protein 13-alpha	APPL1	680	695	SSEGQFVVLSSSQSEE	4	Phosphorylation	690		1.62e-09	0.115
HD2_endomembrane	TNKS_TANK-peptide-bind__O95271_174_649	Q9UKG1	DCC-interacting protein 13-alpha	APPL1	408	423	HESLRPAAGQSRPPTA	2	Phosphorylation	422		-	-
HD2_endomembrane	TNKS_TANK-peptide-bind__O95271_174_649	Q9UKG1	DCC-interacting protein 13-alpha	APPL1	408	423	HESLRPAAGQSRPPTA	2	Phosphorylation	410	PKA	4.28e-30	0.852
HD_merged	TNKS_TANK-peptide-bind__O95271_174_649	Q9UKG1	DCC-interacting protein 13-alpha	APPL1	408	423	HESLRPAAGQSRPPTA	2	Phosphorylation	422		-	-
HD_merged	TNKS_TANK-peptide-bind__O95271_174_649	Q9UKG1	DCC-interacting protein 13-alpha	APPL1	408	423	HESLRPAAGQSRPPTA	2	Phosphorylation	410	PKA	4.28e-30	0.852
HD	USP7_MATH-TRAF__Q93009_53_206	Q9Y4B6	DDB1- and CUL4-associated factor 1	DCAF1	875	890	DLPMTAASHSSAFTPV	3	Phosphorylation	879		-	-
HD	USP7_MATH-TRAF__Q93009_53_206	Q9Y4B6	DDB1- and CUL4-associated factor 1	DCAF1	875	890	DLPMTAASHSSAFTPV	3	Phosphorylation	885		-	-
HD	USP7_MATH-TRAF__Q93009_53_206	Q9Y4B6	DDB1- and CUL4-associated factor 1	DCAF1	875	890	DLPMTAASHSSAFTPV	3	Phosphorylation	888		-	-
HD	USP7_MATH-TRAF__Q93009_53_206	Q9Y4B6	DDB1- and CUL4-associated factor 1	DCAF1	884	899	SSAFTPVTAAASPVSL	2	Phosphorylation	885		-	-
HD	USP7_MATH-TRAF__Q93009_53_206	Q9Y4B6	DDB1- and CUL4-associated factor 1	DCAF1	884	899	SSAFTPVTAAASPVSL	2	Phosphorylation	891		-	-
HD	USP7_MATH-TRAF__Q93009_53_206	Q9Y4B6	DDB1- and CUL4-associated factor 1	DCAF1	884	899	SSAFTPVTAAASPVSL	2	Phosphorylation	888		-	-
HD	USP7_MATH-TRAF__Q93009_53_206	Q9Y4B6	DDB1- and CUL4-associated factor 1	DCAF1	884	899	SSAFTPVTAAASPVSL	2	Phosphorylation	895		-	-
HD	USP7_MATH-TRAF__Q93009_53_206	Q9Y4B6	DDB1- and CUL4-associated factor 1	DCAF1	884	899	SSAFTPVTAAASPVSL	2	Phosphorylation	898		-	-
HD2_nc	USP7_MATH-TRAF__Q93009_53_206	Q9Y4B6	DDB1- and CUL4-associated factor 1	DCAF1	878	893	MTAASHSSAFTPVTAA	2	Phosphorylation	879		-	-
HD2_nc	USP7_MATH-TRAF__Q93009_53_206	Q9Y4B6	DDB1- and CUL4-associated factor 1	DCAF1	878	893	MTAASHSSAFTPVTAA	2	Phosphorylation	885		-	-
HD2_nc	USP7_MATH-TRAF__Q93009_53_206	Q9Y4B6	DDB1- and CUL4-associated factor 1	DCAF1	878	893	MTAASHSSAFTPVTAA	2	Phosphorylation	891		-	-
HD2_nc	USP7_MATH-TRAF__Q93009_53_206	Q9Y4B6	DDB1- and CUL4-associated factor 1	DCAF1	878	893	MTAASHSSAFTPVTAA	2	Phosphorylation	888		-	-
HD_merged	USP7_MATH-TRAF__Q93009_53_206	Q9Y4B6	DDB1- and CUL4-associated factor 1	DCAF1	875	890	DLPMTAASHSSAFTPV	2	Phosphorylation	879		-	-
HD_merged	USP7_MATH-TRAF__Q93009_53_206	Q9Y4B6	DDB1- and CUL4-associated factor 1	DCAF1	875	890	DLPMTAASHSSAFTPV	2	Phosphorylation	885		-	-
HD_merged	USP7_MATH-TRAF__Q93009_53_206	Q9Y4B6	DDB1- and CUL4-associated factor 1	DCAF1	875	890	DLPMTAASHSSAFTPV	2	Phosphorylation	888		-	-
HD_merged	USP7_MATH-TRAF__Q93009_53_206	Q9Y4B6	DDB1- and CUL4-associated factor 1	DCAF1	878	893	MTAASHSSAFTPVTAA	2	Phosphorylation	879		-	-
HD_merged	USP7_MATH-TRAF__Q93009_53_206	Q9Y4B6	DDB1- and CUL4-associated factor 1	DCAF1	878	893	MTAASHSSAFTPVTAA	2	Phosphorylation	885		-	-
HD_merged	USP7_MATH-TRAF__Q93009_53_206	Q9Y4B6	DDB1- and CUL4-associated factor 1	DCAF1	878	893	MTAASHSSAFTPVTAA	2	Phosphorylation	891		-	-
HD_merged	USP7_MATH-TRAF__Q93009_53_206	Q9Y4B6	DDB1- and CUL4-associated factor 1	DCAF1	878	893	MTAASHSSAFTPVTAA	2	Phosphorylation	888		-	-
HD_merged	USP7_MATH-TRAF__Q93009_53_206	Q9Y4B6	DDB1- and CUL4-associated factor 1	DCAF1	884	899	SSAFTPVTAAASPVSL	2	Phosphorylation	885		-	-
HD_merged	USP7_MATH-TRAF__Q93009_53_206	Q9Y4B6	DDB1- and CUL4-associated factor 1	DCAF1	884	899	SSAFTPVTAAASPVSL	2	Phosphorylation	891		-	-
HD_merged	USP7_MATH-TRAF__Q93009_53_206	Q9Y4B6	DDB1- and CUL4-associated factor 1	DCAF1	884	899	SSAFTPVTAAASPVSL	2	Phosphorylation	888		-	-
HD_merged	USP7_MATH-TRAF__Q93009_53_206	Q9Y4B6	DDB1- and CUL4-associated factor 1	DCAF1	884	899	SSAFTPVTAAASPVSL	2	Phosphorylation	895		-	-
HD_merged	USP7_MATH-TRAF__Q93009_53_206	Q9Y4B6	DDB1- and CUL4-associated factor 1	DCAF1	884	899	SSAFTPVTAAASPVSL	2	Phosphorylation	898		-	-
HD	USP7_MATH-TRAF__Q93009_53_206	Q96JK2	DDB1- and CUL4-associated factor 5	DCAF5	631	646	SSPERSTSTLEIQPSR	2	Phosphorylation	631		-	-
HD	USP7_MATH-TRAF__Q93009_53_206	Q96JK2	DDB1- and CUL4-associated factor 5	DCAF5	631	646	SSPERSTSTLEIQPSR	2	Phosphorylation	632		-	-
HD	USP7_MATH-TRAF__Q93009_53_206	Q96JK2	DDB1- and CUL4-associated factor 5	DCAF5	631	646	SSPERSTSTLEIQPSR	2	Phosphorylation	638		-	-
HD	USP7_MATH-TRAF__Q93009_53_206	Q96JK2	DDB1- and CUL4-associated factor 5	DCAF5	631	646	SSPERSTSTLEIQPSR	2	Phosphorylation	645		-	-
HD2	CRK_SH3_1_P46108_124_198	Q9BTC0	Death-inducer obliterator 1	DIDO1	1517	1532	SDALMSPPPKSSLPKA	2	Phosphorylation	1522	MAPK3,MAPK14,CDK1,CDK2,MAPK1,CDK4,CDK5,MAPK8,MAPK9	2.59e-08	0.274
HD_merged	CRK_SH3_1_P46108_124_198	Q9BTC0	Death-inducer obliterator 1	DIDO1	1517	1532	SDALMSPPPKSSLPKA	2	Phosphorylation	1522	MAPK3,MAPK14,CDK1,CDK2,MAPK1,CDK4,CDK5,MAPK8,MAPK9	2.59e-08	0.274
HD_merged	NEDD4_WW_4_P46934_890_928	Q9BTC0	Death-inducer obliterator 1	DIDO1	1224	1239	DVPAYPKVATVPQSEK	2	Phosphorylation	1228		-	-
HD_merged	NEDD4_WW_4_P46934_890_928	Q9BTC0	Death-inducer obliterator 1	DIDO1	1224	1239	DVPAYPKVATVPQSEK	2	Phosphorylation	1237		0.00067	0.189
HD	YAP1_WW_1_P46937_169_207	Q9BTC0	Death-inducer obliterator 1	DIDO1	1224	1239	DVPAYPKVATVPQSEK	2	Phosphorylation	1228		-	-
HD	YAP1_WW_1_P46937_169_207	Q9BTC0	Death-inducer obliterator 1	DIDO1	1224	1239	DVPAYPKVATVPQSEK	2	Phosphorylation	1237		0.00067	0.189
HD_merged	YAP1_WW_1_P46937_169_207	Q9BTC0	Death-inducer obliterator 1	DIDO1	1224	1239	DVPAYPKVATVPQSEK	2	Phosphorylation	1228		-	-
HD_merged	YAP1_WW_1_P46937_169_207	Q9BTC0	Death-inducer obliterator 1	DIDO1	1224	1239	DVPAYPKVATVPQSEK	2	Phosphorylation	1237		0.00067	0.189
HD	CRK_SH3_1_P46108_124_198	Q14185	Dedicator of cytokinesis protein 1	DOCK1	1664	1679	SDGFALEPLLPKKMHS	3	Phosphorylation	1664		-	-
HD	CRK_SH3_1_P46108_124_198	Q14185	Dedicator of cytokinesis protein 1	DOCK1	1835	1850	HLPPPLPSKTPPPPPP	2	Phosphorylation	1842		-	-
HD	CRK_SH3_1_P46108_124_198	Q14185	Dedicator of cytokinesis protein 1	DOCK1	1835	1850	HLPPPLPSKTPPPPPP	2	Phosphorylation	1844	HIPK2,MAPK14,CDK1,CDK2,MAPK1,CDK4,CDK5,MTOR,MAPK8,MAPK9,MAPK3	1.53e-05	0.245
HD2	CRK_SH3_1_P46108_124_198	Q14185	Dedicator of cytokinesis protein 1	DOCK1	1794	1809	DVADVPPPLPLKGSVA	4	Phosphorylation	1807		0.000152	0.127
HD2_cytoplasm	CRK_SH3_1_P46108_124_198	Q14185	Dedicator of cytokinesis protein 1	DOCK1	1794	1809	DVADVPPPLPLKGSVA	4	Phosphorylation	1807		0.000152	0.127
HD_merged	CRK_SH3_1_P46108_124_198	Q14185	Dedicator of cytokinesis protein 1	DOCK1	1664	1679	SDGFALEPLLPKKMHS	2	Phosphorylation	1664		-	-
HD_merged	CRK_SH3_1_P46108_124_198	Q14185	Dedicator of cytokinesis protein 1	DOCK1	1794	1809	DVADVPPPLPLKGSVA	4	Phosphorylation	1807		0.000152	0.127
HD_merged	CRK_SH3_1_P46108_124_198	Q14185	Dedicator of cytokinesis protein 1	DOCK1	1834	1849	RHLPPPLPSKTPPPPP	3	Phosphorylation	1842		-	-
HD_merged	CRK_SH3_1_P46108_124_198	Q14185	Dedicator of cytokinesis protein 1	DOCK1	1834	1849	RHLPPPLPSKTPPPPP	3	Phosphorylation	1844	HIPK2,MAPK14,CDK1,CDK2,MAPK1,CDK4,CDK5,MTOR,MAPK8,MAPK9,MAPK3	1.53e-05	0.245
HD_merged	CRK_SH3_1_P46108_124_198	Q14185	Dedicator of cytokinesis protein 1	DOCK1	1835	1850	HLPPPLPSKTPPPPPP	3	Phosphorylation	1842		-	-
HD_merged	CRK_SH3_1_P46108_124_198	Q14185	Dedicator of cytokinesis protein 1	DOCK1	1835	1850	HLPPPLPSKTPPPPPP	3	Phosphorylation	1844	HIPK2,MAPK14,CDK1,CDK2,MAPK1,CDK4,CDK5,MTOR,MAPK8,MAPK9,MAPK3	1.53e-05	0.245
[truncated: 10,433 more rows]

## Sheet: EV 11b PTMs in Peptide Motifs
EV dataset 11. Post-translational modifications in ProP-PD peptides.
Library	Bait	ProteinAcc	ProteinName	GeneName	SeqStart	SeqStop	Hit	confidence	PTM Type	Start	Enzymes	PEP	Functional_score	RegExp	RegExp_match_Start	RegExp_match_End	Phospho_in_core_motif	Phospho_in_flanking_region
HD	ANKRA2_Ank__Q9H9E1_142_313	P42684	Abelson tyrosine-protein kinase 2	ABL2	561	576	SSSSVVPYLPRLPILP	3	Phosphorylation	568	autocatalysis	4.09e-29	0.556	P.LP.[IL].{1,3}[VLF]	567	575	x
HD	ANKRA2_Ank__Q9H9E1_142_313	P56524	Histone deacetylase 4	HDAC4	348	363	SPSLPNITLGLPATGP	4	Phosphorylation	350		1.44e-31	0.494	P.LP.[IL].{1,3}[VLF]	349	358	x
HD	ANKRA2_Ank__Q9H9E1_142_313	P56524	Histone deacetylase 4	HDAC4	348	363	SPSLPNITLGLPATGP	4	Phosphorylation	348	MAPK14,CDK1,MAPK8,MAPK1,MAPK3	2.32e-12	0.399	P.LP.[IL].{1,3}[VLF]	349	358		x
HD	ANKRA2_Ank__Q9H9E1_142_313	P56524	Histone deacetylase 4	HDAC4	348	363	SPSLPNITLGLPATGP	4	Phosphorylation	355		1.8e-32	0.24	P.LP.[IL].{1,3}[VLF]	349	358	x
HD	ANKRA2_Ank__Q9H9E1_142_313	Q9UQL6	Histone deacetylase 5	HDAC5	362	377	SLYTSPSLPNISLGLQ	3	Phosphorylation	368		-	-	P.LP.[IL].{1,3}[VLF]	367	376	x
HD	ANKRA2_Ank__Q9H9E1_142_313	Q96F24	Nuclear receptor-binding factor 2	NRBF2	255	270	DIPIPNLPPLDFPSPE	2	Phosphorylation	268	CDK1,MAPK8,MAPK1,MAPK3	9.2e-10	0.374	P.LP.[IL].{1,3}[VLF]	259	266		x
HD	ANKRA2_Ank__Q9H9E1_142_313	Q8NF64	Zinc finger MIZ domain-containing protein 2	ZMIZ2	390	405	NQEVKSPFLPDLKPNL	2	Phosphorylation	395		-	-	P.LP.[IL].{1,3}[VLF]	396	405		x
HD	ANKRA2_Ank__Q9H9E1_142_313	Q8NF64	Zinc finger MIZ domain-containing protein 2	ZMIZ2	390	405	NQEVKSPFLPDLKPNL	2	Sumoylation	402		-	-	P.LP.[IL].{1,3}[VLF]	396	405	x
HD2	ANKRA2_Ank__Q9H9E1_142_313	P56524	Histone deacetylase 4	HDAC4	344	359	PLYTSPSLPNITLGLP	3	Phosphorylation	350		1.44e-31	0.494	P.LP.[IL].{1,3}[VLF]	349	358	x
HD2	ANKRA2_Ank__Q9H9E1_142_313	P56524	Histone deacetylase 4	HDAC4	344	359	PLYTSPSLPNITLGLP	3	Phosphorylation	348	MAPK14,CDK1,MAPK8,MAPK1,MAPK3	2.32e-12	0.399	P.LP.[IL].{1,3}[VLF]	349	358		x
HD2	ANKRA2_Ank__Q9H9E1_142_313	P56524	Histone deacetylase 4	HDAC4	344	359	PLYTSPSLPNITLGLP	3	Phosphorylation	347		3.83e-18	0.174	P.LP.[IL].{1,3}[VLF]	349	358		x
HD2	ANKRA2_Ank__Q9H9E1_142_313	P56524	Histone deacetylase 4	HDAC4	344	359	PLYTSPSLPNITLGLP	3	Phosphorylation	355		1.8e-32	0.24	P.LP.[IL].{1,3}[VLF]	349	358	x
HD2	ANKRA2_Ank__Q9H9E1_142_313	Q9UQL6	Histone deacetylase 5	HDAC5	360	375	QFSLYTSPSLPNISLG	3	Phosphorylation	368		-	-	P.LP.[IL].{1,3}[VLF]	367	374	x
HD2	ANKRA2_Ank__Q9H9E1_142_313	Q9UQL6	Histone deacetylase 5	HDAC5	364	379	YTSPSLPNISLGLQAT	4	Phosphorylation	368		-	-	P.LP.[IL].{1,3}[VLF]	367	376	x
HD2	ANKRA2_Ank__Q9H9E1_142_313	Q6P387	Uncharacterized protein C16orf46	C16orf46	371	386	VFPRPVLPSLTVSRVI	4	Phosphorylation	383		-	-	P.LP.[IL].{1,3}[VLF]	375	382		x
HD_merged	ANKRA2_Ank__Q9H9E1_142_313	P42684	Abelson tyrosine-protein kinase 2	ABL2	560	575	ASSSSVVPYLPRLPIL	3	Phosphorylation	568	autocatalysis	4.09e-29	0.556	P.LP.[IL].{1,3}[VLF]	567	575	x
HD_merged	ANKRA2_Ank__Q9H9E1_142_313	P42684	Abelson tyrosine-protein kinase 2	ABL2	561	576	SSSSVVPYLPRLPILP	4	Phosphorylation	568	autocatalysis	4.09e-29	0.556	P.LP.[IL].{1,3}[VLF]	567	575	x
HD_merged	ANKRA2_Ank__Q9H9E1_142_313	P56524	Histone deacetylase 4	HDAC4	344	359	PLYTSPSLPNITLGLP	4	Phosphorylation	350		1.44e-31	0.494	P.LP.[IL].{1,3}[VLF]	349	358	x
HD_merged	ANKRA2_Ank__Q9H9E1_142_313	P56524	Histone deacetylase 4	HDAC4	344	359	PLYTSPSLPNITLGLP	4	Phosphorylation	348	MAPK14,CDK1,MAPK8,MAPK1,MAPK3	2.32e-12	0.399	P.LP.[IL].{1,3}[VLF]	349	358		x
HD_merged	ANKRA2_Ank__Q9H9E1_142_313	P56524	Histone deacetylase 4	HDAC4	344	359	PLYTSPSLPNITLGLP	4	Phosphorylation	347		3.83e-18	0.174	P.LP.[IL].{1,3}[VLF]	349	358		x
HD_merged	ANKRA2_Ank__Q9H9E1_142_313	P56524	Histone deacetylase 4	HDAC4	344	359	PLYTSPSLPNITLGLP	4	Phosphorylation	355		1.8e-32	0.24	P.LP.[IL].{1,3}[VLF]	349	358	x
HD_merged	ANKRA2_Ank__Q9H9E1_142_313	P56524	Histone deacetylase 4	HDAC4	348	363	SPSLPNITLGLPATGP	4	Phosphorylation	350		1.44e-31	0.494	P.LP.[IL].{1,3}[VLF]	349	358	x
HD_merged	ANKRA2_Ank__Q9H9E1_142_313	P56524	Histone deacetylase 4	HDAC4	348	363	SPSLPNITLGLPATGP	4	Phosphorylation	348	MAPK14,CDK1,MAPK8,MAPK1,MAPK3	2.32e-12	0.399	P.LP.[IL].{1,3}[VLF]	349	358		x
HD_merged	ANKRA2_Ank__Q9H9E1_142_313	P56524	Histone deacetylase 4	HDAC4	348	363	SPSLPNITLGLPATGP	4	Phosphorylation	355		1.8e-32	0.24	P.LP.[IL].{1,3}[VLF]	349	358	x
HD_merged	ANKRA2_Ank__Q9H9E1_142_313	Q9UQL6	Histone deacetylase 5	HDAC5	360	375	QFSLYTSPSLPNISLG	3	Phosphorylation	368		-	-	P.LP.[IL].{1,3}[VLF]	367	374	x
HD_merged	ANKRA2_Ank__Q9H9E1_142_313	Q9UQL6	Histone deacetylase 5	HDAC5	362	377	SLYTSPSLPNISLGLQ	4	Phosphorylation	368		-	-	P.LP.[IL].{1,3}[VLF]	367	376	x
HD_merged	ANKRA2_Ank__Q9H9E1_142_313	Q9UQL6	Histone deacetylase 5	HDAC5	364	379	YTSPSLPNISLGLQAT	3	Phosphorylation	368		-	-	P.LP.[IL].{1,3}[VLF]	367	376	x
HD_merged	ANKRA2_Ank__Q9H9E1_142_313	O75113	NEDD4-binding protein 1	N4BP1	824	839	LPQQPHFPLLPALPSL	2	Phosphorylation	838		-	-	P.LP.[IL].{1,3}[VLF]	831	839	x
HD_merged	ANKRA2_Ank__Q9H9E1_142_313	Q96F24	Nuclear receptor-binding factor 2	NRBF2	255	270	DIPIPNLPPLDFPSPE	2	Phosphorylation	268	CDK1,MAPK8,MAPK1,MAPK3	9.2e-10	0.374	P.LP.[IL].{1,3}[VLF]	259	266		x
HD_merged	ANKRA2_Ank__Q9H9E1_142_313	C9JH25	Proline-rich transmembrane protein 4	PRRT4	196	211	TLPLLPSLRASLAEIA	2	Glycosylation	206		-	-	P.LP.[IL].{1,3}[VLF]	198	207	x
HD_merged	ANKRA2_Ank__Q9H9E1_142_313	Q6P387	Uncharacterized protein C16orf46	C16orf46	371	386	VFPRPVLPSLTVSRVI	4	Phosphorylation	383		-	-	P.LP.[IL].{1,3}[VLF]	375	382		x
HD_merged	ANKRA2_Ank__Q9H9E1_142_313	Q8NF64	Zinc finger MIZ domain-containing protein 2	ZMIZ2	390	405	NQEVKSPFLPDLKPNL	2	Phosphorylation	395		-	-	P.LP.[IL].{1,3}[VLF]	396	405		x
HD_merged	ANKRA2_Ank__Q9H9E1_142_313	Q8NF64	Zinc finger MIZ domain-containing protein 2	ZMIZ2	390	405	NQEVKSPFLPDLKPNL	2	Sumoylation	402		-	-	P.LP.[IL].{1,3}[VLF]	396	405	x
HD2_nc	ANKRA2_Ank__Q9H9E1_142_313	P56524	Histone deacetylase 4	HDAC4	344	359	PLYTSPSLPNITLGLP	3	Phosphorylation	350		1.44e-31	0.494	P.LP.[IL].{1,3}[VLF]	349	358	x
HD2_nc	ANKRA2_Ank__Q9H9E1_142_313	P56524	Histone deacetylase 4	HDAC4	344	359	PLYTSPSLPNITLGLP	3	Phosphorylation	348	MAPK14,CDK1,MAPK8,MAPK1,MAPK3	2.32e-12	0.399	P.LP.[IL].{1,3}[VLF]	349	358		x
HD2_nc	ANKRA2_Ank__Q9H9E1_142_313	P56524	Histone deacetylase 4	HDAC4	344	359	PLYTSPSLPNITLGLP	3	Phosphorylation	347		3.83e-18	0.174	P.LP.[IL].{1,3}[VLF]	349	358		x
HD2_nc	ANKRA2_Ank__Q9H9E1_142_313	P56524	Histone deacetylase 4	HDAC4	344	359	PLYTSPSLPNITLGLP	3	Phosphorylation	355		1.8e-32	0.24	P.LP.[IL].{1,3}[VLF]	349	358	x
HD2_nc	ANKRA2_Ank__Q9H9E1_142_313	Q9UQL6	Histone deacetylase 5	HDAC5	364	379	YTSPSLPNISLGLQAT	2	Phosphorylation	368		-	-	P.LP.[IL].{1,3}[VLF]	367	376	x
HD2_nc	ANKRA2_Ank__Q9H9E1_142_313	Q6P387	Uncharacterized protein C16orf46	C16orf46	371	386	VFPRPVLPSLTVSRVI	3	Phosphorylation	383		-	-	P.LP.[IL].{1,3}[VLF]	375	382		x
HD2	AP2B1_adaptin__P63010_700_937	O60784	Target of Myb protein 1	TOM1	440	455	SEEFDKFLEERAKAAD	2	Ubiquitylation	445		-	-	[DE].{1,2}F[^P][^P][FL][^P][^P][^P]R	441	450	x
HD_merged	AP2B1_adaptin__P63010_700_937	O60784	Target of Myb protein 1	TOM1	440	455	SEEFDKFLEERAKAAD	3	Ubiquitylation	445		-	-	[DE].{1,2}F[^P][^P][FL][^P][^P][^P]R	441	450	x
HD2_endomembrane	AP2B1_adaptin__P63010_700_937	O60784	Target of Myb protein 1	TOM1	440	455	SEEFDKFLEERAKAAD	2	Ubiquitylation	445		-	-	[DE].{1,2}F[^P][^P][FL][^P][^P][^P]R	441	450	x
HD	CALM1_EF-hand__P0DP23_2_149	O95782	AP-2 complex subunit alpha-1	AP2A1	874	889	DFFQRWKQLSLPQQEA	3	Ubiquitylation	880		-	-	[FW]..[ALV]	879	882	x
HD	CALM1_EF-hand__P0DP23_2_149	P38398	Breast cancer type 1 susceptibility protein	BRCA1	372	387	WITLNSSIQKVNEWFS	3	Phosphorylation	377		2e-26	0.07	[FW]..[ALV]	372	375		x
HD	CALM1_EF-hand__P0DP23_2_149	P38398	Breast cancer type 1 susceptibility protein	BRCA1	372	387	WITLNSSIQKVNEWFS	3	Phosphorylation	374		0.000888	0.053	[FW]..[ALV]	372	375	x
HD	CALM1_EF-hand__P0DP23_2_149	O00139	Kinesin-like protein KIF2A	KIF2A	603	618	VSPQLFTFHEAVSQMV	2	Phosphorylation	609		-	-	[FW]..[ALV]	610	613		x
HD	CALM1_EF-hand__P0DP23_2_149	O00139	Kinesin-like protein KIF2A	KIF2A	603	618	VSPQLFTFHEAVSQMV	2	Phosphorylation	615		-	-	[FW]..[ALV]	610	613		x
HD	CALM1_EF-hand__P0DP23_2_149	O75528	Transcriptional adapter 3	TADA3	417	432	WKTLKERESILKLLDG	3	Acetylation	418		-	-	[FW]..[ALV]	417	420	x
HD2	CALM1_EF-hand__P0DP23_2_149	O95782	AP-2 complex subunit alpha-1	AP2A1	870	885	MAAQDFFQRWKQLSLP	2	Ubiquitylation	880		-	-	[FW]..[ALV]	879	882	x
HD2	CALM1_EF-hand__P0DP23_2_149	O95782	AP-2 complex subunit alpha-1	AP2A1	872	887	AQDFFQRWKQLSLPQQ	3	Ubiquitylation	880		-	-	[FW]..[ALV]	879	882	x
HD2	CALM1_EF-hand__P0DP23_2_149	Q9BVP2	Guanine nucleotide-binding protein-like 3	GNL3	232	247	EVCFGKEGLWKLLGGF	2	Ubiquitylation	242		-	-	[FW]..[ALV]	241	244	x
HD2	CALM1_EF-hand__P0DP23_2_149	Q9BVP2	Guanine nucleotide-binding protein-like 3	GNL3	240	255	LWKLLGGFQETCSKAI	2	Ubiquitylation	242		-	-	[FW]..[ALV]	241	244	x
HD2	CALM1_EF-hand__P0DP23_2_149	Q8NBP5	Major facilitator superfamily domain-containing protein 9	MFSD9	101	116	CWSDVVGRRSSLLACI	2	Phosphorylation	103		-	-	[FW]..[ALV]	102	105	x
HD2	CALM1_EF-hand__P0DP23_2_149	P98161	Polycystin-1	PKD1	3418	3433	LSWPDLLSDPSIVGSN	3	Phosphorylation	3419		-	-	[FW]..[ALV]	3420	3423		x
HD2	CALM1_EF-hand__P0DP23_2_149	Q5VUJ5	Putative Arf-GAP with GTPase, ANK repeat and PH domain-containing protein 7	AGAP7P	320	335	KWPSLATLACTPISSS	3	Phosphorylation	323		-	-	[FW]..[ALV]	321	324	x
HD2	CALM1_EF-hand__P0DP23_2_149	Q5VUJ5	Putative Arf-GAP with GTPase, ANK repeat and PH domain-containing protein 7	AGAP7P	320	335	KWPSLATLACTPISSS	3	Phosphorylation	326		-	-	[FW]..[ALV]	321	324		x
HD2	CALM1_EF-hand__P0DP23_2_149	Q9BX79	Receptor for retinol uptake STRA6	STRA6	639	654	WGLAYTLLHNPTLQVF	2	Phosphorylation	643		-	-	[FW]..[ALV]	639	642		x
HD2	CALM1_EF-hand__P0DP23_2_149	Q8NEQ6	Steroid receptor-associated and regulated protein	SRARP	148	163	STWGTVKDSLKALSSC	2	Phosphorylation	152		-	-	[FW]..[ALV]	150	153	x
HD2	CALM1_EF-hand__P0DP23_2_149	O75528	Transcriptional adapter 3	TADA3	417	432	WKTLKERESILKLLDG	3	Acetylation	418		-	-	[FW]..[ALV]	417	420	x
HD_merged	CALM1_EF-hand__P0DP23_2_149	Q9BYF1	Angiotensin-converting enzyme 2	ACE2	1	16	MSSSSWLLLSLVAVTA	2	Phosphorylation	10		-	-	[FW]..[ALV]	6	9		x
HD_merged	CALM1_EF-hand__P0DP23_2_149	O95782	AP-2 complex subunit alpha-1	AP2A1	870	885	MAAQDFFQRWKQLSLP	2	Ubiquitylation	880		-	-	[FW]..[ALV]	879	882	x
HD_merged	CALM1_EF-hand__P0DP23_2_149	O95782	AP-2 complex subunit alpha-1	AP2A1	872	887	AQDFFQRWKQLSLPQQ	3	Ubiquitylation	880		-	-	[FW]..[ALV]	879	882	x
HD_merged	CALM1_EF-hand__P0DP23_2_149	O95782	AP-2 complex subunit alpha-1	AP2A1	874	889	DFFQRWKQLSLPQQEA	4	Ubiquitylation	880		-	-	[FW]..[ALV]	879	882	x
HD_merged	CALM1_EF-hand__P0DP23_2_149	P38398	Breast cancer type 1 susceptibility protein	BRCA1	372	387	WITLNSSIQKVNEWFS	3	Phosphorylation	377		2e-26	0.07	[FW]..[ALV]	372	375		x
HD_merged	CALM1_EF-hand__P0DP23_2_149	P38398	Breast cancer type 1 susceptibility protein	BRCA1	372	387	WITLNSSIQKVNEWFS	3	Phosphorylation	374		0.000888	0.053	[FW]..[ALV]	372	375	x
HD_merged	CALM1_EF-hand__P0DP23_2_149	Q6P9H4	Connector enhancer of kinase suppressor of ras 3	CNKSR3	538	553	TEPSLLVSWFTRLKLL	2	Phosphorylation	545		-	-	[FW]..[ALV]	547	550		x
HD_merged	CALM1_EF-hand__P0DP23_2_149	Q9C037	E3 ubiquitin-protein ligase TRIM4	TRIM4	334	349	SASSWPVFSSAWNYFA	2	Phosphorylation	342		-	-	[FW]..[ALV]	341	344	x
HD_merged	CALM1_EF-hand__P0DP23_2_149	Q9C037	E3 ubiquitin-protein ligase TRIM4	TRIM4	334	349	SASSWPVFSSAWNYFA	2	Phosphorylation	343		-	-	[FW]..[ALV]	341	344	x
HD_merged	CALM1_EF-hand__P0DP23_2_149	Q9BVP2	Guanine nucleotide-binding protein-like 3	GNL3	240	255	LWKLLGGFQETCSKAI	2	Ubiquitylation	242		-	-	[FW]..[ALV]	241	244	x
HD_merged	CALM1_EF-hand__P0DP23_2_149	O00139	Kinesin-like protein KIF2A	KIF2A	603	618	VSPQLFTFHEAVSQMV	2	Phosphorylation	609		-	-	[FW]..[ALV]	610	613		x
HD_merged	CALM1_EF-hand__P0DP23_2_149	O00139	Kinesin-like protein KIF2A	KIF2A	603	618	VSPQLFTFHEAVSQMV	2	Phosphorylation	615		-	-	[FW]..[ALV]	610	613		x
HD_merged	CALM1_EF-hand__P0DP23_2_149	Q8NBP5	Major facilitator superfamily domain-containing protein 9	MFSD9	101	116	CWSDVVGRRSSLLACI	2	Phosphorylation	103		-	-	[FW]..[ALV]	102	105	x
HD_merged	CALM1_EF-hand__P0DP23_2_149	Q53GL0	Pleckstrin homology domain-containing family O member 1	PLEKHO1	366	381	WSQAKRVLQEVRELRD	2	Phosphorylation	367		-	-	[FW]..[ALV]	366	369	x
HD_merged	CALM1_EF-hand__P0DP23_2_149	P98161	Polycystin-1	PKD1	3418	3433	LSWPDLLSDPSIVGSN	3	Phosphorylation	3419		-	-	[FW]..[ALV]	3420	3423		x
HD_merged	CALM1_EF-hand__P0DP23_2_149	Q5VUJ5	Putative Arf-GAP with GTPase, ANK repeat and PH domain-containing protein 7	AGAP7P	320	335	KWPSLATLACTPISSS	3	Phosphorylation	323		-	-	[FW]..[ALV]	321	324	x
HD_merged	CALM1_EF-hand__P0DP23_2_149	Q5VUJ5	Putative Arf-GAP with GTPase, ANK repeat and PH domain-containing protein 7	AGAP7P	320	335	KWPSLATLACTPISSS	3	Phosphorylation	326		-	-	[FW]..[ALV]	321	324		x
HD_merged	CALM1_EF-hand__P0DP23_2_149	Q9BX79	Receptor for retinol uptake STRA6	STRA6	639	654	WGLAYTLLHNPTLQVF	3	Phosphorylation	643		-	-	[FW]..[ALV]	639	642		x
HD_merged	CALM1_EF-hand__P0DP23_2_149	O75528	Transcriptional adapter 3	TADA3	417	432	WKTLKERESILKLLDG	2	Acetylation	418		-	-	[FW]..[ALV]	417	420	x
HD_merged	CALM1_EF-hand__P0DP23_2_149	O75410	Transforming acidic coiled-coil-containing protein 1	TACC1	4	19	SPWQILSPVQWAKWTW	3	Phosphorylation	4	CDK1,MAPK8,MAPK1,CDK5,MAPK3	0.000362	0.363	[FW]..[ALV]	6	9		x
HD_merged	CALM1_EF-hand__P0DP23_2_149	O75410	Transforming acidic coiled-coil-containing protein 1	TACC1	4	19	SPWQILSPVQWAKWTW	3	Phosphorylation	10	CDK1,MAPK8	5.46e-06	0.428	[FW]..[ALV]	6	9		x
HD2_cytoplasm	CALM1_EF-hand__P0DP23_2_149	P08243	Asparagine synthetase [glutamine-hydrolyzing]	ASNS	532	547	WLSHYWMPKWINATDP	2	Phosphorylation	545		-	-	[FW]..[ALV]	541	544		x
HD2_cytoplasm	CALM1_EF-hand__P0DP23_2_149	Q6P9H4	Connector enhancer of kinase suppressor of ras 3	CNKSR3	538	553	TEPSLLVSWFTRLKLL	2	Phosphorylation	545		-	-	[FW]..[ALV]	547	550		x
HD2_cytoplasm	CALM1_EF-hand__P0DP23_2_149	Q9C037	E3 ubiquitin-protein ligase TRIM4	TRIM4	334	349	SASSWPVFSSAWNYFA	2	Phosphorylation	342		-	-	[FW]..[ALV]	341	344	x
HD2_cytoplasm	CALM1_EF-hand__P0DP23_2_149	Q9C037	E3 ubiquitin-protein ligase TRIM4	TRIM4	334	349	SASSWPVFSSAWNYFA	2	Phosphorylation	343		-	-	[FW]..[ALV]	341	344	x
HD2_cytoplasm	CALM1_EF-hand__P0DP23_2_149	Q8NBP5	Major facilitator superfamily domain-containing protein 9	MFSD9	101	116	CWSDVVGRRSSLLACI	2	Phosphorylation	103		-	-	[FW]..[ALV]	102	105	x
HD2_cytoplasm	CALM1_EF-hand__P0DP23_2_149	Q9BX79	Receptor for retinol uptake STRA6	STRA6	639	654	WGLAYTLLHNPTLQVF	3	Phosphorylation	643		-	-	[FW]..[ALV]	639	642		x
HD2_nc	CALM1_EF-hand__P0DP23_2_149	Q53GL0	Pleckstrin homology domain-containing family O member 1	PLEKHO1	366	381	WSQAKRVLQEVRELRD	2	Phosphorylation	367		-	-	[FW]..[ALV]	366	369	x
HD2_nc	CALM1_EF-hand__P0DP23_2_149	P98161	Polycystin-1	PKD1	3418	3433	LSWPDLLSDPSIVGSN	2	Phosphorylation	3419		-	-	[FW]..[ALV]	3420	3423		x
HD2_nc	CALM1_EF-hand__P0DP23_2_149	O75410	Transforming acidic coiled-coil-containing protein 1	TACC1	4	19	SPWQILSPVQWAKWTW	2	Phosphorylation	4	CDK1,MAPK8,MAPK1,CDK5,MAPK3	0.000362	0.363	[FW]..[ALV]	6	9		x
HD2_nc	CALM1_EF-hand__P0DP23_2_149	O75410	Transforming acidic coiled-coil-containing protein 1	TACC1	4	19	SPWQILSPVQWAKWTW	2	Phosphorylation	10	CDK1,MAPK8	5.46e-06	0.428	[FW]..[ALV]	6	9		x
HD	CLTC_Clathrin-propeller__Q00610_1_364	Q12893	Transmembrane protein 115	TMEM115	336	351	APESSLITFEAAPPTL	3	Phosphorylation	339		0.000165	0.113	L[IVLMF].[IVLMF][CYDES]	341	345		x
HD	CLTC_Clathrin-propeller__Q00610_1_364	Q12893	Transmembrane protein 115	TMEM115	336	351	APESSLITFEAAPPTL	3	Phosphorylation	340		0.000165	0.117	L[IVLMF].[IVLMF][CYDES]	341	345		x
HD2	CLTC_Clathrin-propeller__Q00610_1_364	Q9NYZ3	G2 and S phase-expressed protein 1	GTSE1	648	663	LPLIDFCDTPEAHVAV	3	Phosphorylation	656	CDK1,MAPK8	1.74e-32	0.194	L[IVLMF].[IVLMF][CYDES]	650	654		x
HD_merged	CLTC_Clathrin-propeller__Q00610_1_364	Q9UPN4	Centrosomal protein of 131 kDa	CEP131	92	107	PTEPTDFLMLFEGSPS	3	Phosphorylation	105		-	-	L[IVLMF].[IVLMF][CYDES]	99	103		x
HD_merged	CLTC_Clathrin-propeller__Q00610_1_364	Q15398	Disks large-associated protein 5	DLGAP5	831	846	FGGNLITFSPLQPGEF	4	Phosphorylation	839	CDK1,MAPK8,MAPK1,MAPK3	4.26e-12	0.53	L[IVLMF].[IVLMF][CYDES]	835	839	x
HD_merged	CLTC_Clathrin-propeller__Q00610_1_364	Q15398	Disks large-associated protein 5	DLGAP5	831	846	FGGNLITFSPLQPGEF	4	Phosphorylation	837		2.53e-12	0.224	L[IVLMF].[IVLMF][CYDES]	835	839	x
HD_merged	CLTC_Clathrin-propeller__Q00610_1_364	Q9NYZ3	G2 and S phase-expressed protein 1	GTSE1	644	659	PLIDLPLIDFCDTPEA	3	Phosphorylation	656	CDK1,MAPK8	1.74e-32	0.194	L[IVLMF].[IVLMF][CYDES]	650	654		x
HD_merged	CLTC_Clathrin-propeller__Q00610_1_364	Q9NYZ3	G2 and S phase-expressed protein 1	GTSE1	648	663	LPLIDFCDTPEAHVAV	4	Phosphorylation	656	CDK1,MAPK8	1.74e-32	0.194	L[IVLMF].[IVLMF][CYDES]	650	654		x
HD_merged	CLTC_Clathrin-propeller__Q00610_1_364	Q9NYZ3	G2 and S phase-expressed protein 1	GTSE1	688	703	SPVVGQLIDLSSPLIQ	2	Phosphorylation	698		1.6e-13	0.298	L[IVLMF].[IVLMF][CYDES]	694	698	x
HD_merged	CLTC_Clathrin-propeller__Q00610_1_364	Q9NYZ3	G2 and S phase-expressed protein 1	GTSE1	688	703	SPVVGQLIDLSSPLIQ	2	Phosphorylation	699	CDK1,MAPK8,MAPK1,MAPK3	1.4e-12	0.403	L[IVLMF].[IVLMF][CYDES]	694	698		x
HD_merged	CLTC_Clathrin-propeller__Q00610_1_364	Q9NYZ3	G2 and S phase-expressed protein 1	GTSE1	691	706	VGQLIDLSSPLIQLSP	2	Phosphorylation	698		1.6e-13	0.298	L[IVLMF].[IVLMF][CYDES]	694	698	x
HD_merged	CLTC_Clathrin-propeller__Q00610_1_364	Q9NYZ3	G2 and S phase-expressed protein 1	GTSE1	691	706	VGQLIDLSSPLIQLSP	2	Phosphorylation	699	CDK1,MAPK8,MAPK1,MAPK3	1.4e-12	0.403	L[IVLMF].[IVLMF][CYDES]	694	698		x
HD_merged	CLTC_Clathrin-propeller__Q00610_1_364	Q9NYZ3	G2 and S phase-expressed protein 1	GTSE1	692	707	GQLIDLSSPLIQLSPE	4	Phosphorylation	698		1.6e-13	0.298	L[IVLMF].[IVLMF][CYDES]	694	698	x
HD_merged	CLTC_Clathrin-propeller__Q00610_1_364	Q9NYZ3	G2 and S phase-expressed protein 1	GTSE1	692	707	GQLIDLSSPLIQLSPE	4	Phosphorylation	699	CDK1,MAPK8,MAPK1,MAPK3	1.4e-12	0.403	L[IVLMF].[IVLMF][CYDES]	694	698		x
HD_merged	CLTC_Clathrin-propeller__Q00610_1_364	Q12893	Transmembrane protein 115	TMEM115	336	351	APESSLITFEAAPPTL	2	Phosphorylation	339		0.000165	0.113	L[IVLMF].[IVLMF][CYDES]	341	345		x
HD_merged	CLTC_Clathrin-propeller__Q00610_1_364	Q12893	Transmembrane protein 115	TMEM115	336	351	APESSLITFEAAPPTL	2	Phosphorylation	340		0.000165	0.117	L[IVLMF].[IVLMF][CYDES]	341	345		x
HD2_nc	CLTC_Clathrin-propeller__Q00610_1_364	Q9NYZ3	G2 and S phase-expressed protein 1	GTSE1	644	659	PLIDLPLIDFCDTPEA	4	Phosphorylation	656	CDK1,MAPK8	1.74e-32	0.194	L[IVLMF].[IVLMF][CYDES]	650	654		x
HD2_nc	CLTC_Clathrin-propeller__Q00610_1_364	Q9NYZ3	G2 and S phase-expressed protein 1	GTSE1	648	663	LPLIDFCDTPEAHVAV	2	Phosphorylation	656	CDK1,MAPK8	1.74e-32	0.194	L[IVLMF].[IVLMF][CYDES]	650	654		x
HD	CRK_SH3_1_P46108_124_198	Q9C0C2	182 kDa tankyrase-1-binding protein	TNKS1BP1	46	61	ALPAKPALPAKPSLLV	3	Acetylation	50		-	-	P..P.[KR]	51	56		x
HD	CRK_SH3_1_P46108_124_198	Q8N6S5	ADP-ribosylation factor-like protein 6-interacting protein 6	ARL6IP6	73	88	LPPDGNGSPVLPDKRN	3	Phosphorylation	80	CDK1,MAPK8,MAPK1,MAPK3	9.12e-26	0.397	P..P.[KR]	81	86		x
HD	CRK_SH3_1_P46108_124_198	P51825	AF4/FMR2 family member 1	AFF1	91	106	KYPLIPDKGSSIPSSS	3	Acetylation	91		-	-	P..P.[KR]	93	98		x
HD	CRK_SH3_1_P46108_124_198	Q12955	Ankyrin-3	ANK3	2003	2018	QAAASQSPSLPERVQV	2	Phosphorylation	2009	MAPK14,CDK1,MAPK8,MAPK1,MAPK3	6.85e-08	0.105	P..P.[KR]	2010	2015		x
HD	CRK_SH3_1_P46108_124_198	Q6W2J9	BCL-6 corepressor	BCOR	594	609	VIQHVGQPPATPAKHS	2	Phosphorylation	604	MAPK3,MAPK14,CDK1,CDK2,MAPK1,CDK4,CDK5,MAPK8	0.00043	0.135	P..P.[KR]	602	607	x
HD	CRK_SH3_1_P46108_124_198	Q9UHN6	Cell surface hyaluronidase	TMEM2	37	52	PPPPPKSQASAKFTSI	2	Phosphorylation	43		-	-	P..P.[KR]	37	42		x
HD	CRK_SH3_1_P46108_124_198	Q14185	Dedicator of cytokinesis protein 1	DOCK1	1835	1850	HLPPPLPSKTPPPPPP	2	Phosphorylation	1842		-	-	P..P.[KR]	1838	1843	x
HD	CRK_SH3_1_P46108_124_198	Q14185	Dedicator of cytokinesis protein 1	DOCK1	1835	1850	HLPPPLPSKTPPPPPP	2	Phosphorylation	1844	HIPK2,MAPK14,CDK1,CDK2,MAPK1,CDK4,CDK5,MTOR,MAPK8,MAPK9,MAPK3	1.53e-05	0.245	P..P.[KR]	1838	1843		x
HD	CRK_SH3_1_P46108_124_198	Q7L190	Developmental pluripotency-associated protein 4	DPPA4	82	97	PPLPSKLPPVNLIHRD	3	Ubiquitylation	87		-	-	P..P.[KR]	82	87	x
HD	CRK_SH3_1_P46108_124_198	Q9P1A6	Disks large-associated protein 2	DLGAP2	611	626	KTPPPVPPRTTSKPLI	2	Phosphorylation	612		-	-	P..P.[KR]	614	619		x
HD	CRK_SH3_1_P46108_124_198	Q3KR37	GRAM domain-containing protein 1B	GRAMD1B	269	284	TKPDASPQLPKKSITN	3	Phosphorylation	274		-	-	P..P.[KR]	275	280		x
HD	CRK_SH3_1_P46108_124_198	Q96MM6	Heat shock 70 kDa protein 12B	HSPA12B	190	205	EQSPSLPEKDTVRWVL	2	Phosphorylation	200		-	-	P..P.[KR]	193	198		x
HD	CRK_SH3_1_P46108_124_198	Q8NEZ4	Histone-lysine N-methyltransferase 2C	KMT2C	4290	4305	HCLPQLPEKASPPASP	3	Phosphorylation	4300	MAPK14,CDK1,MAPK8,MAPK1,MAPK3	2.09e-14	0.297	P..P.[KR]	4293	4298		x
HD	CRK_SH3_1_P46108_124_198	O14654	Insulin receptor substrate 4	IRS4	822	837	QNDNSEYVPMLPGKFL	3	Ubiquitylation	835		-	-	P..P.[KR]	830	835	x
HD	CRK_SH3_1_P46108_124_198	O14654	Insulin receptor substrate 4	IRS4	822	837	QNDNSEYVPMLPGKFL	3	Phosphorylation	828		3.93e-45	0.568	P..P.[KR]	830	835		x
HD	CRK_SH3_1_P46108_124_198	Q9UL03	Integrator complex subunit 6	INTS6	290	305	WPDQNSPTLPPRTSHP	3	Phosphorylation	297		-	-	P..P.[KR]	296	301	x
HD	CRK_SH3_1_P46108_124_198	Q7Z3B3	KAT8 regulatory NSL complex subunit 1	KANSL1	1079	1094	APTSPPIVPLKSRHLV	3	Phosphorylation	1082		-	-	P..P.[KR]	1084	1089		x
HD	CRK_SH3_1_P46108_124_198	Q8NG31	Kinetochore scaffold 1	KNL1	1466	1481	IPQPHFSTDQPPLPKK	2	Ubiquitylation	1481		-	-	P..P.[KR]	1476	1481	x
HD	CRK_SH3_1_P46108_124_198	Q7Z4F1	Low-density lipoprotein receptor-related protein 10	LRP10	610	625	GEQAPPLPIKAPLPSA	2	Ubiquitylation	619		-	-	P..P.[KR]	614	619	x
HD	CRK_SH3_1_P46108_124_198	O43312	Metastasis suppressor protein 1	MTSS1	608	623	PIPIKTPVIPVKTPTV	2	Phosphorylation	613		-	-	P..P.[KR]	614	619		x
HD	CRK_SH3_1_P46108_124_198	Q96JE9	Microtubule-associated protein 6	MAP6	539	554	NQSPMVPAKVKDQGSV	4	Phosphorylation	541		-	-	P..P.[KR]	542	547		x
HD	CRK_SH3_1_P46108_124_198	Q15759	Mitogen-activated protein kinase 11	MAPK11	258	273	YIQSLPPMPQKDLSSI	2	Phosphorylation	261		-	-	P..P.[KR]	263	268		x
HD	CRK_SH3_1_P46108_124_198	Q86UW6	NEDD4-binding protein 2	N4BP2	331	346	HPELPTKGKDVSYCPV	3	Acetylation	337		-	-	P..P.[KR]	332	337	x
HD	CRK_SH3_1_P46108_124_198	Q8IXF0	Neuronal PAS domain-containing protein 3	NPAS3	444	459	DIAQLPHLPEKTSESS	2	Phosphorylation	456		-	-	P..P.[KR]	449	454		x
HD	CRK_SH3_1_P46108_124_198	Q86YN6	Peroxisome proliferator-activated receptor gamma coactivator 1-beta	PPARGC1B	231	246	GLQPPCLQSPRLPAKE	2	Phosphorylation	239		-	-	P..P.[KR]	240	245		x
HD	CRK_SH3_1_P46108_124_198	Q96KR7	Phosphatase and actin regulator 3	PHACTR3	235	250	PTPPPKASSKTTKNVT	2	Phosphorylation	236		-	-	P..P.[KR]	235	240	x
HD	CRK_SH3_1_P46108_124_198	Q92835	Phosphatidylinositol 3,4,5-trisphosphate 5-phosphatase 1	INPP5D	1133	1148	TPPTPTPRPPLPVKSP	2	Methylation	1140		-	-	P..P.[KR]	1141	1146		x
HD	CRK_SH3_1_P46108_124_198	Q92835	Phosphatidylinositol 3,4,5-trisphosphate 5-phosphatase 1	INPP5D	1133	1148	TPPTPTPRPPLPVKSP	2	Phosphorylation	1147		-	-	P..P.[KR]	1141	1146		x
HD	CRK_SH3_1_P46108_124_198	Q9Y2H5	Pleckstrin homology domain-containing family A member 6	PLEKHA6	571	586	ELEMFGSQPAYPEKLR	2	Phosphorylation	577		-	-	P..P.[KR]	579	584		x
HD	CRK_SH3_1_P46108_124_198	O75626	PR domain zinc finger protein 1	PRDM1	808	823	LPLVPVKVKQETVEPM	3	Sumoylation	816		-	-	P..P.[KR]	809	814		x
HD	CRK_SH3_1_P46108_124_198	Q8TC76	Protein FAM110B	FAM110B	217	232	CSSSAPPLPPKPKIAA	2	Acetylation	227		-	-	P..P.[KR]	222	227	x
HD	CRK_SH3_1_P46108_124_198	Q8TC76	Protein FAM110B	FAM110B	217	232	CSSSAPPLPPKPKIAA	2	Acetylation	229		-	-	P..P.[KR]	222	227		x
HD	CRK_SH3_1_P46108_124_198	O15258	Protein RER1	RER1	95	110	SDDGPSLPTKQNEEFR	3	Phosphorylation	100		1.89e-07	0.265	P..P.[KR]	99	104	x
HD	CRK_SH3_1_P46108_124_198	O95785	Protein Wiz	WIZ	1167	1182	LAAPSLPKKLKPEQIR	2	Acetylation	1177		-	-	P..P.[KR]	1170	1175		x
HD	CRK_SH3_1_P46108_124_198	O95785	Protein Wiz	WIZ	1167	1182	LAAPSLPKKLKPEQIR	2	Phosphorylation	1171		-	-	P..P.[KR]	1170	1175	x
HD	CRK_SH3_1_P46108_124_198	O95785	Protein Wiz	WIZ	1167	1182	LAAPSLPKKLKPEQIR	2	Sumoylation	1177		-	-	P..P.[KR]	1170	1175		x
HD	CRK_SH3_1_P46108_124_198	Q9H792	Pseudopodium-enriched atypical kinase 1	PEAK1	1146	1161	NASQPTPPPLPKKMII	2	Phosphorylation	1151	MAPK3,MAPK14,CDK1,CDK2,MAPK1,CDK4,MAPK8	7.44e-50	0.22	P..P.[KR]	1153	1158		x
HD	CRK_SH3_1_P46108_124_198	Q9UBP9	PTB domain-containing engulfment adapter protein 1	GULP1	237	252	TQPPPVPSRSTEIKRD	2	Phosphorylation	247		-	-	P..P.[KR]	240	245		x
HD	CRK_SH3_1_P46108_124_198	Q8NE18	Putative methyltransferase NSUN7	NSUN7	581	596	SETVTKPPLPQKNTAQ	2	Phosphorylation	594		-	-	P..P.[KR]	587	592		x
HD	CRK_SH3_1_P46108_124_198	A7KAX9	Rho GTPase-activating protein 32	ARHGAP32	1845	1860	HGSTQPEKPSLPQKQS	3	Phosphorylation	1854		-	-	P..P.[KR]	1853	1858	x
HD	CRK_SH3_1_P46108_124_198	Q8IYB3	Serine/arginine repetitive matrix protein 1	SRRM1	774	789	QSPSTNWSPAVPVKKA	2	Phosphorylation	781		-	-	P..P.[KR]	782	787		x
HD	CRK_SH3_1_P46108_124_198	Q96Q04	Serine/threonine-protein kinase LMTK3	LMTK3	229	244	EGLSPELPPRDLRTLQ	3	Phosphorylation	232		-	-	P..P.[KR]	233	238		x
HD	CRK_SH3_1_P46108_124_198	Q8TBC3	SH3KBP1-binding protein 1	SHKBP1	692	707	GTPLTPPKMKLNETSF	2	Phosphorylation	693		-	-	P..P.[KR]	694	699		x
HD	CRK_SH3_1_P46108_124_198	Q8TBC3	SH3KBP1-binding protein 1	SHKBP1	692	707	GTPLTPPKMKLNETSF	2	Phosphorylation	696		-	-	P..P.[KR]	694	699	x
HD	CRK_SH3_1_P46108_124_198	Q7Z422	SUZ domain-containing protein 1	SZRD1	73	88	SSPNSTSRPTLPVKSL	3	Phosphorylation	79		-	-	P..P.[KR]	81	86		x
HD	CRK_SH3_1_P46108_124_198	Q7Z422	SUZ domain-containing protein 1	SZRD1	73	88	SSPNSTSRPTLPVKSL	3	Phosphorylation	82		-	-	P..P.[KR]	81	86	x
HD	CRK_SH3_1_P46108_124_198	Q9UKE5	TRAF2 and NCK-interacting protein kinase	TNIK	668	683	IPPKVPQRTTSISPAL	3	Phosphorylation	677		-	-	P..P.[KR]	670	675		x
HD	CRK_SH3_1_P46108_124_198	P10071	Transcriptional activator GLI3	GLI3	791	806	PRLNPILPPKAPAVSP	3	Ubiquitylation	800		-	-	P..P.[KR]	795	800	x
HD	CRK_SH3_1_P46108_124_198	Q13428	Treacle protein	TCOF1	737	752	QGTAPVLPGKTGPTVT	2	Acetylation	746		-	-	P..P.[KR]	741	746	x
HD	CRK_SH3_1_P46108_124_198	Q9UPU5	Ubiquitin carboxyl-terminal hydrolase 24	USP24	2042	2057	VSDQNSPVLPKKSRVS	3	Phosphorylation	2047	MAPK14,CDK1,MAPK8,MAPK1,MAPK3	3.89e-110	0.324	P..P.[KR]	2048	2053		x
HD	CRK_SH3_1_P46108_124_198	Q8N865	Uncharacterized protein C7orf31	C7orf31	175	190	ARTQQPFPPTVPTKAY	2	Phosphorylation	187		-	-	P..P.[KR]	183	188	x
HD	CRK_SH3_1_P46108_124_198	Q8TF74	WAS/WASL-interacting protein family member 2	WIPF2	271	286	ESAPELPQRHNSLHRK	3	Phosphorylation	272		6.29e-11	0.126	P..P.[KR]	274	279		x
HD	CRK_SH3_1_P46108_124_198	Q8IZQ1	WD repeat and FYVE domain-containing protein 3	WDFY3	816	831	VSTPPVYPPKNVADLK	2	Phosphorylation	818		-	-	P..P.[KR]	820	825		x
HD	CRK_SH3_1_P46108_124_198	Q8IZQ1	WD repeat and FYVE domain-containing protein 3	WDFY3	816	831	VSTPPVYPPKNVADLK	2	Phosphorylation	822		-	-	P..P.[KR]	820	825	x
HD	CRK_SH3_1_P46108_124_198	Q96JM2	Zinc finger protein 462	ZNF462	285	300	LPDVPNKSAPSPTSNS	3	Glycosylation	292		-	-	P..P.[KR]	286	291		x
HD	CRK_SH3_1_P46108_124_198	Q96JM2	Zinc finger protein 462	ZNF462	285	300	LPDVPNKSAPSPTSNS	3	Phosphorylation	292		1.81e-12	0.066	P..P.[KR]	286	291		x
HD2	CRK_SH3_1_P46108_124_198	Q9C0C2	182 kDa tankyrase-1-binding protein	TNKS1BP1	48	63	PAKPALPAKPSLLVPV	3	Acetylation	50		-	-	P..P.[KR]	51	56		x
HD2	CRK_SH3_1_P46108_124_198	Q8N6S5	ADP-ribosylation factor-like protein 6-interacting protein 6	ARL6IP6	80	95	SPVLPDKRNGIFPAAA	2	Phosphorylation	80	CDK1,MAPK8,MAPK1,MAPK3	9.12e-26	0.397	P..P.[KR]	81	86		x
HD2	CRK_SH3_1_P46108_124_198	Q14185	Dedicator of cytokinesis protein 1	DOCK1	1794	1809	DVADVPPPLPLKGSVA	4	Phosphorylation	1807		0.000152	0.127	P..P.[KR]	1800	1805		x
HD2	CRK_SH3_1_P46108_124_198	O75398	Deformed epidermal autoregulatory factor 1 homolog	DEAF1	425	440	ALAVPPPTPTKAAPPA	3	Phosphorylation	432		-	-	P..P.[KR]	430	435	x
HD2	CRK_SH3_1_P46108_124_198	O75398	Deformed epidermal autoregulatory factor 1 homolog	DEAF1	429	444	PPPTPTKAAPPALVNG	2	Phosphorylation	432		-	-	P..P.[KR]	430	435	x
HD2	CRK_SH3_1_P46108_124_198	Q7L190	Developmental pluripotency-associated protein 4	DPPA4	80	95	PIPPLPSKLPPVNLIH	2	Ubiquitylation	87		-	-	P..P.[KR]	82	87	x
HD2	CRK_SH3_1_P46108_124_198	Q9P1A6	Disks large-associated protein 2	DLGAP2	611	626	KTPPPVPPRTTSKPLI	3	Phosphorylation	612		-	-	P..P.[KR]	614	619		x
HD2	CRK_SH3_1_P46108_124_198	Q9Y2E6	E3 ubiquitin-protein ligase DTX4	DTX4	311	326	SGVPTVPVKNLNGSSP	2	Phosphorylation	315		-	-	P..P.[KR]	314	319	x
HD2	CRK_SH3_1_P46108_124_198	Q14258	E3 ubiquitin/ISG15 ligase TRIM25	TRIM25	393	408	PPPVPALPSKLPTFGA	4	Acetylation	402		-	-	P..P.[KR]	397	402	x
HD2	CRK_SH3_1_P46108_124_198	Q14258	E3 ubiquitin/ISG15 ligase TRIM25	TRIM25	393	408	PPPVPALPSKLPTFGA	4	Ubiquitylation	402		-	-	P..P.[KR]	397	402	x
HD2	CRK_SH3_1_P46108_124_198	Q14258	E3 ubiquitin/ISG15 ligase TRIM25	TRIM25	397	412	PALPSKLPTFGAPEQL	3	Acetylation	402		-	-	P..P.[KR]	397	402	x
HD2	CRK_SH3_1_P46108_124_198	Q14258	E3 ubiquitin/ISG15 ligase TRIM25	TRIM25	397	412	PALPSKLPTFGAPEQL	3	Ubiquitylation	402		-	-	P..P.[KR]	397	402	x
HD2	CRK_SH3_1_P46108_124_198	Q9UEY8	Gamma-adducin	ADD3	12	27	TPPPPSMPHKERYFDR	2	Phosphorylation	17		0.000191	0.206	P..P.[KR]	16	21	x
HD2	CRK_SH3_1_P46108_124_198	Q3KR37	GRAM domain-containing protein 1B	GRAMD1B	269	284	TKPDASPQLPKKSITN	3	Phosphorylation	274		-	-	P..P.[KR]	275	280		x
HD2	CRK_SH3_1_P46108_124_198	Q3KR37	GRAM domain-containing protein 1B	GRAMD1B	273	288	ASPQLPKKSITNSTLT	3	Phosphorylation	274		-	-	P..P.[KR]	275	280		x
HD2	CRK_SH3_1_P46108_124_198	O14654	Insulin receptor substrate 4	IRS4	823	838	NDNSEYVPMLPGKFLG	3	Ubiquitylation	835		-	-	P..P.[KR]	830	835	x
HD2	CRK_SH3_1_P46108_124_198	O14654	Insulin receptor substrate 4	IRS4	823	838	NDNSEYVPMLPGKFLG	3	Phosphorylation	828		3.93e-45	0.568	P..P.[KR]	830	835		x
HD2	CRK_SH3_1_P46108_124_198	Q7Z4S6	Kinesin-like protein KIF21A	KIF21A	1209	1224	KELSPPPGLPSKIGSI	2	Phosphorylation	1219		-	-	P..P.[KR]	1215	1220	x
HD2	CRK_SH3_1_P46108_124_198	Q8ND30	Liprin-beta-2	PPFIBP2	415	430	PFLAEHKYPTLPGKLS	2	Phosphorylation	424		0.001	0.381	P..P.[KR]	423	428	x
HD2	CRK_SH3_1_P46108_124_198	Q8ND30	Liprin-beta-2	PPFIBP2	415	430	PFLAEHKYPTLPGKLS	2	Phosphorylation	422		4.12e-05	0.365	P..P.[KR]	423	428		x
HD2	CRK_SH3_1_P46108_124_198	Q7Z4F1	Low-density lipoprotein receptor-related protein 10	LRP10	605	620	VGGQDGEQAPPLPIKA	2	Ubiquitylation	619		-	-	P..P.[KR]	614	619	x
HD2	CRK_SH3_1_P46108_124_198	Q9Y4B5	Microtubule cross-linking factor 1	MTCL1	1395	1410	LMDISPFLPEKGLPST	3	Phosphorylation	1403		-	-	P..P.[KR]	1400	1405	x
HD2	CRK_SH3_1_P46108_124_198	Q9Y4B5	Microtubule cross-linking factor 1	MTCL1	1395	1410	LMDISPFLPEKGLPST	3	Phosphorylation	1399	CDK1	1.14e-05	0.208	P..P.[KR]	1400	1405		x
HD2	CRK_SH3_1_P46108_124_198	Q9Y4B5	Microtubule cross-linking factor 1	MTCL1	1399	1414	SPFLPEKGLPSTSSKE	2	Phosphorylation	1403		-	-	P..P.[KR]	1400	1405	x
HD2	CRK_SH3_1_P46108_124_198	Q9Y4B5	Microtubule cross-linking factor 1	MTCL1	1399	1414	SPFLPEKGLPSTSSKE	2	Phosphorylation	1399	CDK1	1.14e-05	0.208	P..P.[KR]	1400	1405		x
HD2	CRK_SH3_1_P46108_124_198	Q86UW6	NEDD4-binding protein 2	N4BP2	331	346	HPELPTKGKDVSYCPV	3	Acetylation	337		-	-	P..P.[KR]	332	337	x
HD2	CRK_SH3_1_P46108_124_198	O15357	Phosphatidylinositol 3,4,5-trisphosphate 5-phosphatase 2	INPPL1	139	154	PPLPPRSGSTSISAPT	2	Phosphorylation	145		3.25e-11	0.088	P..P.[KR]	139	144		x
HD2	CRK_SH3_1_P46108_124_198	O00750	Phosphatidylinositol 4-phosphate 3-kinase C2 domain-containing subunit beta	PIK3C2B	152	167	KKLSPPPLPPRASIWD	3	Phosphorylation	155		-	-	P..P.[KR]	157	162		x
HD2	CRK_SH3_1_P46108_124_198	Q86UU1	Pleckstrin homology-like domain family B member 1	PHLDB1	943	958	PHSSPPPLPAKASRQL	3	Phosphorylation	946	MAPK3,MAPK14,CDK1,CDK2,MAPK1,CDK4,CDK5,MAPK8	0.001	0.153	P..P.[KR]	948	953		x
HD2	CRK_SH3_1_P46108_124_198	Q4G0A6	Probable ubiquitin carboxyl-terminal hydrolase MINDY-4	MINDY4	286	301	TASSPPHLPSKRLPPW	3	Phosphorylation	295		-	-	P..P.[KR]	291	296	x
HD2	CRK_SH3_1_P46108_124_198	Q4G0A6	Probable ubiquitin carboxyl-terminal hydrolase MINDY-4	MINDY4	286	301	TASSPPHLPSKRLPPW	3	Phosphorylation	289	CDK1,MAPK8,MAPK1,MAPK3	0.000181	0.343	P..P.[KR]	291	296		x
HD2	CRK_SH3_1_P46108_124_198	Q8TC76	Protein FAM110B	FAM110B	212	227	LKAIPCSSSAPPLPPK	4	Acetylation	227		-	-	P..P.[KR]	222	227	x
HD2	CRK_SH3_1_P46108_124_198	Q8TC76	Protein FAM110B	FAM110B	220	235	SAPPLPPKPKIAAIAS	3	Acetylation	227		-	-	P..P.[KR]	222	227	x
HD2	CRK_SH3_1_P46108_124_198	Q8TC76	Protein FAM110B	FAM110B	220	235	SAPPLPPKPKIAAIAS	3	Acetylation	229		-	-	P..P.[KR]	222	227		x
HD2	CRK_SH3_1_P46108_124_198	Q8NE18	Putative methyltransferase NSUN7	NSUN7	580	595	LSETVTKPPLPQKNTA	3	Phosphorylation	594		-	-	P..P.[KR]	587	592		x
HD2	CRK_SH3_1_P46108_124_198	Q07889	Son of sevenless homolog 1	SOS1	1210	1225	SPPLLPPREPVRTPDV	3	Phosphorylation	1210		-	-	P..P.[KR]	1212	1217		x
HD2	CRK_SH3_1_P46108_124_198	Q07889	Son of sevenless homolog 1	SOS1	1286	1301	SIAGPPVPPRQSTSQH	2	Phosphorylation	1297		-	-	P..P.[KR]	1290	1295		x
HD2	CRK_SH3_1_P46108_124_198	Q07889	Son of sevenless homolog 1	SOS1	1290	1305	PPVPPRQSTSQHIPKL	3	Phosphorylation	1297		-	-	P..P.[KR]	1290	1295		x
HD2	CRK_SH3_1_P46108_124_198	Q9Y5X0	Sorting nexin-10	SNX10	74	89	PELPSKNLFFNMNNRQ	2	Ubiquitylation	79		-	-	P..P.[KR]	74	79	x
HD2	CRK_SH3_1_P46108_124_198	Q5VWJ9	Sorting nexin-30	SNX30	153	168	PPLPEKFVVKGVVDRF	3	Acetylation	158		-	-	P..P.[KR]	153	158	x
HD2	CRK_SH3_1_P46108_124_198	Q7Z422	SUZ domain-containing protein 1	SZRD1	76	91	NSTSRPTLPVKSLAQR	2	Phosphorylation	79		-	-	P..P.[KR]	81	86		x
HD2	CRK_SH3_1_P46108_124_198	Q7Z422	SUZ domain-containing protein 1	SZRD1	76	91	NSTSRPTLPVKSLAQR	2	Phosphorylation	82		-	-	P..P.[KR]	81	86	x
HD2	CRK_SH3_1_P46108_124_198	Q13428	Treacle protein	TCOF1	736	751	GQGTAPVLPGKTGPTV	3	Acetylation	746		-	-	P..P.[KR]	741	746	x
HD2	CRK_SH3_1_P46108_124_198	Q13428	Treacle protein	TCOF1	740	755	APVLPGKTGPTVTQVK	4	Acetylation	746		-	-	P..P.[KR]	741	746	x
HD2	CRK_SH3_1_P46108_124_198	Q05209	Tyrosine-protein phosphatase non-receptor type 12	PTPN12	672	687	DSPPPLPERTPESFVL	2	Phosphorylation	681	MAPK3,MAPK14,CDK1,MAPK1,CDK4,MAPK8	0.002	0.437	P..P.[KR]	675	680		x
HD2	CRK_SH3_1_P46108_124_198	Q05209	Tyrosine-protein phosphatase non-receptor type 12	PTPN12	672	687	DSPPPLPERTPESFVL	2	Phosphorylation	673	CDK1,MAPK8,MAPK1,CDK4,MAPK3	-	0.52	P..P.[KR]	675	680		x
HD2	CRK_SH3_1_P46108_124_198	Q8N865	Uncharacterized protein C7orf31	C7orf31	180	195	PFPPTVPTKAYDSTVL	3	Phosphorylation	187		-	-	P..P.[KR]	183	188	x
HD2	CRK_SH3_1_P46108_124_198	Q8TF74	WAS/WASL-interacting protein family member 2	WIPF2	268	283	PTNESAPELPQRHNSL	2	Phosphorylation	272		6.29e-11	0.126	P..P.[KR]	274	279		x
HD2	CRK_SH3_1_P46108_124_198	Q96JM2	Zinc finger protein 462	ZNF462	283	298	TNLPDVPNKSAPSPTS	2	Glycosylation	292		-	-	P..P.[KR]	286	291		x
HD2	CRK_SH3_1_P46108_124_198	Q96JM2	Zinc finger protein 462	ZNF462	283	298	TNLPDVPNKSAPSPTS	2	Phosphorylation	292		1.81e-12	0.066	P..P.[KR]	286	291		x
HD2	CRK_SH3_1_P46108_124_198	Q96JG9	Zinc finger protein 469	ZNF469	1511	1526	APSLPGKGSGCSVALM	3	Phosphorylation	1519		-	-	P..P.[KR]	1512	1517		x
p3_HD2	CRK_SH3_1_P46108_124_198	Q14185	Dedicator of cytokinesis protein 1	DOCK1	1794	1809	DVADVPPPLPLKGSVA	3	Phosphorylation	1807		0.000152	0.127	P..P.[KR]	1800	1805		x
p3_HD2	CRK_SH3_1_P46108_124_198	Q14185	Dedicator of cytokinesis protein 1	DOCK1	1834	1849	RHLPPPLPSKTPPPPP	3	Phosphorylation	1842		-	-	P..P.[KR]	1838	1843	x
p3_HD2	CRK_SH3_1_P46108_124_198	Q14185	Dedicator of cytokinesis protein 1	DOCK1	1834	1849	RHLPPPLPSKTPPPPP	3	Phosphorylation	1844	HIPK2,MAPK14,CDK1,CDK2,MAPK1,CDK4,CDK5,MTOR,MAPK8,MAPK9,MAPK3	1.53e-05	0.245	P..P.[KR]	1838	1843		x
p3_HD2	CRK_SH3_1_P46108_124_198	Q8TC76	Protein FAM110B	FAM110B	212	227	LKAIPCSSSAPPLPPK	2	Acetylation	227		-	-	P..P.[KR]	222	227	x
p3_HD2	CRK_SH3_1_P46108_124_198	Q9BQI5	SH3-containing GRB2-like protein 3-interacting protein 1	SGIP1	244	259	PTGTPPPLPPKNVPAT	3	Phosphorylation	247		-	-	P..P.[KR]	249	254		x
p3_HD2	CRK_SH3_1_P46108_124_198	P00519	Tyrosine-protein kinase ABL1	ABL1	519	534	VSTLLQAPELPTKTRT	3	Phosphorylation	532		-	-	P..P.[KR]	526	531		x
HD_merged	CRK_SH3_1_P46108_124_198	Q9C0C2	182 kDa tankyrase-1-binding protein	TNKS1BP1	46	61	ALPAKPALPAKPSLLV	3	Acetylation	50		-	-	P..P.[KR]	51	56		x
HD_merged	CRK_SH3_1_P46108_124_198	Q9C0C2	182 kDa tankyrase-1-binding protein	TNKS1BP1	48	63	PAKPALPAKPSLLVPV	4	Acetylation	50		-	-	P..P.[KR]	51	56		x
HD_merged	CRK_SH3_1_P46108_124_198	Q8N6S5	ADP-ribosylation factor-like protein 6-interacting protein 6	ARL6IP6	73	88	LPPDGNGSPVLPDKRN	4	Phosphorylation	80	CDK1,MAPK8,MAPK1,MAPK3	9.12e-26	0.397	P..P.[KR]	81	86		x
HD_merged	CRK_SH3_1_P46108_124_198	Q8N6S5	ADP-ribosylation factor-like protein 6-interacting protein 6	ARL6IP6	80	95	SPVLPDKRNGIFPAAA	3	Phosphorylation	80	CDK1,MAPK8,MAPK1,MAPK3	9.12e-26	0.397	P..P.[KR]	81	86		x
HD_merged	CRK_SH3_1_P46108_124_198	P51825	AF4/FMR2 family member 1	AFF1	91	106	KYPLIPDKGSSIPSSS	4	Acetylation	91		-	-	P..P.[KR]	93	98		x
HD_merged	CRK_SH3_1_P46108_124_198	Q12955	Ankyrin-3	ANK3	2003	2018	QAAASQSPSLPERVQV	2	Phosphorylation	2009	MAPK14,CDK1,MAPK8,MAPK1,MAPK3	6.85e-08	0.105	P..P.[KR]	2010	2015		x
HD_merged	CRK_SH3_1_P46108_124_198	Q6W2J9	BCL-6 corepressor	BCOR	594	609	VIQHVGQPPATPAKHS	2	Phosphorylation	604	MAPK3,MAPK14,CDK1,CDK2,MAPK1,CDK4,CDK5,MAPK8	0.00043	0.135	P..P.[KR]	602	607	x
HD_merged	CRK_SH3_1_P46108_124_198	Q9UHN6	Cell surface hyaluronidase	TMEM2	37	52	PPPPPKSQASAKFTSI	2	Phosphorylation	43		-	-	P..P.[KR]	37	42		x
HD_merged	CRK_SH3_1_P46108_124_198	Q14185	Dedicator of cytokinesis protein 1	DOCK1	1794	1809	DVADVPPPLPLKGSVA	4	Phosphorylation	1807		0.000152	0.127	P..P.[KR]	1800	1805		x
HD_merged	CRK_SH3_1_P46108_124_198	Q14185	Dedicator of cytokinesis protein 1	DOCK1	1834	1849	RHLPPPLPSKTPPPPP	3	Phosphorylation	1842		-	-	P..P.[KR]	1838	1843	x
HD_merged	CRK_SH3_1_P46108_124_198	Q14185	Dedicator of cytokinesis protein 1	DOCK1	1834	1849	RHLPPPLPSKTPPPPP	3	Phosphorylation	1844	HIPK2,MAPK14,CDK1,CDK2,MAPK1,CDK4,CDK5,MTOR,MAPK8,MAPK9,MAPK3	1.53e-05	0.245	P..P.[KR]	1838	1843		x
HD_merged	CRK_SH3_1_P46108_124_198	Q14185	Dedicator of cytokinesis protein 1	DOCK1	1835	1850	HLPPPLPSKTPPPPPP	3	Phosphorylation	1842		-	-	P..P.[KR]	1838	1843	x
HD_merged	CRK_SH3_1_P46108_124_198	Q14185	Dedicator of cytokinesis protein 1	DOCK1	1835	1850	HLPPPLPSKTPPPPPP	3	Phosphorylation	1844	HIPK2,MAPK14,CDK1,CDK2,MAPK1,CDK4,CDK5,MTOR,MAPK8,MAPK9,MAPK3	1.53e-05	0.245	P..P.[KR]	1838	1843		x
HD_merged	CRK_SH3_1_P46108_124_198	O75398	Deformed epidermal autoregulatory factor 1 homolog	DEAF1	425	440	ALAVPPPTPTKAAPPA	3	Phosphorylation	432		-	-	P..P.[KR]	430	435	x
HD_merged	CRK_SH3_1_P46108_124_198	O75398	Deformed epidermal autoregulatory factor 1 homolog	DEAF1	429	444	PPPTPTKAAPPALVNG	2	Phosphorylation	432		-	-	P..P.[KR]	430	435	x
HD_merged	CRK_SH3_1_P46108_124_198	Q7L190	Developmental pluripotency-associated protein 4	DPPA4	80	95	PIPPLPSKLPPVNLIH	3	Ubiquitylation	87		-	-	P..P.[KR]	82	87	x
HD_merged	CRK_SH3_1_P46108_124_198	Q7L190	Developmental pluripotency-associated protein 4	DPPA4	82	97	PPLPSKLPPVNLIHRD	4	Ubiquitylation	87		-	-	P..P.[KR]	82	87	x
HD_merged	CRK_SH3_1_P46108_124_198	Q9P1A6	Disks large-associated protein 2	DLGAP2	611	626	KTPPPVPPRTTSKPLI	3	Phosphorylation	612		-	-	P..P.[KR]	614	619		x
HD_merged	CRK_SH3_1_P46108_124_198	P22681	E3 ubiquitin-protein ligase CBL	CBL	542	557	LPPPPPPDRPYSVGAE	2	Phosphorylation	552		2.69e-50	0.383	P..P.[KR]	545	550		x
HD_merged	CRK_SH3_1_P46108_124_198	Q9Y2E6	E3 ubiquitin-protein ligase DTX4	DTX4	311	326	SGVPTVPVKNLNGSSP	2	Phosphorylation	315		-	-	P..P.[KR]	314	319	x
HD_merged	CRK_SH3_1_P46108_124_198	Q14258	E3 ubiquitin/ISG15 ligase TRIM25	TRIM25	393	408	PPPVPALPSKLPTFGA	4	Acetylation	402		-	-	P..P.[KR]	397	402	x
HD_merged	CRK_SH3_1_P46108_124_198	Q14258	E3 ubiquitin/ISG15 ligase TRIM25	TRIM25	393	408	PPPVPALPSKLPTFGA	4	Ubiquitylation	402		-	-	P..P.[KR]	397	402	x
HD_merged	CRK_SH3_1_P46108_124_198	Q14258	E3 ubiquitin/ISG15 ligase TRIM25	TRIM25	397	412	PALPSKLPTFGAPEQL	3	Acetylation	402		-	-	P..P.[KR]	397	402	x
HD_merged	CRK_SH3_1_P46108_124_198	Q14258	E3 ubiquitin/ISG15 ligase TRIM25	TRIM25	397	412	PALPSKLPTFGAPEQL	3	Ubiquitylation	402		-	-	P..P.[KR]	397	402	x
HD_merged	CRK_SH3_1_P46108_124_198	Q9UEY8	Gamma-adducin	ADD3	12	27	TPPPPSMPHKERYFDR	2	Phosphorylation	17		0.000191	0.206	P..P.[KR]	16	21	x
HD_merged	CRK_SH3_1_P46108_124_198	Q3KR37	GRAM domain-containing protein 1B	GRAMD1B	269	284	TKPDASPQLPKKSITN	4	Phosphorylation	274		-	-	P..P.[KR]	275	280		x
HD_merged	CRK_SH3_1_P46108_124_198	Q3KR37	GRAM domain-containing protein 1B	GRAMD1B	273	288	ASPQLPKKSITNSTLT	3	Phosphorylation	274		-	-	P..P.[KR]	275	280		x
HD_merged	CRK_SH3_1_P46108_124_198	Q96MM6	Heat shock 70 kDa protein 12B	HSPA12B	190	205	EQSPSLPEKDTVRWVL	2	Phosphorylation	200		-	-	P..P.[KR]	193	198		x
HD_merged	CRK_SH3_1_P46108_124_198	Q8NEZ4	Histone-lysine N-methyltransferase 2C	KMT2C	4290	4305	HCLPQLPEKASPPASP	3	Phosphorylation	4300	MAPK14,CDK1,MAPK8,MAPK1,MAPK3	2.09e-14	0.297	P..P.[KR]	4293	4298		x
HD_merged	CRK_SH3_1_P46108_124_198	O14654	Insulin receptor substrate 4	IRS4	822	837	QNDNSEYVPMLPGKFL	3	Ubiquitylation	835		-	-	P..P.[KR]	830	835	x
HD_merged	CRK_SH3_1_P46108_124_198	O14654	Insulin receptor substrate 4	IRS4	822	837	QNDNSEYVPMLPGKFL	3	Phosphorylation	828		3.93e-45	0.568	P..P.[KR]	830	835		x
HD_merged	CRK_SH3_1_P46108_124_198	O14654	Insulin receptor substrate 4	IRS4	823	838	NDNSEYVPMLPGKFLG	3	Ubiquitylation	835		-	-	P..P.[KR]	830	835	x
HD_merged	CRK_SH3_1_P46108_124_198	O14654	Insulin receptor substrate 4	IRS4	823	838	NDNSEYVPMLPGKFLG	3	Phosphorylation	828		3.93e-45	0.568	P..P.[KR]	830	835		x
HD_merged	CRK_SH3_1_P46108_124_198	Q9UL03	Integrator complex subunit 6	INTS6	290	305	WPDQNSPTLPPRTSHP	3	Phosphorylation	297		-	-	P..P.[KR]	296	301	x
HD_merged	CRK_SH3_1_P46108_124_198	Q7Z3B3	KAT8 regulatory NSL complex subunit 1	KANSL1	1079	1094	APTSPPIVPLKSRHLV	3	Phosphorylation	1082		-	-	P..P.[KR]	1084	1089		x
HD_merged	CRK_SH3_1_P46108_124_198	Q7Z4S6	Kinesin-like protein KIF21A	KIF21A	1209	1224	KELSPPPGLPSKIGSI	2	Phosphorylation	1219		-	-	P..P.[KR]	1215	1220	x
HD_merged	CRK_SH3_1_P46108_124_198	Q8NG31	Kinetochore scaffold 1	KNL1	1466	1481	IPQPHFSTDQPPLPKK	3	Ubiquitylation	1481		-	-	P..P.[KR]	1476	1481	x
HD_merged	CRK_SH3_1_P46108_124_198	Q8NG31	Kinetochore scaffold 1	KNL1	1476	1491	PPLPKKGQSSINKEEV	2	Ubiquitylation	1481		-	-	P..P.[KR]	1476	1481	x
HD_merged	CRK_SH3_1_P46108_124_198	Q8ND30	Liprin-beta-2	PPFIBP2	415	430	PFLAEHKYPTLPGKLS	2	Phosphorylation	424		0.001	0.381	P..P.[KR]	423	428	x
HD_merged	CRK_SH3_1_P46108_124_198	Q8ND30	Liprin-beta-2	PPFIBP2	415	430	PFLAEHKYPTLPGKLS	2	Phosphorylation	422		4.12e-05	0.365	P..P.[KR]	423	428		x
HD_merged	CRK_SH3_1_P46108_124_198	Q7Z4F1	Low-density lipoprotein receptor-related protein 10	LRP10	605	620	VGGQDGEQAPPLPIKA	3	Ubiquitylation	619		-	-	P..P.[KR]	614	619	x
HD_merged	CRK_SH3_1_P46108_124_198	Q7Z4F1	Low-density lipoprotein receptor-related protein 10	LRP10	610	625	GEQAPPLPIKAPLPSA	3	Ubiquitylation	619		-	-	P..P.[KR]	614	619	x
HD_merged	CRK_SH3_1_P46108_124_198	O43312	Metastasis suppressor protein 1	MTSS1	608	623	PIPIKTPVIPVKTPTV	2	Phosphorylation	613		-	-	P..P.[KR]	614	619		x
HD_merged	CRK_SH3_1_P46108_124_198	Q9Y4B5	Microtubule cross-linking factor 1	MTCL1	1395	1410	LMDISPFLPEKGLPST	3	Phosphorylation	1403		-	-	P..P.[KR]	1400	1405	x
HD_merged	CRK_SH3_1_P46108_124_198	Q9Y4B5	Microtubule cross-linking factor 1	MTCL1	1395	1410	LMDISPFLPEKGLPST	3	Phosphorylation	1399	CDK1	1.14e-05	0.208	P..P.[KR]	1400	1405		x
HD_merged	CRK_SH3_1_P46108_124_198	Q9Y4B5	Microtubule cross-linking factor 1	MTCL1	1399	1414	SPFLPEKGLPSTSSKE	2	Phosphorylation	1403		-	-	P..P.[KR]	1400	1405	x
HD_merged	CRK_SH3_1_P46108_124_198	Q9Y4B5	Microtubule cross-linking factor 1	MTCL1	1399	1414	SPFLPEKGLPSTSSKE	2	Phosphorylation	1399	CDK1	1.14e-05	0.208	P..P.[KR]	1400	1405		x
HD_merged	CRK_SH3_1_P46108_124_198	Q96JE9	Microtubule-associated protein 6	MAP6	539	554	NQSPMVPAKVKDQGSV	4	Phosphorylation	541		-	-	P..P.[KR]	542	547		x
HD_merged	CRK_SH3_1_P46108_124_198	Q15759	Mitogen-activated protein kinase 11	MAPK11	258	273	YIQSLPPMPQKDLSSI	2	Phosphorylation	261		-	-	P..P.[KR]	263	268		x
HD_merged	CRK_SH3_1_P46108_124_198	Q9NR56	Muscleblind-like protein 1	MBNL1	294	309	LPPLPKRPALEKTNGA	2	Ubiquitylation	299		-	-	P..P.[KR]	295	300	x
HD_merged	CRK_SH3_1_P46108_124_198	Q86UW6	NEDD4-binding protein 2	N4BP2	331	346	HPELPTKGKDVSYCPV	3	Acetylation	337		-	-	P..P.[KR]	332	337	x
HD_merged	CRK_SH3_1_P46108_124_198	Q8IXF0	Neuronal PAS domain-containing protein 3	NPAS3	444	459	DIAQLPHLPEKTSESS	3	Phosphorylation	456		-	-	P..P.[KR]	449	454		x
HD_merged	CRK_SH3_1_P46108_124_198	Q8IXF0	Neuronal PAS domain-containing protein 3	NPAS3	448	463	LPHLPEKTSESSETSD	2	Phosphorylation	456		-	-	P..P.[KR]	449	454		x
HD_merged	CRK_SH3_1_P46108_124_198	Q86YN6	Peroxisome proliferator-activated receptor gamma coactivator 1-beta	PPARGC1B	231	246	GLQPPCLQSPRLPAKE	2	Phosphorylation	239		-	-	P..P.[KR]	240	245		x
HD_merged	CRK_SH3_1_P46108_124_198	Q96KR7	Phosphatase and actin regulator 3	PHACTR3	235	250	PTPPPKASSKTTKNVT	2	Phosphorylation	236		-	-	P..P.[KR]	235	240	x
HD_merged	CRK_SH3_1_P46108_124_198	Q8IZ21	Phosphatase and actin regulator 4	PHACTR4	289	304	KPSPPLPPKRGIPSTS	2	Phosphorylation	291		-	-	P..P.[KR]	292	297		x
HD_merged	CRK_SH3_1_P46108_124_198	Q92835	Phosphatidylinositol 3,4,5-trisphosphate 5-phosphatase 1	INPP5D	1133	1148	TPPTPTPRPPLPVKSP	3	Methylation	1140		-	-	P..P.[KR]	1141	1146		x
HD_merged	CRK_SH3_1_P46108_124_198	Q92835	Phosphatidylinositol 3,4,5-trisphosphate 5-phosphatase 1	INPP5D	1133	1148	TPPTPTPRPPLPVKSP	3	Phosphorylation	1147		-	-	P..P.[KR]	1141	1146		x
HD_merged	CRK_SH3_1_P46108_124_198	O15357	Phosphatidylinositol 3,4,5-trisphosphate 5-phosphatase 2	INPPL1	135	150	EDEKPPLPPRSGSTSI	2	Phosphorylation	145		3.25e-11	0.088	P..P.[KR]	139	144		x
HD_merged	CRK_SH3_1_P46108_124_198	O15357	Phosphatidylinositol 3,4,5-trisphosphate 5-phosphatase 2	INPPL1	139	154	PPLPPRSGSTSISAPT	3	Phosphorylation	145		3.25e-11	0.088	P..P.[KR]	139	144		x
HD_merged	CRK_SH3_1_P46108_124_198	O00750	Phosphatidylinositol 4-phosphate 3-kinase C2 domain-containing subunit beta	PIK3C2B	152	167	KKLSPPPLPPRASIWD	3	Phosphorylation	155		-	-	P..P.[KR]	157	162		x
HD_merged	CRK_SH3_1_P46108_124_198	O00750	Phosphatidylinositol 4-phosphate 3-kinase C2 domain-containing subunit beta	PIK3C2B	168	183	TPPLPPRKGSPSSSKI	2	Phosphorylation	168		-	-	P..P.[KR]	169	174		x
HD_merged	CRK_SH3_1_P46108_124_198	Q9Y2H5	Pleckstrin homology domain-containing family A member 6	PLEKHA6	571	586	ELEMFGSQPAYPEKLR	2	Phosphorylation	577		-	-	P..P.[KR]	579	584		x
HD_merged	CRK_SH3_1_P46108_124_198	Q86UU1	Pleckstrin homology-like domain family B member 1	PHLDB1	943	958	PHSSPPPLPAKASRQL	3	Phosphorylation	946	MAPK3,MAPK14,CDK1,CDK2,MAPK1,CDK4,CDK5,MAPK8	0.001	0.153	P..P.[KR]	948	953		x
HD_merged	CRK_SH3_1_P46108_124_198	O75626	PR domain zinc finger protein 1	PRDM1	808	823	LPLVPVKVKQETVEPM	3	Sumoylation	816		-	-	P..P.[KR]	809	814		x
HD_merged	CRK_SH3_1_P46108_124_198	Q4G0A6	Probable ubiquitin carboxyl-terminal hydrolase MINDY-4	MINDY4	286	301	TASSPPHLPSKRLPPW	3	Phosphorylation	295		-	-	P..P.[KR]	291	296	x
HD_merged	CRK_SH3_1_P46108_124_198	Q4G0A6	Probable ubiquitin carboxyl-terminal hydrolase MINDY-4	MINDY4	286	301	TASSPPHLPSKRLPPW	3	Phosphorylation	289	CDK1,MAPK8,MAPK1,MAPK3	0.000181	0.343	P..P.[KR]	291	296		x
HD_merged	CRK_SH3_1_P46108_124_198	Q8TC76	Protein FAM110B	FAM110B	212	227	LKAIPCSSSAPPLPPK	3	Acetylation	227		-	-	P..P.[KR]	222	227	x
HD_merged	CRK_SH3_1_P46108_124_198	Q8TC76	Protein FAM110B	FAM110B	217	232	CSSSAPPLPPKPKIAA	3	Acetylation	227		-	-	P..P.[KR]	222	227	x
HD_merged	CRK_SH3_1_P46108_124_198	Q8TC76	Protein FAM110B	FAM110B	217	232	CSSSAPPLPPKPKIAA	3	Acetylation	229		-	-	P..P.[KR]	222	227		x
HD_merged	CRK_SH3_1_P46108_124_198	Q8TC76	Protein FAM110B	FAM110B	220	235	SAPPLPPKPKIAAIAS	3	Acetylation	227		-	-	P..P.[KR]	222	227	x
HD_merged	CRK_SH3_1_P46108_124_198	Q8TC76	Protein FAM110B	FAM110B	220	235	SAPPLPPKPKIAAIAS	3	Acetylation	229		-	-	P..P.[KR]	222	227		x
HD_merged	CRK_SH3_1_P46108_124_198	O15258	Protein RER1	RER1	95	110	SDDGPSLPTKQNEEFR	2	Phosphorylation	100		1.89e-07	0.265	P..P.[KR]	99	104	x
HD_merged	CRK_SH3_1_P46108_124_198	Q8TF72	Protein Shroom3	SHROOM3	375	390	NLPPKVGAPLPPARSD	2	Phosphorylation	389		-	-	P..P.[KR]	383	388		x
HD_merged	CRK_SH3_1_P46108_124_198	O95785	Protein Wiz	WIZ	1167	1182	LAAPSLPKKLKPEQIR	2	Acetylation	1177		-	-	P..P.[KR]	1170	1175		x
HD_merged	CRK_SH3_1_P46108_124_198	O95785	Protein Wiz	WIZ	1167	1182	LAAPSLPKKLKPEQIR	2	Phosphorylation	1171		-	-	P..P.[KR]	1170	1175	x
HD_merged	CRK_SH3_1_P46108_124_198	O95785	Protein Wiz	WIZ	1167	1182	LAAPSLPKKLKPEQIR	2	Sumoylation	1177		-	-	P..P.[KR]	1170	1175		x
HD_merged	CRK_SH3_1_P46108_124_198	Q9H792	Pseudopodium-enriched atypical kinase 1	PEAK1	1146	1161	NASQPTPPPLPKKMII	3	Phosphorylation	1151	MAPK3,MAPK14,CDK1,CDK2,MAPK1,CDK4,MAPK8	7.44e-50	0.22	P..P.[KR]	1153	1158		x
HD_merged	CRK_SH3_1_P46108_124_198	Q9H792	Pseudopodium-enriched atypical kinase 1	PEAK1	1149	1164	QPTPPPLPKKMIIRAN	2	Phosphorylation	1151	MAPK3,MAPK14,CDK1,CDK2,MAPK1,CDK4,MAPK8	7.44e-50	0.22	P..P.[KR]	1153	1158		x
HD_merged	CRK_SH3_1_P46108_124_198	Q9UBP9	PTB domain-containing engulfment adapter protein 1	GULP1	237	252	TQPPPVPSRSTEIKRD	2	Phosphorylation	247		-	-	P..P.[KR]	240	245		x
HD_merged	CRK_SH3_1_P46108_124_198	Q8NE18	Putative methyltransferase NSUN7	NSUN7	580	595	LSETVTKPPLPQKNTA	3	Phosphorylation	594		-	-	P..P.[KR]	587	592		x
HD_merged	CRK_SH3_1_P46108_124_198	Q8NE18	Putative methyltransferase NSUN7	NSUN7	581	596	SETVTKPPLPQKNTAQ	3	Phosphorylation	594		-	-	P..P.[KR]	587	592		x
HD_merged	CRK_SH3_1_P46108_124_198	A7KAX9	Rho GTPase-activating protein 32	ARHGAP32	1845	1860	HGSTQPEKPSLPQKQS	3	Phosphorylation	1854		-	-	P..P.[KR]	1853	1858	x
HD_merged	CRK_SH3_1_P46108_124_198	A7KAX9	Rho GTPase-activating protein 32	ARHGAP32	1847	1862	STQPEKPSLPQKQSSL	2	Phosphorylation	1854		-	-	P..P.[KR]	1853	1858	x
HD_merged	CRK_SH3_1_P46108_124_198	Q9H3T2	Semaphorin-6C	SEMA6C	697	712	CLPTPESTPELPVKHL	2	Phosphorylation	704		-	-	P..P.[KR]	705	710		x
HD_merged	CRK_SH3_1_P46108_124_198	Q8IYB3	Serine/arginine repetitive matrix protein 1	SRRM1	774	789	QSPSTNWSPAVPVKKA	2	Phosphorylation	781		-	-	P..P.[KR]	782	787		x
HD_merged	CRK_SH3_1_P46108_124_198	Q96Q04	Serine/threonine-protein kinase LMTK3	LMTK3	229	244	EGLSPELPPRDLRTLQ	2	Phosphorylation	232		-	-	P..P.[KR]	233	238		x
HD_merged	CRK_SH3_1_P46108_124_198	Q9BQI5	SH3-containing GRB2-like protein 3-interacting protein 1	SGIP1	244	259	PTGTPPPLPPKNVPAT	3	Phosphorylation	247		-	-	P..P.[KR]	249	254		x
HD_merged	CRK_SH3_1_P46108_124_198	Q8TBC3	SH3KBP1-binding protein 1	SHKBP1	692	707	GTPLTPPKMKLNETSF	2	Phosphorylation	693		-	-	P..P.[KR]	694	699		x
HD_merged	CRK_SH3_1_P46108_124_198	Q8TBC3	SH3KBP1-binding protein 1	SHKBP1	692	707	GTPLTPPKMKLNETSF	2	Phosphorylation	696		-	-	P..P.[KR]	694	699	x
HD_merged	CRK_SH3_1_P46108_124_198	Q07889	Son of sevenless homolog 1	SOS1	1210	1225	SPPLLPPREPVRTPDV	2	Phosphorylation	1210		-	-	P..P.[KR]	1212	1217		x
HD_merged	CRK_SH3_1_P46108_124_198	Q07889	Son of sevenless homolog 1	SOS1	1286	1301	SIAGPPVPPRQSTSQH	3	Phosphorylation	1297		-	-	P..P.[KR]	1290	1295		x
HD_merged	CRK_SH3_1_P46108_124_198	Q07889	Son of sevenless homolog 1	SOS1	1290	1305	PPVPPRQSTSQHIPKL	3	Phosphorylation	1297		-	-	P..P.[KR]	1290	1295		x
HD_merged	CRK_SH3_1_P46108_124_198	Q9Y5X0	Sorting nexin-10	SNX10	74	89	PELPSKNLFFNMNNRQ	2	Ubiquitylation	79		-	-	P..P.[KR]	74	79	x
HD_merged	CRK_SH3_1_P46108_124_198	Q5VWJ9	Sorting nexin-30	SNX30	153	168	PPLPEKFVVKGVVDRF	3	Acetylation	158		-	-	P..P.[KR]	153	158	x
HD_merged	CRK_SH3_1_P46108_124_198	Q7Z422	SUZ domain-containing protein 1	SZRD1	72	87	VSSPNSTSRPTLPVKS	2	Phosphorylation	79		-	-	P..P.[KR]	81	86		x
HD_merged	CRK_SH3_1_P46108_124_198	Q7Z422	SUZ domain-containing protein 1	SZRD1	72	87	VSSPNSTSRPTLPVKS	2	Phosphorylation	82		-	-	P..P.[KR]	81	86	x
HD_merged	CRK_SH3_1_P46108_124_198	Q7Z422	SUZ domain-containing protein 1	SZRD1	73	88	SSPNSTSRPTLPVKSL	4	Phosphorylation	79		-	-	P..P.[KR]	81	86		x
HD_merged	CRK_SH3_1_P46108_124_198	Q7Z422	SUZ domain-containing protein 1	SZRD1	73	88	SSPNSTSRPTLPVKSL	4	Phosphorylation	82		-	-	P..P.[KR]	81	86	x
HD_merged	CRK_SH3_1_P46108_124_198	Q7Z422	SUZ domain-containing protein 1	SZRD1	76	91	NSTSRPTLPVKSLAQR	3	Phosphorylation	79		-	-	P..P.[KR]	81	86		x
HD_merged	CRK_SH3_1_P46108_124_198	Q7Z422	SUZ domain-containing protein 1	SZRD1	76	91	NSTSRPTLPVKSLAQR	3	Phosphorylation	82		-	-	P..P.[KR]	81	86	x
HD_merged	CRK_SH3_1_P46108_124_198	Q9UKE5	TRAF2 and NCK-interacting protein kinase	TNIK	668	683	IPPKVPQRTTSISPAL	3	Phosphorylation	677		-	-	P..P.[KR]	670	675		x
HD_merged	CRK_SH3_1_P46108_124_198	P10071	Transcriptional activator GLI3	GLI3	791	806	PRLNPILPPKAPAVSP	3	Ubiquitylation	800		-	-	P..P.[KR]	795	800	x
HD_merged	CRK_SH3_1_P46108_124_198	P10071	Transcriptional activator GLI3	GLI3	793	808	LNPILPPKAPAVSPLI	4	Ubiquitylation	800		-	-	P..P.[KR]	795	800	x
HD_merged	CRK_SH3_1_P46108_124_198	Q13428	Treacle protein	TCOF1	736	751	GQGTAPVLPGKTGPTV	3	Acetylation	746		-	-	P..P.[KR]	741	746	x
HD_merged	CRK_SH3_1_P46108_124_198	Q13428	Treacle protein	TCOF1	737	752	QGTAPVLPGKTGPTVT	3	Acetylation	746		-	-	P..P.[KR]	741	746	x
HD_merged	CRK_SH3_1_P46108_124_198	Q13428	Treacle protein	TCOF1	740	755	APVLPGKTGPTVTQVK	4	Acetylation	746		-	-	P..P.[KR]	741	746	x
HD_merged	CRK_SH3_1_P46108_124_198	P00519	Tyrosine-protein kinase ABL1	ABL1	519	534	VSTLLQAPELPTKTRT	3	Phosphorylation	532		-	-	P..P.[KR]	526	531		x
HD_merged	CRK_SH3_1_P46108_124_198	Q05209	Tyrosine-protein phosphatase non-receptor type 12	PTPN12	672	687	DSPPPLPERTPESFVL	2	Phosphorylation	681	MAPK3,MAPK14,CDK1,MAPK1,CDK4,MAPK8	0.002	0.437	P..P.[KR]	675	680		x
HD_merged	CRK_SH3_1_P46108_124_198	Q05209	Tyrosine-protein phosphatase non-receptor type 12	PTPN12	672	687	DSPPPLPERTPESFVL	2	Phosphorylation	673	CDK1,MAPK8,MAPK1,CDK4,MAPK3	-	0.52	P..P.[KR]	675	680		x
HD_merged	CRK_SH3_1_P46108_124_198	Q9UPU5	Ubiquitin carboxyl-terminal hydrolase 24	USP24	2042	2057	VSDQNSPVLPKKSRVS	3	Phosphorylation	2047	MAPK14,CDK1,MAPK8,MAPK1,MAPK3	3.89e-110	0.324	P..P.[KR]	2048	2053		x
HD_merged	CRK_SH3_1_P46108_124_198	Q8N865	Uncharacterized protein C7orf31	C7orf31	175	190	ARTQQPFPPTVPTKAY	3	Phosphorylation	187		-	-	P..P.[KR]	183	188	x
HD_merged	CRK_SH3_1_P46108_124_198	Q8N865	Uncharacterized protein C7orf31	C7orf31	180	195	PFPPTVPTKAYDSTVL	4	Phosphorylation	187		-	-	P..P.[KR]	183	188	x
HD_merged	CRK_SH3_1_P46108_124_198	Q9P206	Uncharacterized protein KIAA1522	KIAA1522	529	544	SGTPTLPPKGLAGPPA	2	Phosphorylation	531		-	-	P..P.[KR]	532	537		x
HD_merged	CRK_SH3_1_P46108_124_198	Q8TF74	WAS/WASL-interacting protein family member 2	WIPF2	268	283	PTNESAPELPQRHNSL	3	Phosphorylation	272		6.29e-11	0.126	P..P.[KR]	274	279		x
HD_merged	CRK_SH3_1_P46108_124_198	Q8TF74	WAS/WASL-interacting protein family member 2	WIPF2	271	286	ESAPELPQRHNSLHRK	3	Phosphorylation	272		6.29e-11	0.126	P..P.[KR]	274	279		x
HD_merged	CRK_SH3_1_P46108_124_198	Q8IZQ1	WD repeat and FYVE domain-containing protein 3	WDFY3	816	831	VSTPPVYPPKNVADLK	2	Phosphorylation	818		-	-	P..P.[KR]	820	825		x
HD_merged	CRK_SH3_1_P46108_124_198	Q8IZQ1	WD repeat and FYVE domain-containing protein 3	WDFY3	816	831	VSTPPVYPPKNVADLK	2	Phosphorylation	822		-	-	P..P.[KR]	820	825	x
HD_merged	CRK_SH3_1_P46108_124_198	Q96JM2	Zinc finger protein 462	ZNF462	283	298	TNLPDVPNKSAPSPTS	3	Glycosylation	292		-	-	P..P.[KR]	286	291		x
HD_merged	CRK_SH3_1_P46108_124_198	Q96JM2	Zinc finger protein 462	ZNF462	283	298	TNLPDVPNKSAPSPTS	3	Phosphorylation	292		1.81e-12	0.066	P..P.[KR]	286	291		x
HD_merged	CRK_SH3_1_P46108_124_198	Q96JM2	Zinc finger protein 462	ZNF462	285	300	LPDVPNKSAPSPTSNS	4	Glycosylation	292		-	-	P..P.[KR]	286	291		x
HD_merged	CRK_SH3_1_P46108_124_198	Q96JM2	Zinc finger protein 462	ZNF462	285	300	LPDVPNKSAPSPTSNS	4	Phosphorylation	292		1.81e-12	0.066	P..P.[KR]	286	291		x
HD_merged	CRK_SH3_1_P46108_124_198	Q96JG9	Zinc finger protein 469	ZNF469	1511	1526	APSLPGKGSGCSVALM	2	Phosphorylation	1519		-	-	P..P.[KR]	1512	1517		x
HD2_cytoplasm	CRK_SH3_1_P46108_124_198	Q14185	Dedicator of cytokinesis protein 1	DOCK1	1794	1809	DVADVPPPLPLKGSVA	4	Phosphorylation	1807		0.000152	0.127	P..P.[KR]	1800	1805		x
HD2_cytoplasm	CRK_SH3_1_P46108_124_198	Q9P1A6	Disks large-associated protein 2	DLGAP2	611	626	KTPPPVPPRTTSKPLI	2	Phosphorylation	612		-	-	P..P.[KR]	614	619		x
HD2_cytoplasm	CRK_SH3_1_P46108_124_198	O14654	Insulin receptor substrate 4	IRS4	823	838	NDNSEYVPMLPGKFLG	2	Ubiquitylation	835		-	-	P..P.[KR]	830	835	x
HD2_cytoplasm	CRK_SH3_1_P46108_124_198	O14654	Insulin receptor substrate 4	IRS4	823	838	NDNSEYVPMLPGKFLG	2	Phosphorylation	828		3.93e-45	0.568	P..P.[KR]	830	835		x
HD2_cytoplasm	CRK_SH3_1_P46108_124_198	Q86UW6	NEDD4-binding protein 2	N4BP2	331	346	HPELPTKGKDVSYCPV	3	Acetylation	337		-	-	P..P.[KR]	332	337	x
HD2_cytoplasm	CRK_SH3_1_P46108_124_198	Q86UU1	Pleckstrin homology-like domain family B member 1	PHLDB1	943	958	PHSSPPPLPAKASRQL	2	Phosphorylation	946	MAPK3,MAPK14,CDK1,CDK2,MAPK1,CDK4,CDK5,MAPK8	0.001	0.153	P..P.[KR]	948	953		x
HD2_cytoplasm	CRK_SH3_1_P46108_124_198	Q8TC76	Protein FAM110B	FAM110B	212	227	LKAIPCSSSAPPLPPK	2	Acetylation	227		-	-	P..P.[KR]	222	227	x
HD2_cytoplasm	CRK_SH3_1_P46108_124_198	Q8TC76	Protein FAM110B	FAM110B	220	235	SAPPLPPKPKIAAIAS	3	Acetylation	227		-	-	P..P.[KR]	222	227	x
HD2_cytoplasm	CRK_SH3_1_P46108_124_198	Q8TC76	Protein FAM110B	FAM110B	220	235	SAPPLPPKPKIAAIAS	3	Acetylation	229		-	-	P..P.[KR]	222	227		x
HD2_cytoplasm	CRK_SH3_1_P46108_124_198	Q9H3T2	Semaphorin-6C	SEMA6C	697	712	CLPTPESTPELPVKHL	2	Phosphorylation	704		-	-	P..P.[KR]	705	710		x
HD2_cytoplasm	CRK_SH3_1_P46108_124_198	Q07889	Son of sevenless homolog 1	SOS1	1286	1301	SIAGPPVPPRQSTSQH	2	Phosphorylation	1297		-	-	P..P.[KR]	1290	1295		x
HD2_cytoplasm	CRK_SH3_1_P46108_124_198	Q07889	Son of sevenless homolog 1	SOS1	1290	1305	PPVPPRQSTSQHIPKL	2	Phosphorylation	1297		-	-	P..P.[KR]	1290	1295		x
HD2_cytoplasm	CRK_SH3_1_P46108_124_198	Q7Z422	SUZ domain-containing protein 1	SZRD1	72	87	VSSPNSTSRPTLPVKS	2	Phosphorylation	79		-	-	P..P.[KR]	81	86		x
HD2_cytoplasm	CRK_SH3_1_P46108_124_198	Q7Z422	SUZ domain-containing protein 1	SZRD1	72	87	VSSPNSTSRPTLPVKS	2	Phosphorylation	82		-	-	P..P.[KR]	81	86	x
HD2_cytoplasm	CRK_SH3_1_P46108_124_198	Q7Z422	SUZ domain-containing protein 1	SZRD1	76	91	NSTSRPTLPVKSLAQR	2	Phosphorylation	79		-	-	P..P.[KR]	81	86		x
HD2_cytoplasm	CRK_SH3_1_P46108_124_198	Q7Z422	SUZ domain-containing protein 1	SZRD1	76	91	NSTSRPTLPVKSLAQR	2	Phosphorylation	82		-	-	P..P.[KR]	81	86	x
HD2_cytoplasm	CRK_SH3_1_P46108_124_198	Q8N865	Uncharacterized protein C7orf31	C7orf31	180	195	PFPPTVPTKAYDSTVL	3	Phosphorylation	187		-	-	P..P.[KR]	183	188	x
HD2_nc	CRK_SH3_1_P46108_124_198	Q9C0C2	182 kDa tankyrase-1-binding protein	TNKS1BP1	48	63	PAKPALPAKPSLLVPV	3	Acetylation	50		-	-	P..P.[KR]	51	56		x
HD2_nc	CRK_SH3_1_P46108_124_198	P22681	E3 ubiquitin-protein ligase CBL	CBL	542	557	LPPPPPPDRPYSVGAE	2	Phosphorylation	552		2.69e-50	0.383	P..P.[KR]	545	550		x
HD2_nc	CRK_SH3_1_P46108_124_198	Q14258	E3 ubiquitin/ISG15 ligase TRIM25	TRIM25	393	408	PPPVPALPSKLPTFGA	2	Acetylation	402		-	-	P..P.[KR]	397	402	x
HD2_nc	CRK_SH3_1_P46108_124_198	Q14258	E3 ubiquitin/ISG15 ligase TRIM25	TRIM25	393	408	PPPVPALPSKLPTFGA	2	Ubiquitylation	402		-	-	P..P.[KR]	397	402	x
HD2_nc	CRK_SH3_1_P46108_124_198	Q9UEY8	Gamma-adducin	ADD3	12	27	TPPPPSMPHKERYFDR	2	Phosphorylation	17		0.000191	0.206	P..P.[KR]	16	21	x
HD2_nc	CRK_SH3_1_P46108_124_198	O00750	Phosphatidylinositol 4-phosphate 3-kinase C2 domain-containing subunit beta	PIK3C2B	152	167	KKLSPPPLPPRASIWD	3	Phosphorylation	155		-	-	P..P.[KR]	157	162		x
HD2_nc	CRK_SH3_1_P46108_124_198	P10071	Transcriptional activator GLI3	GLI3	793	808	LNPILPPKAPAVSPLI	3	Ubiquitylation	800		-	-	P..P.[KR]	795	800	x
HD2_nc	CRK_SH3_1_P46108_124_198	Q13428	Treacle protein	TCOF1	736	751	GQGTAPVLPGKTGPTV	2	Acetylation	746		-	-	P..P.[KR]	741	746	x
HD2_nc	CRK_SH3_1_P46108_124_198	Q13428	Treacle protein	TCOF1	740	755	APVLPGKTGPTVTQVK	4	Acetylation	746		-	-	P..P.[KR]	741	746	x
HD2_nc	CRK_SH3_1_P46108_124_198	P00519	Tyrosine-protein kinase ABL1	ABL1	519	534	VSTLLQAPELPTKTRT	2	Phosphorylation	532		-	-	P..P.[KR]	526	531		x
HD	DCUN1D1_PONY__Q96GG9_62_259	Q6ZRV2	Protein FAM83H	FAM83H	916	931	VPPVPERRSSPVPPVP	2	Phosphorylation	924		1.22e-43	0.362	[AILMFVPG]..[AILMFVPG].{3,5}[AILMFVPG]	917	926	x
HD	DCUN1D1_PONY__Q96GG9_62_259	Q6ZRV2	Protein FAM83H	FAM83H	916	931	VPPVPERRSSPVPPVP	2	Phosphorylation	925	HIPK2,CDK1,CDK2,MAPK1,CDK4,CDK5,AURKB,PRKACA,MAPK8,MAPK3	6.85e-56	0.418	[AILMFVPG]..[AILMFVPG].{3,5}[AILMFVPG]	917	926	x
HD	DCUN1D1_PONY__Q96GG9_62_259	Q6ZRV2	Protein FAM83H	FAM83H	924	939	SSPVPPVPERRGSLTL	2	Phosphorylation	924		1.22e-43	0.362	[AILMFVPG]..[AILMFVPG].{3,5}[AILMFVPG]	926	935		x
HD	DCUN1D1_PONY__Q96GG9_62_259	Q6ZRV2	Protein FAM83H	FAM83H	924	939	SSPVPPVPERRGSLTL	2	Phosphorylation	925	HIPK2,CDK1,CDK2,MAPK1,CDK4,CDK5,AURKB,PRKACA,MAPK8,MAPK3	6.85e-56	0.418	[AILMFVPG]..[AILMFVPG].{3,5}[AILMFVPG]	926	935		x
HD	DCUN1D1_PONY__Q96GG9_62_259	Q6ZRV2	Protein FAM83H	FAM83H	924	939	SSPVPPVPERRGSLTL	2	Phosphorylation	936	PRKACA,AURKB	7.39e-167	0.428	[AILMFVPG]..[AILMFVPG].{3,5}[AILMFVPG]	926	935		x
HD2	DCUN1D1_PONY__Q96GG9_62_259	Q12774	Rho guanine nucleotide exchange factor 5	ARHGEF5	632	647	PQRPPKPAIYSSVTPR	2	Phosphorylation	641		6.07e-07	0.41	[AILMFVPG]..[AILMFVPG].{3,5}[AILMFVPG]	632	640		x
HD2	DCUN1D1_PONY__Q96GG9_62_259	Q12774	Rho guanine nucleotide exchange factor 5	ARHGEF5	632	647	PQRPPKPAIYSSVTPR	2	Phosphorylation	642		1.44e-15	0.178	[AILMFVPG]..[AILMFVPG].{3,5}[AILMFVPG]	632	640		x
p3_HD2	DCUN1D1_PONY__Q96GG9_62_259	Q96HQ0	Zinc finger protein 419	ZNF419	205	220	CSECGKAFGQKYLLVQ	2	Sumoylation	215		-	-	[AILMFVPG]..[AILMFVPG].{3,5}[AILMFVPG]	209	218	x
p3_HD2	DCUN1D1_PONY__Q96GG9_62_259	Q96HQ0	Zinc finger protein 419	ZNF419	205	220	CSECGKAFGQKYLLVQ	2	Ubiquitylation	215		-	-	[AILMFVPG]..[AILMFVPG].{3,5}[AILMFVPG]	209	218	x
p3_HD2	DCUN1D1_PONY__Q96GG9_62_259	Q6PK81	Zinc finger protein 773	ZNF773	193	208	CSECGKAFGQKYLLVQ	2	Sumoylation	203		-	-	[AILMFVPG]..[AILMFVPG].{3,5}[AILMFVPG]	197	206	x
p3_HD2	DCUN1D1_PONY__Q96GG9_62_259	Q6PK81	Zinc finger protein 773	ZNF773	193	208	CSECGKAFGQKYLLVQ	2	Ubiquitylation	203		-	-	[AILMFVPG]..[AILMFVPG].{3,5}[AILMFVPG]	197	206	x
p3_HD2	DCUN1D1_PONY__Q96GG9_62_259	Q9UKT9	Zinc finger protein Aiolos	IKZF3	112	127	RPTSGKMNCDVCGLSC	2	Phosphorylation	115		0.001	0.121	[AILMFVPG]..[AILMFVPG].{3,5}[AILMFVPG]	113	122	x
HD_merged	DCUN1D1_PONY__Q96GG9_62_259	O15054	Lysine-specific demethylase 6B	KDM6B	460	475	SLPPGPSSPPPPPCPR	2	Phosphorylation	467	HIPK2,MAPK14,CDK1,CDK2,MAPK1,CDK4,CDK5,CDK6,MAPK8,MAPK9,MAPK3	0.00011	0.053	[AILMFVPG]..[AILMFVPG].{3,5}[AILMFVPG]	461	470	x
HD_merged	DCUN1D1_PONY__Q96GG9_62_259	O15054	Lysine-specific demethylase 6B	KDM6B	460	475	SLPPGPSSPPPPPCPR	2	Phosphorylation	466		0.001	0.04	[AILMFVPG]..[AILMFVPG].{3,5}[AILMFVPG]	461	470	x
HD_merged	DCUN1D1_PONY__Q96GG9_62_259	Q99583	Max-binding protein MNT	MNT	1	16	MSIETLLEAARFLEWQ	3	Acetylation	2		-	-	[AILMFVPG]..[AILMFVPG].{3,5}[AILMFVPG]	3	12		x
HD_merged	DCUN1D1_PONY__Q96GG9_62_259	Q96RK0	Protein capicua homolog	CIC	888	903	ILQSVPSAPPPKAQSV	2	Phosphorylation	894		-	-	[AILMFVPG]..[AILMFVPG].{3,5}[AILMFVPG]	889	898	x
HD_merged	DCUN1D1_PONY__Q96GG9_62_259	P28290	Sperm-specific antigen 2	SSFA2	525	540	QVQESLQAMGSSADSC	2	Phosphorylation	536		-	-	[AILMFVPG]..[AILMFVPG].{3,5}[AILMFVPG]	530	537	x
HD_merged	DCUN1D1_PONY__Q96GG9_62_259	Q9NPG3	Ubinuclein-1	UBN1	665	680	LIRNPASSVEAVSKEL	2	Phosphorylation	671		-	-	[AILMFVPG]..[AILMFVPG].{3,5}[AILMFVPG]	666	675	x
HD_merged	DCUN1D1_PONY__Q96GG9_62_259	Q9NPG3	Ubinuclein-1	UBN1	665	680	LIRNPASSVEAVSKEL	2	Phosphorylation	677		-	-	[AILMFVPG]..[AILMFVPG].{3,5}[AILMFVPG]	666	675		x
HD_merged	DCUN1D1_PONY__Q96GG9_62_259	O75152	Zinc finger CCCH domain-containing protein 11A	ZC3H11A	134	149	QLRSVMKVESSENVPS	2	Phosphorylation	143		-	-	[AILMFVPG]..[AILMFVPG].{3,5}[AILMFVPG]	138	147	x
HD_merged	DCUN1D1_PONY__Q96GG9_62_259	O75152	Zinc finger CCCH domain-containing protein 11A	ZC3H11A	134	149	QLRSVMKVESSENVPS	2	Sumoylation	140		-	-	[AILMFVPG]..[AILMFVPG].{3,5}[AILMFVPG]	138	147	x
HD_merged	DCUN1D1_PONY__Q96GG9_62_259	O75152	Zinc finger CCCH domain-containing protein 11A	ZC3H11A	134	149	QLRSVMKVESSENVPS	2	Phosphorylation	149	MAPK14,CDK1,MAPK8,MAPK1,MAPK3	8.41e-17	0.331	[AILMFVPG]..[AILMFVPG].{3,5}[AILMFVPG]	138	147		x
HD_merged	DCUN1D1_PONY__Q96GG9_62_259	O75152	Zinc finger CCCH domain-containing protein 11A	ZC3H11A	146	161	NVPSPTHPPVVINAAD	2	Phosphorylation	149	MAPK14,CDK1,MAPK8,MAPK1,MAPK3	8.41e-17	0.331	[AILMFVPG]..[AILMFVPG].{3,5}[AILMFVPG]	147	156	x
HD_merged	DCUN1D1_PONY__Q96GG9_62_259	O75152	Zinc finger CCCH domain-containing protein 11A	ZC3H11A	146	161	NVPSPTHPPVVINAAD	2	Phosphorylation	151		8.41e-17	0.21	[AILMFVPG]..[AILMFVPG].{3,5}[AILMFVPG]	147	156	x
HD_merged	DCUN1D1_PONY__Q96GG9_62_259	Q96HQ0	Zinc finger protein 419	ZNF419	205	220	CSECGKAFGQKYLLVQ	2	Sumoylation	215		-	-	[AILMFVPG]..[AILMFVPG].{3,5}[AILMFVPG]	209	218	x
HD_merged	DCUN1D1_PONY__Q96GG9_62_259	Q96HQ0	Zinc finger protein 419	ZNF419	205	220	CSECGKAFGQKYLLVQ	2	Ubiquitylation	215		-	-	[AILMFVPG]..[AILMFVPG].{3,5}[AILMFVPG]	209	218	x
HD_merged	DCUN1D1_PONY__Q96GG9_62_259	Q6PK81	Zinc finger protein 773	ZNF773	193	208	CSECGKAFGQKYLLVQ	2	Sumoylation	203		-	-	[AILMFVPG]..[AILMFVPG].{3,5}[AILMFVPG]	197	206	x
HD_merged	DCUN1D1_PONY__Q96GG9_62_259	Q6PK81	Zinc finger protein 773	ZNF773	193	208	CSECGKAFGQKYLLVQ	2	Ubiquitylation	203		-	-	[AILMFVPG]..[AILMFVPG].{3,5}[AILMFVPG]	197	206	x
HD_merged	DCUN1D1_PONY__Q96GG9_62_259	Q9UKT9	Zinc finger protein Aiolos	IKZF3	112	127	RPTSGKMNCDVCGLSC	2	Phosphorylation	115		0.001	0.121	[AILMFVPG]..[AILMFVPG].{3,5}[AILMFVPG]	113	122	x
HD2_nc	DCUN1D1_PONY__Q96GG9_62_259	Q86X95	Corepressor interacting with RBPJ 1	CIR1	188	203	RNLTANDPSQEYVASE	2	Phosphorylation	196	ATM,ATR	4.88e-07	0.427	[AILMFVPG]..[AILMFVPG].{3,5}[AILMFVPG]	192	201	x
HD2_nc	DCUN1D1_PONY__Q96GG9_62_259	Q86X95	Corepressor interacting with RBPJ 1	CIR1	188	203	RNLTANDPSQEYVASE	2	Phosphorylation	191		0.000297	0.154	[AILMFVPG]..[AILMFVPG].{3,5}[AILMFVPG]	192	201		x
HD2_nc	DCUN1D1_PONY__Q96GG9_62_259	Q86X95	Corepressor interacting with RBPJ 1	CIR1	188	203	RNLTANDPSQEYVASE	2	Phosphorylation	199		2.73e-05	0.374	[AILMFVPG]..[AILMFVPG].{3,5}[AILMFVPG]	192	201	x
HD2_nc	DCUN1D1_PONY__Q96GG9_62_259	Q86X95	Corepressor interacting with RBPJ 1	CIR1	188	203	RNLTANDPSQEYVASE	2	Phosphorylation	202		-	0.513	[AILMFVPG]..[AILMFVPG].{3,5}[AILMFVPG]	192	201		x
HD2_nc	DCUN1D1_PONY__Q96GG9_62_259	Q5TDH0	Protein DDI1 homolog 2	DDI2	114	129	GTQQSHSSPGEITSSP	2	Phosphorylation	128	CDK1,MAPK8,MAPK1,MAPK3	1.77e-19	0.504	[AILMFVPG]..[AILMFVPG].{3,5}[AILMFVPG]	122	129	x
HD2_nc	DCUN1D1_PONY__Q96GG9_62_259	Q5TDH0	Protein DDI1 homolog 2	DDI2	114	129	GTQQSHSSPGEITSSP	2	Phosphorylation	121	MAPK14,CDK1,MAPK8,MAPK3	6e-143	0.484	[AILMFVPG]..[AILMFVPG].{3,5}[AILMFVPG]	122	129		x
HD2_nc	DCUN1D1_PONY__Q96GG9_62_259	Q5TDH0	Protein DDI1 homolog 2	DDI2	114	129	GTQQSHSSPGEITSSP	2	Phosphorylation	120		1.63e-27	0.286	[AILMFVPG]..[AILMFVPG].{3,5}[AILMFVPG]	122	129		x
HD2_nc	DCUN1D1_PONY__Q96GG9_62_259	Q5TDH0	Protein DDI1 homolog 2	DDI2	114	129	GTQQSHSSPGEITSSP	2	Phosphorylation	126		2.27e-13	0.134	[AILMFVPG]..[AILMFVPG].{3,5}[AILMFVPG]	122	129	x
HD2_nc	DCUN1D1_PONY__Q96GG9_62_259	Q5TDH0	Protein DDI1 homolog 2	DDI2	114	129	GTQQSHSSPGEITSSP	2	Phosphorylation	127		1.13e-15	0.285	[AILMFVPG]..[AILMFVPG].{3,5}[AILMFVPG]	122	129	x
HD2_nc	DCUN1D1_PONY__Q96GG9_62_259	P12755	Ski oncogene	SKI	103	118	TVLEGETISCFVVGGE	2	Phosphorylation	103		-	-	[AILMFVPG]..[AILMFVPG].{3,5}[AILMFVPG]	104	113		x
HD2_nc	DCUN1D1_PONY__Q96GG9_62_259	P28290	Sperm-specific antigen 2	SSFA2	525	540	QVQESLQAMGSSADSC	2	Phosphorylation	536		-	-	[AILMFVPG]..[AILMFVPG].{3,5}[AILMFVPG]	530	537	x
HD2_nc	DCUN1D1_PONY__Q96GG9_62_259	P15923	Transcription factor E2-alpha	TCF3	128	143	GELALNSPGPLSPSGM	2	Phosphorylation	134		-	-	[AILMFVPG]..[AILMFVPG].{3,5}[AILMFVPG]	128	137	x
HD2_nc	DCUN1D1_PONY__Q96GG9_62_259	P15923	Transcription factor E2-alpha	TCF3	128	143	GELALNSPGPLSPSGM	2	Phosphorylation	139		-	-	[AILMFVPG]..[AILMFVPG].{3,5}[AILMFVPG]	128	137		x
HD2_nucleus	DCUN1D1_PONY__Q96GG9_62_259	P15311	Ezrin	EZR	466	481	VMTAPPPPPPPVYEPV	2	Phosphorylation	468		-	-	[AILMFVPG]..[AILMFVPG].{3,5}[AILMFVPG]	466	475	x
HD2_nucleus	DCUN1D1_PONY__Q96GG9_62_259	O14686	Histone-lysine N-methyltransferase 2D	KMT2D	3457	3472	LLAQRLSGGPSSDLQN	2	Phosphorylation	3463		-	-	[AILMFVPG]..[AILMFVPG].{3,5}[AILMFVPG]	3459	3466	x
HD2_nucleus	DCUN1D1_PONY__Q96GG9_62_259	O15054	Lysine-specific demethylase 6B	KDM6B	460	475	SLPPGPSSPPPPPCPR	2	Phosphorylation	467	HIPK2,MAPK14,CDK1,CDK2,MAPK1,CDK4,CDK5,CDK6,MAPK8,MAPK9,MAPK3	0.00011	0.053	[AILMFVPG]..[AILMFVPG].{3,5}[AILMFVPG]	461	470	x
HD2_nucleus	DCUN1D1_PONY__Q96GG9_62_259	O15054	Lysine-specific demethylase 6B	KDM6B	460	475	SLPPGPSSPPPPPCPR	2	Phosphorylation	466		0.001	0.04	[AILMFVPG]..[AILMFVPG].{3,5}[AILMFVPG]	461	470	x
HD2_nucleus	DCUN1D1_PONY__Q96GG9_62_259	Q99583	Max-binding protein MNT	MNT	1	16	MSIETLLEAARFLEWQ	3	Acetylation	2		-	-	[AILMFVPG]..[AILMFVPG].{3,5}[AILMFVPG]	3	12		x
HD2_nucleus	DCUN1D1_PONY__Q96GG9_62_259	Q96RK0	Protein capicua homolog	CIC	888	903	ILQSVPSAPPPKAQSV	2	Phosphorylation	894		-	-	[AILMFVPG]..[AILMFVPG].{3,5}[AILMFVPG]	889	898	x
HD2_nucleus	DCUN1D1_PONY__Q96GG9_62_259	Q9NPG3	Ubinuclein-1	UBN1	665	680	LIRNPASSVEAVSKEL	2	Phosphorylation	671		-	-	[AILMFVPG]..[AILMFVPG].{3,5}[AILMFVPG]	666	675	x
HD2_nucleus	DCUN1D1_PONY__Q96GG9_62_259	Q9NPG3	Ubinuclein-1	UBN1	665	680	LIRNPASSVEAVSKEL	2	Phosphorylation	677		-	-	[AILMFVPG]..[AILMFVPG].{3,5}[AILMFVPG]	666	675		x
HD2_nucleus	DCUN1D1_PONY__Q96GG9_62_259	O75152	Zinc finger CCCH domain-containing protein 11A	ZC3H11A	134	149	QLRSVMKVESSENVPS	2	Phosphorylation	143		-	-	[AILMFVPG]..[AILMFVPG].{3,5}[AILMFVPG]	138	147	x
HD2_nucleus	DCUN1D1_PONY__Q96GG9_62_259	O75152	Zinc finger CCCH domain-containing protein 11A	ZC3H11A	134	149	QLRSVMKVESSENVPS	2	Sumoylation	140		-	-	[AILMFVPG]..[AILMFVPG].{3,5}[AILMFVPG]	138	147	x
HD2_nucleus	DCUN1D1_PONY__Q96GG9_62_259	O75152	Zinc finger CCCH domain-containing protein 11A	ZC3H11A	134	149	QLRSVMKVESSENVPS	2	Phosphorylation	149	MAPK14,CDK1,MAPK8,MAPK1,MAPK3	8.41e-17	0.331	[AILMFVPG]..[AILMFVPG].{3,5}[AILMFVPG]	138	147		x
HD2_nucleus	DCUN1D1_PONY__Q96GG9_62_259	O75152	Zinc finger CCCH domain-containing protein 11A	ZC3H11A	146	161	NVPSPTHPPVVINAAD	2	Phosphorylation	149	MAPK14,CDK1,MAPK8,MAPK1,MAPK3	8.41e-17	0.331	[AILMFVPG]..[AILMFVPG].{3,5}[AILMFVPG]	147	156	x
HD2_nucleus	DCUN1D1_PONY__Q96GG9_62_259	O75152	Zinc finger CCCH domain-containing protein 11A	ZC3H11A	146	161	NVPSPTHPPVVINAAD	2	Phosphorylation	151		8.41e-17	0.21	[AILMFVPG]..[AILMFVPG].{3,5}[AILMFVPG]	147	156	x
HD2	EIF4E_eIF4E__P06730_1_217	Q13541	Eukaryotic translation initiation factor 4E-binding protein 1	EIF4EBP1	52	67	IIYDRKFLMECRNSPV	2	Phosphorylation	54		0.000424	0.668	Y....L[VILMF]	54	60	x
HD2	EIF4E_eIF4E__P06730_1_217	Q13541	Eukaryotic translation initiation factor 4E-binding protein 1	EIF4EBP1	52	67	IIYDRKFLMECRNSPV	2	Ubiquitylation	57		-	-	Y....L[VILMF]	54	60	x
HD2	EIF4E_eIF4E__P06730_1_217	Q92734	Protein TFG	TFG	97	112	LESSQVKYLRRELIEL	2	Acetylation	103		-	-	Y....L[VILMF]	104	110		x
HD2	EIF4E_eIF4E__P06730_1_217	Q92734	Protein TFG	TFG	97	112	LESSQVKYLRRELIEL	2	Ubiquitylation	103		-	-	Y....L[VILMF]	104	110		x
HD_merged	EIF4E_eIF4E__P06730_1_217	Q13541	Eukaryotic translation initiation factor 4E-binding protein 1	EIF4EBP1	52	67	IIYDRKFLMECRNSPV	2	Phosphorylation	54		0.000424	0.668	Y....L[VILMF]	54	60	x
HD_merged	EIF4E_eIF4E__P06730_1_217	Q13541	Eukaryotic translation initiation factor 4E-binding protein 1	EIF4EBP1	52	67	IIYDRKFLMECRNSPV	2	Ubiquitylation	57		-	-	Y....L[VILMF]	54	60	x
HD_merged	EIF4E_eIF4E__P06730_1_217	Q92734	Protein TFG	TFG	97	112	LESSQVKYLRRELIEL	2	Acetylation	103		-	-	Y....L[VILMF]	104	110		x
HD_merged	EIF4E_eIF4E__P06730_1_217	Q92734	Protein TFG	TFG	97	112	LESSQVKYLRRELIEL	2	Ubiquitylation	103		-	-	Y....L[VILMF]	104	110		x
HD	EPS15_EH__P42566_121_215	Q9NP74	Palmdelphin	PALMD	253	268	SPTEYHEPVYANPFYR	2	Phosphorylation	267		0.000183	0.334	NPF	264	266		x
HD	EPS15_EH__P42566_121_215	Q9NP74	Palmdelphin	PALMD	253	268	SPTEYHEPVYANPFYR	2	Phosphorylation	262		3.08e-09	0.648	NPF	264	266		x
HD2	EPS15_EH__P42566_121_215	P52594	Arf-GAP domain and FG repeat-containing protein 1	AGFG1	531	546	QVAAAGVSSNPFMTGA	2	Phosphorylation	544		-	-	NPF	540	542		x
HD2	EPS15_EH__P42566_121_215	P52594	Arf-GAP domain and FG repeat-containing protein 1	AGFG1	539	554	SNPFMTGAPTGQFPTG	3	Phosphorylation	544		-	-	NPF	540	542		x
HD2	EPS15_EH__P42566_121_215	Q9C0K0	B-cell lymphoma/leukemia 11B	BCL11B	279	294	LMNFLGDSNPFNLLRM	2	Phosphorylation	286		-	-	NPF	287	289		x
HD2	EPS15_EH__P42566_121_215	Q9C0K0	B-cell lymphoma/leukemia 11B	BCL11B	283	298	LGDSNPFNLLRMTGPI	2	Phosphorylation	286		-	-	NPF	287	289		x
HD2	EPS15_EH__P42566_121_215	Q15398	Disks large-associated protein 5	DLGAP5	805	820	DSPGLNCSNPFTQLER	2	Phosphorylation	816		-	-	NPF	813	815		x
HD2	EPS15_EH__P42566_121_215	Q15398	Disks large-associated protein 5	DLGAP5	805	820	DSPGLNCSNPFTQLER	2	Phosphorylation	812		3.27e-32	0.319	NPF	813	815		x
HD2	EPS15_EH__P42566_121_215	P09884	DNA polymerase alpha catalytic subunit	POLA1	192	207	NPFSVHTATAVPSGKI	3	Phosphorylation	195		-	-	NPF	192	194		x
HD2	EPS15_EH__P42566_121_215	Q8NDI1	EH domain-binding protein 1	EHBP1	317	332	PQYLNPFDEPEAFVTI	2	Phosphorylation	319		-	-	NPF	321	323		x
HD2	EPS15_EH__P42566_121_215	P63218	Guanine nucleotide-binding protein G(I)/G(S)/G(O) subunit gamma-5	GNG5	47	62	PLLTGVSSSTNPFRPQ	3	Phosphorylation	55		2.06e-21	0.15	NPF	57	59		x
HD2	EPS15_EH__P42566_121_215	P63218	Guanine nucleotide-binding protein G(I)/G(S)/G(O) subunit gamma-5	GNG5	53	68	SSSTNPFRPQKVCSFL	2	Phosphorylation	55		2.06e-21	0.15	NPF	57	59		x
HD2	EPS15_EH__P42566_121_215	Q13761	Runt-related transcription factor 3	RUNX3	240	255	NPFSDPRQFDRSFPTL	3	Phosphorylation	243		-	-	NPF	240	242		x
HD2	EPS15_EH__P42566_121_215	Q6ZUB1	Spermatogenesis-associated protein 31E1	SPATA31E1	396	411	KEWDITTLNPFWNVST	3	Glycosylation	408		-	-	NPF	404	406		x
HD2	EPS15_EH__P42566_121_215	Q6ZUB1	Spermatogenesis-associated protein 31E1	SPATA31E1	400	415	ITTLNPFWNVSTQPQQ	4	Glycosylation	408		-	-	NPF	404	406		x
HD2	EPS15_EH__P42566_121_215	Q6ZUB1	Spermatogenesis-associated protein 31E1	SPATA31E1	404	419	NPFWNVSTQPQQLPRP	4	Glycosylation	408		-	-	NPF	404	406		x
HD2	EPS15_EH__P42566_121_215	Q9HCH5	Synaptotagmin-like protein 2	SYTL2	160	175	NPFNSSKLPEGHSSQQ	2	Phosphorylation	164		-	-	NPF	160	162		x
HD2	EPS15_EH__P42566_121_215	P30291	Wee1-like protein kinase	WEE1	232	247	QVNINPFTPDSLLLHS	2	Phosphorylation	239		-	-	NPF	236	238		x
HD2	EPS15_EH__P42566_121_215	P30291	Wee1-like protein kinase	WEE1	236	251	NPFTPDSLLLHSSGQC	4	Phosphorylation	239		-	-	NPF	236	238		x
HD_merged	EPS15_EH__P42566_121_215	O14617	AP-3 complex subunit delta-1	AP3D1	676	691	QANNPFYIKSSPSPQK	2	Phosphorylation	682		-	-	NPF	679	681		x
HD_merged	EPS15_EH__P42566_121_215	P52594	Arf-GAP domain and FG repeat-containing protein 1	AGFG1	531	546	QVAAAGVSSNPFMTGA	2	Phosphorylation	544		-	-	NPF	540	542		x
HD_merged	EPS15_EH__P42566_121_215	P52594	Arf-GAP domain and FG repeat-containing protein 1	AGFG1	539	554	SNPFMTGAPTGQFPTG	3	Phosphorylation	544		-	-	NPF	540	542		x
HD_merged	EPS15_EH__P42566_121_215	Q9C0K0	B-cell lymphoma/leukemia 11B	BCL11B	279	294	LMNFLGDSNPFNLLRM	3	Phosphorylation	286		-	-	NPF	287	289		x
HD_merged	EPS15_EH__P42566_121_215	Q9C0K0	B-cell lymphoma/leukemia 11B	BCL11B	283	298	LGDSNPFNLLRMTGPI	2	Phosphorylation	286		-	-	NPF	287	289		x
HD_merged	EPS15_EH__P42566_121_215	P98082	Disabled homolog 2	DAB2	394	409	SPNPFVGSPPKGLSIQ	2	Phosphorylation	394	CDK1,MAPK8,CDK4,CDK5,MAPK3	1.41e-07	0.398	NPF	396	398		x
HD_merged	EPS15_EH__P42566_121_215	Q15398	Disks large-associated protein 5	DLGAP5	801	816	CHLLDSPGLNCSNPFT	3	Phosphorylation	816		-	-	NPF	813	815		x
HD_merged	EPS15_EH__P42566_121_215	Q15398	Disks large-associated protein 5	DLGAP5	801	816	CHLLDSPGLNCSNPFT	3	Phosphorylation	812		3.27e-32	0.319	NPF	813	815		x
HD_merged	EPS15_EH__P42566_121_215	Q15398	Disks large-associated protein 5	DLGAP5	805	820	DSPGLNCSNPFTQLER	4	Phosphorylation	816		-	-	NPF	813	815		x
HD_merged	EPS15_EH__P42566_121_215	Q15398	Disks large-associated protein 5	DLGAP5	805	820	DSPGLNCSNPFTQLER	4	Phosphorylation	812		3.27e-32	0.319	NPF	813	815		x
HD_merged	EPS15_EH__P42566_121_215	P09884	DNA polymerase alpha catalytic subunit	POLA1	192	207	NPFSVHTATAVPSGKI	3	Phosphorylation	195		-	-	NPF	192	194		x
HD_merged	EPS15_EH__P42566_121_215	Q8NDI1	EH domain-binding protein 1	EHBP1	305	320	NNSYNPFKEVQTPQYL	2	Phosphorylation	307		9.56e-06	0.224	NPF	309	311		x
HD_merged	EPS15_EH__P42566_121_215	Q8NDI1	EH domain-binding protein 1	EHBP1	317	332	PQYLNPFDEPEAFVTI	3	Phosphorylation	319		-	-	NPF	321	323		x
HD_merged	EPS15_EH__P42566_121_215	Q8NDI1	EH domain-binding protein 1	EHBP1	365	380	ELDESNPFYEPKSTPP	3	Phosphorylation	369		1.08e-06	0.47	NPF	370	372		x
HD_merged	EPS15_EH__P42566_121_215	P63218	Guanine nucleotide-binding protein G(I)/G(S)/G(O) subunit gamma-5	GNG5	47	62	PLLTGVSSSTNPFRPQ	3	Phosphorylation	55		2.06e-21	0.15	NPF	57	59		x
HD_merged	EPS15_EH__P42566_121_215	P63218	Guanine nucleotide-binding protein G(I)/G(S)/G(O) subunit gamma-5	GNG5	53	68	SSSTNPFRPQKVCSFL	2	Phosphorylation	55		2.06e-21	0.15	NPF	57	59		x
HD_merged	EPS15_EH__P42566_121_215	Q6PFW1	Inositol hexakisphosphate and diphosphoinositol-pentakisphosphate kinase 1	PPIP5K1	1140	1155	SDNPFSPPRTLHSPPL	3	Phosphorylation	1145		-	-	NPF	1142	1144		x
HD_merged	EPS15_EH__P42566_121_215	Q9NP74	Palmdelphin	PALMD	251	266	SKSPTEYHEPVYANPF	3	Phosphorylation	262		3.08e-09	0.648	NPF	264	266		x
HD_merged	EPS15_EH__P42566_121_215	Q9NP74	Palmdelphin	PALMD	253	268	SPTEYHEPVYANPFYR	2	Phosphorylation	267		0.000183	0.334	NPF	264	266		x
HD_merged	EPS15_EH__P42566_121_215	Q9NP74	Palmdelphin	PALMD	253	268	SPTEYHEPVYANPFYR	2	Phosphorylation	262		3.08e-09	0.648	NPF	264	266		x
HD_merged	EPS15_EH__P42566_121_215	Q9NP74	Palmdelphin	PALMD	263	278	ANPFYRPTTPQRETVT	3	Phosphorylation	267		0.000183	0.334	NPF	264	266		x
HD_merged	EPS15_EH__P42566_121_215	Q9NYI0	PH and SEC7 domain-containing protein 3	PSD3	767	782	RIGSTTNPFLDIPHDP	3	Phosphorylation	771		-	-	NPF	773	775		x
HD_merged	EPS15_EH__P42566_121_215	Q9NYI0	PH and SEC7 domain-containing protein 3	PSD3	767	782	RIGSTTNPFLDIPHDP	3	Phosphorylation	772		-	-	NPF	773	775		x
HD_merged	EPS15_EH__P42566_121_215	Q9NYI0	PH and SEC7 domain-containing protein 3	PSD3	771	786	TTNPFLDIPHDPNAAV	2	Phosphorylation	771		-	-	NPF	773	775		x
HD_merged	EPS15_EH__P42566_121_215	Q9NYI0	PH and SEC7 domain-containing protein 3	PSD3	771	786	TTNPFLDIPHDPNAAV	2	Phosphorylation	772		-	-	NPF	773	775		x
HD_merged	EPS15_EH__P42566_121_215	Q13761	Runt-related transcription factor 3	RUNX3	228	243	QPQTPIQGTSELNPFS	3	Phosphorylation	243		-	-	NPF	240	242		x
HD_merged	EPS15_EH__P42566_121_215	Q13761	Runt-related transcription factor 3	RUNX3	240	255	NPFSDPRQFDRSFPTL	4	Phosphorylation	243		-	-	NPF	240	242		x
HD_merged	EPS15_EH__P42566_121_215	Q6ZUB1	Spermatogenesis-associated protein 31E1	SPATA31E1	396	411	KEWDITTLNPFWNVST	3	Glycosylation	408		-	-	NPF	404	406		x
HD_merged	EPS15_EH__P42566_121_215	Q6ZUB1	Spermatogenesis-associated protein 31E1	SPATA31E1	398	413	WDITTLNPFWNVSTQP	3	Glycosylation	408		-	-	NPF	404	406		x
HD_merged	EPS15_EH__P42566_121_215	Q6ZUB1	Spermatogenesis-associated protein 31E1	SPATA31E1	400	415	ITTLNPFWNVSTQPQQ	3	Glycosylation	408		-	-	NPF	404	406		x
HD_merged	EPS15_EH__P42566_121_215	Q6ZUB1	Spermatogenesis-associated protein 31E1	SPATA31E1	404	419	NPFWNVSTQPQQLPRP	4	Glycosylation	408		-	-	NPF	404	406		x
HD_merged	EPS15_EH__P42566_121_215	Q9HCH5	Synaptotagmin-like protein 2	SYTL2	160	175	NPFNSSKLPEGHSSQQ	2	Phosphorylation	164		-	-	NPF	160	162		x
HD_merged	EPS15_EH__P42566_121_215	Q8N9U0	Tandem C2 domains nuclear protein	TC2N	123	138	SYDVYNPFYMYQHISP	3	Phosphorylation	131		0.002	0.434	NPF	128	130		x
HD_merged	EPS15_EH__P42566_121_215	Q8N9U0	Tandem C2 domains nuclear protein	TC2N	123	138	SYDVYNPFYMYQHISP	3	Phosphorylation	127		5.28e-06	0.39	NPF	128	130		x
HD_merged	EPS15_EH__P42566_121_215	Q8N9U0	Tandem C2 domains nuclear protein	TC2N	127	142	YNPFYMYQHISPDLSR	3	Phosphorylation	131		0.002	0.434	NPF	128	130		x
HD_merged	EPS15_EH__P42566_121_215	Q8N9U0	Tandem C2 domains nuclear protein	TC2N	127	142	YNPFYMYQHISPDLSR	3	Phosphorylation	127		5.28e-06	0.39	NPF	128	130		x
HD_merged	EPS15_EH__P42566_121_215	Q9NRR5	Ubiquilin-4	UBQLN4	303	318	NNPFSSLAGNSDSSSS	2	Phosphorylation	308		7.56e-05	0.119	NPF	304	306		x
HD_merged	EPS15_EH__P42566_121_215	P30291	Wee1-like protein kinase	WEE1	232	247	QVNINPFTPDSLLLHS	2	Phosphorylation	239		-	-	NPF	236	238		x
HD_merged	EPS15_EH__P42566_121_215	P30291	Wee1-like protein kinase	WEE1	235	250	INPFTPDSLLLHSSGQ	2	Phosphorylation	239		-	-	NPF	236	238		x
HD_merged	EPS15_EH__P42566_121_215	P30291	Wee1-like protein kinase	WEE1	236	251	NPFTPDSLLLHSSGQC	4	Phosphorylation	239		-	-	NPF	236	238		x
HD2_endomembrane	EPS15_EH__P42566_121_215	Q8NDI1	EH domain-binding protein 1	EHBP1	305	320	NNSYNPFKEVQTPQYL	2	Phosphorylation	307		9.56e-06	0.224	NPF	309	311		x
HD2_endomembrane	EPS15_EH__P42566_121_215	Q8NDI1	EH domain-binding protein 1	EHBP1	317	332	PQYLNPFDEPEAFVTI	3	Phosphorylation	319		-	-	NPF	321	323		x
HD2_endomembrane	EPS15_EH__P42566_121_215	Q8NDI1	EH domain-binding protein 1	EHBP1	365	380	ELDESNPFYEPKSTPP	2	Phosphorylation	369		1.08e-06	0.47	NPF	370	372		x
HD2_endomembrane	EPS15_EH__P42566_121_215	Q9HCH5	Synaptotagmin-like protein 2	SYTL2	160	175	NPFNSSKLPEGHSSQQ	2	Phosphorylation	164		-	-	NPF	160	162		x
HD2	Keap1_KELCH__Q14145_321_609	Q9NQV8	PR domain zinc finger protein 8	PRDM8	374	389	PSPETGEAKRSAFVEV	3	Phosphorylation	375	MAPK3,MAPK14,CDK1,CDK2,MAPK1,MAPK8	0.000306	0.212	[DNS].[DES][TNS]GE	375	380	x
HD2	Keap1_KELCH__Q14145_321_609	Q13501	Sequestosome-1	SQSTM1	342	357	SSKEVDPSTGELQSLQ	2	Phosphorylation	349		1.14e-21	0.502	[DNS].[DES][TNS]GE	347	352	x
HD2	Keap1_KELCH__Q14145_321_609	Q13501	Sequestosome-1	SQSTM1	342	357	SSKEVDPSTGELQSLQ	2	Phosphorylation	350		3.5e-05	0.486	[DNS].[DES][TNS]GE	347	352	x
HD2	Keap1_KELCH__Q14145_321_609	Q13501	Sequestosome-1	SQSTM1	346	361	VDPSTGELQSLQMPES	3	Phosphorylation	349		1.14e-21	0.502	[DNS].[DES][TNS]GE	347	352	x
HD2	Keap1_KELCH__Q14145_321_609	Q13501	Sequestosome-1	SQSTM1	346	361	VDPSTGELQSLQMPES	3	Phosphorylation	350		3.5e-05	0.486	[DNS].[DES][TNS]GE	347	352	x
HD_merged	Keap1_KELCH__Q14145_321_609	Q5JTC6	APC membrane recruitment protein 1	AMER1	284	299	PHSPETGEKVVAGEVN	4	Phosphorylation	286	MAPK3,MAPK14,CDK1,CDK2,MAPK1,MAPK8	1.21e-107	0.885	[DNS].[DES][TNS]GE	286	291	x
HD_merged	Keap1_KELCH__Q14145_321_609	Q04637	Eukaryotic translation initiation factor 4 gamma 1	EIF4G1	296	311	SVEESTPISRETGEPY	2	Phosphorylation	311		-	-	[DNS].[DES][TNS]GE	304	309		x
HD_merged	Keap1_KELCH__Q14145_321_609	Q9NQV8	PR domain zinc finger protein 8	PRDM8	374	389	PSPETGEAKRSAFVEV	3	Phosphorylation	375	MAPK3,MAPK14,CDK1,CDK2,MAPK1,MAPK8	0.000306	0.212	[DNS].[DES][TNS]GE	375	380	x
HD_merged	Keap1_KELCH__Q14145_321_609	O95997	Securin	PTTG1	4	19	LIYVDKENGEPGTRVV	2	Phosphorylation	6		-	-	[DNS].[DES][TNS]GE	8	13		x
HD_merged	Keap1_KELCH__Q14145_321_609	O95997	Securin	PTTG1	4	19	LIYVDKENGEPGTRVV	2	Ubiquitylation	9		-	-	[DNS].[DES][TNS]GE	8	13	x
HD_merged	Keap1_KELCH__Q14145_321_609	Q13501	Sequestosome-1	SQSTM1	338	353	WTHLSSKEVDPSTGEL	4	Phosphorylation	349		1.14e-21	0.502	[DNS].[DES][TNS]GE	347	352	x
HD_merged	Keap1_KELCH__Q14145_321_609	Q13501	Sequestosome-1	SQSTM1	338	353	WTHLSSKEVDPSTGEL	4	Phosphorylation	350		3.5e-05	0.486	[DNS].[DES][TNS]GE	347	352	x
HD_merged	Keap1_KELCH__Q14145_321_609	Q13501	Sequestosome-1	SQSTM1	342	357	SSKEVDPSTGELQSLQ	4	Phosphorylation	349		1.14e-21	0.502	[DNS].[DES][TNS]GE	347	352	x
HD_merged	Keap1_KELCH__Q14145_321_609	Q13501	Sequestosome-1	SQSTM1	342	357	SSKEVDPSTGELQSLQ	4	Phosphorylation	350		3.5e-05	0.486	[DNS].[DES][TNS]GE	347	352	x
HD_merged	Keap1_KELCH__Q14145_321_609	Q13501	Sequestosome-1	SQSTM1	346	361	VDPSTGELQSLQMPES	4	Phosphorylation	349		1.14e-21	0.502	[DNS].[DES][TNS]GE	347	352	x
HD_merged	Keap1_KELCH__Q14145_321_609	Q13501	Sequestosome-1	SQSTM1	346	361	VDPSTGELQSLQMPES	4	Phosphorylation	350		3.5e-05	0.486	[DNS].[DES][TNS]GE	347	352	x
HD2_nc	Keap1_KELCH__Q14145_321_609	O95997	Securin	PTTG1	4	19	LIYVDKENGEPGTRVV	3	Phosphorylation	6		-	-	[DNS].[DES][TNS]GE	8	13		x
HD2_nc	Keap1_KELCH__Q14145_321_609	O95997	Securin	PTTG1	4	19	LIYVDKENGEPGTRVV	3	Ubiquitylation	9		-	-	[DNS].[DES][TNS]GE	8	13	x
HD2_nc	Keap1_KELCH__Q14145_321_609	Q13501	Sequestosome-1	SQSTM1	342	357	SSKEVDPSTGELQSLQ	2	Phosphorylation	349		1.14e-21	0.502	[DNS].[DES][TNS]GE	347	352	x
HD2_nc	Keap1_KELCH__Q14145_321_609	Q13501	Sequestosome-1	SQSTM1	342	357	SSKEVDPSTGELQSLQ	2	Phosphorylation	350		3.5e-05	0.486	[DNS].[DES][TNS]GE	347	352	x
HD2_nc	Keap1_KELCH__Q14145_321_609	Q13501	Sequestosome-1	SQSTM1	346	361	VDPSTGELQSLQMPES	2	Phosphorylation	349		1.14e-21	0.502	[DNS].[DES][TNS]GE	347	352	x
HD2_nc	Keap1_KELCH__Q14145_321_609	Q13501	Sequestosome-1	SQSTM1	346	361	VDPSTGELQSLQMPES	2	Phosphorylation	350		3.5e-05	0.486	[DNS].[DES][TNS]GE	347	352	x
HD2_nucleus	Keap1_KELCH__Q14145_321_609	Q9NQV8	PR domain zinc finger protein 8	PRDM8	374	389	PSPETGEAKRSAFVEV	2	Phosphorylation	375	MAPK3,MAPK14,CDK1,CDK2,MAPK1,MAPK8	0.000306	0.212	[DNS].[DES][TNS]GE	375	380	x
HD2	KLC1_TPR__Q07866_203_497	P49792	E3 SUMO-protein ligase RanBP2	RANBP2	2218	2233	TGPTLEWDNYDLREDA	2	Phosphorylation	2227		-	-	[LMTAFSRI][^KRG]W[DE].{3,5}[LIVMFPA]	2222	2229	x
HD2	KLC1_TPR__Q07866_203_497	P49792	E3 SUMO-protein ligase RanBP2	RANBP2	2220	2235	PTLEWDNYDLREDALD	2	Phosphorylation	2227		-	-	[LMTAFSRI][^KRG]W[DE].{3,5}[LIVMFPA]	2222	2229	x
HD2	KLC1_TPR__Q07866_203_497	P0DJD0	RANBP2-like and GRIP domain-containing protein 1	RGPD1	1227	1242	TGPTLEWDNYDLREDA	2	Phosphorylation	1236		-	-	[LMTAFSRI][^KRG]W[DE].{3,5}[LIVMFPA]	1231	1238	x
HD2	KLC1_TPR__Q07866_203_497	P0DJD0	RANBP2-like and GRIP domain-containing protein 1	RGPD1	1229	1244	PTLEWDNYDLREDALD	2	Phosphorylation	1236		-	-	[LMTAFSRI][^KRG]W[DE].{3,5}[LIVMFPA]	1231	1238	x
HD2	KLC1_TPR__Q07866_203_497	P0DJD1	RANBP2-like and GRIP domain-containing protein 2	RGPD2	1235	1250	TGPTLEWDNYDLREDA	2	Phosphorylation	1244		-	-	[LMTAFSRI][^KRG]W[DE].{3,5}[LIVMFPA]	1239	1246	x
HD2	KLC1_TPR__Q07866_203_497	P0DJD1	RANBP2-like and GRIP domain-containing protein 2	RGPD2	1237	1252	PTLEWDNYDLREDALD	2	Phosphorylation	1244		-	-	[LMTAFSRI][^KRG]W[DE].{3,5}[LIVMFPA]	1239	1246	x
HD2	KLC1_TPR__Q07866_203_497	A6NKT7	RanBP2-like and GRIP domain-containing protein 3	RGPD3	1243	1258	TGPTLEWDNYDLREDA	2	Phosphorylation	1252		-	-	[LMTAFSRI][^KRG]W[DE].{3,5}[LIVMFPA]	1247	1254	x
HD2	KLC1_TPR__Q07866_203_497	A6NKT7	RanBP2-like and GRIP domain-containing protein 3	RGPD3	1245	1260	PTLEWDNYDLREDALD	2	Phosphorylation	1252		-	-	[LMTAFSRI][^KRG]W[DE].{3,5}[LIVMFPA]	1247	1254	x
HD2	KLC1_TPR__Q07866_203_497	Q99666	RANBP2-like and GRIP domain-containing protein 5/6	RGPD6	1242	1257	TGPTLEWDNYDLREDA	2	Phosphorylation	1251		-	-	[LMTAFSRI][^KRG]W[DE].{3,5}[LIVMFPA]	1246	1253	x
HD2	KLC1_TPR__Q07866_203_497	Q99666	RANBP2-like and GRIP domain-containing protein 5/6	RGPD6	1244	1259	PTLEWDNYDLREDALD	2	Phosphorylation	1251		-	-	[LMTAFSRI][^KRG]W[DE].{3,5}[LIVMFPA]	1246	1253	x
HD2	KLC1_TPR__Q07866_203_497	O14715	RANBP2-like and GRIP domain-containing protein 8	RGPD8	1242	1257	TGPTLEWDNYDLREDA	2	Phosphorylation	1251		-	-	[LMTAFSRI][^KRG]W[DE].{3,5}[LIVMFPA]	1246	1253	x
HD2	KLC1_TPR__Q07866_203_497	O14715	RANBP2-like and GRIP domain-containing protein 8	RGPD8	1244	1259	PTLEWDNYDLREDALD	2	Phosphorylation	1251		-	-	[LMTAFSRI][^KRG]W[DE].{3,5}[LIVMFPA]	1246	1253	x
HD_merged	KLC1_TPR__Q07866_203_497	P49792	E3 SUMO-protein ligase RanBP2	RANBP2	2218	2233	TGPTLEWDNYDLREDA	2	Phosphorylation	2227		-	-	[LMTAFSRI][^KRG]W[DE].{3,5}[LIVMFPA]	2222	2229	x
HD_merged	KLC1_TPR__Q07866_203_497	P49792	E3 SUMO-protein ligase RanBP2	RANBP2	2220	2235	PTLEWDNYDLREDALD	2	Phosphorylation	2227		-	-	[LMTAFSRI][^KRG]W[DE].{3,5}[LIVMFPA]	2222	2229	x
HD_merged	KLC1_TPR__Q07866_203_497	P49792	E3 SUMO-protein ligase RanBP2	RANBP2	2216	2231	ENTGPTLEWDNYDLRE	2	Phosphorylation	2227		-	-	[LMTAFSRI][^KRG]W[DE].{3,5}[LIVMFPA]	2222	2229	x
HD_merged	KLC1_TPR__Q07866_203_497	Q2M3G4	Protein Shroom1	SHROOM1	52	67	TDLLPYLDWDYVRVVW	2	Phosphorylation	62		3.13e-33	0.405	[LMTAFSRI][^KRG]W[DE].{3,5}[LIVMFPA]	58	66	x
HD_merged	KLC1_TPR__Q07866_203_497	P0DJD0	RANBP2-like and GRIP domain-containing protein 1	RGPD1	1227	1242	TGPTLEWDNYDLREDA	2	Phosphorylation	1236		-	-	[LMTAFSRI][^KRG]W[DE].{3,5}[LIVMFPA]	1231	1238	x
HD_merged	KLC1_TPR__Q07866_203_497	P0DJD0	RANBP2-like and GRIP domain-containing protein 1	RGPD1	1229	1244	PTLEWDNYDLREDALD	2	Phosphorylation	1236		-	-	[LMTAFSRI][^KRG]W[DE].{3,5}[LIVMFPA]	1231	1238	x
HD_merged	KLC1_TPR__Q07866_203_497	P0DJD0	RANBP2-like and GRIP domain-containing protein 1	RGPD1	1225	1240	ENTGPTLEWDNYDLRE	2	Phosphorylation	1236		-	-	[LMTAFSRI][^KRG]W[DE].{3,5}[LIVMFPA]	1231	1238	x
HD_merged	KLC1_TPR__Q07866_203_497	P0DJD1	RANBP2-like and GRIP domain-containing protein 2	RGPD2	1235	1250	TGPTLEWDNYDLREDA	2	Phosphorylation	1244		-	-	[LMTAFSRI][^KRG]W[DE].{3,5}[LIVMFPA]	1239	1246	x
HD_merged	KLC1_TPR__Q07866_203_497	P0DJD1	RANBP2-like and GRIP domain-containing protein 2	RGPD2	1237	1252	PTLEWDNYDLREDALD	2	Phosphorylation	1244		-	-	[LMTAFSRI][^KRG]W[DE].{3,5}[LIVMFPA]	1239	1246	x
HD_merged	KLC1_TPR__Q07866_203_497	P0DJD1	RANBP2-like and GRIP domain-containing protein 2	RGPD2	1233	1248	ENTGPTLEWDNYDLRE	2	Phosphorylation	1244		-	-	[LMTAFSRI][^KRG]W[DE].{3,5}[LIVMFPA]	1239	1246	x
HD_merged	KLC1_TPR__Q07866_203_497	A6NKT7	RanBP2-like and GRIP domain-containing protein 3	RGPD3	1243	1258	TGPTLEWDNYDLREDA	2	Phosphorylation	1252		-	-	[LMTAFSRI][^KRG]W[DE].{3,5}[LIVMFPA]	1247	1254	x
HD_merged	KLC1_TPR__Q07866_203_497	A6NKT7	RanBP2-like and GRIP domain-containing protein 3	RGPD3	1245	1260	PTLEWDNYDLREDALD	2	Phosphorylation	1252		-	-	[LMTAFSRI][^KRG]W[DE].{3,5}[LIVMFPA]	1247	1254	x
HD_merged	KLC1_TPR__Q07866_203_497	A6NKT7	RanBP2-like and GRIP domain-containing protein 3	RGPD3	1241	1256	ENTGPTLEWDNYDLRE	2	Phosphorylation	1252		-	-	[LMTAFSRI][^KRG]W[DE].{3,5}[LIVMFPA]	1247	1254	x
HD_merged	KLC1_TPR__Q07866_203_497	Q99666	RANBP2-like and GRIP domain-containing protein 5/6	RGPD6	1242	1257	TGPTLEWDNYDLREDA	2	Phosphorylation	1251		-	-	[LMTAFSRI][^KRG]W[DE].{3,5}[LIVMFPA]	1246	1253	x
HD_merged	KLC1_TPR__Q07866_203_497	Q99666	RANBP2-like and GRIP domain-containing protein 5/6	RGPD6	1244	1259	PTLEWDNYDLREDALD	2	Phosphorylation	1251		-	-	[LMTAFSRI][^KRG]W[DE].{3,5}[LIVMFPA]	1246	1253	x
HD_merged	KLC1_TPR__Q07866_203_497	Q99666	RANBP2-like and GRIP domain-containing protein 5/6	RGPD6	1240	1255	ENTGPTLEWDNYDLRE	2	Phosphorylation	1251		-	-	[LMTAFSRI][^KRG]W[DE].{3,5}[LIVMFPA]	1246	1253	x
HD_merged	KLC1_TPR__Q07866_203_497	O14715	RANBP2-like and GRIP domain-containing protein 8	RGPD8	1242	1257	TGPTLEWDNYDLREDA	2	Phosphorylation	1251		-	-	[LMTAFSRI][^KRG]W[DE].{3,5}[LIVMFPA]	1246	1253	x
HD_merged	KLC1_TPR__Q07866_203_497	O14715	RANBP2-like and GRIP domain-containing protein 8	RGPD8	1244	1259	PTLEWDNYDLREDALD	2	Phosphorylation	1251		-	-	[LMTAFSRI][^KRG]W[DE].{3,5}[LIVMFPA]	1246	1253	x
HD_merged	KLC1_TPR__Q07866_203_497	O14715	RANBP2-like and GRIP domain-containing protein 8	RGPD8	1240	1255	ENTGPTLEWDNYDLRE	2	Phosphorylation	1251		-	-	[LMTAFSRI][^KRG]W[DE].{3,5}[LIVMFPA]	1246	1253	x
HD2_cytoplasm	KLC1_TPR__Q07866_203_497	Q2M3G4	Protein Shroom1	SHROOM1	52	67	TDLLPYLDWDYVRVVW	2	Phosphorylation	62		3.13e-33	0.405	[LMTAFSRI][^KRG]W[DE].{3,5}[LIVMFPA]	58	66	x
HD	KPNA4_Arm__O00629_68_487	Q9H8U3	AN1-type zinc finger protein 3	ZFAND3	127	142	EASPVKRPRLLENTER	3	Phosphorylation	129		-	-	[^DE]((K[RK])|(RK))[KRP][KR][^DE]	131	136		x
HD	KPNA4_Arm__O00629_68_487	Q9H8U3	AN1-type zinc finger protein 3	ZFAND3	127	142	EASPVKRPRLLENTER	3	Phosphorylation	129		-	-	(([PKR].{0,1}[^DE])|([PKR]))((K[RK])|(RK))(([^DE][KR])|([KR][^DE]))[^DE]	130	136		x
HD	KPNA4_Arm__O00629_68_487	Q5FWF4	DNA annealing helicase and endonuclease ZRANB3	ZRANB3	569	584	SDVEPETKRLKLAASE	3	Phosphorylation	575		-	-	(([PKR].{0,1}[^DE])|([PKR]))((K[RK])|(RK))(([^DE][KR])|([KR][^DE]))[^DE]	573	580	x
HD	KPNA4_Arm__O00629_68_487	Q5FWF4	DNA annealing helicase and endonuclease ZRANB3	ZRANB3	569	584	SDVEPETKRLKLAASE	3	Phosphorylation	575		-	-	[PR]..KR[^DE][KR]	573	579	x
HD	KPNA4_Arm__O00629_68_487	Q8NCD3	Holliday junction recognition protein	HJURP	675	690	DHQFPAKRPRLSEPQG	3	Phosphorylation	686		0.000167	0.205	[^DE]((K[RK])|(RK))[KRP][KR][^DE]	680	685		x
HD	KPNA4_Arm__O00629_68_487	Q8NCD3	Holliday junction recognition protein	HJURP	675	690	DHQFPAKRPRLSEPQG	3	Phosphorylation	686		0.000167	0.205	(([PKR].{0,1}[^DE])|([PKR]))((K[RK])|(RK))(([^DE][KR])|([KR][^DE]))[^DE]	679	685		x
HD	KPNA4_Arm__O00629_68_487	Q8NCD3	Holliday junction recognition protein	HJURP	675	690	DHQFPAKRPRLSEPQG	3	Phosphorylation	686		0.000167	0.205	KR.R	681	684		x
HD	KPNA4_Arm__O00629_68_487	O75376	Nuclear receptor corepressor 1	NCOR1	1240	1255	EISLKRSYESVEGNIK	3	Phosphorylation	1242		-	-	KR.[LY]	1244	1247		x
HD	KPNA4_Arm__O00629_68_487	O75376	Nuclear receptor corepressor 1	NCOR1	1240	1255	EISLKRSYESVEGNIK	3	Phosphorylation	1246		6.6e-08	0.192	KR.[LY]	1244	1247	x
HD	KPNA4_Arm__O00629_68_487	O75376	Nuclear receptor corepressor 1	NCOR1	1240	1255	EISLKRSYESVEGNIK	3	Phosphorylation	1247		-	-	KR.[LY]	1244	1247	x
HD	KPNA4_Arm__O00629_68_487	O75376	Nuclear receptor corepressor 1	NCOR1	1240	1255	EISLKRSYESVEGNIK	3	Phosphorylation	1249		-	-	KR.[LY]	1244	1247		x
HD	KPNA4_Arm__O00629_68_487	A6NNH2	Protein FAM90A27P	FAM90A27P	289	304	PVPTQTFQNPAKKARF	3	Ubiquitylation	300		-	-	(([PKR].{0,1}[^DE])|([PKR]))((K[RK])|(RK))(([^DE][KR])|([KR][^DE]))[^DE]	298	304	x
HD	KPNA4_Arm__O00629_68_487	Q5TBB1	Ribonuclease H2 subunit B	RNASEH2B	241	256	LPNPPSKKIKLSDEPV	3	Acetylation	247		-	-	(([PKR].{0,1}[^DE])|([PKR]))((K[RK])|(RK))(([^DE][KR])|([KR][^DE]))[^DE]	244	251	x
HD	KPNA4_Arm__O00629_68_487	Q5TBB1	Ribonuclease H2 subunit B	RNASEH2B	241	256	LPNPPSKKIKLSDEPV	3	Phosphorylation	246		-	-	(([PKR].{0,1}[^DE])|([PKR]))((K[RK])|(RK))(([^DE][KR])|([KR][^DE]))[^DE]	244	251	x
HD	KPNA4_Arm__O00629_68_487	Q5TBB1	Ribonuclease H2 subunit B	RNASEH2B	241	256	LPNPPSKKIKLSDEPV	3	Sumoylation	250		-	-	(([PKR].{0,1}[^DE])|([PKR]))((K[RK])|(RK))(([^DE][KR])|([KR][^DE]))[^DE]	244	251	x
HD	KPNA4_Arm__O00629_68_487	Q5TBB1	Ribonuclease H2 subunit B	RNASEH2B	241	256	LPNPPSKKIKLSDEPV	3	Phosphorylation	252		7.96e-08	0.432	(([PKR].{0,1}[^DE])|([PKR]))((K[RK])|(RK))(([^DE][KR])|([KR][^DE]))[^DE]	244	251		x
HD	KPNA4_Arm__O00629_68_487	Q9H040	SprT-like domain-containing protein Spartan	SPRTN	401	416	EDTFPNKRPRLEDKTV	3	Ubiquitylation	407		-	-	[^DE]((K[RK])|(RK))[KRP][KR][^DE]	406	411	x
HD	KPNA4_Arm__O00629_68_487	Q9H040	SprT-like domain-containing protein Spartan	SPRTN	401	416	EDTFPNKRPRLEDKTV	3	Ubiquitylation	407		-	-	[^DE]((K[RK])|(RK))(([^DE][KR])|([KR][^DE]))(([PKR])|([^DE][DE]))	406	412	x
HD	KPNA4_Arm__O00629_68_487	Q9H040	SprT-like domain-containing protein Spartan	SPRTN	401	416	EDTFPNKRPRLEDKTV	3	Ubiquitylation	407		-	-	(([PKR].{0,1}[^DE])|([PKR]))((K[RK])|(RK))(([^DE][KR])|([KR][^DE]))[^DE]	405	411	x
HD	KPNA4_Arm__O00629_68_487	Q9H040	SprT-like domain-containing protein Spartan	SPRTN	401	416	EDTFPNKRPRLEDKTV	3	Ubiquitylation	407		-	-	KR.R	407	410	x
HD	KPNA4_Arm__O00629_68_487	Q9H040	SprT-like domain-containing protein Spartan	SPRTN	401	416	EDTFPNKRPRLEDKTV	3	Ubiquitylation	414		-	-	[^DE]((K[RK])|(RK))(([^DE][KR])|([KR][^DE]))(([PKR])|([^DE][DE]))	406	412		x
HD	KPNA4_Arm__O00629_68_487	P37837	Transaldolase	TALDO1	1	16	MSSSPVKRQRMESALD	2	Phosphorylation	4	MAPK3,CDK1,CDK2,MAPK1,CDK4,CDK5,MAPK8	0.000152	0.736	[^DE]((K[RK])|(RK))(([^DE][KR])|([KR][^DE]))(([PKR])|([^DE][DE]))	6	12		x
HD	KPNA4_Arm__O00629_68_487	P37837	Transaldolase	TALDO1	1	16	MSSSPVKRQRMESALD	2	Phosphorylation	4	MAPK3,CDK1,CDK2,MAPK1,CDK4,CDK5,MAPK8	0.000152	0.736	(([PKR].{0,1}[^DE])|([PKR]))((K[RK])|(RK))(([^DE][KR])|([KR][^DE]))[^DE]	5	11		x
HD	KPNA4_Arm__O00629_68_487	P37837	Transaldolase	TALDO1	1	16	MSSSPVKRQRMESALD	2	Phosphorylation	3		0.001	0.14	(([PKR].{0,1}[^DE])|([PKR]))((K[RK])|(RK))(([^DE][KR])|([KR][^DE]))[^DE]	5	11		x
HD	KPNA4_Arm__O00629_68_487	Q8NF64	Zinc finger MIZ domain-containing protein 2	ZMIZ2	264	279	GVKRTYSEVYPGQQYL	3	Methylation	266		-	-	KR.[LY]	266	269	x
HD	KPNA4_Arm__O00629_68_487	Q9HCE3	Zinc finger protein 532	ZNF532	1139	1154	PSPKRKLEEPVLEFRP	3	Sumoylation	1144		-	-	KR.[LY]	1142	1145	x
HD	KPNA4_Arm__O00629_68_487	Q9HCE3	Zinc finger protein 532	ZNF532	1139	1154	PSPKRKLEEPVLEFRP	3	Sumoylation	1144		-	-	[RP]..KR[KR][^DE]	1139	1145	x
HD	KPNA4_Arm__O00629_68_487	Q9HCE3	Zinc finger protein 532	ZNF532	1139	1154	PSPKRKLEEPVLEFRP	3	Phosphorylation	1140	CDK1,CDK2,MAPK8	4.54e-30	0.255	KR.[LY]	1142	1145		x
HD	KPNA4_Arm__O00629_68_487	Q9HCE3	Zinc finger protein 532	ZNF532	1139	1154	PSPKRKLEEPVLEFRP	3	Phosphorylation	1140	CDK1,CDK2,MAPK8	4.54e-30	0.255	[RP]..KR[KR][^DE]	1139	1145	x
HD2	KPNA4_Arm__O00629_68_487	Q9H2P0	Activity-dependent neuroprotector homeobox protein	ADNP	711	726	SLAPVKRTYEQMEFPL	3	Methylation	716		-	-	KR.[LY]	716	719	x
HD2	KPNA4_Arm__O00629_68_487	Q9H2P0	Activity-dependent neuroprotector homeobox protein	ADNP	711	726	SLAPVKRTYEQMEFPL	3	Phosphorylation	719		-	-	KR.[LY]	716	719	x
HD2	KPNA4_Arm__O00629_68_487	Q9H2P0	Activity-dependent neuroprotector homeobox protein	ADNP	711	726	SLAPVKRTYEQMEFPL	3	Ubiquitylation	716		-	-	KR.[LY]	716	719	x
HD2	KPNA4_Arm__O00629_68_487	Q9H2P0	Activity-dependent neuroprotector homeobox protein	ADNP	711	726	SLAPVKRTYEQMEFPL	3	Sumoylation	716		-	-	KR.[LY]	716	719	x
HD2	KPNA4_Arm__O00629_68_487	Q9H2P0	Activity-dependent neuroprotector homeobox protein	ADNP	715	730	VKRTYEQMEFPLLKKR	2	Methylation	716		-	-	KR.[LY]	716	719	x
HD2	KPNA4_Arm__O00629_68_487	Q9H2P0	Activity-dependent neuroprotector homeobox protein	ADNP	715	730	VKRTYEQMEFPLLKKR	2	Phosphorylation	719		-	-	KR.[LY]	716	719	x
HD2	KPNA4_Arm__O00629_68_487	Q9H2P0	Activity-dependent neuroprotector homeobox protein	ADNP	715	730	VKRTYEQMEFPLLKKR	2	Ubiquitylation	716		-	-	KR.[LY]	716	719	x
HD2	KPNA4_Arm__O00629_68_487	Q9H2P0	Activity-dependent neuroprotector homeobox protein	ADNP	715	730	VKRTYEQMEFPLLKKR	2	Sumoylation	716		-	-	KR.[LY]	716	719	x
HD2	KPNA4_Arm__O00629_68_487	Q01167	Forkhead box protein K2	FOXK2	628	643	ELKRIKTEDGEGIVIA	2	Phosphorylation	634		-	-	[^DE]((K[RK])|(RK))(([^DE][KR])|([KR][^DE]))(([PKR])|([^DE][DE]))	629	635	x
HD2	KPNA4_Arm__O00629_68_487	Q01167	Forkhead box protein K2	FOXK2	628	643	ELKRIKTEDGEGIVIA	2	Sumoylation	633		-	-	[^DE]((K[RK])|(RK))(([^DE][KR])|([KR][^DE]))(([PKR])|([^DE][DE]))	629	635	x
HD2	KPNA4_Arm__O00629_68_487	Q8NCD3	Holliday junction recognition protein	HJURP	675	690	DHQFPAKRPRLSEPQG	2	Phosphorylation	686		0.000167	0.205	[^DE]((K[RK])|(RK))[KRP][KR][^DE]	680	685		x
HD2	KPNA4_Arm__O00629_68_487	Q8NCD3	Holliday junction recognition protein	HJURP	675	690	DHQFPAKRPRLSEPQG	2	Phosphorylation	686		0.000167	0.205	(([PKR].{0,1}[^DE])|([PKR]))((K[RK])|(RK))(([^DE][KR])|([KR][^DE]))[^DE]	679	685		x
HD2	KPNA4_Arm__O00629_68_487	Q8NCD3	Holliday junction recognition protein	HJURP	675	690	DHQFPAKRPRLSEPQG	2	Phosphorylation	686		0.000167	0.205	KR.R	681	684		x
HD2	KPNA4_Arm__O00629_68_487	Q13330	Metastasis-associated protein MTA1	MTA1	576	591	SPTILGKRSYEQHNGV	2	Methylation	582		-	-	KR.[LY]	582	585	x
HD2	KPNA4_Arm__O00629_68_487	Q13330	Metastasis-associated protein MTA1	MTA1	576	591	SPTILGKRSYEQHNGV	2	Phosphorylation	584		0.000162	0.272	KR.[LY]	582	585	x
HD2	KPNA4_Arm__O00629_68_487	Q06413	Myocyte-specific enhancer factor 2C	MEF2C	458	473	ESPSVKRMRLSEGWAT	2	Phosphorylation	459		-	-	(([PKR].{0,1}[^DE])|([PKR]))((K[RK])|(RK))(([^DE][KR])|([KR][^DE]))[^DE]	460	467		x
HD2	KPNA4_Arm__O00629_68_487	Q06413	Myocyte-specific enhancer factor 2C	MEF2C	458	473	ESPSVKRMRLSEGWAT	2	Phosphorylation	459		-	-	[PR]..KR[^DE][KR]	460	466		x
HD2	KPNA4_Arm__O00629_68_487	Q06413	Myocyte-specific enhancer factor 2C	MEF2C	458	473	ESPSVKRMRLSEGWAT	2	Phosphorylation	461		-	-	(([PKR].{0,1}[^DE])|([PKR]))((K[RK])|(RK))(([^DE][KR])|([KR][^DE]))[^DE]	460	467	x
HD2	KPNA4_Arm__O00629_68_487	Q06413	Myocyte-specific enhancer factor 2C	MEF2C	458	473	ESPSVKRMRLSEGWAT	2	Phosphorylation	461		-	-	[PR]..KR[^DE][KR]	460	466	x
HD2	KPNA4_Arm__O00629_68_487	Q06413	Myocyte-specific enhancer factor 2C	MEF2C	458	473	ESPSVKRMRLSEGWAT	2	Phosphorylation	461		-	-	KR.R	463	466		x
HD2	KPNA4_Arm__O00629_68_487	O75376	Nuclear receptor corepressor 1	NCOR1	104	119	LESKRPRLEQVSDSHF	2	Phosphorylation	106		-	-	[^DE]((K[RK])|(RK))[KRP][KR][^DE]	106	111	x
HD2	KPNA4_Arm__O00629_68_487	O75376	Nuclear receptor corepressor 1	NCOR1	104	119	LESKRPRLEQVSDSHF	2	Phosphorylation	106		-	-	[^DE]((K[RK])|(RK))(([^DE][KR])|([KR][^DE]))(([PKR])|([^DE][DE]))	106	112	x
HD2	KPNA4_Arm__O00629_68_487	O75376	Nuclear receptor corepressor 1	NCOR1	104	119	LESKRPRLEQVSDSHF	2	Phosphorylation	106		-	-	KR.R	107	110		x
HD2	KPNA4_Arm__O00629_68_487	O75376	Nuclear receptor corepressor 1	NCOR1	1239	1254	HEISLKRSYESVEGNI	3	Phosphorylation	1242		-	-	KR.[LY]	1244	1247		x
HD2	KPNA4_Arm__O00629_68_487	O75376	Nuclear receptor corepressor 1	NCOR1	1239	1254	HEISLKRSYESVEGNI	3	Phosphorylation	1246		6.6e-08	0.192	KR.[LY]	1244	1247	x
HD2	KPNA4_Arm__O00629_68_487	O75376	Nuclear receptor corepressor 1	NCOR1	1239	1254	HEISLKRSYESVEGNI	3	Phosphorylation	1247		-	-	KR.[LY]	1244	1247	x
HD2	KPNA4_Arm__O00629_68_487	O75376	Nuclear receptor corepressor 1	NCOR1	1239	1254	HEISLKRSYESVEGNI	3	Phosphorylation	1249		-	-	KR.[LY]	1244	1247		x
HD2	KPNA4_Arm__O00629_68_487	O75376	Nuclear receptor corepressor 1	NCOR1	1243	1258	LKRSYESVEGNIKQGM	3	Phosphorylation	1246		6.6e-08	0.192	KR.[LY]	1244	1247	x
HD2	KPNA4_Arm__O00629_68_487	O75376	Nuclear receptor corepressor 1	NCOR1	1243	1258	LKRSYESVEGNIKQGM	3	Phosphorylation	1247		-	-	KR.[LY]	1244	1247	x
HD2	KPNA4_Arm__O00629_68_487	O75376	Nuclear receptor corepressor 1	NCOR1	1243	1258	LKRSYESVEGNIKQGM	3	Phosphorylation	1249		-	-	KR.[LY]	1244	1247		x
HD2	KPNA4_Arm__O00629_68_487	P11831	Serum response factor	SRF	96	111	RGLKRSLSEMEIGMVV	2	Phosphorylation	101		1.68e-51	0.319	KR.[LY]	99	102	x
HD2	KPNA4_Arm__O00629_68_487	P11831	Serum response factor	SRF	96	111	RGLKRSLSEMEIGMVV	2	Phosphorylation	103	RSK_group,MAPKAPK2,PRKD1	-	0.467	KR.[LY]	99	102		x
HD2	KPNA4_Arm__O00629_68_487	Q9ULW0	Targeting protein for Xklp2	TPX2	312	327	GKKRTFDETVSTYVPL	3	Acetylation	313		-	-	[^DE]((K[RK])|(RK))(([^DE][KR])|([KR][^DE]))(([PKR])|([^DE][DE]))	312	318	x
HD2	KPNA4_Arm__O00629_68_487	Q9ULW0	Targeting protein for Xklp2	TPX2	312	327	GKKRTFDETVSTYVPL	3	Acetylation	314		-	-	[^DE]((K[RK])|(RK))(([^DE][KR])|([KR][^DE]))(([PKR])|([^DE][DE]))	312	318	x
HD2	KPNA4_Arm__O00629_68_487	Q9ULW0	Targeting protein for Xklp2	TPX2	312	327	GKKRTFDETVSTYVPL	3	Phosphorylation	316		-	-	[^DE]((K[RK])|(RK))(([^DE][KR])|([KR][^DE]))(([PKR])|([^DE][DE]))	312	318	x
HD2	KPNA4_Arm__O00629_68_487	P37837	Transaldolase	TALDO1	1	16	MSSSPVKRQRMESALD	3	Phosphorylation	4	MAPK3,CDK1,CDK2,MAPK1,CDK4,CDK5,MAPK8	0.000152	0.736	[^DE]((K[RK])|(RK))(([^DE][KR])|([KR][^DE]))(([PKR])|([^DE][DE]))	6	12		x
HD2	KPNA4_Arm__O00629_68_487	P37837	Transaldolase	TALDO1	1	16	MSSSPVKRQRMESALD	3	Phosphorylation	4	MAPK3,CDK1,CDK2,MAPK1,CDK4,CDK5,MAPK8	0.000152	0.736	(([PKR].{0,1}[^DE])|([PKR]))((K[RK])|(RK))(([^DE][KR])|([KR][^DE]))[^DE]	5	11		x
HD2	KPNA4_Arm__O00629_68_487	P37837	Transaldolase	TALDO1	1	16	MSSSPVKRQRMESALD	3	Phosphorylation	3		0.001	0.14	(([PKR].{0,1}[^DE])|([PKR]))((K[RK])|(RK))(([^DE][KR])|([KR][^DE]))[^DE]	5	11		x
HD2	KPNA4_Arm__O00629_68_487	P35968	Vascular endothelial growth factor receptor 2	KDR	958	973	DLKRRLDSITSSQSSA	2	Acetylation	960		-	-	KR.[LY]	960	963	x
HD2	KPNA4_Arm__O00629_68_487	Q8NF64	Zinc finger MIZ domain-containing protein 2	ZMIZ2	264	279	GVKRTYSEVYPGQQYL	3	Methylation	266		-	-	KR.[LY]	266	269	x
HD2	KPNA4_Arm__O00629_68_487	Q2M1K9	Zinc finger protein 423	ZNF423	606	621	VSSDVEVSSPKRQRLS	3	Phosphorylation	614	MAPK3,MAPK14,CDK1,CDK2,MAPK1,CDK5,MAPK8	4.84e-06	0.418	(([PKR].{0,1}[^DE])|([PKR]))((K[RK])|(RK))(([^DE][KR])|([KR][^DE]))[^DE]	615	620		x
HD2	KPNA4_Arm__O00629_68_487	Q2M1K9	Zinc finger protein 423	ZNF423	606	621	VSSDVEVSSPKRQRLS	3	Phosphorylation	614	MAPK3,MAPK14,CDK1,CDK2,MAPK1,CDK5,MAPK8	4.84e-06	0.418	KR.R	616	619		x
HD2	KPNA4_Arm__O00629_68_487	Q2M1K9	Zinc finger protein 423	ZNF423	606	621	VSSDVEVSSPKRQRLS	3	Phosphorylation	613		0.002	0.121	(([PKR].{0,1}[^DE])|([PKR]))((K[RK])|(RK))(([^DE][KR])|([KR][^DE]))[^DE]	615	620		x
p3_HD2	KPNA4_Arm__O00629_68_487	Q9H2P0	Activity-dependent neuroprotector homeobox protein	ADNP	719	734	YEQMEFPLLKKRKLDD	3	Sumoylation	728		-	-	[^DE]((K[RK])|(RK))[KRP][KR][^DE]	727	732	x
p3_HD2	KPNA4_Arm__O00629_68_487	Q9H2P0	Activity-dependent neuroprotector homeobox protein	ADNP	719	734	YEQMEFPLLKKRKLDD	3	Sumoylation	728		-	-	[^DE]((K[RK])|(RK))(([^DE][KR])|([KR][^DE]))(([PKR])|([^DE][DE]))	727	733	x
p3_HD2	KPNA4_Arm__O00629_68_487	Q9H2P0	Activity-dependent neuroprotector homeobox protein	ADNP	719	734	YEQMEFPLLKKRKLDD	3	Sumoylation	728		-	-	(([PKR].{0,1}[^DE])|([PKR]))((K[RK])|(RK))(([^DE][KR])|([KR][^DE]))[^DE]	725	732	x
p3_HD2	KPNA4_Arm__O00629_68_487	Q9H2P0	Activity-dependent neuroprotector homeobox protein	ADNP	719	734	YEQMEFPLLKKRKLDD	3	Sumoylation	728		-	-	KR.[LY]	729	732		x
p3_HD2	KPNA4_Arm__O00629_68_487	Q9H2P0	Activity-dependent neuroprotector homeobox protein	ADNP	719	734	YEQMEFPLLKKRKLDD	3	Sumoylation	728		-	-	K[KR]RK	728	731	x
p3_HD2	KPNA4_Arm__O00629_68_487	Q9H2P0	Activity-dependent neuroprotector homeobox protein	ADNP	719	734	YEQMEFPLLKKRKLDD	3	Sumoylation	731		-	-	[^DE]((K[RK])|(RK))[KRP][KR][^DE]	727	732	x
p3_HD2	KPNA4_Arm__O00629_68_487	Q9H2P0	Activity-dependent neuroprotector homeobox protein	ADNP	719	734	YEQMEFPLLKKRKLDD	3	Sumoylation	731		-	-	[^DE]((K[RK])|(RK))(([^DE][KR])|([KR][^DE]))(([PKR])|([^DE][DE]))	727	733	x
p3_HD2	KPNA4_Arm__O00629_68_487	Q9H2P0	Activity-dependent neuroprotector homeobox protein	ADNP	719	734	YEQMEFPLLKKRKLDD	3	Sumoylation	731		-	-	(([PKR].{0,1}[^DE])|([PKR]))((K[RK])|(RK))(([^DE][KR])|([KR][^DE]))[^DE]	725	732	x
p3_HD2	KPNA4_Arm__O00629_68_487	Q9H2P0	Activity-dependent neuroprotector homeobox protein	ADNP	719	734	YEQMEFPLLKKRKLDD	3	Sumoylation	731		-	-	KR.[LY]	729	732	x
p3_HD2	KPNA4_Arm__O00629_68_487	Q9H2P0	Activity-dependent neuroprotector homeobox protein	ADNP	719	734	YEQMEFPLLKKRKLDD	3	Sumoylation	731		-	-	K[KR]RK	728	731	x
p3_HD2	KPNA4_Arm__O00629_68_487	Q9H0F5	E3 ubiquitin-protein ligase RNF38	RNF38	56	71	EDSPSPKRQRLSHSVF	2	Phosphorylation	60	MAPK3,CDK1,CDK2,MAPK1,CDK5,MAPK8	0.000814	0.235	(([PKR].{0,1}[^DE])|([PKR]))((K[RK])|(RK))(([^DE][KR])|([KR][^DE]))[^DE]	59	66	x
p3_HD2	KPNA4_Arm__O00629_68_487	Q9H0F5	E3 ubiquitin-protein ligase RNF38	RNF38	56	71	EDSPSPKRQRLSHSVF	2	Phosphorylation	60	MAPK3,CDK1,CDK2,MAPK1,CDK5,MAPK8	0.000814	0.235	[PR]..KR[^DE][KR]	59	65	x
p3_HD2	KPNA4_Arm__O00629_68_487	Q9H0F5	E3 ubiquitin-protein ligase RNF38	RNF38	56	71	EDSPSPKRQRLSHSVF	2	Phosphorylation	60	MAPK3,CDK1,CDK2,MAPK1,CDK5,MAPK8	0.000814	0.235	KR.R	62	65		x
p3_HD2	KPNA4_Arm__O00629_68_487	Q8NCD3	Holliday junction recognition protein	HJURP	671	686	DGTRDHQFPAKRPRLS	2	Phosphorylation	686		0.000167	0.205	[^DE]((K[RK])|(RK))[KRP][KR][^DE]	680	685		x
p3_HD2	KPNA4_Arm__O00629_68_487	Q8NCD3	Holliday junction recognition protein	HJURP	671	686	DGTRDHQFPAKRPRLS	2	Phosphorylation	686		0.000167	0.205	(([PKR].{0,1}[^DE])|([PKR]))((K[RK])|(RK))(([^DE][KR])|([KR][^DE]))[^DE]	679	685		x
p3_HD2	KPNA4_Arm__O00629_68_487	Q8NCD3	Holliday junction recognition protein	HJURP	671	686	DGTRDHQFPAKRPRLS	2	Phosphorylation	686		0.000167	0.205	KR.R	681	684		x
p3_HD2	KPNA4_Arm__O00629_68_487	Q8NCD3	Holliday junction recognition protein	HJURP	675	690	DHQFPAKRPRLSEPQG	4	Phosphorylation	686		0.000167	0.205	[^DE]((K[RK])|(RK))[KRP][KR][^DE]	680	685		x
[truncated: 2,962 more rows]

## Sheet: Legend
	Legend
	EV dataset 11.
	Post-translational modifications in ProP-PD peptides.
[truncated: 3 more rows]
