# Supplementary material for: Proteome‐scale mapping of binding sites in the unstructured regions of the human proteome
Source: Mol Syst Biol. 2022 Jan 19;18(1):e10584. doi: 10.15252/msb.202110584 (PMC8769072; doi:10.15252/msb.202110584)
Supplement: Supplementary file 13 — Source Data for Appendix [file MSB-18-e10584-s015.zip › Source Data for Appendix.xlsx]

## Sheet: Layout FP
96 well plate	1	2	3	4	5	6	7	8	9	10	11	12
Measurements	Raw values A row vertical
	Raw values A row horizontal
	Raw values B row vertical
	Raw values B row horizontal
	Raw values C row vertical
	Raw values C row horizontal
	Raw values D row vertical
	Raw values D row horizontal
	Raw values E row vertical
	Raw values E row horizontal
	Raw values F row vertical
	Raw values F row horizontal
	Raw values G row vertical
	Raw values G row horizontal
	Raw values H row vertical
	Raw values H row horizontal
	1	2	3	4	5	6	7	8	9	10	11	12			1	2	3	4	5	6	7	8	9	10	11	12	unit	Name
	Reduced values A row													A	Protein/Peptide concentration
	Reduced values B row													B	Protein/Peptide concentration
	Reduced values C row													C	Protein/Peptide concentration
	Reduced values D row													D	Protein/Peptide concentration
	Reduced values E row													E	Protein/Peptide concentration
	Reduced values F row													F	Protein/Peptide concentration
	Reduced values G row													G	Protein/Peptide concentration
	Reduced values H row													H	Protein/Peptide concentration

## Sheet: Fig S4a KEAP1 Kelch
Plate:	auto ptm Plate 2	1.3	PlateFormat	Endpoint	Fluor Polarization	Raw	FALSE	1
	Temperature(¡C)	1	2	3	4	5	6	7	8	9	10	11	12
	26.5	35802.3	37356.3	41652.3	39346.3	37365.3	39507.3	38986.3	39016.3	40962.3	42395.3	43279.3	52870.3
		49193.7	52072.7	57367.7	54751.7	53484.7	55613.7	54697.7	54558.7	58205.7	61263.7	61065.7	73550.7
		34125.3	36173.3	38547.3	33599.3	35443.3	33149.3	38840.3	37302.3	37989.3	39778.3	42541.3	48814.3
		48418.7	52150.7	57037.7	47249.7	52034.7	48345.7	55652.7	52976.7	54203.7	56505.7	61147.7	68614.7
		33400.3	36700.3	36673.3	29496.3	36350.3	36942.3	36766.3	38553.3	38018.3	39127.3	39574.3	49224.3
		49996.7	52665.7	52353.7	42761.7	52658.7	53246.7	53046.7	54660.7	53385.7	55542.7	56717.7	68913.7
		34337.3	36641.3	36959.3	34993.3	36552.3	37277.3	37118.3	37770.3	39807.3	42563.3	50815.3	69809.3
		47593.7	52172.7	53584.7	48763.7	51682.7	53273.7	52698.7	53515.7	54931.7	59711.7	70457.7	94224.7
		33814.3	35679.3	36885.3	31118.3	36421.3	36255.3	37911.3	37844.3	38624.3	42059.3	48285.3	66811.3
		49946.7	51315.7	53631.7	44747.7	52145.7	53013.7	54217.7	53747.7	54491.7	59269.7	67125.7	90857.7
		32942.3	36126.3	35880.3	30051.3	36100.3	36354.3	37440.3	39352.3	39168.3	44878.3	49770.3	60552.3
		47334.7	52991.7	52037.7	42357.7	51283.7	52614.7	53289.7	56110.7	54799.7	62488.7	68136.7	82266.7
		122.333	109.333	71.3333	146.333	145.333	164.333	133.333	144.333	107.333	176.333	171.333	22.3333
		77.6667	189.667	185.667	92.6667	173.667	284.667	243.667	214.667	115.667	292.667	290.667	96.6667
		130.333	198.333	147.333	30943.3	33397.3	34919.3	14970.3	19245.3	17269.3	-7.66667	12.3333	-4.66667
		187.667	214.667	156.667	43358.7	47537.7	48684.7	18429.7	22810.7	21237.7	36.6667	-1.33333	-35.3333
		1	2	3	4	5	6	7	8	9	10	11	12			1	2	3	4	5	6	7	8	9	10	11	12	unit	Name
		67.6118	74.7683	68.7921	73.9067	87.9373	79.6415	77.9855	76.3385	84.3035	92.6471	80.8	73.771		A
		83.5666	91.49	104.37	79.143	100.486	97.2083	88.4429	84.0384	86.3452	84.149	90.0028	78.9159		B
		110.086	89.1905	86.6077	94.2467	93.8757	91.3722	91.8741	83.1974	78.4148	83.8073	88.5591	76.9202		C
		71.9479	85.3222	94.2807	74.6143	81.8445	87.146	83.8812	82.8739	69.7452	77.9479	72.1207	58.7287		D	0.998535	1.99707	3.99414	7.98828	15.9766	31.9531	63.9062	127.812	255.625	511.25	1022.5	2045	µM	ATF5
		103.503	90.3048	95.7082	90.2144	88.0538	98.5004	87.4933	84.05	80.7457	80.1749	73.4262	62.4685		E	0.998535	1.99707	3.99414	7.98828	15.9766	31.9531	63.9062	127.812	255.625	511.25	1022.5	2045	µM	ATF5
		89.8385	100.06	94.4461	80.2872	84.1747	93.4069	85.1296	86.0115	76.5967	74.2175	65.7922	61.9886		F	0.998535	1.99707	3.99414	7.98828	15.9766	31.9531	63.9062	127.812	255.625	511.25	1022.5	2045	µM	ATF5
		-307.989	182.215	368.887	-309.145	-2.10688	181.516	207.267	106.91	-53.7224	160.762	171.413	565.875		G
		90.8739	-51.5464	-60.3758	77.3589	85.1556	74.8607	12.7841	-6.18087	12.2606	1669.9	-1198.02	726.384		H				buffer+NFE2L1+protein	buffer+NFE2L1+protein	buffer+NFE2L1+protein	buffer+NFE2L1	buffer+NFE2L1	buffer+NFE2L1	buffer	buffer	buffer
~End
Plate:	auto ptm Plate 3	1.3	PlateFormat	Endpoint	Fluor Polarization	Raw	FALSE	1
	Temperature(¡C)	1	2	3	4	5	6	7	8	9	10	11	12
	26.5	26979.7	36165.7	39787.7	-57.3333	40416.7	41076.7	41971.7	40524.7	55133.7	56206.7	69501.7	89300.7
		36297.3	47014.3	50791.3	-129.667	49733.3	50790.3	52022.3	49817.3	68232.3	69457.3	89863.3	114602
		31467.7	34052.7	38153.7	39067.7	38327.7	39678.7	40901.7	42621.7	46136.7	51997.7	62805.7	80760.7
		41745.3	43838.3	48363.3	48547.3	47869.3	48668.3	49171.3	52634.3	56572.3	65267.3	80128.3	103444
		32576.7	34682.7	35810.7	36454.7	38845.7	40224.7	41444.7	42896.7	44382.7	50067.7	60533.7	82258.7
		42944.3	45475.3	45859.3	46222.3	48413.3	50446.3	51156.3	53458.3	54796.3	62487.3	76306.3	104621
		28941.7	30853.7	31138.7	33427.7	33174.7	32663.7	32385.7	33639.7	33745.7	36206.7	40575.7	51030.7
		40736.3	44005.3	43995.3	47633.3	46924.3	46171.3	46413.3	47625.3	48691.3	50427.3	55389.3	68241.3
		29247.7	29848.7	30295.7	33690.7	31286.7	32380.7	32645.7	33220.7	34511.7	35827.7	38663.7	48953.7
		40471.3	42226.3	42885.3	48523.3	44312.3	45817.3	46137.3	46827.3	48088.3	50403.3	52942.3	65686.3
		28013.7	29559.7	30932.7	27821.7	31124.7	32222.7	32794.7	33989.7	32662.7	37010.7	39009.7	48613.7
		39205.3	42319.3	44056.3	38350.3	44591.3	45805.3	46361.3	47493.3	46139.3	51535.3	54166.3	65054.3
		90.6667	152.667	104.667	92.6667	101.667	60.6667	145.667	108.667	179.667	219.667	274.667	38.6667
		77.3333	145.333	144.333	64.3333	207.333	178.333	245.333	149.333	144.333	353.333	386.333	158.333
		94.6667	223.667	199.667	32839.7	31188.7	29049.7	10990.7	12004.7	12082.7	-34.3333	55.6667	-21.3333
		176.333	259.333	233.333	46428.3	43628.3	40928.3	13316.3	14663.3	14598.3	-43.6667	25.3333	18.3333
		1	2	3	4	5	6	7	8	9	10	11	12			1	2	3	4	5	6	7	8	9	10	11	12	unit	Name
		57.1074	39.989	30.9137	306.685	12.5551	14.971	16.177	12.0647	15.417	14.6768	37.2916	33.5562		A
		50.1108	35.1249	27.3924	17.4595	19.9881	10.9462	0.909214	14.3412	10.7948	22.4818	30.6218	32.5995		B
		46.9589	44.2753	32.4942	27.5291	18.9263	22.0505	14.1018	18.8912	14.2254	19.6309	24.6124	29.0704		C
		79.5896	86.1527	81.4748	85.7029	82.0294	81.7046	88.5422	82.4809	91.9037	74.3468	64.3594	54.0982		D	0.180664	0.361328	0.722656	1.44531	2.89062	5.78125	11.5625	23.125	46.25	92.5	185	370	µM	TRERF1
		71.116	82.1059	82.4145	90.9988	82.6855	82.2038	81.6125	80.3133	74.5716	79.3406	65.8951	55.7895		E	0.180664	0.361328	0.722656	1.44531	2.89062	5.78125	11.5625	23.125	46.25	92.5	185	370	µM	TRERF1
		76.7482	88.0274	85.4584	69.2025	88.3775	84.5024	81.7563	75.959	81.3754	74.2332	72.8351	54.4444		F	0.180664	0.361328	0.722656	1.44531	2.89062	5.78125	11.5625	23.125	46.25	92.5	185	370	µM	TRERF1
		-169.054	-115.26	69.3999	-266.996	259.109	420.228	167.883	67.6835	-198	145.451	79.2439	546.727		G
		216.372	-17.1804	-13.2506	81.7925	76.5154	80.0752	4.81165	8.86628	3.40693	29.0652	-450.072	-6045.87		H				buffer+NFE2L1+protein	buffer+NFE2L1+protein	buffer+NFE2L1+protein	buffer+NFE2L1	buffer+NFE2L1	buffer+NFE2L1	buffer	buffer	buffer

## Sheet: Fig S4b 14-3-3 sigma 
##BLOCKS= 8
Plate:	auto ptm Plate 1	1.3	PlateFormat	Endpoint	Fluor Polarization	Raw	FALSE	1
	Temperature(¡C)	1	2	3	4	5	6	7	8	9	10	11	12
	22.5	66792.3333333333	68267.3333333333	70288.3333333333	69372.3333333333	67067.3333333333	67212.3333333333	65381.3333333333	66214.3333333333	68480.3333333333	67702.3333333333	68705.3333333333	64550.3333333333
		81923.3333333333	82955.3333333333	86171.3333333333	85031.3333333333	81434.3333333333	83446.3333333333	80022.3333333333	81765.3333333333	85484.3333333333	83037.3333333333	87093.3333333333	82332.3333333333
		60.3333333333333	80.3333333333333	-5.66666666666674	-22.6666666666667	34.3333333333333	103.333333333333	136.333333333333	137.333333333333	11.3333333333333	275.333333333333	103.333333333333	70.3333333333333
		-74.6666666666665	41.3333333333335	-125.666666666667	-79.6666666666665	-75.6666666666665	121.333333333333	37.3333333333335	35.3333333333335	-27.6666666666665	207.333333333333	41.3333333333335	38.3333333333335
		105.333333333333	47.3333333333333	50.3333333333333	97.3333333333333	29.3333333333333	40.3333333333333	50.3333333333333	98.3333333333333	142.333333333333	109.333333333333	64.3333333333333	43.3333333333333
		-65.6666666666665	-22.6666666666665	49.3333333333335	69.3333333333335	-55.6666666666665	40.3333333333335	-88.6666666666665	136.333333333333	69.3333333333335	77.3333333333335	119.333333333333	4.33333333333348
		928.333333333333	97.3333333333333	73.3333333333333	90.3333333333333	137.333333333333	95.3333333333333	206.333333333333	121.333333333333	182.333333333333	122.333333333333	119.333333333333	13.3333333333333
		829.333333333333	84.3333333333335	94.3333333333335	2.33333333333348	31.3333333333335	-30.6666666666665	93.3333333333335	59.3333333333335	36.3333333333335	61.3333333333335	66.3333333333335	-94.6666666666665
		75.3333333333333	148.333333333333	119.333333333333	52.3333333333333	59.3333333333333	66.3333333333333	155.333333333333	108.333333333333	177.333333333333	147.333333333333	100.333333333333	32.3333333333333
		1.33333333333348	147.333333333333	21.3333333333335	9.33333333333348	-44.6666666666665	3.33333333333348	83.3333333333335	-49.6666666666665	-2.66666666666652	111.333333333333	-9.66666666666652	-12.6666666666665
		90.3333333333333	37.3333333333333	164.333333333333	87.3333333333333	-27.6666666666667	88.3333333333333	129.333333333333	67.3333333333333	73.3333333333333	65.3333333333333	78.3333333333333	30.3333333333333
		-5.66666666666652	-85.6666666666665	120.333333333333	104.333333333333	-60.6666666666665	39.3333333333335	-47.6666666666665	53.3333333333335	29.3333333333335	25.3333333333335	-31.6666666666665	-70.6666666666665
		46.3333333333333	57.3333333333333	88.3333333333333	29.3333333333333	74.3333333333333	8.33333333333326	9.33333333333326	70.3333333333333	24.3333333333333	69.3333333333333	32.3333333333333	123.333333333333
		22.3333333333335	2.33333333333348	-47.6666666666665	-83.6666666666665	-44.6666666666665	-96.6666666666665	-26.6666666666665	12.3333333333335	-75.6666666666665	71.3333333333335	11.3333333333335	-14.6666666666665
		53.3333333333333	108.333333333333	47.3333333333333	130.333333333333	121.333333333333	24.3333333333333	69212.3333333333	72738.3333333333	54386.3333333333	1.33333333333326	-30.6666666666667	29.3333333333333
		-80.6666666666665	85.3333333333335	-91.6666666666665	-117.666666666667	-5.66666666666652	-19.6666666666665	84512.3333333333	89960.3333333333	67571.3333333333	69.3333333333335	-106.666666666667	37.3333333333335
		1	2	3	4	5	6	7	8	9	10	11	12
		10.936559072556142	6.2746093835291727	10.704679094207489	10.604665609158214	5.8890933398443321	17.011054565132035	9.8733846009525656	14.316443772541296	19.729922848164414	10.923617463178792	27.409110784649897	30.489079394932858
		64882.352941178026	-399.80638915779082	897.33266230498089	490.95446038677289	3390.7156673114109	-10.86956521739028	-628.40079628400656	-646.90206528980536	2933.6492890995214	-228.86188941234769	-499.99999999999841	-375.33948940792828
		-3162.4588364434621	-2328.1249999999891	-100.85054678007062	-255.01432664756302	4439.7394136807834	-90.909090909088079	5273.58490566038	72.083879423329947	-422.54303164908271	-258.31202046035679	214.38263229308126	-846.153846153841
		-146.48370497427084	-161.41862777593505	34.734917733090946	-957.85671282359749	-680.4894629503724	-1732.484076433117	-452.48337895971764	-420.94990240728566	-715.18160438986035	-410.6342088404856	-366.84696150174864	1406.7796610169473
		-970.93023255813625	-94.262295081966471	-740.68071312803716	-741.2199630314193	-4366.834170854253	-919.61414790996423	-382.10578348986559	-2236.514522821572	-1025.3807106598972	-227.20962517352984	-1174.593618302225	-1969.3877551020271
		-1110.3179753406848	3192.4959216965726	-242.07432290573084	-2.2314313037922866	292.61363636363404	-458.71559633027334	-1886.5468071915652	-204.77137176938183	-499.99999999999761	-511.56812339331361	-2016.0427807486574	3124.513618677041
		-426.860564585112	-934.3955014058065	-2634.2857142857074	2452.5447042640967	-3005.9880239520862	1230.7692307692291	2448.2758620689597	-745.00344589937674	2256.8149210903848	-76.790336496978526	-547.87234042552632	-1219.9999999999975
		8680.0000000000182	-207.43034055727438	4258.12619502868	-7075.7314974182282	-1080.9909480705076	-5125.8741258740683	8.69820533620957	15.088229375690011	17.372940049906525	954.88721804511533	486.98884758364159	29.411764705885656
~End
Plate:	auto ptm Plate 1.2	1.3	PlateFormat	Endpoint	Fluor Polarization	Raw	FALSE	1
	Temperature(¡C)	1	2	3	4	5	6	7	8	9	10	11	12
	24.5	65679	66484	67185	67909	64784	66182	63319	65143	66215	66794	66895	63554
		81253	81338	83289	83957	81337	81658	78765	81132	83395	84863	85145	83631
		48101	46214	46047	44474	44401	45140	43559	41648	40485	38745	39096	40126
		59729	57464	57659	55930	56081	57213	56439	55251	55608	56760	61512	67753
		1512	1429	1470	1500	1458	1463	1481	1545	1475	1522	1514	1511
		2509	2546	2568	2488	2475	2519	2465	2520	2629	2548	2534	2503
		2142	1501	1487	1512	1506	1514	2612	1592	1501	1543	1535	1521
		3210	2654	2601	2701	2642	2579	3906	2552	2579	2614	2514	2398
		1460	1547	1533	1481	1455	1547	1511	1470	1468	1480	1502	1506
		2579	2667	2538	2484	2545	2610	2616	2641	2464	2638	2527	2491
		1413	1463	1527	1517	1416	1544	1482	1530	1204	1460	1469	1421
		2546	2533	2529	2578	2380	2624	2513	2568	2241	2412	2490	2422
		1471	1486	1496	1496	1526	1399	48984	44640	43597	1391	1443	2961
		2511	2510	2543	2494	2445	2523	61258	55335	54217	2566	2460	5237
		1469	1398	1491	1469	1486	1443	68048	72328	53916	1349	1409	1399
		2463	2535	2425	2530	2557	2460	82528	87879	66637	2494	2423	2432
		1	2	3	4	5	6	7	8	9	10	11	12				1	2	3	4	5	6	7	8	9	10	11	12	unit	Name
		15.232295314860311	9.6649180604622	16.271025129491004	14.906212110405804	22.606548493881593	13.903961101688427	17.978930879792781	18.58338417964195	24.17517638606596	28.543933368804669	29.446436020046065	46.068752274919028			A
		17.09490490437652	17.775290291956882	21.277877065484414	23.433011158402515	25.601167496630492	27.338594553828752	38.342449346793067	50.113752344894841	67.434494673193214	99.424719623452845	134.62304661560938	169.12070485797756			B	0	0.866699	1.7334	3.4668	6.93359	13.8672	27.7344	55.4688	110.938	221.875	443.75	887.5	µM	Saturation RAF
		160.66059120136933	195.08073601201653	185.595567867036	160.44776119402985	171.70856412441415	178.58980957282552	162.13285559379568	152.2633744855967	195.27165264832917	164.9597659107535	164.84324721890229	159.81650525925585			C
		110.64978202200538	191.4167714131801	186.20878369133951	196.35026797182977	187.62923671671311	173.39278402111106	109.59604567922277	143.77913230548589	177.57180037441211	170.72733787173056	154.26997245179064	135.631748437204			D
		190.94897252366658	179.20148560817088	159.53947368421055	165.86876936074347	186.20368212537869	168.7264911337991	181.25169330804661	199.09194097616344	166.22491480499812	195.28772088808339	167.36730262853979	159.08985156577171			E
		200.4903809883063	181.27127733992447	159.71935617003717	172.24445252819211	166.89546969994115	172.26590421729807	171.17956843920405	166.21253405994551	216.01823213413644	158.5014409221902	170.99322799097067	173.67706919945724			F
		174.40718394836537	169.29097176930961	172.37563966622102	162.9208243961578	143.53865581591131	200.91389404540911	20.636660813003836	16.225448334756617	17.840414367700632	211.74914998111069	173.77612367592329	191.5542308479898			G
		165.69643617776518	203.53226036177182	150.87086517013907	178.71785314945956	178.28671489793098	173.77612367592329	5.30131753332819	6.2139110541665312	14.754500282481166	212.79906632950787	177.98629004813068	183.22467646200252			H							buffer+RAF	buffer+RAF	buffer+RAF	buffer	buffer	buffer
~End
Plate:	auto ptm Plate 1.3	1.3	PlateFormat	Endpoint	Fluor Polarization	Raw	FALSE	1
	Temperature(¡C)	1	2	3	4	5	6	7	8	9	10	11	12
	25	63369.1666666667	63878.1666666667	65074.1666666667	65995.1666666667	62534.1666666667	63786.1666666667	61142.1666666667	62643.1666666667	64281.1666666667	64335.1666666667	65340.1666666667	60957.1666666667
		77050.1666666667	77717.1666666667	79895.1666666667	80681.1666666667	77073.1666666667	78464.1666666667	75007.1666666667	77377.1666666667	79410.1666666667	80266.1666666667	82768.1666666667	79913.1666666667
		46005.1666666667	44306.1666666667	43560.1666666667	42182.1666666667	42285.1666666667	43084.1666666667	41588.1666666667	40126.1666666667	38992.1666666667	37528.1666666667	37556.1666666667	37495.1666666667
		56204.1666666667	54116.1666666667	54437.1666666667	52337.1666666667	52583.1666666667	53722.1666666667	52985.1666666667	52477.1666666667	53494.1666666667	53852.1666666667	57858.1666666667	64663.1666666667
		38800.1666666667	40870.1666666667	49579.1666666667	48026.1666666667	39956.1666666667	46552.1666666667	44264.1666666667	41382.1666666667	41472.1666666667	41296.1666666667	41183.1666666667	42835.1666666667
		47846.1666666667	50622.1666666667	60920.1666666667	59430.1666666667	49368.1666666667	58007.1666666667	56371.1666666667	53227.1666666667	56058.1666666667	59490.1666666667	63638.1666666667	72722.1666666667
		46654.1666666667	44089.1666666667	47397.1666666667	48056.1666666667	48846.1666666667	49216.1666666667	46678.1666666667	43403.1666666667	45099.1666666667	43141.1666666667	44737.1666666667	46630.1666666667
		58499.1666666667	54448.1666666667	58641.1666666667	59917.1666666667	60088.1666666667	62052.1666666667	59738.1666666667	56315.1666666667	60670.1666666667	62131.1666666667	70037.1666666667	79885.1666666667
		-112.833333333333	-57.8333333333333	-135.833333333333	-189.833333333333	-125.833333333333	-59.8333333333333	12.1666666666667	-70.8333333333333	-114.833333333333	-84.8333333333333	-217.833333333333	-168.833333333333
		-409.833333333333	-246.833333333333	-396.833333333333	-377.833333333333	-432.833333333333	-407.833333333333	-357.833333333333	-325.833333333333	-427.833333333333	-308.833333333333	-393.833333333333	-387.833333333333
		-186.833333333333	-165.833333333333	-102.833333333333	-119.833333333333	-222.833333333333	-82.8333333333333	-121.833333333333	-155.833333333333	-425.833333333333	-97.8333333333333	-135.833333333333	-248.833333333333
		-497.833333333333	-296.833333333333	-320.833333333333	-316.833333333333	-412.833333333333	-329.833333333333	-373.833333333333	-337.833333333333	-823.833333333333	-407.833333333333	-319.833333333333	-532.833333333333
		-241.833333333333	-150.833333333333	-167.833333333333	-109.833333333333	-216.833333333333	-190.833333333333	46911.1666666667	42149.1666666667	41965.1666666667	-224.833333333333	-229.833333333333	1159.16666666667
		-487.833333333333	-353.833333333333	-377.833333333333	-349.833333333333	-416.833333333333	-398.833333333333	57653.1666666667	51669.1666666667	50791.1666666667	-404.833333333333	-538.833333333333	2271.16666666667
		-199.833333333333	-177.833333333333	-197.833333333333	-133.833333333333	-138.833333333333	-170.833333333333	65536.1666666667	69637.1666666667	52341.1666666667	-243.833333333333	-241.833333333333	-218.833333333333
		-479.833333333333	-492.833333333333	-446.833333333333	-352.833333333333	-419.833333333333	-418.833333333333	80998.1666666667	84806.1666666667	64214.1666666667	-497.833333333333	-471.833333333333	-357.833333333333
		1	2	3	4	5	6	7	8	9	10	11	12				1	2	3	4	5	6	7	8	9	10	11	12	unit	Name
		6.5787826367168885	6.8883851000480645	11.432580269119825	9.3007865918890218	13.359483282841316	12.391438095387672	11.029729746123332	14.456778796054445	14.518058089692511	19.45766461877745	27.050905519440345	44.195012340334152			A
		8.9575745644256362	8.8435414308560176	20.28844078354884	16.692281766311929	17.817180098723746	19.171940386284529	29.928445289495794	42.98746181087747	66.845313495602355	89.177129616302167	124.27200627508493	179.36749043459915			B
		13.621609559524769	15.832489127893702	11.835441548752897	15.365988324662238	14.599582732053525	18.833503654613612	29.721628973602979	34.684745832999894	59.452686406427226	91.106561874592529	125.76174051128348	171.762944208376			C	0	0.866699	1.7334	3.4668	6.93359	13.8672	27.7344	55.4688	110.938	221.875	443.75	887.5	µM	Saturation RAF
		21.960824277010694	14.355775455613889	15.275283773087711	19.1331798929395	12.40709700663308	24.710824482219866	32.175407242900718	39.03511995348051	57.071297378527348	90.972037891529411	132.17210768355776	176.15375385161275			D	0	0.866699	1.7334	3.4668	6.93359	13.8672	27.7344	55.4688	110.938	221.875	443.75	887.5	µM	Saturation RAF
		503.33190682888107	561.08358806788294	417.68383447454636	247.72964940282938	482.72908935198444	700.60462853568743	1085.0733223268917	586.20689655172475	512.75855972656063	504.18053413426469	202.11629444981466	313.72438322136321			E
		378.9760398873554	197.31092436974836	444.4361071508971	375.64223170996507	213.79918655363389	536.84864487070013	437.72835074674742	287.39282311845074	234.3613434885755	552.96058894459645	324.8187780462552	281.72232690534446			F
		254.01653742341838	323.15363041445977	304.59803188122277	452.6956882829266	231.35246910541127	270.50703477568396	11.933371109324082	10.661967859244468	4.280468389816912	200.15811057858625	322.88555178198806	240.34041778546396			G							buffer+RAF	buffer+RAF	buffer+RAF	buffer	buffer	buffer
		333.54949279725815	395.66715438712458	306.08466897257307	374.40758293838906	431.81947365429471	342.77317659631348	14.750335491153384	7.3740037611438032	11.05910268094611	259.64660734618172	238.35352784217702	153.494869177457			H
~End
Plate:	auto ptm Plate 2.2	1.3	PlateFormat	Endpoint	Fluor Polarization	Raw	FALSE	1
	Temperature(¡C)	1	2	3	4	5	6	7	8	9	10	11	12
	23	59291	59870	65156	63745	61871	65011	65212	64732	91595	85742	99118	124075
		94760	96399	103138	101951	98978	104919	104782	102013	143303	132112	146967	179316
		88751	78826	79746	77477	75045	71871	71452	82121	83901	87125	118901	143236
		134830	126093	127561	123183	120116	114956	115126	128759	130970	133966	177053	206845
		95867	77912	77247	78857	77361	80116	75125	83830	82964	92412	111988	141175
		145319	124602	121619	123992	122595	127412	120479	134384	129814	141921	167476	199226
		1491	1479	1606	1557	1435	1480	1615	1530	1463	1663	1497	1507
		2541	2598	2701	2711	2568	2580	2685	2520	2480	2686	2616	2585
		1522	1555	1469	1516	1497	1541	1493	1522	1466	1663	1438	1427
		2597	2565	2445	2569	2522	2664	2530	2448	2495	2733	2556	2460
		1453	1518	1533	1530	1527	1484	1450	1521	1496	1432	1583	1512
		2476	2571	2560	2577	2603	2527	2469	2502	2457	2532	2537	2475
		1454	1494	1526	1455	1563	1538	1507	1589	1522	1519	1469	1481
		2417	2576	2556	2535	2660	2540	2659	2668	2671	2603	2641	2514
		1468	1529	1481	92916	90599	125961	56413	79023	66421	1438	1442	1410
		2502	2638	2543	115733	111951	155269	88752	125110	104736	2569	2488	2535
		1	2	3	4	5	6	7	8	9	10	11	12				1	2	3	4	5	6	7	8	9	10	11	12	unit	Name
		142.31157765814072	145.94960860184375	137.60249540604397	142.66020342402422	142.779950953452	147.08072171001061	144.93073508875833	135.42439983215672	131.85923535939531	124.34596412632385	105.39486124179516	92.70397250507304			A	0.708008	1.41602	2.83203	5.66406	11.3281	22.6562	45.3125	90.625	181.25	362.5	725	1450	µM	MAP1A
		117.38556804922033	142.74605975416455	142.73198235928049	139.76333693259574	143.03658942760623	142.69696204595203	146.28283990911467	132.92231291810711	130.75175090826207	123.32925254490264	107.50116815780115	92.313696207464929			B	0.708008	1.41602	2.83203	5.66406	11.3281	22.6562	45.3125	90.625	181.25	362.5	725	1450	µM	MAP1A
		116.29539782316293	142.63234056132978	134.95343778375238	134.31317479979	138.15182970474618	139.89099588819028	143.99251764951646	143.79096093284537	131.91391406403955	122.72432771104927	109.62109788061812	80.881954014257957			C	0.708008	1.41602	2.83203	5.66406	11.3281	22.6562	45.3125	90.625	181.25	362.5	725	1450	µM	MAP1A
		173.61784675072744	188.25466520307356	167.19242902208205	183.99790365550075	197.2027972027972	184.57300275482095	161.58338741077222	157.02479338842974	171.02653697232978	147.47095010252906	185.74925210769655	176.76514772158242			D
		174.20988379979204	157.75220040622884	162.12747754170826	170.86732601066495	168.02519451648766	180.53709119914922	170.86264346538317	145.42391914654692	172.95848808236568	155.94467707143764	193.94618834080717	179.17745182628707			E
		173.57095459285242	170.60510859172246	163.74215837803439	167.912984364378	173.73855796545976	173.22066948326292	173.20028510334998	156.40599001663892	155.63708198109214	191.41727837380014	143.66857503493668	154.00755350398663			F
		161.51665144889233	179.27119575169385	165.2078774617068	184.30273300630694	172.94294029455861	158.33637358628238	190.40157586067963	166.38978753169536	187.79739404989553	176.2845135342763	199.41868386393568	171.70022371364652			G
		173.65606529693218	179.5743158647827	177.26031202259154	18.632042465812514	14.647224042438054	13.431794432648868	134.59075115246264	137.68632557598158	135.71154384161457	196.38615936292089	179.59415892281439	199.43222143364091			H				buffer+RAF	buffer+RAF	buffer+RAF	buffer+RAF+protein	buffer+RAF+protein	buffer+RAF+protein	buffer	buffer	buffer
~End
Original Filename: 20-11-12 14-3-3 sigma; Date Last Saved: 2020-11-12 11:56:47
