# Supplementary material for: Proteome‐scale mapping of binding sites in the unstructured regions of the human proteome
Source: Mol Syst Biol. 2022 Jan 19;18(1):e10584. doi: 10.15252/msb.202110584 (PMC8769072; doi:10.15252/msb.202110584)
Supplement: Supplementary file 14 — Source Data for Figure 4 [file MSB-18-e10584-s002.zip]

Archive with 3 entries (2 files):
- Source data for Figure 4.xlsx
- __MACOSX/
- __MACOSX/._Source data for Figure 4.xlsx
