# Supplementary material for: Proteome‐scale mapping of binding sites in the unstructured regions of the human proteome
Source: Mol Syst Biol. 2022 Jan 19;18(1):e10584. doi: 10.15252/msb.202110584 (PMC8769072; doi:10.15252/msb.202110584)
Supplement: Supplementary file 14 — Source Data for Figure 4 [file MSB-18-e10584-s002.zip › Source data for Figure 4.xlsx]

## Sheet: Layout FP
96 well plate	1	2	3	4	5	6	7	8	9	10	11	12
Measurements	Raw values A row vertical
	Raw values A row horizontal
	Raw values B row vertical
	Raw values B row horizontal
	Raw values C row vertical
	Raw values C row horizontal
	Raw values D row vertical
	Raw values D row horizontal
	Raw values E row vertical
	Raw values E row horizontal
	Raw values F row vertical
	Raw values F row horizontal
	Raw values G row vertical
	Raw values G row horizontal
	Raw values H row vertical
	Raw values H row horizontal
	1	2	3	4	5	6	7	8	9	10	11	12			1	2	3	4	5	6	7	8	9	10	11	12	unit	Name
	Reduced values A row													A	Protein/Peptide concentration
	Reduced values B row													B	Protein/Peptide concentration
	Reduced values C row													C	Protein/Peptide concentration
	Reduced values D row													D	Protein/Peptide concentration
	Reduced values E row													E	Protein/Peptide concentration
	Reduced values F row													F	Protein/Peptide concentration
	Reduced values G row													G	Protein/Peptide concentration
	Reduced values H row													H	Protein/Peptide concentration

## Sheet: Fig 4c KEAP1 Kelch
##BLOCKS= 5
Plate:	auto ptm Plate 1	1.3	PlateFormat	Endpoint	Fluor Polarization	Raw	FALSE	1
	Temperature(¡C)	1	2	3	4	5	6	7	8	9	10	11	12
	26	50319.7	48763.7	44372.7	42961.7	39750.7	37334.7	39269.7	35979.7	41915.7	35261.7	32988.7	30493.7
		61067.3	61643.3	58172.3	59558.3	56289.3	53717.3	58387.3	54315.3	63090.3	54301.3	50574.3	48368.3
		48002.7	46483.7	44682.7	38674.7	38664.7	38686.7	35169.7	35658.7	34317.7	34771.7	28520.7	31174.7
		58372.3	58748.3	59592.3	54999.3	55390.3	56612.3	53840.3	54919.3	52356.3	55048.3	44541.3	48128.3
		40638.7	44532.7	40265.7	37827.7	37019.7	36836.7	31718.7	34731.7	31367.7	32105.7	31633.7	32201.7
		50360.3	56619.3	53098.3	53267.3	53049.3	52883.3	50066.3	54701.3	48998.3	50296.3	50285.3	48025.3
		121.667	38.6667	178.667	300.667	348.667	275.667	218.667	229.667	202.667	237.667	56.6667	8222.67
		44.3333	62.3333	245.333	371.333	408.333	228.333	343.333	175.333	237.333	340.333	108.333	10249.3
		321.667	1001.67	316.667	284.667	248.667	226.667	342.667	292.667	212.667	159.667	116.667	130.667
		327.333	1508.33	385.333	403.333	366.333	287.333	417.333	436.333	366.333	233.333	246.333	139.333
		308.667	314.667	270.667	263.667	303.667	260.667	162.667	249.667	171.667	270.667	132.667	110.667
		398.333	341.333	275.333	304.333	394.333	328.333	303.333	364.333	264.333	375.333	147.333	147.333
		204.667	310.667	274.667	332.667	320.667	274.667	314.667	195.667	161.667	193.667	86.6667	199.667
		164.333	320.333	366.333	456.333	237.333	332.333	435.333	185.333	197.333	272.333	115.333	69.3333
		243.667	239.667	235.667	168.667	183.667	193.667	37106.7	34732.7	45530.7	-13.3333	45.6667	-32.3333
		402.333	295.333	176.333	268.333	197.333	239.333	46701.3	41700.3	55636.3	44.3333	92.3333	-136.667
		1	2	3	4	5	6	7	8	9	10	11	12			1	2	3	4	5	6	7	8	9	10	11	12	unit	Name
		50.4581	70.7816	88.8684	116.503	126.961	134.792	150.873	158.294	156.859	167.979	165.805	182.312		A	0	0.00361328	0.00722656	0.0144531	0.0289063	0.0578125	0.115625	0.23125	0.4625	0.925	1.85	3.7	µM	Saturation NFE2L1
		51.4577	70.6733	97.3716	129.055	132.663	143.088	165.105	168.038	163.438	181.385	174.791	169.2		B	0	0.00361328	0.00722656	0.0144531	0.0289063	0.0578125	0.115625	0.23125	0.4625	0.925	1.85	3.7	µM	Saturation NFE2L1
		60.877	73.6406	91.7746	124.207	132.808	133.702	179.951	178.883	174.898	176.299	183.359	152.37		C	0	0.00361328	0.00722656	0.0144531	0.0289063	0.0578125	0.115625	0.23125	0.4625	0.925	1.85	3.7	µM	Saturation NFE2L1
		-501.317	190.128	111.789	59.1901	32.6825	-139.566	177.39	-179.3	32.6503	132.456	270.797	63.7828		D
		-37.5403	157.069	51.7936	127.239	146.367	72.166	52.2264	152.205	221.867	142.425	316.176	-14.1788		E
		81.0459	-5.61671	-37.7245	25.4239	84.144	68.9941	259.223	141.721	167.933	116.64	6.13927	96.4967		F
		-154.778	-30.9589	97.3934	111.289	-194.258	48.9613	115.492	-73.2862	53.3386	123.521	96.2897	-519.132		G
		201.648	58.0728	-189.01	183.752	-10.4033	59.4995	68.5906	45.094	53.8834	1984.74	296.546	587.889		H							buffer+NFE2L1	buffer+NFE2L1	buffer+NFE2L1	buffer	buffer	buffer
~End
Plate:	auto ptm Plate 2	1.3	PlateFormat	Endpoint	Fluor Polarization	Raw	FALSE	1
	Temperature(¡C)	1	2	3	4	5	6	7	8	9	10	11	12
	26.5	35802.3	37356.3	41652.3	39346.3	37365.3	39507.3	38986.3	39016.3	40962.3	42395.3	43279.3	52870.3
		49193.7	52072.7	57367.7	54751.7	53484.7	55613.7	54697.7	54558.7	58205.7	61263.7	61065.7	73550.7
		34125.3	36173.3	38547.3	33599.3	35443.3	33149.3	38840.3	37302.3	37989.3	39778.3	42541.3	48814.3
		48418.7	52150.7	57037.7	47249.7	52034.7	48345.7	55652.7	52976.7	54203.7	56505.7	61147.7	68614.7
		33400.3	36700.3	36673.3	29496.3	36350.3	36942.3	36766.3	38553.3	38018.3	39127.3	39574.3	49224.3
		49996.7	52665.7	52353.7	42761.7	52658.7	53246.7	53046.7	54660.7	53385.7	55542.7	56717.7	68913.7
		34337.3	36641.3	36959.3	34993.3	36552.3	37277.3	37118.3	37770.3	39807.3	42563.3	50815.3	69809.3
		47593.7	52172.7	53584.7	48763.7	51682.7	53273.7	52698.7	53515.7	54931.7	59711.7	70457.7	94224.7
		33814.3	35679.3	36885.3	31118.3	36421.3	36255.3	37911.3	37844.3	38624.3	42059.3	48285.3	66811.3
		49946.7	51315.7	53631.7	44747.7	52145.7	53013.7	54217.7	53747.7	54491.7	59269.7	67125.7	90857.7
		32942.3	36126.3	35880.3	30051.3	36100.3	36354.3	37440.3	39352.3	39168.3	44878.3	49770.3	60552.3
		47334.7	52991.7	52037.7	42357.7	51283.7	52614.7	53289.7	56110.7	54799.7	62488.7	68136.7	82266.7
		122.333	109.333	71.3333	146.333	145.333	164.333	133.333	144.333	107.333	176.333	171.333	22.3333
		77.6667	189.667	185.667	92.6667	173.667	284.667	243.667	214.667	115.667	292.667	290.667	96.6667
		130.333	198.333	147.333	30943.3	33397.3	34919.3	14970.3	19245.3	17269.3	-7.66667	12.3333	-4.66667
		187.667	214.667	156.667	43358.7	47537.7	48684.7	18429.7	22810.7	21237.7	36.6667	-1.33333	-35.3333
		1	2	3	4	5	6	7	8	9	10	11	12			1	2	3	4	5	6	7	8	9	10	11	12	unit	Name
		67.6118	74.7683	68.7921	73.9067	87.9373	79.6415	77.9855	76.3385	84.3035	92.6471	80.8	73.771		A	0.998535	1.99707	3.99414	7.98828	15.9766	31.9531	63.9062	127.812	255.625	511.25	1022.5	2045	µM	CFAP36
		83.5666	91.49	104.37	79.143	100.486	97.2083	88.4429	84.0384	86.3452	84.149	90.0028	78.9159		B	0.998535	1.99707	3.99414	7.98828	15.9766	31.9531	63.9062	127.812	255.625	511.25	1022.5	2045	µM	CFAP36
		110.086	89.1905	86.6077	94.2467	93.8757	91.3722	91.8741	83.1974	78.4148	83.8073	88.5591	76.9202		C	0.998535	1.99707	3.99414	7.98828	15.9766	31.9531	63.9062	127.812	255.625	511.25	1022.5	2045	µM	CFAP36
		71.9479	85.3222	94.2807	74.6143	81.8445	87.146	83.8812	82.8739	69.7452	77.9479	72.1207	58.7287		D
		103.503	90.3048	95.7082	90.2144	88.0538	98.5004	87.4933	84.05	80.7457	80.1749	73.4262	62.4685		E
		89.8385	100.06	94.4461	80.2872	84.1747	93.4069	85.1296	86.0115	76.5967	74.2175	65.7922	61.9886		F
		-307.989	182.215	368.887	-309.145	-2.10688	181.516	207.267	106.91	-53.7224	160.762	171.413	565.875		G
		90.8739	-51.5464	-60.3758	77.3589	85.1556	74.8607	12.7841	-6.18087	12.2606	1669.9	-1198.02	726.384		H				buffer+NFE2L1+protein	buffer+NFE2L1+protein	buffer+NFE2L1+protein	buffer+NFE2L1	buffer+NFE2L1	buffer+NFE2L1	buffer	buffer	buffer
~End
Plate:	auto ptm Plate 4	1.3	PlateFormat	Endpoint	Fluor Polarization	Raw	FALSE	1
	Temperature(¡C)	1	2	3	4	5	6	7	8	9	10	11	12
	26.5	48305.7	48775.7	49108.7	51113.7	50519.7	52459.7	54814.7	56555.7	60981.7	61234.7	62904.7	63833.7
		67711.3	67912.3	67915.3	70069.3	68671.3	70351.3	72820.3	73654.3	77992.3	76053.3	77972.3	78710.3
		47628.7	47964.7	49748.7	49381.7	50429.7	52968.7	54397.7	57186.7	58482.7	60526.7	59452.7	62909.7
		66890.3	68146.3	69773.3	69285.3	69635.3	71894.3	72260.3	75648.3	73860.3	78235.3	74173.3	78230.3
		47310.7	48114.7	47837.7	48749.7	50700.7	52762.7	54551.7	59400.7	59146.7	60946.7	56895.7	64632.7
		67797.3	69144.3	68858.3	68691.3	70959.3	71356.3	72501.3	77153.3	74961.3	76922.3	72372.3	80615.3
		64.6667	246.667	228.667	296.667	274.667	338.667	732.667	324.667	298.667	360.667	234.667	96.6667
		93.3333	85.3333	289.333	397.333	389.333	396.333	845.333	371.333	325.333	378.333	182.333	50.3333
		192.667	98.6667	226.667	275.667	196.667	309.667	290.667	289.667	236.667	177.667	145.667	104.667
		325.333	52.3333	278.333	420.333	275.333	262.333	346.333	407.333	339.333	335.333	116.333	130.333
		170.667	257.667	239.667	175.667	242.667	280.667	325.667	214.667	226.667	245.667	242.667	185.667
		69.3333	344.333	153.333	202.333	332.333	226.333	221.333	233.333	284.333	271.333	232.333	170.333
		215.667	265.667	333.667	139.667	209.667	200.667	279.667	158.667	94.6667	258.667	200.667	226.667
		303.333	388.333	353.333	148.333	132.333	255.333	327.333	219.333	113.333	315.333	218.333	148.333
		238.667	365.667	256.667	46053.7	48391.7	47757.7	8624.67	9349.67	10175.7	11.6667	13.6667	-25.3333
		310.333	364.333	148.333	64410.3	67599.3	67537.3	10404.3	11306.3	12265.3	-37.6667	-15.6667	53.3333
		1	2	3	4	5	6	7	8	9	10	11	12			1	2	3	4	5	6	7	8	9	10	11	12	unit	Name
		77.5356	74.1957	70.8335	66.4578	62.2432	55.5107	50.8141	40.8952	31.8471	17.1982	16.2047	13.5852		A	0.0410156	0.0820312	0.164062	0.328125	0.65625	1.3125	2.625	5.25	10.5	21	42	84	µM	PTTG1
		78.4873	84.2355	77.8157	78.0074	70.0704	61.5099	50.7726	48.688	25.5564	37.1408	19.4489	17.8162		B	0.0410156	0.0820312	0.164062	0.328125	0.65625	1.3125	2.625	5.25	10.5	21	42	84	µM	PTTG1
		88.5006	89.9004	90.7082	80.1294	76.7718	59.7092	51.0232	39.5632	27.3085	25.2324	29.1334	19.3213		C	0.0410156	0.0820312	0.164062	0.328125	0.65625	1.3125	2.625	5.25	10.5	21	42	84	µM	PTTG1
		92.0437	-552.448	26.4901	54.8673	83.0861	-12.5405	-19.6382	-24.0056	-48.3619	-67.1488	-213.968	-394.79		D
		169.142	-386.958	11.5082	119.198	76.9231	-172.363	-3.54848	79.124	88.7701	222.654	-200.824	18.4944		E
		-494.163	53.7591	-304.506	-20.4938	65.9681	-196.164	-276.846	-49.4297	22.169	-41.4508	-112.441	-133.458		F
		79.222	98.3313	-62.4447	-60.9833	-310.644	29.2932	-12.4698	70.615	-1.17509	7.88408	-48.9328	-294.211		G
		40.1073	-92.7202	-349.89	76.4233	75.8286	81.9256	2.63725	3.85038	2.22802	2183.1	-43727.3	3651.16		H				buffer+NFE2L1+protein	buffer+NFE2L1+protein	buffer+NFE2L1+protein	buffer+NFE2L1	buffer+NFE2L1	buffer+NFE2L1	buffer	buffer	buffer
~End
Original Filename: 21-09-29 KEAP1; Date Last Saved: 2021-09-29 17:03:06
##BLOCKS= 5
Plate:	Plate 1	1.3	PlateFormat	Endpoint	Fluor Polarization	Raw	FALSE	1						1
	Temperature(¡C)	1	2	3	4	5	6	7	8	9	10	11	12
	25.5	49407	39932	40503	37446	33449	31957	36681	29032	27250	25335	27509	37116
		62663.3333333333	52884.3333333333	58711.3333333333	58619.3333333333	49593.3333333333	49229.3333333333	58164.3333333333	46378.3333333333	44163.3333333333	39599.3333333333	43379.3333333333	60708.3333333333
		43362	37416	36522	30826	40648	34392	33978	31112	32745	28164	27108	35097
		53501.3333333333	49800.3333333333	55625.3333333333	47961.3333333333	66069.3333333333	54342.3333333333	55255.3333333333	49917.3333333333	53009.3333333333	44974.3333333333	43488.3333333333	58262.3333333333
		44081	42939	38895	35320	37731	35763	39863	34730	28224	29860	34413	35801
		58225.3333333333	57608.3333333333	57855.3333333333	55265.3333333333	60729.3333333333	56367.3333333333	69217.3333333333	55659.3333333333	45962.3333333333	48060.3333333333	56872.3333333333	60967.3333333333
		-201	-216	-205	-196	-131	-171	-121	451	-108	-122	-293	-272
		-79.6666666666665	-90.6666666666665	-160.666666666667	-186.666666666667	-112.666666666667	-28.6666666666665	-46.6666666666665	1781.33333333333	29.3333333333335	48.3333333333335	-287.666666666667	-319.666666666667
		-242	37	-114	-57	-113	-43	-73	-243	-11	-236	-347	-286
		-104.666666666667	331.333333333333	147.333333333333	304.333333333333	-28.6666666666665	66.3333333333335	62.3333333333335	-149.666666666667	167.333333333333	-336.666666666667	-236.666666666667	-411.666666666667
		-164	-13	-186	-53	-221	-185	-255	-59	-135	-137	-202	-209
		-53.6666666666665	166.333333333333	43.3333333333335	200.333333333333	-30.6666666666665	-39.6666666666665	30.3333333333335	179.333333333333	-150.666666666667	-152.666666666667	-138.666666666667	-204.666666666667
		-194	-152	-190	-151	-141	-190	-167	-127	56	-141	187	-254
		-182.666666666667	-123.666666666667	-42.6666666666665	-141.666666666667	-47.6666666666665	-62.6666666666665	-23.6666666666665	41.3333333333335	398.333333333333	32.3333333333335	797.333333333333	-242.666666666667
		-232	-230	-131	-301	-301	-279	48477	50111	44035	-31	30	1
		-148.666666666667	-324.666666666667	-142.666666666667	-276.666666666667	-470.666666666667	-415.666666666667	58821.3333333333	65011.3333333333	55296.3333333333	-43.6666666666665	60.3333333333335	-16.6666666666665
		1	2	3	4	5	6	7	8	9	10	11	12			1	2	3	4	5	6	7	8	9	10	11	12	unit	Name
		27.674336732127969	49.263875781146155	94.187575012859369	132.14422288288688	105.36396474841425	124.24314856287671	138.45097907449687	142.08812469679893	149.1391647512902	131.38797356240835	135.73131608619622	153.62957041590215		A	0	0.00763184	0.0152637	0.0305273	0.0610547	0.122109	0.244219	0.488438	0.976875	1.95375	3.9075	7.815	µM	Saturation NFE2L1
		13.899873407806275	51.754566900364935	118.63979578703506	129.13250379819954	150.563300485748	136.717494392309	150.80593765490127	144.21413595603832	148.58979451807446	141.89885127123566	144.15984298441865	160.85014023554791		B	0	0.00763184	0.0152637	0.0305273	0.0610547	0.122109	0.244219	0.488438	0.976875	1.95375	3.9075	7.815	µM	Saturation NFE2L1
		47.9482709177497	55.724798674670673	106.96837889204946	131.91419637614868	145.76585845652286	135.48887892111705	182.66721494662812	143.66143161441889	151.48893455936582	145.76222698140873	158.67435326810727	173.25495468681049		C	0	0.00763184	0.0152637	0.0305273	0.0610547	0.122109	0.244219	0.488438	0.976875	1.95375	3.9075	7.815	µM	Saturation NFE2L1
		-503.4282152503643	-481.7073170731714	-209.83606557377092	-115.044247787611	-165.01976284585044	-754.84606613455071	-513.55107713690188	533.95717320167648	-1585.1063829787272	-1985.7239972807658	-100.01042861612287	-10.422041069033327		D
		-470.13162335470861	763.66217175301654	26974.683544303374	1579.8248092681542	-650.97402597402754	8004.5248868777571	-5934.0369393140272	-321.64979604169849	1171.2802768166087	86.255108625510658	-275.21437321355683	90.700344431687554		E
		-571.46659568804989	1206.9880583812469	-1481.8383988139383	1930.2779132130659	-792.69941415051915	-696.81528662420476	-1220.0725513905695	2304.6683046683029	-36.247334754797947	-37.00588730025283	-272.21833449965055	-101.28805620608932		F
		-120.66752246469871	-191.89719015465104	-684.72906403940976	-122.44476564113202	-560.405779280665	-568.807339449542	-788.75334721809111	-1744.2977190876388	711.29886868108269	-1472.4792985874358	560.74644395145515	-113.49245007306415		G
		-303.77770839837694	81.021087680354924	-48.465984882170346	-132.52508361204039	131.59160121814378	107.75517455805257	5.5467358365633341	38.979995397321971	22.696237843502942	79.967023907665279	252.59515570934372	1155.1724137931051		H							buffer+NFE2L1	buffer+NFE2L1	buffer+NFE2L1	buffer	buffer	buffer
~End
Plate:	Plate 2	1.3	PlateFormat	Endpoint	Fluor Polarization	Raw	FALSE	1						1
	Temperature(¡C)	1	2	3	4	5	6	7	8	9	10	11	12
	26	41318.3333333333	32877.3333333333	31497.3333333333	33230.3333333333	32877.3333333333	33023.3333333333	33393.3333333333	33506.3333333333	33428.3333333333	33082.3333333333	27449.3333333333	31054.3333333333
		52967.3333333333	39818.3333333333	41681.3333333333	41890.3333333333	41163.3333333333	40636.3333333333	40792.3333333333	41600.3333333333	41022.3333333333	40809.3333333333	34369.3333333333	38608.3333333333
		40745.3333333333	33313.3333333333	34024.3333333333	33504.3333333333	34525.3333333333	34870.3333333333	36853.3333333333	35405.3333333333	35002.3333333333	35783.3333333333	29286.3333333333	32174.3333333333
		53074.3333333333	44484.3333333333	44808.3333333333	42982.3333333333	43283.3333333333	43091.3333333333	44779.3333333333	43604.3333333333	43152.3333333333	43880.3333333333	35968.3333333333	40385.3333333333
		40807.3333333333	31548.3333333333	32951.3333333333	33737.3333333333	36225.3333333333	35502.3333333333	35569.3333333333	35842.3333333333	34002.3333333333	34791.3333333333	28116.3333333333	32611.3333333333
		53727.3333333333	41021.3333333333	41834.3333333333	43002.3333333333	45062.3333333333	44013.3333333333	44523.3333333333	44190.3333333333	41412.3333333333	42782.3333333333	34299.3333333333	40554.3333333333
		37817.3333333333	27559.3333333333	28586.3333333333	28052.3333333333	32263.3333333333	34159.3333333333	36040.3333333333	39672.3333333333	44829.3333333333	48126.3333333333	60056.3333333333	84979.3333333333
		53758.3333333333	39531.3333333333	40650.3333333333	39880.3333333333	42327.3333333333	44582.3333333333	45554.3333333333	50437.3333333333	56587.3333333333	61322.3333333333	78080.3333333333	111483.333333333
		37162.3333333333	28527.3333333333	29394.3333333333	29663.3333333333	29690.3333333333	32467.3333333333	34584.3333333333	37727.3333333333	40789.3333333333	50319.3333333333	59791.3333333333	91953.3333333333
		49271.3333333333	40662.3333333333	41116.3333333333	41607.3333333333	40164.3333333333	43991.3333333333	45205.3333333333	48171.3333333333	50907.3333333333	63361.3333333333	77338.3333333333	121229.333333333
		36135.3333333333	27439.3333333333	29792.3333333333	25895.3333333333	31344.3333333333	34046.3333333333	32934.3333333333	35429.3333333333	40318.3333333333	47769.3333333333	56258.3333333333	93380.3333333333
		51387.3333333333	38898.3333333333	40762.3333333333	37818.3333333333	42622.3333333333	45691.3333333333	42987.3333333333	45167.3333333333	51482.3333333333	61261.3333333333	72675.3333333333	121928.333333333
		-74.6666666666667	-28.6666666666667	-120.666666666667	-113.666666666667	-166.666666666667	20.3333333333333	-109.666666666667	-0.666666666666742	-99.6666666666667	-96.6666666666667	-69.6666666666667	-138.666666666667
		-33.6666666666665	116.333333333333	-113.666666666667	-203.666666666667	-269.666666666667	21.3333333333335	-235.666666666667	-162.666666666667	-136.666666666667	-90.6666666666665	-72.6666666666665	-85.6666666666665
		-85.6666666666667	-161.666666666667	-39.6666666666667	3446.33333333333	6031.33333333333	4393.33333333333	25749.3333333333	24778.3333333333	26658.3333333333	-7.66666666666674	50.3333333333333	-42.6666666666667
		-190.666666666667	-239.666666666667	-121.666666666667	4456.33333333333	8240.33333333333	5609.33333333333	36896.3333333333	35102.3333333333	37485.3333333333	-58.6666666666665	120.333333333333	-61.6666666666665
		1	2	3	4	5	6	7	8	9	10	11	12			1	2	3	4	5	6	7	8	9	10	11	12	unit	Name
		33.011753692531748	4.6111783440293888	48.875497830849994	24.630228593372539	21.218250771971196	12.562657552337514	8.90792397142542	17.024428763632589	11.195148905751253	13.79405144987421	21.247429746401728	17.702264206315316		A	0.00153577	0.00307153	0.00614306	0.0122861	0.0245723	0.0491445	0.098289	0.196578	0.393156	0.786312	1.57262	3.14525	mM	PLEC
		40.992304176901293	53.378114381109889	46.464828895118387	33.384008661554226	21.872880115463381	14.680903836312329	6.2394666866409763	12.985524574460598	13.499284051773739	10.830796165260852	11.597678401843533	22.484256294528468		B	0.00153577	0.00307153	0.00614306	0.0122861	0.0245723	0.0491445	0.098289	0.196578	0.393156	0.786312	1.57262	3.14525	mM	PLEC
		46.336051600774326	40.103449150178776	28.174587244877525	30.154746400044075	17.981296559991758	16.284879953080328	21.100865531481563	13.526582605577751	7.4138824401346977	12.217079304941215	8.22666238153847	17.828713506603723		C	0.00153577	0.00307153	0.00614306	0.0122861	0.0245723	0.0491445	0.098289	0.196578	0.393156	0.786312	1.57262	3.14525	mM	PLEC
		84.502789682110063	88.979447916418053	84.675120451761984	84.542676542654874	44.56052317690127	41.9654675160466	25.966918435693806	28.869991881207234	25.295064798899325	29.987531556024887	40.0453952302151	44.543233689728332		D	0.00138556	0.00277112	0.00554223	0.0110845	0.0221689	0.0443378	0.0886757	0.177351	0.354703	0.709405	1.41881	2.83762	mM	PAK1
		49.821305802873873	85.8471444962602	76.491281964457684	77.863650101463691	59.846546414739954	60.643809040072995	42.720348639625747	31.018890431502026	19.629888277480955	24.066787058068062	37.4861547033316	47.005988023952142		E	0.00138556	0.00277112	0.00554223	0.0110845	0.0221689	0.0443378	0.0886757	0.177351	0.354703	0.709405	1.41881	2.83762	mM	PAK1
		84.696104685606855	83.133853049472734	65.498994943787523	97.890343538892893	62.430361278004085	55.874115316236932	42.009392159841219	30.246997121433509	31.045451662755827	33.209502307214869	36.846460400041813	42.19050188744508		F	0.00138556	0.00277112	0.00554223	0.0110845	0.0221689	0.0443378	0.0886757	0.177351	0.354703	0.709405	1.41881	2.83762	mM	PAK1
		-453.75878853434511	1839.7070789259578	-120.45395924684134	197.80435208782524	148.3321504613196	-67.055393586000463	283.35451080050768	990.212071778139	66.597294484910663	-122.58064516129151	-69.965870307168828	-320.28563871991639		G
		299.40935938209833	105.30361260568739	437.57384797164116	37.329588218406542	64.78470424561425	31.001102806028815	88.459121692382979	82.798225274923112	79.097617379789554	728.8801571709206	331.61195130948113	92.734790313051676		H				buffer+NFE2L1	buffer+NFE2L1	buffer+NFE2L1	buffer+NFE2L1+protein	buffer+NFE2L1+protein	buffer+NFE2L1+protein	buffer	buffer	buffer
~End
Plate:	Plate 3	1.3	PlateFormat	Endpoint	Fluor Polarization	Raw	FALSE	1
	Temperature(¡C)	1	2	3	4	5	6	7	8	9	10	11	12
	26	22796.6666666667	22764.6666666667	23642.6666666667	26083.6666666667	23178.6666666667	23847.6666666667	26465.6666666667	26133.6666666667	26303.6666666667	30545.6666666667	31747.6666666667	32455.6666666667
		33151.3333333333	32943.3333333333	33352.3333333333	37104.3333333333	31966.3333333333	32343.3333333333	34287.3333333333	33744.3333333333	33839.3333333333	38743.3333333333	41404.3333333333	43297.3333333333
		22455.6666666667	25234.6666666667	25103.6666666667	25649.6666666667	26221.6666666667	27787.6666666667	27396.6666666667	26374.6666666667	29630.6666666667	27302.6666666667	31656.6666666667	33420.6666666667
		31115.3333333333	36442.3333333333	36465.3333333333	36728.3333333333	36656.3333333333	38459.3333333333	36491.3333333333	34957.3333333333	38178.3333333333	34745.3333333333	41517.3333333333	44558.3333333333
		24355.6666666667	26716.6666666667	25195.6666666667	26278.6666666667	27117.6666666667	26477.6666666667	28040.6666666667	32082.6666666667	28967.6666666667	29249.6666666667	30243.6666666667	31564.6666666667
		35072.3333333333	36644.3333333333	35609.3333333333	36712.3333333333	38027.3333333333	36233.3333333333	36917.3333333333	41854.3333333333	36761.3333333333	37050.3333333333	39133.3333333333	42554.3333333333
		-258.333333333333	-276.333333333333	-380.333333333333	3023.66666666667	3246.66666666667	3107.66666666667	23317.6666666667	23880.6666666667	23313.6666666667	-318.333333333333	196.666666666667	121.666666666667
		-6.66666666666652	106.333333333333	-495.666666666667	3743.33333333333	4009.33333333333	3858.33333333333	33890.3333333333	33916.3333333333	32942.3333333333	-293.666666666667	193.333333333333	100.333333333333
		1	2	3	4	5	6	7	8	9	10	11	12			1	2	3	4	5	6	7	8	9	10	11	12	unit	Name
															A
															B
		95.779024030145138	93.356226366667627	80.700715988391266	84.846955035275343	69.452699922271449	61.123699705164405	38.284350736656847	36.616897286526026	34.782927783938952	27.700066845156197	41.598359109216418	52.897795344267706		C	0.00130371	0.00260742	0.00521484	0.0104297	0.0208594	0.0417187	0.0834375	0.166875	0.33375	0.6675	1.335	2.67	mM	KLHL24
		71.794353634956565	92.33168708079765	95.223888367175732	88.119026010770156	76.191361619048109	71.222986849484059	52.118672574026228	49.660495804240661	35.553381608224747	29.361226432609037	44.391151956262917	52.60298264415767		D	0.00130371	0.00260742	0.00521484	0.0104297	0.0208594	0.0417187	0.0834375	0.166875	0.33375	0.6675	1.335	2.67	mM	KLHL24
		90.91154157598811	66.725534051709531	81.625090364922471	75.8707864894144	77.74192085613231	65.58389488068795	46.318725129712831	41.754645927206752	27.965079536705527	27.037216019603676	37.665306093587873	58.145230874304531		E	0.00130371	0.00260742	0.00521484	0.0104297	0.0208594	0.0417187	0.0834375	0.166875	0.33375	0.6675	1.335	2.67	mM	KLHL24
		-957.89473684210611	-1944.0662918023108	41.243610391429108	15.591086673419195	14.336313037611758	17.019145440327538	95.506495717470528	84.054178736987282	81.517343871233919	-130.73507646768633	-99.378881987577429	-185.38565629228643		F				buffer+NFE2L1	buffer+NFE2L1	buffer+NFE2L1	buffer+NFE2L1+protein	buffer+NFE2L1+protein	buffer+NFE2L1+protein	buffer	buffer	buffer
															G
															H
~End

## Sheet: Fig 4c MDM2 SWIB 
##BLOCKS= 8
Plate:	MDM2 sat displ plate1	1.3	PlateFormat	Endpoint	Fluor Polarization	Raw	FALSE	1						1
	Temperature(¡C)	1	2	3	4	5	6	7	8	9	10	11	12
	24	4154.33333333333	4118.33333333333	5331.33333333333	5501.33333333333	6696.33333333333	7220.33333333333	7551.33333333333	6955.33333333333	4365.33333333333	4826.33333333333	4249.33333333333	4434.33333333333
		5312	5482	7246	7697	9880	11051	11855	10992	6954	7681	6684	7200
		3265.33333333333	3497.33333333333	4421.33333333333	4404.33333333333	5740.33333333333	5892.33333333333	6355.33333333333	5853.33333333333	3118.33333333333	3678.33333333333	3556.33333333333	3172.33333333333
		4219	4584	6160	6537	8651	9070	9816	9038	5009	5990	5712	5116
		4000.33333333333	3865.33333333333	4209.33333333333	3953.33333333333	4140.33333333333	4352.33333333333	4086.33333333333	4155.33333333333	4029.33333333333	3928.33333333333	4087.33333333333	4077.33333333333
		4890	4990	5752	5705	6100	6498	6394	6509	6372	6175	6621	6631
		7748.33333333333	7629.33333333333	7694.33333333333	7522.33333333333	7290.33333333333	7133.33333333333	6626.33333333333	6660.33333333333	6532.33333333333	6429.33333333333	6869.33333333333	7885.33333333333
		12050	12351	12163	11926	11763	11259	10467	9973	9614	8937	9446	10522
		7095.33333333333	7330.33333333333	7023.33333333333	7544.33333333333	7093.33333333333	7370.33333333333	7089.33333333333	6991.33333333333	6504.33333333333	6337.33333333333	6723.33333333333	7890.33333333333
		11301	11845	11348	12057	11383	11603	10952	10511	9297	8934	9024	10770
		7446.33333333333	6717.33333333333	7012.33333333333	7346.33333333333	7056.33333333333	7090.33333333333	6943.33333333333	6577.33333333333	6508.33333333333	6700.33333333333	6661.33333333333	7767.33333333333
		11950	10589	11222	11705	11341	11053	10600	9841	9266	9404	9072	10355
		44.3333333333333	-38.6666666666667	-5.66666666666674	3488.33333333333	3704.33333333333	3492.33333333333	7272.33333333333	7028.33333333333	7227.33333333333	61.3333333333333	120.333333333333	60.3333333333333
		-26	22	4	4375	4655	4516	11518	11305	11536	144	111	57
		1	2	3	4	5	6	7	8	9	10	11	12				1	2	3	4	5	6	7	8	9	10	11	12	Unit	Name
		23.478478115248009	43.557715797722729	53.946262219192526	68.387734385049	94.765550638631765	112.9010655021483	125.42339842741352	128.68656015520128	132.60034441647909	132.12886705064295	126.37257699575561	141.96109613462033			A	0.00812988	0.0162598	0.0325195	0.0650391	0.130078	0.260156	0.520312	1.04062	2.08125	4.1625	8.325	16.65	µM	MDM2-TP52-HD2-FITC
		28.684840613586168	35.844810080053584	66.294925174715516	97.706576332055874	105.26201476834133	115.7140180178998	117.39050916246559	117.24615346579537	136.68253902216713	143.39525398708992	136.63423341197887	138.62888250712021			B	0.00812988	0.0162598	0.0325195	0.0650391	0.130078	0.260156	0.520312	1.04062	2.08125	4.1625	8.325	16.65	µM	MDM2-TP52-HD2-FITC
		0.98187656467395346	28.26103680583801	56.635568498837834	83.769732967749718	94.052003938587291	100.62404830234361	123.79232748979297	124.32461065790872	129.00787163471085	126.0474064438481	140.80954229776958	142.74914665768998			C	0.00812988	0.0162598	0.0325195	0.0650391	0.130078	0.260156	0.520312	1.04062	2.08125	4.1625	8.325	16.65	µM	MDM2-TP52-HD2-FITC
		120.77558290406445	140.50710135193785	128.81216564326272	130.2526277947122	138.87615008289279	128.06211906153465	128.44898189472053	102.07378763227078	93.528496688362623	65.146727328635407	59.765414055710082	44.776514604894032			D	0.0437744	0.0875488	0.175098	0.350195	0.700391	1.40078	2.80156	5.60313	11.2063	22.4125	44.825	89.65	µM	MDM2-TP52-HD2
		132.51754745797371	139.5994036304908	139.55956043073243	134.18473750009019	136.20559435440669	126.78892186735757	117.49476556962445	104.07189754851434	79.021046926254357	72.152048617667148	47.690182161557679	56.078728364849532			E	0.0437744	0.0875488	0.175098	0.350195	0.700391	1.40078	2.80156	5.60313	11.2063	22.4125	44.825	89.65	µM	MDM2-TP52-HD2
		136.22713640018526	127.44008955069208	134.85093999542238	132.69480076474238	136.95793325823351	121.94935443672281	111.64323942628022	101.68587082179955	77.055706771796977	69.949077675223549	54.955686899571482	44.316818795484053			F	0.0437744	0.0875488	0.175098	0.350195	0.700391	1.40078	2.80156	5.60313	11.2063	22.4125	44.825	89.65	µM	MDM2-TP52-HD2
		-2851.412295276531	-2747.8813559321975	-3745.9954233408744	13.8149	14.7928	29.0946	129.756	137.349	133.573	316.11016329515047	-138.88960719919282	-127.15022204073235			G	buffer	buffer	buffer	buffer+dye	buffer+dye	buffer+dye	4µm prot+dye
							19.2341		133.559							H
~End
Plate:	MDM2 sat displ plate2	1.3	PlateFormat	Endpoint	Fluor Polarization	Raw	FALSE	1						1
	Temperature(¡C)	1	2	3	4	5	6	7	8	9	10	11	12
	24	7152	7499	7584	7606	7471	7357	6659	6385	6256	5579	5913	5844
		11498.3333333333	12076.3333333333	12088.3333333333	12241.3333333333	12179.3333333333	11895.3333333333	10315.3333333333	9607.33333333333	8812.33333333333	7664.33333333333	7941.33333333333	7567.33333333333
		7992	7869	8030	7752	7412	7475	6823	6854	5941	6001	5298	6111
		12877.3333333333	12685.3333333333	12879.3333333333	12581.3333333333	11777.3333333333	11790.3333333333	10788.3333333333	10139.3333333333	8481.33333333333	8332.33333333333	7210.33333333333	8215.33333333333
		7251	7627	7142	7329	7645	6966	6593	5948	5399	5572	5640	5705
		11671.3333333333	12253.3333333333	11500.3333333333	11915.3333333333	12274.3333333333	11210.3333333333	10379.3333333333	8971.33333333333	7700.33333333333	7718.33333333333	7756.33333333333	7675.33333333333
		7978	7397	7939	7934	7352	7376	6977	6901	6806	7086	7844	9469
		12697.3333333333	12033.3333333333	12597.3333333333	12952.3333333333	11879.3333333333	11670.3333333333	10880.3333333333	10786.3333333333	9915.33333333333	10040.3333333333	10555.3333333333	12449.3333333333
		7031	6825	6722	7237	7351	6704	6681	7170	6547	6726	7791	9062
		11326.3333333333	11002.3333333333	11040.3333333333	11433.3333333333	11665.3333333333	10949.3333333333	10284.3333333333	11119.3333333333	9602.33333333333	9532.33333333333	10351.3333333333	12723.3333333333
		6784	6746	6718	6730	6966	6732	6597	6636	6497	7114	7522	8312
		10942.3333333333	10792.3333333333	10803.3333333333	11076.3333333333	11177.3333333333	10720.3333333333	10558.3333333333	10203.3333333333	9562.33333333333	10015.3333333333	10061.3333333333	11078.3333333333
		-7	37	-30	1745	1483	1933	6693	6460	6594	136	67	72
		-42.6666666666665	-4.66666666666652	47.3333333333335	2237.33333333333	2049.33333333333	2580.33333333333	10578.3333333333	10409.3333333333	10682.3333333333	115.333333333333	123.333333333333	127.333333333333
																	plate 2
		1	2	3	4	5	6	7	8	9	10	11	12				1	2	3	4	5	6	7	8	9	10	11	12	Unit	Name
		137.11058206744141	137.92874918296468	132.88403253609209	137.63584624754267	143.92411241626348	139.89799500484097	118.8413740641825	104.47949937824653	71.756656064098692	59.28894544245	48.001587134707243	29.778385812627707			A	0.0144287	0.0288574	0.0577148	0.11543	0.230859	0.461719	0.923438	1.84688	3.69375	7.3875	14.775	29.55	µM	MDM2-TP52-short_HD2
		138.19835150978042	138.43761582636495	135.94736269583908	141.74533609856081	131.34951181493673	127.73097187128865	128.93588418544482	96.0722576032852	78.408393987801219	64.593214831307762	54.613072892187823	48.492457073963287			B	0.0144287	0.0288574	0.0577148	0.11543	0.230859	0.461719	0.923438	1.84688	3.69375	7.3875	14.775	29.55	µM	MDM2-TP52-short_HD2
		137.69250589657708	136.76389049092057	137.88226788863989	142.58974009008139	136.44745593230022	137.59366349065462	126.79257108675884	105.6682650120123	77.94110030157718	63.411569440247369	59.815902020887542	48.8699799345425			C	0.0144287	0.0288574	0.0577148	0.11543	0.230859	0.461719	0.923438	1.84688	3.69375	7.3875	14.775	29.55	µM	MDM2-TP52-short_HD2
		132.14927060602625	142.8929628502801	130.67202164169439	144.61295191547481	139.57144081378408	129.25668584079651	122.13077304672204	123.25150399207458	88.4814757622042	74.679925845265529	48.976530698778845	37.379031933264216			D	0.270264	0.540527	1.08105	2.16211	4.32422	8.64844	17.2969	34.5938	69.1875	138.375	276.75	553.5	µM	MDM2-KIAA1671-HD2
		138.08742764910375	138.43739491088445	147.5738139323451	128.52297399692245	130.71492291035352	144.83597004355175	115.73070723939375	119.39221680464164	91.814856519980879	74.789116280328471	42.621790573831461	70.133109195070418			E	0.270264	0.540527	1.08105	2.16211	4.32422	8.64844	17.2969	34.5938	69.1875	138.375	276.75	553.5	µM	MDM2-KIAA1671-HD2
		138.71061064470862	134.69415792144594	137.23527962794412	148.58418825871746	136.147250538562	132.4271850129895	134.89747943479779	115.1638973976352	93.545879790386266	71.478751940865067	45.97595197880883	44.191267815031			F	0.270264	0.540527	1.08105	2.16211	4.32422	8.64844	17.2969	34.5938	69.1875	138.375	276.75	553.5	µM	MDM2-KIAA1671-HD2
		666.44968103111478	-1230.6045132597512	7819.87577639742	24.8345	62.2178	44.9669	128.729	138.221	140.848	-179.86157201099772	202.82175481941482	183.54195067542503			G	buffer	buffer	buffer	buffer+dye	buffer+dye	buffer+dye	4µm prot+dye	4µm prot+dye
							44.0064		135.933							H
~End
Plate:	MDM2 sat displ plate3	1.3	PlateFormat	Endpoint	Fluor Polarization	Raw	FALSE	1						1
	Temperature(¡C)	1	2	3	4	5	6	7	8	9	10	11	12
	24.5	6951.33333333333	7017.33333333333	7031.33333333333	7228.33333333333	7004.33333333333	6996.33333333333	6446.33333333333	6468.33333333333	6683.33333333333	6921.33333333333	7097.33333333333	8623.33333333333
		11281.6666666667	11365.6666666667	11343.6666666667	11398.6666666667	11132.6666666667	10870.6666666667	9786.66666666667	9277.66666666667	9250.66666666667	9162.66666666667	8920.66666666667	10812.6666666667
		7625.33333333333	7325.33333333333	7285.33333333333	7134.33333333333	6957.33333333333	7200.33333333333	6667.33333333333	6916.33333333333	6521.33333333333	7161.33333333333	7786.33333333333	8646.33333333333
		11926.6666666667	11923.6666666667	11954.6666666667	11215.6666666667	11295.6666666667	11177.6666666667	9723.66666666667	9843.66666666667	8796.66666666667	9426.66666666667	9842.66666666667	10954.6666666667
		7279.33333333333	7233.33333333333	7354.33333333333	7502.33333333333	7223.33333333333	7101.33333333333	6459.33333333333	6647.33333333333	6494.33333333333	7147.33333333333	7585.33333333333	8716.33333333333
		11463.6666666667	11764.6666666667	11774.6666666667	11720.6666666667	11514.6666666667	10885.6666666667	9939.66666666667	9512.66666666667	8950.66666666667	9213.66666666667	9681.66666666667	10916.6666666667
		7573.33333333333	7158.33333333333	7319.33333333333	7227.33333333333	7367.33333333333	7394.33333333333	7229.33333333333	7581.33333333333	7848.33333333333	9512.33333333333	11554.3333333333	18114.3333333333
		12105.6666666667	11397.6666666667	11189.6666666667	11255.6666666667	11616.6666666667	11757.6666666667	11199.6666666667	11534.6666666667	11643.6666666667	13469.6666666667	15919.6666666667	23632.6666666667
		7157.33333333333	7052.33333333333	6876.33333333333	7321.33333333333	7606.33333333333	7118.33333333333	7133.33333333333	7823.33333333333	7708.33333333333	9233.33333333333	11077.3333333333	17971.3333333333
		11605.6666666667	11374.6666666667	10986.6666666667	11920.6666666667	11951.6666666667	11281.6666666667	10955.6666666667	11682.6666666667	11298.6666666667	13068.6666666667	15212.6666666667	23534.6666666667
		6947.33333333333	6885.33333333333	6955.33333333333	7039.33333333333	6768.33333333333	6914.33333333333	7092.33333333333	7355.33333333333	7683.33333333333	9518.33333333333	11246.3333333333	17838.3333333333
		11147.6666666667	11083.6666666667	11071.6666666667	11434.6666666667	10963.6666666667	11033.6666666667	11278.6666666667	11373.6666666667	11547.6666666667	13709.6666666667	15530.6666666667	23642.6666666667
		-56.6666666666667	3.33333333333326	53.3333333333333	1179.33333333333	1088.33333333333	1169.33333333333	6992.33333333333	6769.33333333333	6799.33333333333	62.3333333333333	121.333333333333	145.333333333333
		-25.3333333333335	50.6666666666665	-25.3333333333335	1444.66666666667	1330.66666666667	1454.66666666667	11020.6666666667	10892.6666666667	10828.6666666667	152.666666666667	207.666666666667	107.666666666667
																	plate 3
		1	2	3	4	5	6	7	8	9	10	11	12				1	2	3	4	5	6	7	8	9	10	11	12	Unit	Name
		149.82554722455325	148.83236690397814	146.91003946494837	135.74014414294726	139.59900091446357	128.46633494120994	117.05487113539344	88.949314344959831	71.257623716513578	49.064207858822151	23.160856699367653	21.958980498408973			A	0.0524902	0.10498	0.209961	0.419922	0.839844	1.67969	3.35938	6.71875	13.4375	26.875	53.75	107.5	µM	MDM2-RNF115-HD2
		131.71978390414856	151.26274898539157	155.20395804880562	134.22078994650317	150.01001130089219	128.02796101873372	97.202736706699227	85.10411576011677	58.419629894037712	46.229430567065286	26.011661118716908	27.147652475043241			B	0.0524902	0.10498	0.209961	0.419922	0.839844	1.67969	3.35938	6.71875	13.4375	26.875	53.75	107.5	µM	MDM2-RNF115-HD2
		135.08018601703731	150.87879479570873	143.17892025191105	131.14922857179622	141.04512122613463	121.81347880003716	123.70601779449287	87.816666793727279	69.127800030259863	35.798199035438458	30.838192652638217	21.381968787814479			C	0.0524902	0.10498	0.209961	0.419922	0.839844	1.67969	3.35938	6.71875	13.4375	26.875	53.75	107.5	µM	MDM2-RNF115-HD2
		142.38530378572216	140.46995647315845	120.4867937501878	129.60689399084058	135.68965854357987	139.81316021624559	127.01804288833807	118.11919194530258	105.67381498773442	82.576279178175341	68.976862970680813	41.778096475193607			D	0.254395	0.508789	1.01758	2.03516	4.07031	8.14062	16.2812	32.5625	65.125	130.25	260.5	521	µM	MDM2-NUMB-HD2
		149.39075720411861	146.78621598187942	142.16804008677158	151.40665949760788	133.97366764814723	138.20181264818146	122.75607631475565	108.90337277732075	99.698277260487288	82.350992463352	67.350823935525753	43.6597566311508			E	0.254395	0.508789	1.01758	2.03516	4.07031	8.14062	16.2812	32.5625	65.125	130.25	260.5	521	µM	MDM2-NUMB-HD2
		144.26192488375355	145.83153853841091	140.34696210745321	150.26087423045459	148.89009204114782	141.55944034238854	139.86565243462854	126.10189405315495	112.08128019517517	91.027256449366661	70.111209617036479	49.6500081393457			F	0.254395	0.508789	1.01758	2.03516	4.07031	8.14062	16.2812	32.5625	65.125	130.25	260.5	521	µM	MDM2-NUMB-HD2
		-457.14285714285529	853.65853658536867	-2310.3448275862233	10.3035	9.35525	18.0088	135.48	145.64	140.588	342.32121922626038	175.69352708058119	-236.58709524935043			G	buffer	buffer	buffer	buffer+dye	buffer+dye	buffer+dye	4µm prot+dye	4µm prot+dye
						12.5558		140.569								H
~End
Original Filename: 190911__MDM2_sat disp_6nM; Date Last Saved: 2019-09-11 17:47:13

## Sheet: Fig 4c TLN1 PTB
Plate:	TLN1 Plate 1.2 auto	1.3	PlateFormat	Endpoint	Fluor Polarization	Raw	FALSE	1						1
	Temperature(¡C)	1	2	3	4	5	6	7	8	9	10	11	12
	25	12600	11074	12296	12067	10788	10711	12908	13841	12875	14544	13941	14095
		16617.6666666667	14382.6666666667	16463.6666666667	16276.6666666667	15067.6666666667	15966.6666666667	20162.6666666667	22294.6666666667	20920.6666666667	24298.6666666667	23433.6666666667	23353.6666666667
		11141	9947	11341	11586	11576	12047	12932	12685	11991	13573	12281	11127
		14737.6666666667	13072.6666666667	15347.6666666667	15848.6666666667	16561.6666666667	17782.6666666667	19564.6666666667	20596.6666666667	19756.6666666667	22729.6666666667	20737.6666666667	18496.6666666667
		11156	11109	10941	11430	11261	12001	9695	11708	12236	11516	12069	13609
		14665.6666666667	14837.6666666667	14496.6666666667	15020.6666666667	16013.6666666667	17799.6666666667	15903.6666666667	19281.6666666667	20552.6666666667	19136.6666666667	20728.6666666667	22935.6666666667
		-105	-136	-143	-102	-153	-125	-243	25974	10316	21	-2	-19
		-176.333333333333	-196.333333333333	-185.333333333333	-201.333333333333	-236.333333333333	-207.333333333333	-428.333333333333	42153.6666666667	14728.6666666667	64.6666666666665	77.6666666666665	-142.333333333333
		1	2	3	4	5	6	7	8	9	10	11	12				1	2	3	4	5	6	7	8	9	10	11	12	Unit	Name
																A
																B
																C
		47.188934284183922	39.53049109552078	54.725454479449468	58.401754827074967	75.752203122806065	108.0319594353895	131.07348013403552	146.14142895821837	150.41425324437276	163.96709416994537	166.9319753072075	159.92152512768723			D	0	0.00952148	0.019043	0.0380859	0.0761719	0.152344	0.304688	0.609375	1.21875	2.4375	4.875	9.75	µM	Saturation PIP5KIC
		48.687983719280957	45.434189200716531	60.036421988566921	65.389734649702675	87.691799130021764	103.17502988093126	115.33389327424821	150.05211435378203	157.19228095933531	165.10809744062038	169.14698293439682	161.52017013580726			E	0	0.00952148	0.019043	0.0380859	0.0761719	0.152344	0.304688	0.609375	1.21875	2.4375	4.875	9.75	µM	Saturation PIP5KIC
		45.573476745097963	53.494806249068112	49.499502881357593	45.400765572439376	84.684456867530827	105.53960245376425	155.0482369602847	156.97173224739936	166.57648078283876	161.35114031290337	177.38161053596181	168.20628967549925			F	0	0.00952148	0.019043	0.0380859	0.0761719	0.152344	0.304688	0.609375	1.21875	2.4375	4.875	9.75	µM	Saturation PIP5KIC
		166.482910694598	92.156499165585444	38.475905864774425	243.82207578253747	125.57548817272615	160.44776119403019	189.92499305491273	149.81583634665861	86.67102784431583	439.16913946587437	1063.7732506643049	723.85950746871242			G							buffer+PIP5KIC	buffer+PIP5KIC	buffer+PIP5KIC	buffer	buffer	buffer
																H
~End
Plate:	TLN1 Plate 4 auto	1.3	PlateFormat	Endpoint	Fluor Polarization	Raw	FALSE	1						1
	Temperature(¡C)	1	2	3	4	5	6	7	8	9	10	11	12
	25.5	15000.6666666667	15677.6666666667	15492.6666666667	15075.6666666667	14968.6666666667	14774.6666666667	14600.6666666667	14921.6666666667	15788.6666666667	16940.6666666667	20701.6666666667	26272.6666666667
		22405.6666666667	23125.6666666667	23015.6666666667	21949.6666666667	21345.6666666667	20073.6666666667	19851.6666666667	19591.6666666667	21021.6666666667	21992.6666666667	27155.6666666667	33616.6666666667
		14977.6666666667	15412.6666666667	15371.6666666667	14706.6666666667	14756.6666666667	14591.6666666667	14614.6666666667	14843.6666666667	15286.6666666667	16449.6666666667	20386.6666666667	26510.6666666667
		22694.6666666667	22945.6666666667	22924.6666666667	21258.6666666667	21088.6666666667	20295.6666666667	19711.6666666667	19839.6666666667	19737.6666666667	21702.6666666667	26652.6666666667	33840.6666666667
		14830.6666666667	15243.6666666667	14930.6666666667	14726.6666666667	14766.6666666667	14537.6666666667	14603.6666666667	15331.6666666667	14693.6666666667	16471.6666666667	20568.6666666667	26101.6666666667
		22566.6666666667	23376.6666666667	21934.6666666667	21610.6666666667	20847.6666666667	20600.6666666667	19825.6666666667	20424.6666666667	19574.6666666667	21770.6666666667	27103.6666666667	33634.6666666667
		15026.6666666667	15396.6666666667	15417.6666666667	15845.6666666667	15806.6666666667	15276.6666666667	15213.6666666667	15510.6666666667	15995.6666666667	18481.6666666667	22495.6666666667	29136.6666666667
		23051.6666666667	23015.6666666667	23224.6666666667	23666.6666666667	23682.6666666667	22353.6666666667	21704.6666666667	21626.6666666667	21574.6666666667	24817.6666666667	29748.6666666667	37296.6666666667
		15190.6666666667	15245.6666666667	15014.6666666667	15828.6666666667	15239.6666666667	15147.6666666667	15127.6666666667	15534.6666666667	16109.6666666667	18165.6666666667	22587.6666666667	31384.6666666667
		22642.6666666667	23255.6666666667	22792.6666666667	23792.6666666667	23104.6666666667	22812.6666666667	21930.6666666667	21645.6666666667	22145.6666666667	24567.6666666667	29913.6666666667	41063.6666666667
		15129.6666666667	15091.6666666667	14884.6666666667	15527.6666666667	15303.6666666667	15330.6666666667	15103.6666666667	15655.6666666667	15775.6666666667	18720.6666666667	23434.6666666667	31218.6666666667
		22069.6666666667	23206.6666666667	23010.6666666667	22908.6666666667	22898.6666666667	22082.6666666667	21664.6666666667	21967.6666666667	21258.6666666667	24913.6666666667	30848.6666666667	40129.6666666667
		9.66666666666674	36.6666666666667	96.6666666666667	44.6666666666667	77.6666666666667	56.6666666666667	53.6666666666667	123.666666666667	27.6666666666667	41.6666666666667	64.6666666666667	101.666666666667
		64.6666666666665	24.6666666666665	85.6666666666665	61.6666666666665	40.6666666666665	91.6666666666665	102.666666666667	267.666666666667	22.6666666666665	96.6666666666665	107.666666666667	96.6666666666665
		75.6666666666667	31.6666666666667	86.6666666666667	14556.6666666667	15339.6666666667	15409.6666666667	21789.6666666667	22058.6666666667	21639.6666666667	11.6666666666667	30.6666666666667	-42.3333333333333
		53.6666666666665	-4.33333333333348	140.666666666667	21414.6666666667	22919.6666666667	23493.6666666667	28473.6666666667	28934.6666666667	28827.6666666667	47.6666666666665	-4.33333333333348	-43.3333333333335
		1	2	3	4	5	6	7	8	9	10	11	12				1	2	3	4	5	6	7	8	9	10	11	12	Unit	Name
		109.01390371508197	102.82744884220374	106.33981890809699	96.374168133238584	86.070543620393522	62.006987050501884	62.368552963233228	44.953908243179605	51.923118623034142	39.314957578659886	44.495586340412729	32.074649135554282			A	0.017562	0.035124	0.070248	0.140496	0.280992	0.561984	1.12397	2.24794	4.49587	8.99175	17.9835	35.967	µM	PIP5K1C
		116.09821349533958	107.39318514895933	108.25705814103392	92.80328992460592	87.138070280952	73.683839283352611	58.365354843674851	53.842108711164244	36.596787605584517	47.368708918752809	42.817085099445734	30.887427117329146			B	0.017562	0.035124	0.070248	0.140496	0.280992	0.561984	1.12397	2.24794	4.49587	8.99175	17.9835	35.967	µM	PIP5K1C
		118.17286919524592	122.0153719145778	100.82104882798129	100.26474781073928	81.095563641392218	82.938488280812038	61.613455397670066	52.203180272692954	52.201553109982783	48.262579247251452	46.755176102709733	35.60322266126132			C	0.017562	0.035124	0.070248	0.140496	0.280992	0.561984	1.12397	2.24794	4.49587	8.99175	17.9835	35.967	µM	PIP5K1C
		122.18156444978136	109.41152841936133	113.20236208395122	108.99031898310278	110.54145304489185	98.847259886774225	86.290656238739132	74.898275656403712	58.373750290249937	56.168299204891248	48.531872098050677	32.281277965882744			D	0.107324	0.214647	0.429294	0.858589	1.71718	3.43435	6.86871	13.7374	27.4748	54.9497	109.899	219.799	µM	TPTE2
		107.99384085392912	119.39376533276004	117.0065048990941	112.14292169284808	116.37600582395432	113.08811283439168	94.239078731592855	74.566157379751161	67.846000781150863	59.717008125124956	49.255041898412578	43.214419089508738			E	0.107324	0.214647	0.429294	0.858589	1.71718	3.43435	6.86871	13.7374	27.4748	54.9497	109.899	219.799	µM	TPTE2
		97.303684748723512	123.35619201290844	125.97947426453807	102.91946437971019	109.88680757287398	91.055218118815844	88.97586606706038	78.049522588117171	57.9223080011015	51.687334752637312	46.244774202592474	34.375507461673436			F	0.107324	0.214647	0.429294	0.858589	1.71718	3.43435	6.86871	13.7374	27.4748	54.9497	109.899	219.799	µM	TPTE2
		695.80419580419311	-281.55339805825622	-150.41322314049711	69.98264893001533	-392.43027888446409	148.22546972859982	229.05027932960755	286.6527800032041	-188.54415274463457	318.18181818181665	162.28859301907033	-115.85365853658648			G
		-257.03737886479178	-1257.4257425742669	149.86376021798273	101.50195459845006	109.17892787489784	119.13861846774829	42.585366627650508	44.477280056216273	52.195505937860794	545.94594594594253	-1266.9404517453897	-79.320113314444924			H				buffer+PIP5K1C+protein	buffer+PIP5K1C+protein	buffer+PIP5K1C+protein	buffer+PIP5K1C	buffer+PIP5K1C	buffer+PIP5K1C	buffer	buffer	buffer
~End
Plate:	TLN1 Plate 5 auto	1.3	PlateFormat	Endpoint	Fluor Polarization	Raw	FALSE	1						1
	Temperature(¡C)	1	2	3	4	5	6	7	8	9	10	11	12
	25.5	12527	12942	12921	12876	12452	12640	12643	12535	13139	13242	13683	15862
		17631	18849	18844	18772	18466	18567	17840	17908	18084	17717	18315	21719
		12127	12208	12676	12574	12259	12559	12311	12266	12529	12816	14222	16538
		18104	17975	18873	18308	18234	18648	17665	17342	17359	17346	18897	22256
		12055	12188	12306	12450	12159	12447	12083	12932	12218	12929	12694	16848
		17738	17977	18334	18172	18062	18110	17650	18375	16826	17373	16521	22501
		11950	12234	12396	12685	13203	12174	10895	10394	9547	9162	14337	11327
		17058	17811	18388	18667	19262	18447	17208	17779	19143	21141	25774	22936
		11505	11780	12196	12643	12211	11619	11306	10294	9919	9014	11011	13403
		16459	17155	17888	19115	17961	17750	17436	17529	18405	20590	27378	27846
		10842	11936	12479	12018	12268	12031	11732	11446	10503	10465	10845	11376
		15753	17233	18432	17680	18165	17457	17094	17372	16788	19218	19973	20538
		14	86	59	60	-25	-2	-26	-12	-27	71	2	87
		-78	8	1	32	41	-2	4	-10	-96	5	-28	-2
		-11	-6	8663	10218	11235	11412	20952	21014	18607	9	-11	2
		7	-21	13001	14369	15942	16484	27117	27357	24178	-37	-14	51
		1	2	3	4	5	6	7	8	9	10	11	12				1	2	3	4	5	6	7	8	9	10	11	12	Unit	Name
		79.556935285365284	96.528735230981354	97.201681552991076	97.0335912480423	105.47048047796363	100.75589150733659	80.83219232027534	86.980273141122922	68.453330497359	54.351125049840221	54.568067575270817	65.874258344089156			A	0.32133	0.642659	1.28532	2.57064	5.14127	10.2825	20.5651	41.1302	82.2604	164.521	329.041	658.083	µM	NYAP1
		108.75662963461987	101.9292190555593	107.43394299998244	96.39246873951997	106.94252203686168	106.08918466849356	89.147979850916542	81.806045937145257	71.7482975137218	60.1004730299586	50.901750112614558	57.25198092234028			B	0.32133	0.642659	1.28532	2.57064	5.14127	10.2825	20.5651	41.1302	82.2604	164.521	329.041	658.083	µM	NYAP1
		101.60228543038132	102.79548256887487	107.75440165311231	97.6081179028751	106.30635045080362	96.0346664084439	97.991887923955488	84.281895590291924	68.738169946264549	56.501194971995709	40.568372919146711	53.45212624009217			C	0.32133	0.642659	1.28532	2.57064	5.14127	10.2825	20.5651	41.1302	82.2604	164.521	329.041	658.083	µM	NYAP1
		86.566023313586854	96.338153010913544	105.6061954351957	101.65540440851014	97.37477781322643	116.11275479643513	136.51674261937785	175.40113315571307	251.20100394125379	315.7452528986725	199.39318355266838	255.79001544004115			D	0.12923	0.258461	0.516921	1.03384	2.06769	4.13537	8.27074	16.5415	33.083	66.166	132.332	264.664	µM	RET
		87.659012060135481	96.481416381707191	100.01475869533137	115.01286216772738	101.42207995290399	120.12823101777062	124.7871187490324	173.22249663674882	214.53883158790811	311.18101812346373	348.96233666410461	267.75568181818187			E	0.12923	0.258461	0.516921	1.03384	2.06769	4.13537	8.27074	16.5415	33.083	66.166	132.332	264.664	µM	RET
		95.350341058428427	92.210088667203323	103.48791264054026	101.50272883594587	104.70525989308715	94.681791673721293	96.739423336028025	116.9118403456435	142.36720695708976	209.59214501510573	210.96189407948586	201.43203116773722			F	0.12923	0.258461	0.516921	1.03384	2.06769	4.13537	8.27074	16.5415	33.083	66.166	132.332	264.664	µM	RET
		1549.019607843137	-856.115107913669	-972.14484679665736	-384.61538461538464	6454.545454545454	-90.909090909090878	-1294.1176470588237	-180.32786885245898	495.32710280373834	-889.13525498891352	1187.4999999999998	-1039.0625			G
		-3258.0645161290327	489.36170212765961	111.35806057290375	79.134529451082585	83.605220228384979	92.436974789915965	37.784589949368005	40.708489780080583	39.770870245815679	1824.4274809160302	29.41176470588238	910.11235955056179			H				buffer+PIP5K1C+protein	buffer+PIP5K1C+protein	buffer+PIP5K1C+protein	buffer+PIP5K1C	buffer+PIP5K1C	buffer+PIP5K1C	buffer	buffer	buffer
~End
Plate:	TLN1 Plate 6 auto	1.3	PlateFormat	Endpoint	Fluor Polarization	Raw	FALSE	1						1
	Temperature(¡C)	1	2	3	4	5	6	7	8	9	10	11	12
	25.5	10135	8954	9636	9718	9756	10755	10373	9662	10784	11643	14017	15644
		14431	12839	13729	13771	14067	15229	14623	13599	14662	15647	18761	21248
		9793	9437	9640	9073	8515	9441	10445	9490	9596	10675	12972	15718
		13542	13776	13856	13430	11722	13568	14814	13407	13049	14641	17591	21166
		8761	8659	8708	8188	8084	8161	9477	9370	8280	8451	10436	13208
		12122	12419	12354	11454	11326	11578	13038	13235	11255	11509	13882	17755
		127	86	174	152	208	141	156	147	132	109	123	77
		-61	25	111	164	112	132	68	50	124	104	69	43
		142	80	101	155	141	119	96	94	117	157	72	61
		30	3	10	69	169	159	14	29	39	96	23	-76
		32	154	139	82	53	96	137	109	123	58	57	84
		-16	95	97	83	18	23	59	83	-34	30	45	-47
		78	78	86	95	42	119	107	147	76	158	53	122
		-18	80	40	-30	77	26	126	159	-1	147	-58	93
		90	68	2	8843	8531	9494	17812	18853	21875	10	-16	6
		-22	38	-4	12197	12362	12866	23168	24611	29105	46	-38	-8
		1	2	3	4	5	6	7	8	9	10	11	12				1	2	3	4	5	6	7	8	9	10	11	12	Unit	Name
		85.3232053547926	88.798242861625383	85.631143198298346	82.940792526127879	91.556672952021842	82.566198684912038	80.360243215887337	79.568458405772958	62.355992870288546	56.565806621514852	54.539731432714916	61.84783912365571			A	2.89546	5.79092	11.5818	23.1637	46.3273	92.6547	185.309	370.619	741.237	1482.47	2964.95	5929.9	µM	ITB3
		70.784704431160449	97.671750250992019	89.993706733794838	104.5497910978057	68.550592525068367	89.921758270006308	83.369899078543227	81.427707199032056	62.440462135954	66.70066664238098	61.060276137453492	57.570276509208689			B	2.89546	5.79092	11.5818	23.1637	46.3273	92.6547	185.309	370.619	741.237	1482.47	2964.95	5929.9	µM	ITB3
		71.075139605570143	88.917921244377439	83.513129505867482	76.523994811932553	77.291837084102227	83.514262184622353	68.233212073542433	81.335021855467957	62.243405219196831	63.177245475792425	51.459560995561532	56.700570755194271			C	2.89546	5.79092	11.5818	23.1637	46.3273	92.6547	185.309	370.619	741.237	1482.47	2964.95	5929.9	µM	ITB3
		-2334.7921225382929	-609.98439937597516	-305.81613508442774	-53.117782909930739	-380.53097345132744	-123.5059760956175	-467.08463949843258	-558.303886925795	-121.81303116147312	-114.13969335604763	-362.88088642659278	-364.84490398818315			D
		-700.59880239520953	-939.39393939393949	-847.560975609756	-458.8235294117647	-0.59136605558837563	53.677932405566665	-783.28173374612993	-590.97320169252464	-565.21739130434787	-324.89451476793249	-579.52468007312609	53285.714285714334			E
		-2428.5714285714289	-320.94353109363834	-264.59438968915845	-84.895259095920579	-558.82352941176475	-667.14905933429816	-471.79946284691135	-223.57343311506077	-1598.5915492957747	-397.59036144578306	-206.34920634920627	-2747.2118959107811			F
		-1476.1904761904764	-78.341013824884755	-441.34078212290507	-1714.2857142857142	208.79120879120879	-691.94312796208521	-9.4339622641509653	-51.878354203935622	-1022.1729490022174	-126.55971479500889	-21714.285714285736	-223.0576441102757			G
		-1511.6279069767443	-364.54849498327758	4000	69.5088694615189	94.0210272930016	60.728477913169691	40.267250978842682	42.075089023724168	51.576190046066294	586.20689655172407	328.67132867132864	18999.999999999982			H				buffer+PIP5K1C+protein	buffer+PIP5K1C+protein	buffer+PIP5K1C+protein	buffer+PIP5K1C	buffer+PIP5K1C	buffer+PIP5K1C	buffer	buffer	buffer
~End

## Sheet: Fig 4c KPNB1 HEAT
Plate:	KPNB1 Plate 1 auto	1.3	PlateFormat	Endpoint	Fluor Polarization	Raw	FALSE	1						1
	Temperature(¡C)	1	2	3	4	5	6	7	8	9	10	11	12
	24	72617.3333333333	74468.3333333333	69997.3333333333	72340.3333333333	71356.3333333333	68099.3333333333	68703.3333333333	65627.3333333333	65698.3333333333	62530.3333333333	61119.3333333333	63082.3333333333
		88058.3333333333	91057.3333333333	84937.3333333333	88420.3333333333	88786.3333333333	83763.3333333333	87199.3333333333	85323.3333333333	89007.3333333333	89776.3333333333	90370.3333333333	101187.333333333
		-231.666666666667	-153.666666666667	-126.666666666667	-156.666666666667	-129.666666666667	-147.666666666667	-127.666666666667	-127.666666666667	-108.666666666667	-179.666666666667	-119.666666666667	-137.666666666667
		-246.666666666667	-210.666666666667	-274.666666666667	-186.666666666667	-140.666666666667	-174.666666666667	-186.666666666667	-281.666666666667	-259.666666666667	-185.666666666667	-246.666666666667	-370.666666666667
		-128.666666666667	-203.666666666667	-116.666666666667	-210.666666666667	-106.666666666667	-86.6666666666667	-31.6666666666667	-144.666666666667	-102.666666666667	-92.6666666666667	-140.666666666667	-120.666666666667
		-245.666666666667	-373.666666666667	-205.666666666667	-163.666666666667	-216.666666666667	-91.6666666666665	-271.666666666667	-208.666666666667	-187.666666666667	-130.666666666667	-185.666666666667	-171.666666666667
		-204.666666666667	-121.666666666667	-150.666666666667	-205.666666666667	-220.666666666667	-208.666666666667	-117.666666666667	-148.666666666667	-124.666666666667	-107.666666666667	-213.666666666667	-214.666666666667
		-375.666666666667	-211.666666666667	-292.666666666667	-391.666666666667	-318.666666666667	-391.666666666667	-210.666666666667	-130.666666666667	-97.6666666666665	-120.666666666667	-116.666666666667	-319.666666666667
		-198.666666666667	-195.666666666667	-139.666666666667	-176.666666666667	-167.666666666667	-167.666666666667	-117.666666666667	-151.666666666667	-93.6666666666667	-121.666666666667	-133.666666666667	-217.666666666667
		-291.666666666667	-262.666666666667	-176.666666666667	-281.666666666667	-128.666666666667	-259.666666666667	-116.666666666667	-222.666666666667	-165.666666666667	-203.666666666667	-185.666666666667	-261.666666666667
		-182.666666666667	-239.666666666667	-123.666666666667	-147.666666666667	-170.666666666667	-200.666666666667	-178.666666666667	-163.666666666667	-131.666666666667	-144.666666666667	-189.666666666667	-197.666666666667
		-327.666666666667	-302.666666666667	-60.6666666666665	-310.666666666667	-161.666666666667	-210.666666666667	-318.666666666667	-148.666666666667	-167.666666666667	-161.666666666667	-198.666666666667	-236.666666666667
		-254.666666666667	-57.6666666666667	-115.666666666667	-204.666666666667	-125.666666666667	-163.666666666667	-154.666666666667	-139.666666666667	-95.6666666666667	-152.666666666667	-95.6666666666667	-172.666666666667
		-346.666666666667	-158.666666666667	-238.666666666667	-218.666666666667	-172.666666666667	-235.666666666667	-276.666666666667	-206.666666666667	-244.666666666667	-224.666666666667	-279.666666666667	-262.666666666667
		-259.666666666667	-192.666666666667	-188.666666666667	-304.666666666667	-231.666666666667	-206.666666666667	72147.3333333333	72327.3333333333	68742.3333333333	67.3333333333333	-22.6666666666667	-44.6666666666667
		-291.666666666667	-308.666666666667	-179.666666666667	-366.666666666667	-299.666666666667	-166.666666666667	88866.3333333333	89023.3333333333	84093.3333333333	-38.6666666666665	24.3333333333335	14.3333333333335
		1	2	3	4	5	6	7	8	9	10	11	12				1	2	3	4	5	6	7	8	9	10	11	12	Unit	Name
		5.2370883113196927	9.39662785584699	5.5674558762942343	9.19902405655694	18.110556152050567	12.352562485950168	28.031359911972235	40.04563735046581	60.587525023037145	89.434432857331828	104.00565540702601	144.09571204375541			A	0	0.229004	0.458008	0.916016	1.83203	3.66406	7.32812	14.6562	29.3125	58.625	117.25	234.5	µM	Saturation NUP153
		-59.720457433291394	66.486668916637939	287.49999999999949	-3.5587188612105969	-50.405040504051193	-7.1996968548699121	98.469988230678069	295.41621953089026	331.39634250555406	-74.597109154345176	264.0929279125379	383.42871361035048			B
		228.12864522579511	209.14680185524716	189.97107039537059	-214.02273091083777	257.25338491295872	-63.032367972743991	754.574811625403	91.73351935821357	207.37722496246977	80.48511576626143	47.583223622342743	84.895723614913919			C
		209.35722717029688	183.59739049394159	236.27147282455599	226.89777592147823	92.321755027421943	220.01868964801128	197.42326638878305	-154.44348576359013	-210.0296575896478	-34.151547491996645	-374.5532523230886	107.51818916733994			D
		100.4905043390764	56.017153578128756	26.336173508907159	141.12086428089083	-219.886822958772	126.86243309706305	-95.139607032058834	100.49423393739646	191.56077679213536	164.91897044804509	73.010980543247243	0.89251561902284748			E
		198.34206997439924	25.525186356448671	-419.64285714285842	273.5720142115328	-117.70056394397015	-66.745422327230273	195.59779889944929	-138.33075734157723	29.682702149436331	-35.593557367270535	-67.876133875508842	-1.1254924029267563			F
		62.9599345870806	392.6272674078399	264.57082303073059	-58.012636415853464	67.600989282769234	90.8810368770246	197.00028843380397	104.38190238688932	361.27596439169088	101.66721150702792	417.94828460368382	118.04767309875098			G
		-33.04232511879804	143.49222030130858	-115.0878345099333	1.4566642388926196	37.507212925562257	-196.14147909967906	13.050002526934696	12.686738645903603	9.6199638060768109	-2835.4430379746736	-17976.74418604697	-1730.0509337860867			H							buffer+NUP153	buffer+NUP153	buffer+NUP153	buffer	buffer	buffer
~End
Plate:	KPNB1 Plate 1.2 auto	1.3	PlateFormat	Endpoint	Fluor Polarization	Raw	FALSE	1						1
	Temperature(¡C)	1	2	3	4	5	6	7	8	9	10	11	12
	24.5	72275.6666666667	74336.6666666667	69483.6666666667	72334.6666666667	71426.6666666667	68347.6666666667	67701.6666666667	64548.6666666667	64784.6666666667	61874.6666666667	61105.6666666667	61999.6666666667
		89600	92040	85677	90406	88771	85291	87313	84974	89140	89640	93335	102907
		38739.6666666667	44558.6666666667	44174.6666666667	36757.6666666667	40831.6666666667	41151.6666666667	29073.6666666667	38438.6666666667	36561.6666666667	36989.6666666667	33249.6666666667	37710.6666666667
		47113	54620	53863	45887	50728	51410	36935	50015	49360	53034	52130	64849
		37697.6666666667	41166.6666666667	44027.6666666667	36419.6666666667	40412.6666666667	42868.6666666667	35184.6666666667	38849.6666666667	39502.6666666667	27096.6666666667	27602.6666666667	38620.6666666667
		46165	50254	54141	45163	50004	53013	44544	50709	53851	39236	43371	65837
		-317.333333333333	-239.333333333333	-187.333333333333	-273.333333333333	-206.333333333333	-164.333333333333	-159.333333333333	-134.333333333333	-83.3333333333333	-52.3333333333333	-199.333333333333	-206.333333333333
		-390	-220	-218	-406	-288	-168	-212	-250	-162	-110	-137	-314
		-226.333333333333	-148.333333333333	-120.333333333333	-180.333333333333	-193.333333333333	-187.333333333333	-132.333333333333	-196.333333333333	-154.333333333333	-196.333333333333	-109.333333333333	-208.333333333333
		-270	-208	-185	-137	-297	-304	-245	-201	-154	-145	-225	-199
		-272.333333333333	-155.333333333333	-124.333333333333	-197.333333333333	-167.333333333333	-206.333333333333	-197.333333333333	-168.333333333333	-188.333333333333	-222.333333333333	-232.333333333333	-228.333333333333
		-258	-265	-197	-188	-210	-265	-281	-259	-183	-195	-251	-232
		-230.333333333333	-125.333333333333	-160.333333333333	-238.333333333333	-225.333333333333	-220.333333333333	-176.333333333333	-130.333333333333	-177.333333333333	-180.333333333333	-219.333333333333	-221.333333333333
		-331	-285	-229	-232	-246	-186	-274	-176	-253	-243	-179	-228
		-293.333333333333	-252.333333333333	-269.333333333333	-284.333333333333	-281.333333333333	-221.333333333333	72387.6666666667	72212.6666666667	68597.6666666667	41.6666666666667	6.66666666666674	-48.3333333333333
		-428	-325	-274	-368	-283	-293	88484	88392	83828	-24	38	-14
		1	2	3	4	5	6	7	8	9	10	11	12				1	2	3	4	5	6	7	8	9	10	11	12	Unit	Name
		16.271689347521804	15.64741453510185	13.584735125466207	20.339985418232594	17.531793928348318	19.567480852701795	36.01791700038563	46.269094096990536	68.30231733156927	93.907117962335676	120.05270553900181	160.78025296294675			A
		6.6815811009758637	10.635542101796329	7.9852085567301767	19.754167398179067	17.347532238333105	20.120644495594959	28.494891636987372	40.446675417666128	58.841195272111108	88.752391666735107	132.89637247146573	177.98255795999708			B	0	0.229004	0.458008	0.916016	1.83203	3.66406	7.32812	14.6562	29.3125	58.625	117.25	234.5	µM	Saturation NUP153
		10.150740354170937	8.5696509924338944	12.22537770789595	16.422367908753134	15.317890906728207	15.036082385400906	26.766368238103595	42.016426826236085	63.679333795536422	93.655925967220426	133.96832701041393	173.75545765890729			C	0	0.229004	0.458008	0.916016	1.83203	3.66406	7.32812	14.6562	29.3125	58.625	117.25	234.5	µM	Saturation NUP153
		11.935651271406465	-132.49211356466856	-15.356820234868788	106.26702997275221	75.429424943988224	-79.956188389923071	51.587301587301837	215.95330739299638	236.64122137404627	273.14814814814883	-271.66400850611353	118.23361823361842			D
		-2.9542097488920036	77.720207253886258	123.25440194292692	-224.67458970005637	122.87334593572803	149.7730711043875	213.4720158494307	-79.248740265689236	-91.981132075471422	-238.04519180241707	263.33520494104465	-113.58574610244966			E
		-117.64705882352925	174.1249446167482	138.07047949162364	-114.87758945386042	22.3953261927948	33.944596176356015	85.361143298571079	123.64425162689827	-105.13447432762818	-155.47856214811586	-52.472631181577768	-83.003952569169755			F
		89.89134013829451	309.14101975195257	86.853345989558889	-104.24710424710405	-47.250193648334488	-174.0674955595025	128.50082372322922	58.965102286402278	86.30313439244334	57.901610796691585	-190.41157847127974	-76.175040518638411			G
		97.435897435897587	35.361580121057827	-82.38446081714649	37.789058093626807	-87.979374798581887	49.051199427139444	9.2318641887160187	9.92189535165374	9.0932509636149756	-2846.1538461538394	652.173913043475	-611.11111111111063			H							buffer+NUP153	buffer+NUP153	buffer+NUP153	buffer	buffer	buffer
~End
Plate:	KPNB1 Plate 2 auto	1.3	PlateFormat	Endpoint	Fluor Polarization	Raw	FALSE	1						1
	Temperature(¡C)	1	2	3	4	5	6	7	8	9	10	11	12
	25	73881.6666666667	65526.6666666667	72567.6666666667	70843.6666666667	68781.6666666667	58668.6666666667	60824.6666666667	67011.6666666667	79221.6666666667	107275.666666667	171706.666666667	240134.666666667
		108532	96267	107101	104525	102074	87032	88036	94736	108854	144607	223846	316350
		71575.6666666667	67544.6666666667	71516.6666666667	66677.6666666667	64641.6666666667	58842.6666666667	58500.6666666667	65322.6666666667	78073.6666666667	106416.666666667	166147.666666667	262710.666666667
		104090	99852	105898	98814	96343	87043	85536	92362	107085	143303	222704	349990
		72844.6666666667	65514.6666666667	66745.6666666667	68912.6666666667	68330.6666666667	60829.6666666667	59262.6666666667	65975.6666666667	82771.6666666667	104374.666666667	164437.666666667	44380.6666666667
		108119	96574	100145	102041	101184	91411	88154	94860	115212	141447	219401	67441
		73252.6666666667	72166.6666666667	70771.6666666667	68691.6666666667	63753.6666666667	58691.6666666667	53263.6666666667	52698.6666666667	53649.6666666667	56490.6666666667	60904.6666666667	63967.6666666667
		108720	105270	105850	101300	94590	87564	80036	78602	80168	83690	88257	90001
		71955.6666666667	60671.6666666667	72248.6666666667	71037.6666666667	66736.6666666667	57174.6666666667	53038.6666666667	53264.6666666667	52217.6666666667	56571.6666666667	61440.6666666667	64931.6666666667
		105060	89726	107200	104458	99744	85285	78704	81144	77720	82478	88484	91057
		75675.6666666667	64514.6666666667	72853.6666666667	69542.6666666667	66750.6666666667	57912.6666666667	52436.6666666667	53637.6666666667	52523.6666666667	54175.6666666667	58562.6666666667	62552.6666666667
		110875	95369	107216	101976	99367	86277	78218	80525	77666	79121	84140	88968
		-139.333333333333	-88.3333333333333	-38.3333333333333	-95.3333333333333	-114.333333333333	-92.3333333333333	-47.3333333333333	-4.33333333333326	-56.3333333333333	-98.3333333333333	-50.3333333333333	-110.333333333333
		-244	-194	16	-148	-128	-123	-78	-54	-27	-18	-128	-99
		-189.333333333333	-108.333333333333	-128.333333333333	61891.6666666667	58614.6666666667	58149.6666666667	17099.6666666667	22663.6666666667	17665.6666666667	33.6666666666667	-21.3333333333333	-12.3333333333333
		-260	-137	-126	91639	86685	86097	21212	27421	21842	-39	-8	47
		1	2	3	4	5	6	7	8	9	10	11	12				1	2	3	4	5	6	7	8	9	10	11	12	Unit	Name
		100.78604391703433	100.82962166736232	103.09801825296037	102.94854735793562	105.82194006890126	105.62875712042607	93.441042914915471	81.769911504424783	67.6147508826991	58.082709380115	41.400903478531987	46.630039853660421			A	0.732422	1.46484	2.92969	5.85938	11.7188	23.4375	46.875	93.75	187.5	375	750	1500	µM	NUP153
		95.794943489026238	103.91275891956907	104.72673405731335	105.1338946200578	107.94477698619424	104.22684584362484	98.46869847075331	81.844014496114781	66.7249745235175	57.575008394741012	55.266143102322538	52.217325764367551			B	0.732422	1.46484	2.92969	5.85938	11.7188	23.4375	46.875	93.75	187.5	375	750	1500	µM	NUP153
		105.89231667762815	102.49578176122606	111.2418012004008	104.72121868913619	104.74460205436377	112.01131828040974	106.98113634023403	90.151858176828455	74.047488090687892	60.733432672182531	52.974351024725635	117.5182977651623			C	0.732422	1.46484	2.92969	5.85938	11.7188	23.4375	46.875	93.75	187.5	375	750	1500	µM	NUP153
		105.87153499688745	97.305467243446088	109.6783662515201	102.70505633266205	105.70538837039672	108.44715622112231	111.97868184205339	108.31610739958435	109.22630330769941	104.97310514738705	94.032202282596231	79.393291765160214			D	0.732422	1.46484	2.92969	5.85938	11.7188	23.4375	46.875	93.75	187.5	375	750	1500	µM	RANBP3
		97.766641519528036	104.10257672335294	105.73372446600894	101.27820722054241	109.3266899481727	108.35597870230671	105.77841720149719	118.75230936374624	107.27077414924507	97.044505333723492	90.961995600840453	77.757064654534688			E	0.732422	1.46484	2.92969	5.85938	11.7188	23.4375	46.875	93.75	187.5	375	750	1500	µM	RANBP3
		99.482462325062045	103.89347322072436	101.68289830888135	99.903358299106074	107.35184807525361	107.73295876927976	108.35895764549183	111.53135270708441	104.03825596470084	97.897896231088524	89.78908812085858	84.769239022820059			F	0.732422	1.46484	2.92969	5.85938	11.7188	23.4375	46.875	93.75	187.5	375	750	1500	µM	RANBP3
		186.77042801556445	293.33333333333377	-2066.66666666667	128.04878048780526	-34.6907993966814	52.181351582549588	157.27002967359132	824.32432432432711	-429.17547568710307	-735.29411764705867	358.81104033970342	-144.33880726015519			G
		67.323481116584773	26.217228464419808	-99.999999999999744	104.68992037803857	104.10858054827783	104.68152371812069	16.591743427043241	4.1122426186526368	14.943960149439619	-56714.285714282094	-523.80952380952249	1919.2546583850851			H				buffer+NUP153+protein	buffer+NUP153+protein	buffer+NUP153+protein	buffer+NUP153	buffer+NUP153	buffer+NUP153	buffer	buffer	buffer
~End
Plate:	KPNB1 Plate 3 auto	1.3	PlateFormat	Endpoint	Fluor Polarization	Raw	FALSE	1						1
	Temperature(¡C)	1	2	3	4	5	6	7	8	9	10	11	12
	25	69733.3333333333	66458.3333333333	69587.3333333333	71324.3333333333	73377.3333333333	70380.3333333333	72949.3333333333	73663.3333333333	73455.3333333333	76834.3333333333	72250.3333333333	69087.3333333333
		104212	98469	102948	107024	108064	104333	106084	107370	106519	109925	104629	99091
		68943.3333333333	67168.3333333333	69781.3333333333	70486.3333333333	71750.3333333333	68613.3333333333	71582.3333333333	72447.3333333333	73395.3333333333	78258.3333333333	71207.3333333333	74705.3333333333
		101584	101239	104358	105644	107546	104359	106735	106548	107330	114708	103093	108519
		67539.3333333333	66576.3333333333	67039.3333333333	70131.3333333333	68267.3333333333	69858.3333333333	69733.3333333333	74668.3333333333	77090.3333333333	76955.3333333333	72403.3333333333	73653.3333333333
		101828	99068	100177	106494	102502	106055	104520	111090	112561	114052	105843	105541
		71227.3333333333	70007.3333333333	69306.3333333333	70506.3333333333	69012.3333333333	69816.3333333333	74090.3333333333	75588.3333333333	70019.3333333333	71127.3333333333	61429.3333333333	59091.3333333333
		105182	106891	101761	105175	102904	103447	110228	114010	108070	109775	89604	94974
		66656.3333333333	66637.3333333333	71280.3333333333	72060.3333333333	68927.3333333333	72910.3333333333	73069.3333333333	72191.3333333333	75903.3333333333	75716.3333333333	62036.3333333333	70852.3333333333
		99049	98669	107174	108339	103648	110104	109091	99194	112862	117597	93282	108199
		68363.3333333333	66026.3333333333	71744.3333333333	71039.3333333333	69113.3333333333	70873.3333333333	72654.3333333333	75082.3333333333	79375.3333333333	66965.3333333333	64383.3333333333	77253.3333333333
		102296	97619	106272	105106	103520	107309	110758	106910	118376	103768	98547	122434
		-293.666666666667	-135.666666666667	-99.6666666666667	-114.666666666667	-120.666666666667	-134.666666666667	-138.666666666667	-69.6666666666667	-101.666666666667	-78.6666666666667	-96.6666666666667	-146.666666666667
		-412	-200	-119	-97	-249	-211	-153	-36	-198	-114	-143	-173
		-182.666666666667	-177.666666666667	-195.666666666667	55939.3333333333	67112.3333333333	70248.3333333333	11755.3333333333	12321.3333333333	12220.3333333333	33.3333333333333	-37.6666666666667	4.33333333333326
		-299	-306	-327	83061	98754	104638	14361	14937	14965	0	2	-2
		1	2	3	4	5	6	7	8	9	10	11	12				1	2	3	4	5	6	7	8	9	10	11	12	Unit	Name
		109.2755412683883	105.03369449946423	104.27947448362274	111.28416951693862	102.03715336982866	105.28451279573963	95.777778695941407	96.921835252291075	94.3804086396453	87.686801612062169	93.7054106687211	88.937217232485651			A	0.732422	1.46484	2.92969	5.85938	11.7188	23.4375	46.875	93.75	187.5	375	750	1500	µM	KPNA2
		102.28086547017087	113.48925709823425	109.62723210962942	110.71158969571194	110.74618479868464	117.96245212780211	108.16481842750345	101.35783275998948	98.5423050862724	99.694177875351187	93.582431057728385	95.236605381161425			B	0.732422	1.46484	2.92969	5.85938	11.7188	23.4375	46.875	93.75	187.5	375	750	1500	µM	KPNA2
		113.63377866435691	107.15491094079341	109.23121043581094	117.15820900532705	111.59791522523251	117.04452695052277	110.73326248671633	107.06953939369787	97.784457359313521	105.16360591942576	98.3723090174185	88.472347557045325			C	0.732422	1.46484	2.92969	5.85938	11.7188	23.4375	46.875	93.75	187.5	375	750	1500	µM	KPNA2
		103.37636398349274	119.86497628598885	100.54366928641655	108.37347575594397	108.1699860218783	105.04597103189403	107.06028631631388	113.83575294554414	125.18298409313813	125.16002332830081	97.286785632062859	145.0679874321512			D
		106.46649902869029	104.70694795721758	112.28039586861948	112.2449712901812	112.3369292254595	114.43325890552666	108.79373413791036	67.614662507883878	106.78316809351503	128.26362897600754	112.31678408066505	119.9460930391913			E
		109.91037909858308	103.97137470836972	104.89839118510001	104.32606333909807	110.39601836358183	115.72752746195883	119.08870827590947	85.3322288141444	108.25253807581838	127.13874816430456	121.08164066277224	138.19037083174527			F
		77.9696493982207	102.53583241455318	-2.5146689019282453	-173.06052855925006	264.60132046724192	132.58185721953814	-41.953663118347173	-397.99331103678975	237.49999999999966	94.049904030709683	104.24710424710388	-8.59598853868219			G
		153.99459668081806	178.73651771956841	164.11534353862569	106.09222295759588	101.61928687123799	107.65550239234457	8.9435635147572441	5.0937670324937807	10.145328626296866	-1000	-1092.5925925925924	-2250.0000000000355			H				buffer+NUP153+protein	buffer+NUP153+protein	buffer+NUP153+protein	buffer+NUP153	buffer+NUP153	buffer+NUP153	buffer	buffer	buffer
~End
