# Supplementary material for: Proteome‐scale mapping of binding sites in the unstructured regions of the human proteome
Source: Mol Syst Biol. 2022 Jan 19;18(1):e10584. doi: 10.15252/msb.202110584 (PMC8769072; doi:10.15252/msb.202110584)
Supplement: Supplementary file 15 — Source Data for Figure 5 [file MSB-18-e10584-s014.zip › Source data for Figure 5.xlsx]

## Sheet: Layout FP
96 well plate	1	2	3	4	5	6	7	8	9	10	11	12
Measurements	Raw values A row vertical
	Raw values A row horizontal
	Raw values B row vertical
	Raw values B row horizontal
	Raw values C row vertical
	Raw values C row horizontal
	Raw values D row vertical
	Raw values D row horizontal
	Raw values E row vertical
	Raw values E row horizontal
	Raw values F row vertical
	Raw values F row horizontal
	Raw values G row vertical
	Raw values G row horizontal
	Raw values H row vertical
	Raw values H row horizontal
	1	2	3	4	5	6	7	8	9	10	11	12			1	2	3	4	5	6	7	8	9	10	11	12	unit	Name
	Reduced values A row													A	Protein/Peptide concentration
	Reduced values B row													B	Protein/Peptide concentration
	Reduced values C row													C	Protein/Peptide concentration
	Reduced values D row													D	Protein/Peptide concentration
	Reduced values E row													E	Protein/Peptide concentration
	Reduced values F row													F	Protein/Peptide concentration
	Reduced values G row													G	Protein/Peptide concentration
	Reduced values H row													H	Protein/Peptide concentration

## Sheet: Fig 5d KPNA4 ARM
##BLOCKS= 54
Plate:	auto ptm Plate 10	1.3	PlateFormat	Endpoint	Fluor Polarization	Raw	FALSE	1						1
	Temperature(¡C)	1	2	3	4	5	6	7	8	9	10	11	12
	23.5	31485.6666666667	40014.6666666667	40583.6666666667	26005.6666666667	28697.6666666667	12542.6666666667	18905.6666666667	9003.66666666667	8031.66666666667	14751.6666666667	18619.6666666667	28999.6666666667
		39996.3333333333	53066.3333333333	55905.3333333333	37648.3333333333	42451.3333333333	20377.3333333333	33094.3333333333	17085.3333333333	15829.3333333333	30735.3333333333	37309.3333333333	59990.3333333333
		23930.6666666667	38818.6666666667	23281.6666666667	33958.6666666667	26297.6666666667	22498.6666666667	16816.6666666667	10846.6666666667	10983.6666666667	8335.66666666667	15109.6666666667	26429.6666666667
		31142.3333333333	51691.3333333333	32169.3333333333	48447.3333333333	39500.3333333333	36594.3333333333	30298.3333333333	20818.3333333333	22203.3333333333	17242.3333333333	31068.3333333333	54769.3333333333
		51663.6666666667	38751.6666666667	30504.6666666667	32432.6666666667	26824.6666666667	27812.6666666667	13691.6666666667	9700.66666666667	6149.66666666667	15064.6666666667	21901.6666666667	24948.6666666667
		67627.3333333333	52386.3333333333	41356.3333333333	45406.3333333333	39744.3333333333	43690.3333333333	25116.3333333333	18577.3333333333	12056.3333333333	31518.3333333333	45701.3333333333	52445.3333333333
		140205.666666667	112255.666666667	110479.666666667	91231.6666666667	87843.6666666667	70571.6666666667	72947.6666666667	96624.6666666667	68229.6666666667	82748.6666666667	100849.666666667	112673.666666667
		175698.333333333	141319.333333333	142996.333333333	124394.333333333	124372.333333333	115400.333333333	131022.333333333	186293.333333333	138274.333333333	170486.333333333	213038.333333333	238998.333333333
		123526.666666667	127617.666666667	122135.666666667	125526.666666667	100866.666666667	86699.6666666667	96044.6666666667	76803.6666666667	73047.6666666667	88148.6666666667	105285.666666667	112713.666666667
		153581.333333333	161641.333333333	158510.333333333	167363.333333333	142479.333333333	133899.333333333	167288.333333333	146300.333333333	147802.333333333	182619.333333333	220637.333333333	239889.333333333
		122161.666666667	110368.666666667	119974.666666667	116233.666666667	93964.6666666667	89265.6666666667	70900.6666666667	76653.6666666667	86295.6666666667	101725.666666667	107346.666666667	126627.666666667
		152418.333333333	139078.333333333	153367.333333333	154820.333333333	131629.333333333	141426.333333333	125793.333333333	149057.333333333	174344.333333333	210380.333333333	224707.333333333	268389.333333333
		31.6666666666667	91.6666666666667	221.666666666667	148.666666666667	105.666666666667	110.666666666667	159.666666666667	96.6666666666667	111.666666666667	102.666666666667	95.6666666666667	89.6666666666667
		39.3333333333335	161.333333333333	279.333333333333	79.3333333333335	48.3333333333335	142.333333333333	62.3333333333335	139.333333333333	182.333333333333	155.333333333333	97.3333333333335	129.333333333333
		-122.333333333333	-50.3333333333333	-128.333333333333	459.666666666667	-119.333333333333	-138.333333333333	-143.333333333333	363988.666666667	264504.666666667	25.6666666666667	18.6666666666667	-44.3333333333333
		-350.666666666667	-303.666666666667	-254.666666666667	584.333333333333	-283.666666666667	-171.666666666667	-303.666666666667	452663.333333333	330275.333333333	-57.6666666666665	18.3333333333335	39.3333333333335
		1	2	3	4	5	6	7	8	9	10	11	12				1	2	3	4	5	6	7	8	9	10	11	12	Unit	Name
		28.459218282195646	49.945952505475681	68.877040519130318	93.5519694973118	104.23053979440375	150.33457025222609	186.57801861322292	225.2059300196488	243.10881914086019	269.07619467077734	250.8800908365501	265.75325509248876			A
		40.520689129032938	51.986763502760404	70.396291079291473	86.2906830218407	111.78453516071016	150.896695744063	200.44903754085911	230.60402155601318	255.00229860802327	265.71840353139521	262.94209070743995	266.56357870426763			B
		43.440604498353196	59.504828678812906	60.93657673958834	76.929644876245533	105.02322038092366	133.84885417865149	209.07581094200052	229.54870364814062	240.6230384271058	271.00474635689216	269.77541097476268	273.19632678295716			C
		21.664889574441879	23.956185791103916	37.814929870700439	63.779811492594945	82.511718939262224	153.50540350082216	198.96241847758947	232.7390505297725	256.18328599690693	263.86939117632306	275.45741068066235	277.35987647469733			D	0	0.00185547	0.00371094	0.00742187	0.0148437	0.0296875	0.059375	0.11875	0.2375	0.475	0.95	1.9	µM	Saturation myc
		17.723979501678773	27.003192468535946	39.162849913365115	52.615027893491124	81.357724543929749	125.49326381783114	184.16640928107663	227.01861435275825	255.43724002963859	266.44083656690782	271.7577298373663	278.91276385745914			E	0	0.00185547	0.00371094	0.00742187	0.0148437	0.0296875	0.059375	0.11875	0.2375	0.475	0.95	1.9	µM	Saturation myc
		19.478572232806481	24.43987702842097	31.606343779694157	52.123326909820868	77.220713382384886	138.03341418607539	193.06556328071844	236.77614886052928	254.73103310625655	265.6316206472049	271.24470803435889	277.00297757162485			F	0	0.00185547	0.00371094	0.00742187	0.0148437	0.0296875	0.059375	0.11875	0.2375	0.475	0.95	1.9	µM	Saturation myc
		17.241379310345543	189.18918918918925	24.449877750611414	-384.37661665804393	-448.03958888465831	34.649866731281975	-509.05749540561749	91.383812010444046	152.79241306638573	115.36620392532325	-82.338152105593565	91.72763083849199			G
		409.80970249262941	668.192638710859	246.32952691680259	28.816245084805558	329.06450101514918	16.781836130305837	276.80448493342681	17.850287361189409	19.870483552909818	3292.8039702233523	-99.836333878884986	-6673.0769230770429			H							buffer+myc	buffer+myc	buffer+myc	buffer	buffer	buffer
~End
Plate:	auto ptm Plate 11	1.3	PlateFormat	Endpoint	Fluor Polarization	Raw	FALSE	1						1
	Temperature(¡C)	1	2	3	4	5	6	7	8	9	10	11	12
	23.5	36504.3333333333	38637.3333333333	38909.3333333333	40385.3333333333	42419.3333333333	38621.3333333333	38542.3333333333	35993.3333333333	38284.3333333333	37971.3333333333	44743.3333333333	40439.3333333333
		47128	50945	51599	53243	56143	52000	54853	53013	61045	66782	82324	77395
		36729.3333333333	40399.3333333333	39290.3333333333	42075.3333333333	41777.3333333333	37641.3333333333	39415.3333333333	39378.3333333333	42720.3333333333	47351.3333333333	44868.3333333333	56923.3333333333
		46953	52438	52390	55169	56270	51662	55936	58712	68430	79676	83964	109858
		37755.3333333333	38682.3333333333	42784.3333333333	41773.3333333333	40238.3333333333	37643.3333333333	43236.3333333333	38515.3333333333	37866.3333333333	39604.3333333333	50437.3333333333	78448.3333333333
		47678	51115	56208	54554	54117	50690	61609	55829	61742	68517	96323	149732
		89.3333333333333	152.333333333333	112.333333333333	39.3333333333333	103.333333333333	136.333333333333	204.333333333333	143.333333333333	213.333333333333	171.333333333333	140.333333333333	174.333333333333
		221	306	367	225	185	303	381	368	381	392	308	370
		164.333333333333	158.333333333333	149.333333333333	101.333333333333	201.333333333333	66.3333333333333	157.333333333333	195.333333333333	144.333333333333	176.333333333333	259.333333333333	84.3333333333333
		357	290	298	246	402	317	330	374	348	338	316	179
		135.333333333333	146.333333333333	218.333333333333	189.333333333333	121.333333333333	46.3333333333333	138.333333333333	171.333333333333	143.333333333333	227.333333333333	189.333333333333	125.333333333333
		290	354	453	385	327	366	326	428	477	404	337	298
		84.3333333333333	116.333333333333	146.333333333333	223.333333333333	41.3333333333333	152.333333333333	164.333333333333	234.333333333333	210.333333333333	251.333333333333	142.333333333333	151.333333333333
		183	267	365	264	327	215	339	412	370	310	317	255
		119.333333333333	119.333333333333	95.3333333333333	99.3333333333333	114.333333333333	91.3333333333333	-104.666666666667	-16.6666666666667	84704.3333333333	21.3333333333333	-0.666666666666742	-20.6666666666667
		202	220	295	226	290	274	16	-155	111318	-32	65	-33
		1	2	3	4	5	6	7	8	9	10	11	12				1	2	3	4	5	6	7	8	9	10	11	12	Unit	Name
		36.541109297814167	47.068229510285676	49.93173276684751	47.004387181014962	48.948958487083104	57.495200598704983	85.0828554416352	102.08409126344785	141.17521699060248	188.846045665417	210.50464651217504	229.25107725246218			A	0	0.00185547	0.00371094	0.00742187	0.0148437	0.0296875	0.059375	0.11875	0.2375	0.475	0.95	1.9	µM	Saturation NCOR2
		31.614378840842679	39.22819895914666	52.659074286908357	44.280016733011912	57.678933261154754	67.0483602460354	83.66978449044116	108.12902251665629	143.41188894384365	167.43444573384443	218.58264516784465	233.20947880066902			B	0	0.00185547	0.00371094	0.00742187	0.0148437	0.0296875	0.059375	0.11875	0.2375	0.475	0.95	1.9	µM	Saturation NCOR2
		25.505353586192939	48.149462032649168	45.251847526527349	42.280430255440287	56.941691161391759	57.56191191504454	85.691930575209327	94.177803648108608	152.10073370802451	180.89798366456336	228.23527011536024	227.96571944068566			C	0	0.00185547	0.00371094	0.00742187	0.0148437	0.0296875	0.059375	0.11875	0.2375	0.475	0.95	1.9	µM	Saturation NCOR2
		346.739792809263	252.04582651391189	462.73415703467549	653.19617927994182	197.41100323624636	298.75696528075463	216.86362184605576	362.96296296296322	196.23233908948214	311.91432396251696	293.03106633081478	277.62430939226539			D
		288.34355828220879	208.33333333333357	248.95222129086361	338.41131664853134	249.22311995027985	598.58799798285463	272.16653816499638	229.45430637738355	335.37989255564105	229.98544395924327	7.6530612244899983	277.65881513204891			E
		282.05128205128239	336.85800604229632	267.13286713286732	257.75890231950359	383.83410918324188	736.24288425047484	325.2032520325206	351.01010101010121	469.95377503852103	193.85342789598127	194.6118397731303	329.1703835860842			F
		287.82547501759365	313.330054107231	350.35146133925292	-7.5187969924809908	736.59054699946932	80.9451985922577	264.45356210369289	188.69013271783058	188.94601542416473	13.734466971877193	299.7129971299716	168.1172698121853			G
		170.33603707995397	211.45374449339238	441.13336590131928	309.38586326767125	357.67790262172309	428.57142857142895	-1291.9708029197079	771.42857142857054	45.420053793331441	8999.9999999998581	1024.9221183800655	141.86851211072488			H							buffer+NCOR2	buffer+NCOR2	buffer+NCOR2	buffer	buffer	buffer
~End
Plate:	auto ptm Plate 12	1.3	PlateFormat	Endpoint	Fluor Polarization	Raw	FALSE	1						1
	Temperature(¡C)	1	2	3	4	5	6	7	8	9	10	11	12
	24.5	50688	52123	67665	66448	70789	51209	71565	68364	55701	62566	71554	83312
		93503.3333333333	96991.3333333333	124341.333333333	123745.333333333	129205.333333333	91984.3333333333	127539.333333333	118943.333333333	94982.3333333333	106499.333333333	115884.333333333	137573.333333333
		41089	84864	57917	69631	75101	55924	90881	74440	55444	73788	81378	56879
		75304.3333333333	154951.333333333	104663.333333333	121557.333333333	123089.333333333	91533.3333333333	148844.333333333	123195.333333333	90963.3333333333	121316.333333333	134794.333333333	92996.3333333333
		46309	60744	63261	66376	74646	52966	81025	76424	74183	87793	111007	109130
		85034.3333333333	113479.333333333	118629.333333333	122680.333333333	136195.333333333	94557.3333333333	139598.333333333	123128.333333333	111853.333333333	126770.333333333	154149.333333333	144266.333333333
		53625	74307	71258	85803	90562	75515	111708	104080	106100	87189	115802	105126
		95746.3333333333	131142.333333333	121167.333333333	135241.333333333	132027.333333333	103339.333333333	146474.333333333	134385.333333333	135633.333333333	110784.333333333	147587.333333333	132525.333333333
		48113	71445	57847	66579	62702	53191	78058	62673	56627	66921	75155	67962
		88692.3333333333	135174.333333333	108105.333333333	124340.333333333	116822.333333333	98777.3333333333	145363.333333333	116174.333333333	103416.333333333	121181.333333333	133713.333333333	116211.333333333
		50393	67590	63429	77558	80947	69014	101842	95613	96331	90728	109339	97080
		92650.3333333333	124557.333333333	111366.333333333	135156.333333333	128506.333333333	102568.333333333	147474.333333333	129813.333333333	126343.333333333	117058.333333333	140398.333333333	123520.333333333
		50400	65844	59755	77288	76595	86214	93547	89537	99910	84043	109675	125213
		92241.3333333333	121341.333333333	105983.333333333	131581.333333333	120512.333333333	129884.333333333	133247.333333333	120620.333333333	129698.333333333	108346.333333333	139190.333333333	159027.333333333
		91274	91873	88889	40418	37611	39265	68215	71005	70418	-20	50	-30
		113244.333333333	114701.333333333	110370.333333333	69333.3333333333	63507.3333333333	66505.3333333333	126933.333333333	131894.333333333	131263.333333333	2.33333333333348	19.3333333333335	-21.6666666666665
		1	2	3	4	5	6	7	8	9	10	11	12				1	2	3	4	5	6	7	8	9	10	11	12	Unit	Name	Major groove
		211.74080988918041	215.8954721188224	209.90305180841298	216.27235568322851	206.66865486903078	198.99962068661372	195.21063581214895	183.63274380021639	173.90012907063783	173.03881002086149	148.79634344567194	158.27948684559124			A
		208.629298505698	206.84185302436094	201.89584054238617	185.26299777880195	154.62713224299736	153.95994002433986	154.27257379625254	159.35818812052008	155.11830554993514	156.15377602226738	159.78087135785827	153.43478722836878			B
		209.54806296782905	217.77146941137835	219.5722066605486	212.66647182693225	206.49343669885479	196.04612294392152	178.89892115948967	146.24815014908964	113.6725239902904	92.273629750341	72.87409004246976	48.362112086349605			C	0.0109834	0.0219668	0.0439337	0.0878674	0.175735	0.351469	0.702939	1.40588	2.81176	5.62351	11.247	22.494	µM	AFF2
		196.10900936727677	190.52150886278508	172.52884856687766	135.50405057381971	97.02021256736559	65.588308081502447	44.291170402810558	36.59859817649815	31.615242248307716	28.585028257592345	30.099254440067003	24.641328114288473			D	0.0112404	0.0224808	0.0449617	0.0899233	0.179847	0.359693	0.719387	1.43877	2.87755	5.75509	11.5102	23.0204	µM	DMTF1
		211.412758676737	223.80474555811236	217.93913684183647	217.61943015354521	216.48916285516236	214.92453357757663	216.26197115376579	214.0574745996575	206.94517980915228	202.87278091041983	194.4058192818797	175.24235745592597			E
		210.15103867114183	211.26230964220187	188.02709748216441	184.40819900981171	139.02478874421246	106.54324312952815	93.6795087399584	61.6552815332937	44.416424090988741	36.226544926952947	33.841530241082914	29.266063837322164			F	0.00976534	0.0195307	0.0390614	0.0781227	0.156245	0.312491	0.624982	1.24996	2.49993	4.99985	9.99971	19.9994	µM	SPRNT
		207.96919880217561	211.2685804335789	192.90597072043343	173.12113510519177	134.62706287199168	113.25707112076536	85.50148320894516	57.772778547377342	39.289716081418732	35.826039071769053	27.992333835138098	28.36151752311369			G	0.0119572	0.0239143	0.0478287	0.0956573	0.191315	0.382629	0.765258	1.53052	3.06103	6.12207	12.2441	24.4883	µM	ZRANB3
		16.678552201237878	19.798863979202409	17.064053862365142	176.78741561642161	169.12779024157962	170.6280986886496	215.88699403231934	215.05417617967731	216.72536223062514	-1215.3846153846309	-512.60504201680374	-248.55491329480097			H	buffer+myc	buffer+myc	buffer+myc				buffer+myc+protein	buffer+myc+protein	buffer+myc+protein	buffer	buffer	buffer
~End
Plate:	auto ptm Plate 13	1.3	PlateFormat	Endpoint	Fluor Polarization	Raw	FALSE	1						1
	Temperature(¡C)	1	2	3	4	5	6	7	8	9	10	11	12
	25	41474	54119	66123	61180	82231	45526	65105	73738	53452	70512	81055	87576
		74664.6666666667	99482.6666666667	121343.666666667	111242.666666667	149398.666666667	82855.6666666667	117690.666666667	132099.666666667	90702.6666666667	117135.666666667	126415.666666667	131807.666666667
		46585	71921	56800	62412	70401	50794	57367	71247	50906	75790	75675	58474
		84727.6666666667	132829.666666667	105150.666666667	115163.666666667	131125.666666667	94636.6666666667	105154.666666667	129954.666666667	91459.6666666667	133404.666666667	130017.666666667	97149.6666666667
		50163	62284	61016	65084	67116	53823	62780	62757	61040	65582	68423	66463
		92093.6666666667	116363.666666667	114136.666666667	121794.666666667	124168.666666667	99495.6666666667	116872.666666667	118318.666666667	112615.666666667	119603.666666667	122772.666666667	115526.666666667
		53856	57236	57790	67794	66757	54542	58384	67824	63129	64284	69330	80918
		97972.6666666667	107166.666666667	106981.666666667	124629.666666667	123052.666666667	100587.666666667	106478.666666667	126225.666666667	114062.666666667	114172.666666667	122586.666666667	139476.666666667
		48773	66911	52546	62867	73160	50091	61984	69841	52182	70621	68806	68999
		89170.6666666667	123289.666666667	96472.6666666667	115622.666666667	132941.666666667	90342.6666666667	110999.666666667	124485.666666667	89827.6666666667	119865.666666667	114122.666666667	110473.666666667
		48529	59066	51469	65000	72967	50795	57841	72179	54970	60349	62193	72984
		88724.6666666667	108749.666666667	94916.6666666667	120376.666666667	134502.666666667	91895.6666666667	102730.666666667	128471.666666667	94136.6666666667	102331.666666667	103447.666666667	120454.666666667
		53832	56624	52752	82482	85493	71855	88854	106463	94353	94131	93127	140471
		95673.6666666667	102608.666666667	91088.6666666667	136797.666666667	133397.666666667	103053.666666667	121581.666666667	142839.666666667	122045.666666667	120933.666666667	118760.666666667	177279.666666667
		-157	-195	-112	88276	67035	76508	68800	66499	71798	50	-2	-48
		-302.333333333333	-285.333333333333	-186.333333333333	110305.666666667	83340.6666666667	95950.6666666667	126352.666666667	122582.666666667	130466.666666667	19.6666666666665	0.666666666666515	-20.3333333333335
																															major groove
		1	2	3	4	5	6	7	8	9	10	11	12				1	2	3	4	5	6	7	8	9	10	11	12	Unit	Name
		200.0737207889411	210.06397224760809	209.2570711431058	204.846419339466	204.45949599289247	205.28845664288909	202.04953613073454	197.71976309085619	171.52801337767309	161.195816209561	130.31763890648168	112.77583148702271			A
		204.97571636141259	212.30974045511698	213.43560311733074	211.87875565046619	216.34035774370821	216.49194761256337	208.70859940090264	206.34971715155126	199.1025271796253	189.24074893991303	177.54870691021506	161.2545656446768			B
		209.45709021296759	217.80164217337324	218.39437106853345	218.583579684315	213.13038613073985	212.74604885568266	216.10194476142249	222.12941303660722	211.8093728198626	206.27756106761038	198.48210532070121	183.17621603463573			C
		205.07683893139728	218.84274009495982	213.4278784625011	210.09975929990156	211.38039571886483	211.62175260211421	206.28739484881945	215.96215035753772	201.81423416601635	193.56643999969336	191.41877838755451	179.11648125468838			D
		207.47072635472145	211.19884679228085	209.47729926391131	210.30891719522984	204.54363554268264	200.95109044841811	197.53357689249532	195.28309707104324	178.48454382336757	171.64516840584878	160.43259981534385	143.19094252776824			E
		207.47126645351648	210.82617381838782	211.60313710539398	213.61719288222741	211.39159866296242	202.43201926075514	193.57204877584047	194.60483644252219	175.96845318153996	171.17474555146634	161.81595536669258	158.02049137775225			F
		193.89072165205755	203.21518221424489	179.97327997388459	160.40333186206911	130.54011778501788	88.903720949071854	65.5409414340289	55.744015231604195	37.497743720032624	34.10336957720741	30.402904130380509	25.197617505960789			G	0.00318624	0.00637247	0.0127449	0.0254899	0.0509798	0.10196	0.203919	0.407838	0.815677	1.63135	3.26271	6.52541	µM	HJURP
		232.16954218176903	98.844672657253156	161.92059862814423	20.229976202022939	17.698250527121335	22.055074485052646	209.6218834664565	211.40209808408017	204.54341218773897	-506.27615062761788	-1769.2307692305271	-478.18648417450521			H				buffer+myc	buffer+myc	buffer+myc	buffer+myc+protein	buffer+myc+protein	buffer+myc+protein	buffer	buffer	buffer
~End
Plate:	auto ptm Plate 14	1.3	PlateFormat	Endpoint	Fluor Polarization	Raw	FALSE	1						1
	Temperature(¡C)	1	2	3	4	5	6	7	8	9	10	11	12
	25	6165	15073	33942	30479	36016	22069	28860	33811	31158	33958	40398	44984
		11059.3333333333	28401.3333333333	65161.3333333333	57727.3333333333	68081.3333333333	39980.3333333333	53508.3333333333	60669.3333333333	52222.3333333333	54017.3333333333	61983.3333333333	67297.3333333333
		-629	41040	28764	22280	43718	18645	31097	35971	26237	35277	33240	32799
		-155.666666666664	77488.3333333333	55170.3333333333	44492.3333333333	81329.3333333333	34276.3333333333	57533.3333333333	62661.3333333333	46295.3333333333	60060.3333333333	55801.3333333333	55583.3333333333
		-5536	-2504	4210	5842	4988	-2331	6671	5610	5354	5573	9821	10536
		-10903.6666666667	-5719.66666666666	6190.33333333334	9566.33333333334	8397.33333333334	-5989.66666666666	11077.3333333333	4877.33333333334	3654.33333333334	-951.666666666664	3918.33333333334	3236.33333333334
		-6064	7054	1933	3052	5111	-1666	6786	6085	3609	7708	10306	5587
		-12710.6666666667	12129.3333333333	1668.33333333334	3544.33333333334	8149.33333333334	-6010.66666666666	9412.33333333334	4195.33333333334	-4438.66666666666	-273.666666666664	1200.33333333334	-6662.66666666666
		-6737	5409	1862	6820	6059	-373	7345	5151	7802	3224	9654	12069
		-13045.6666666667	8031.33333333334	425.333333333336	10467.3333333333	8649.33333333334	-4131.66666666666	8891.33333333334	-236.666666666664	1887.33333333334	-7568.66666666666	864.333333333336	3618.33333333334
		-2201	482	3069	5976	2818	4275	7218	8671	13349	1122	7571	17927
		-5979.66666666666	-803.666666666664	4198.33333333334	8590.33333333334	2068.33333333334	-751.666666666664	3437.33333333334	-1895.66666666666	3573.33333333334	-13154.6666666667	-3240.66666666666	9616.33333333334
		-4899	6244	1579	5006	3805	151	5726	4613	5149	42	3514	3802
		-9918.66666666666	10994.3333333333	756.333333333336	6508.33333333334	4532.33333333334	-1733.66666666666	9128.33333333334	5230.33333333334	5476.33333333334	-2252.66666666666	3646.33333333334	3161.33333333334
		6843	8138	4583	-17510	52845	-9646	43592	41125	47771	-32466	-32559	-32512
		10958.3333333333	13221.3333333333	6908.33333333334	-37298.6666666667	53752.3333333333	-26327.6666666667	81607.3333333333	78254.3333333333	90648.3333333333	-56698.6666666667	-56712.6666666667	-56608.6666666667
																															minor groove
		1	2	3	4	5	6	7	8	9	10	11	12				1	2	3	4	5	6	7	8	9	10	11	12	Unit	Name
		198.36740590912385	221.85351639243183	230.71615285045857	224.30598954283121	223.37838453005327	203.08301243697014	214.16226396541879	198.49496720087348	165.5218538602374	140.003826932601	122.26705791610191	109.80160204752504			A
		-658.05081643113863	222.82744490530214	230.28423995415182	249.28750263237944	215.76748598808894	210.10173520603	213.14697071719056	184.22727003561809	190.4214979737653	173.13663534716983	166.30206083576019	170.88865357986487			B
		242.804983225875	311.17852476178092	101.25418803925658	154.18799843958013	167.68021358647306	363.32253438844322	160.9919018439202	-159.75651774434337	-274.87151673093558	-1331.8262648333885	-500.96156703586848	-592.38936492676078			C	0.00148251	0.00296502	0.00593004	0.0118601	0.0237202	0.0474403	0.0948806	0.189761	0.379522	0.759045	1.51809	3.03618	µM	ADNP
		271.86370125278495	177.9406432899986	-163.30931643792036	-16.382827170886159	141.16076513036919	500.8156606851548	72.2924965727806	-270.2075843673893	81299.134734241728	-1060.9778741672169	-823.0579864676946	-320297.12460062309			D														ZMIZ2
		234.79654583831561	106.08175107422248	-680.16843793863893	122.42198949136802	86.590564568136074	804.51018358106819	4.3677987800287532	-1079.624977570428	-664.46612067841568	3091.3186060758953	-861.1416055736139	-600.20919500436412			E	0.00244141	0.00488281	0.00976562	0.0195312	0.0390625	0.078125	0.15625	0.3125	0.625	1.25	2.5	5	µM	TPX2
		387.25418171413526	6135.2471145309819	65.413603796408637	90.037771282827961	-240.96930849306966	-1343.35744194899	-431.79564038703109	-1445.5395125467117	-635.2277444688682	1228.0436304509835	-2108.9565177715917	-382.157106724548			F	0.00244141	0.00488281	0.00976562	0.0195312	0.0390625	0.078125	0.15625	0.3125	0.625	1.25	2.5	5	µM	NCOR2
		255.72876663768861	189.40380156288893	-429.42640883144179	40.0409091635463	-3.7003114123463159	1233.4349637136604	141.07494801931736	-28.354872468093522	-60.271010770647351	1045.7710237936672	-72.549534960617592	-181.3975970169862			G														AFF2
		143.28340561086992	150.33468289230993	113.53488896888572	279.30853131502528	-82.461116532337186	389.2177020911347	218.76813924568623	226.51529598002162	225.19657794659688	185.44702369834718	184.18488368208296	183.99605116199294			H	buffer+NCOR2+protein	buffer+NCOR2+protein	buffer+NCOR2+protein	buffer+NCOR2	buffer+NCOR2	buffer+NCOR2				buffer	buffer	buffer
~End
Plate:	auto ptm Plate 17	1.3	PlateFormat	Endpoint	Fluor Polarization	Raw	FALSE	1						1
	Temperature(¡C)	1	2	3	4	5	6	7	8	9	10	11	12
	25.5	35343.6666666667	38618.6666666667	35079.6666666667	45823.6666666667	53064.6666666667	32271.6666666667	41324.6666666667	38014.6666666667	47320.6666666667	51169.6666666667	46607.6666666667	39015.6666666667
		57877.3333333333	65252.3333333333	57850.3333333333	78321.3333333333	90052.3333333333	53228.3333333333	67969.3333333333	61575.3333333333	74741.3333333333	76566.3333333333	66503.3333333333	53287.3333333333
		34213.6666666667	42339.6666666667	37543.6666666667	42354.6666666667	48512.6666666667	35539.6666666667	39903.6666666667	45601.6666666667	44063.6666666667	52605.6666666667	50381.6666666667	46410.6666666667
		56200.3333333333	73987.3333333333	62787.3333333333	71735.3333333333	83405.3333333333	58271.3333333333	65230.3333333333	74253.3333333333	67348.3333333333	77692.3333333333	71109.3333333333	63217.3333333333
		38868.6666666667	41919.6666666667	43524.6666666667	47712.6666666667	48089.6666666667	40111.6666666667	42870.6666666667	47180.6666666667	50994.6666666667	50077.6666666667	48051.6666666667	55226.6666666667
		64629.3333333333	71594.3333333333	74600.3333333333	82426.3333333333	82539.3333333333	65458.3333333333	70892.3333333333	73701.3333333333	75591.3333333333	70068.3333333333	64399.3333333333	74166.3333333333
		39198.6666666667	39732.6666666667	40043.6666666667	43540.6666666667	45199.6666666667	37135.6666666667	44680.6666666667	43510.6666666667	46304.6666666667	38984.6666666667	46914.6666666667	60334.6666666667
		65888.3333333333	67259.3333333333	68088.3333333333	75215.3333333333	76632.3333333333	61183.3333333333	72942.3333333333	66758.3333333333	66730.3333333333	54311.3333333333	64072.3333333333	80438.3333333333
		31771.6666666667	38475.6666666667	35372.6666666667	39436.6666666667	39580.6666666667	34587.6666666667	39458.6666666667	39646.6666666667	38955.6666666667	39757.6666666667	40806.6666666667	53796.6666666667
		53382.3333333333	65115.3333333333	58884.3333333333	67056.3333333333	67366.3333333333	55918.3333333333	62435.3333333333	60009.3333333333	55566.3333333333	56299.3333333333	53962.3333333333	72285.3333333333
		26185.6666666667	29198.6666666667	29642.6666666667	31295.6666666667	32279.6666666667	30238.6666666667	32644.6666666667	31770.6666666667	46106.6666666667	33766.6666666667	27801.6666666667	49528.6666666667
		42700.3333333333	48744.3333333333	49028.3333333333	52375.3333333333	52943.3333333333	48827.3333333333	51241.3333333333	47270.3333333333	66764.3333333333	46386.3333333333	37567.3333333333	66260.3333333333
		20660.6666666667	28480.6666666667	29473.6666666667	32417.6666666667	32644.6666666667	30786.6666666667	31554.6666666667	31328.6666666667	35350.6666666667	28360.6666666667	26205.6666666667	51136.6666666667
		33839.3333333333	46216.3333333333	48514.3333333333	53444.3333333333	52939.3333333333	51491.3333333333	51569.3333333333	50268.3333333333	57007.3333333333	45357.3333333333	39558.3333333333	77653.3333333333
		41350.6666666667	43697.6666666667	43675.6666666667	58506.6666666667	21479.6666666667	17567.6666666667	-124.333333333333	-117.333333333333	-126.333333333333	-34.3333333333333	34.6666666666667	-0.333333333333258
		70688.3333333333	73945.3333333333	74921.3333333333	75529.3333333333	27759.3333333333	23075.3333333333	-331.666666666667	-282.666666666667	-255.666666666667	17.3333333333335	-27.6666666666665	10.3333333333335
																															minor groove
		1	2	3	4	5	6	7	8	9	10	11	12				1	2	3	4	5	6	7	8	9	10	11	12	Unit	Name
		154.20255712449139	169.45184390422256	157.63256000410891	175.0279799524516	171.56537286817709	157.71234272084334	156.3448460460115	148.8692662576016	136.524452428212	109.8988233668302	86.367022272947054	64.616753419037991			A	0.00148251	0.00296502	0.00593004	0.0118601	0.0237202	0.0474403	0.0948806	0.189761	0.379522	0.759045	1.51809	3.03618	µM	ADNP
		155.71089850848381	185.74258356642685	164.45639084171827	170.6068382856092	177.87062892951491	154.81468954619683	153.34813443105858	151.43464124923116	120.37401067223553	103.43433444413566	80.957279162507447	63.279159836111582			B	0.00148251	0.00296502	0.00593004	0.0118601	0.0237202	0.0474403	0.0948806	0.189761	0.379522	0.759045	1.51809	3.03618	µM	ADNP
		161.648720609487	174.66033058258029	176.38370332135054	180.20373010414642	177.05722858348892	152.51322712507016	158.9667241943983	131.098665215176	105.2581814566322	76.636569022184219	55.196294758919095	56.212097836535577			C	0.00197756	0.00395512	0.00791024	0.0158205	0.031641	0.0632819	0.126564	0.253128	0.506255	1.01251	2.02502	4.05004	µM	ZMIZ2
		166.9217976729455	170.353081473112	172.51426573852072	180.180359233081	171.10416850264303	157.17391085064108	152.69963395240274	122.26103026672575	91.292760347986473	74.483280730469829	64.59032682026357	52.582680180877716			D	0.00197756	0.00395512	0.00791024	0.0158205	0.031641	0.0632819	0.126564	0.253128	0.506255	1.01251	2.02502	4.05004	µM	ZMIZ2
		166.72069938985521	170.2326495304597	162.21143401889381	172.51508854960503	172.98442726328784	147.94303635056014	137.40340274935548	115.56717768221205	86.20138046793609	82.590659227960842	48.521491882859372	56.483908370765192			E	0.00244141	0.00488281	0.00976562	0.0195312	0.0390625	0.078125	0.15625	0.3125	0.625	1.25	2.5	5	µM	TPX2
		152.1459337480787	163.5889972556	159.0686473447845	164.80052663104394	154.97271637831742	147.34324112207509	133.47057713180126	107.09665734269009	93.669545180287088	67.501793118261546	59.289057653627111	54.305643142831244			F	0.00244141	0.00488281	0.00976562	0.0195312	0.0390625	0.078125	0.15625	0.3125	0.625	1.25	2.5	5	µM	TPX2
		154.29309525379716	149.75822976589211	156.71798963791517	157.48605057959858	149.444088198979	164.49684515239008	153.22573431410845	144.24697311943402	146.70428624493948	142.64409011363293	114.23868884597081	117.17483671100969			G	1.09834	2.19668	4.39337	8.78674	17.5735	35.1469	70.2939	140.588	281.176	562.351	1124.7	2249.4	µM	AFF2
		175.11167065731226	170.18279952187484	176.78595923940642	36.513178961236164	37.054932355695406	45.160550043179676	379.45376403715517	335.0125944584384	255.52463578327061	-2452.5139664804747	-4971.2918660286177	1080.5369127516578			H	buffer+NCOR2+protein	buffer+NCOR2+protein	buffer+NCOR2+protein	buffer+NCOR2	buffer+NCOR2	buffer+NCOR2				buffer	buffer	buffer
~End
Plate:	auto ptm Plate 18	1.3	PlateFormat	Endpoint	Fluor Polarization	Raw	FALSE	1						1
	Temperature(¡C)	1	2	3	4	5	6	7	8	9	10	11	12
	25.5	57114	37502	48289	40663	45018	40485	59204	23793	77548	36541	56720	62542
		96774.6666666667	62183.6666666667	80723.6666666667	68116.6666666667	73289.6666666667	65935.6666666667	82525.6666666667	30989.6666666667	102021.666666667	48133.6666666667	74513.6666666667	81445.6666666667
		52995	44961	38870	47907	53041	37542	69829	28319	66710	59636	41458	57680
		90305.6666666667	76466.6666666667	65172.6666666667	81225.6666666667	86777.6666666667	57139.6666666667	98631.6666666667	36357.6666666667	87899.6666666667	78375.6666666667	53717.6666666667	75530.6666666667
		46448	44653	41886	41469	44450	39817	50021	35225	53486	45065	42615	58515
		77452.6666666667	75113.6666666667	70734.6666666667	68898.6666666667	74852.6666666667	66809.6666666667	83746.6666666667	56751.6666666667	88914.6666666667	71559.6666666667	66360.6666666667	85935.6666666667
		39396	41426	44793	34027	43861	40753	39492	39372	44649	36897	47439	53361
		65403.6666666667	68487.6666666667	75554.6666666667	56007.6666666667	73965.6666666667	69879.6666666667	65406.6666666667	66235.6666666667	75380.6666666667	58324.6666666667	76143.6666666667	78797.6666666667
		38878	39590	34408	38240	45602	32955	41963	34555	41246	39097	38254	40446
		66226.6666666667	67656.6666666667	58106.6666666667	65865.6666666667	78693.6666666667	55190.6666666667	73093.6666666667	59113.6666666667	72222.6666666667	68424.6666666667	65923.6666666667	68408.6666666667
		27424	32498	34159	28436	37522	30560	28754	34972	30939	30079	40078	33806
		45944.6666666667	53194.6666666667	58827.6666666667	48599.6666666667	63656.6666666667	52779.6666666667	49100.6666666667	60500.6666666667	53163.6666666667	50996.6666666667	68711.6666666667	55409.6666666667
		27091	29210	36442	23613	38125	31474	24726	35417	30831	24313	44545	30827
		44355.6666666667	49741.6666666667	62225.6666666667	39972.6666666667	65577.6666666667	54284.6666666667	41385.6666666667	60470.6666666667	52807.6666666667	40854.6666666667	76106.6666666667	50426.6666666667
		41119	34019	36180	31091	23188	29048	-254	-227	-211	-5	9	-4
		69473.6666666667	56542.6666666667	60056.6666666667	39545.6666666667	29519.6666666667	37570.6666666667	-319.333333333333	-405.333333333333	-455.333333333333	-31.3333333333335	97.6666666666665	-66.3333333333335
		1	2	3	4	5	6	7	8	9	10	11	12				1	2	3	4	5	6	7	8	9	10	11	12	Unit	Name
		170.81614019918766	160.2938441625808	164.25174887034353	165.26124432908102	151.34612333341542	151.537026310351	74.759600044626652	40.947510913999189	45.950893807611266	46.5789643433596	45.23616368154903	40.86535082244886			A	0.00244141	0.00488281	0.00976562	0.0195312	0.0390625	0.078125	0.15625	0.3125	0.625	1.25	2.5	5	µM	NCOR2
		173.56546148031509	172.62298484177774	165.70576837084514	171.123716844867	153.75223308956782	118.30177884217054	81.330669489843771	33.762452528511361	46.725744509829241	45.434961715508109	38.350937397914564	43.625644804716316			B	0.00244141	0.00488281	0.00976562	0.0195312	0.0390625	0.078125	0.15625	0.3125	0.625	1.25	2.5	5	µM	NCOR2
		163.03793970930812	167.292338247018	169.188657871654	161.26437001171968	167.81511162885036	166.06384148480586	164.99380036335347	146.247454260852	161.54024353920894	139.14351587766942	129.55608006899371	100.65512390572536			C	1.09834	2.19668	4.39337	8.78674	17.5735	35.1469	70.2939	140.588	281.176	562.351	1124.7	2249.4	µM	AFF2
		160.8861288984684	158.85487903719331	168.6156999866983	156.70442193004129	168.50440472610873	176.59109111328255	159.72282967169355	167.33275331021466	169.05983895715042	136.92125358020965	144.41120669399726	103.37027990681757			D	1.09834	2.19668	4.39337	8.78674	17.5735	35.1469	70.2939	140.588	281.176	562.351	1124.7	2249.4	µM	AFF2
		173.39670825252011	174.95528142312173	169.19213598901098	178.76520084352197	179.67301289549837	165.1384539600999	184.18956451206142	175.45958593353859	186.72251896188348	186.47535772167879	179.01404949365912	169.94022203245095			E	0.112404	0.224808	0.449617	0.899233	1.79847	3.59693	7.19387	14.3877	28.7755	57.5509	115.102	230.204	µM	DMTF1
		165.31761021709471	153.99411664318916	178.69305412425359	174.99957690054262	171.41830128704498	180.0711743772242	174.58029060300686	180.88023078634694	177.61417410623642	171.10593307266234	176.51658401247894	154.64629323871796			F	0.112404	0.224808	0.449617	0.899233	1.79847	3.59693	7.19387	14.3877	28.7755	57.5509	115.102	230.204	µM	DMTF1
		154.12069493387963	173.24013979031452	174.55599522066061	170.36102999734538	178.10187943697736	179.4160205445821	164.86044510828415	174.51763149001076	176.05356205639933	166.77170061706653	174.84215888567007	153.67661974580673			G	0.112404	0.224808	0.449617	0.899233	1.79847	3.59693	7.19387	14.3877	28.7755	57.5509	115.102	230.204	µM	DMTF1
		169.428255455052	161.45217811653964	160.8218595571133	29.099870491827456	29.541525659194239	37.458671752464959	23.285622730186077	196.1440094432424	285.28415506210024	678.57142857142981	800.86047940995672	865.04217432052519			H	buffer+NCOR2+protein	buffer+NCOR2+protein	buffer+NCOR2+protein	buffer+NCOR2	buffer+NCOR2	buffer+NCOR2				buffer	buffer	buffer
~End
Plate:	auto ptm Plate 19	1.3	PlateFormat	Endpoint	Fluor Polarization	Raw	FALSE	1						1
	Temperature(¡C)	1	2	3	4	5	6	7	8	9	10	11	12
	25.5	43593.6666666667	40350.6666666667	57667.6666666667	39867.6666666667	57370.6666666667	50935.6666666667	39065.6666666667	59267.6666666667	46532.6666666667	37266.6666666667	73269.6666666667	52276.6666666667
		72664.3333333333	67126.3333333333	98559.3333333333	66165.3333333333	96409.3333333333	84548.3333333333	61195.3333333333	95159.3333333333	71015.3333333333	52168.3333333333	104348.333333333	71184.3333333333
		50774.6666666667	37621.6666666667	53322.6666666667	42391.6666666667	41843.6666666667	57321.6666666667	37517.6666666667	45781.6666666667	55629.6666666667	31384.6666666667	61014.6666666667	56795.6666666667
		84382.3333333333	61502.3333333333	92048.3333333333	71059.3333333333	70691.3333333333	97670.3333333333	60425.3333333333	74096.3333333333	85257.3333333333	43633.3333333333	87645.3333333333	78279.3333333333
		43456.6666666667	40828.6666666667	47120.6666666667	40803.6666666667	45237.6666666667	47400.6666666667	38386.6666666667	46651.6666666667	45846.6666666667	32719.6666666667	55984.6666666667	47522.6666666667
		72954.3333333333	69061.3333333333	79744.3333333333	69136.3333333333	77914.3333333333	81161.3333333333	65735.3333333333	80490.3333333333	79175.3333333333	53716.3333333333	95602.3333333333	77098.3333333333
		37989.6666666667	47310.6666666667	38724.6666666667	40619.6666666667	46076.6666666667	38747.6666666667	40815.6666666667	48675.6666666667	38012.6666666667	40309.6666666667	48346.6666666667	42484.6666666667
		63085.3333333333	79772.3333333333	64253.3333333333	69384.3333333333	80267.3333333333	65811.3333333333	69813.3333333333	84117.3333333333	64127.3333333333	68769.3333333333	80499.3333333333	68788.3333333333
		41806.6666666667	35841.6666666667	36684.6666666667	48445.6666666667	34686.6666666667	44099.6666666667	39018.6666666667	37268.6666666667	43784.6666666667	29610.6666666667	48333.6666666667	50431.6666666667
		71502.3333333333	61053.3333333333	63292.3333333333	84099.3333333333	59232.3333333333	77711.3333333333	67728.3333333333	64296.3333333333	77387.3333333333	50667.3333333333	82518.3333333333	83622.3333333333
		30465.6666666667	34282.6666666667	37677.6666666667	39321.6666666667	29779.6666666667	33113.6666666667	35905.6666666667	35416.6666666667	34865.6666666667	36229.6666666667	37533.6666666667	41916.6666666667
		51555.3333333333	59057.3333333333	64980.3333333333	68577.3333333333	52447.3333333333	57391.3333333333	62458.3333333333	61239.3333333333	58820.3333333333	61365.3333333333	62267.3333333333	67622.3333333333
		26806.6666666667	36563.6666666667	25942.6666666667	31985.6666666667	35436.6666666667	24650.6666666667	35483.6666666667	34069.6666666667	26868.6666666667	30499.6666666667	38512.6666666667	35441.6666666667
		44445.3333333333	62133.3333333333	43255.3333333333	55556.3333333333	60858.3333333333	41745.3333333333	61378.3333333333	58349.3333333333	45586.3333333333	52426.3333333333	64162.3333333333	57026.3333333333
		38412.6666666667	40480.6666666667	33717.6666666667	31781.6666666667	33142.6666666667	31367.6666666667	-158.333333333333	-171.333333333333	-89.3333333333333	-37.3333333333333	-1.33333333333326	38.6666666666667
		63097.3333333333	69036.3333333333	55174.3333333333	40357.3333333333	41616.3333333333	39927.3333333333	-348.666666666667	-253.666666666667	-242.666666666667	4.33333333333348	10.3333333333335	-14.6666666666665
		1	2	3	4	5	6	7	8	9	10	11	12				1	2	3	4	5	6	7	8	9	10	11	12	Unit	Name
		162.84577769408816	161.88660673537552	175.00023843510274	160.7288003377584	166.80087073969312	160.81108725727862	132.46956410167843	144.56372523863286	119.63414262425518	76.87544079954597	85.424497733938566	63.116523003168666			A	0.117496	0.234992	0.469984	0.939968	1.87994	3.75987	7.51975	15.0395	30.079	60.158	120.316	240.632	µM	MLK2
		161.39578350757159	153.36698495053847	179.83809670703209	165.58224982776915	169.38214204579293	173.52498853553183	146.08477724571952	148.47469536531625	121.71157366434613	73.457632455979265	89.6896073841747	69.1405282557073			B	0.117496	0.234992	0.469984	0.939968	1.87994	3.75987	7.51975	15.0395	30.079	60.158	120.316	240.632	µM	MLK2
		166.3145105207204	169.97847344418119	170.22291334550027	170.80277796750912	178.73840200141905	175.8921913695915	175.95215236823123	179.58462887471703	180.03646534550174	155.4392739938869	174.59175946520526	149.64438786947352			C	0.0976534	0.195307	0.390614	0.781227	1.56245	3.12491	6.24982	12.4996	24.9993	49.9985	99.9971	199.994	µM	SPRNT
		161.01280048880619	168.43905580425911	160.61472359836327	174.73202781842736	184.23912776201323	171.97387197648382	175.38647340284035	180.36111700988155	168.68695091177051	174.12985156341591	162.31656663762863	148.67448647378944			D	0.0976534	0.195307	0.390614	0.781227	1.56245	3.12491	6.24982	12.4996	24.9993	49.9985	99.9971	199.994	µM	SPRNT
		175.34540054957253	173.38800089688982	179.57345085353941	182.54783661868319	174.58827573214717	189.78455332682813	182.5037057816013	179.54651218964821	191.22556228173966	175.57436106053973	174.48159936919444	160.29055018142046			E	0.119572	0.239143	0.478287	0.956573	1.91315	3.82629	7.65258	15.3052	30.6103	61.2207	122.441	244.883	µM	ZRANB3
		170.19441451692956	178.82987302288575	179.3856021799223	184.78504995824821	189.5121051390141	181.77025991889727	183.53791142746522	180.63865200598946	168.7033532972998	170.63691408063266	160.53766861164408	146.89612089313025			F	0.119572	0.239143	0.478287	0.956573	1.91315	3.82629	7.65258	15.3052	30.6103	61.2207	122.441	244.883	µM	ZRANB3
		160.25060911938741	172.2194062683553	162.98828282538597	182.81553942375453	177.34493643336879	170.54805531773306	180.82110786267123	176.00742764162976	171.45253124167508	177.77666283008176	162.59770255178745	145.60935349835447			G	0.119572	0.239143	0.478287	0.956573	1.91315	3.82629	7.65258	15.3052	30.6103	61.2207	122.441	244.883	µM	ZRANB3
		155.707838386996	173.95619650186458	153.8458857342425	28.273443007227634	22.670957796157218	29.472432120241269	294.55445544554459	104.65960226447953	387.19512195121956	-1214.1680395387239	1366.4122137404272	-1924.369747899143			H	buffer+NCOR2+protein	buffer+NCOR2+protein	buffer+NCOR2+protein	buffer+NCOR2	buffer+NCOR2	buffer+NCOR2				buffer	buffer	buffer
~End
Plate:	auto ptm Plate 20	1.3	PlateFormat	Endpoint	Fluor Polarization	Raw	FALSE	1						1
	Temperature(¡C)	1	2	3	4	5	6	7	8	9	10	11	12
	25.5	43873.3333333333	59701.3333333333	76760.3333333333	92248.3333333333	114886.333333333	85152.3333333333	114541.333333333	87893.3333333333	91899.3333333333	121367.333333333	87526.3333333333	103034.333333333
		73153	99257	134374	160429	197810	147669	198022	154372	161385	210238	149790	172164
		35030.3333333333	54702.3333333333	89022.3333333333	77133.3333333333	113202.333333333	79771.3333333333	88579.3333333333	99831.3333333333	93922.3333333333	111662.333333333	94616.3333333333	97771.3333333333
		57418	92158	157547	133272	197869	141425	153249	176145	162496	194722	162942	164029
		40366.3333333333	50706.3333333333	97721.3333333333	92809.3333333333	118316.333333333	99821.3333333333	102766.333333333	106495.333333333	118518.333333333	129068.333333333	118651.333333333	122550.333333333
		67387	85435	170426	160371	203494	168991	163431	168356	177545	184494	162864	165940
		45859.3333333333	48076.3333333333	94475.3333333333	104151.333333333	109314.333333333	104381.333333333	101075.333333333	104648.333333333	123200.333333333	118644.333333333	120639.333333333	130451.333333333
		77048	80451	165625	180992	188873	178546	165514	168356	188127	173245	164444	178029
		37900.3333333333	42276.3333333333	117689.333333333	89367.3333333333	107947.333333333	110649.333333333	110874.333333333	108737.333333333	112461.333333333	110335.333333333	122162.333333333	122708.333333333
		61356	70537	206870	155874	187479	194143	189038	185132	185408	173332	181540	175459
		37013.3333333333	34912.3333333333	98818.3333333333	81158.3333333333	99843.3333333333	104968.333333333	116152.333333333	97226.3333333333	104808.333333333	94299.3333333333	111972.333333333	112483.333333333
		62252	57381	174440	141199	173519	183285	201135	165693	172045	150346	167889	162418
		36019.3333333333	32939.3333333333	87705.3333333333	75158.3333333333	78512.3333333333	100102.333333333	91532.3333333333	93681.3333333333	96313.3333333333	81351.3333333333	117165.333333333	107574.333333333
		59145	54213	152220	131097	136170	173831	157473	157467	158201	128607	173083	154480
		35360.3333333333	31000.3333333333	38775.3333333333	24613.3333333333	25795.3333333333	24681.3333333333	-98.6666666666667	-189.666666666667	-64.6666666666667	59.3333333333333	-29.6666666666667	-29.6666666666667
		57128	50966	65295	30725	33271	31417	-247	-314	-183	20	6	-26
		1	2	3	4	5	6	7	8	9	10	11	12				1	2	3	4	5	6	7	8	9	10	11	12	Unit	Name
		162.99552467786424	161.58938692300575	186.59663449990819	183.42326658724514	178.58538770996597	182.05272085292168	180.5589504446875	188.1898369791106	188.12121729694235	181.51460553424374	175.64602058852157	164.03633201850414			A	0.0103335	0.0206669	0.0413338	0.0826676	0.165335	0.33067	0.661341	1.32268	2.64536	5.29073	10.5815	21.1629	µM	CTDSPL
		154.6598239997426	168.02956639003097	191.85032707477072	180.27560310319183	185.86756596560269	192.70202141592733	180.90868530292721	190.39975995345048	180.91821740185787	184.74017756317903	178.68241503232045	165.99479802356177			B	0.0103335	0.0206669	0.0413338	0.0826676	0.165335	0.33067	0.661341	1.32268	2.64536	5.29073	10.5815	21.1629	µM	CTDSPL
		163.58418532530524	168.0815079852286	184.78259358285058	180.31722713660227	178.05817868572311	170.39261491408934	139.88253206793644	136.96284050266351	110.46480718773357	87.2542548677573	67.101376727461513	60.318133778742791			C	0.0172669	0.0345337	0.0690675	0.138135	0.27627	0.55254	1.10508	2.21016	4.42032	8.84064	17.6813	35.3625	µM	PLEKH64B
		166.69392304011527	164.75294369730989	187.29556114545258	183.05631596974385	180.27109497197637	175.4041097603847	154.19428711693405	145.53607272380882	119.91222957941754	97.813750918039645	63.635469866550828	64.223814047020355			D	0.0172669	0.0345337	0.0690675	0.138135	0.27627	0.55254	1.10508	2.21016	4.42032	8.84064	17.6813	35.3625	µM	PLEKH64B
		148.59729455503927	163.31845176739898	188.57606438661392	184.83642881358256	182.77385543559663	187.70153877589232	173.8311860887363	173.14414188344858	157.4920340015783	133.8730610621507	106.49647644809393	87.413118320220391			E	0.0267839	0.0535677	0.107135	0.214271	0.428542	0.857084	1.71417	3.42834	6.85667	13.7133	27.4267	54.8534	µM	KDR
		167.21040986987663	155.99169183224913	190.62732491075761	183.61701503422208	183.09350188012863	185.36315631194486	181.34793540895663	173.6102896751222	155.38169669089876	141.1235907298983	110.90672205463059	92.260203498342278			F	0.0267839	0.0535677	0.107135	0.214271	0.428542	0.857084	1.71417	3.42834	6.85667	13.7133	27.4267	54.8534	µM	KDR
		155.53462891796468	156.664910038596	182.44555406064637	184.85948112632019	182.10923637323302	182.70966389956521	178.19714655320121	166.92097288989447	155.69240659368759	136.96499912035884	103.55921645338233	89.540048778217169			G	0.0267839	0.0535677	0.107135	0.214271	0.428542	0.857084	1.71417	3.42834	6.85667	13.7133	27.4267	54.8534	µM	KDR
		147.604871012973	156.13204123112666	167.80266379552407	19.730837523439764	36.069841526872587	29.481638283858686	351.94307608100678	159.52732644017706	404.45126630851831	-561.4035087719293	-1405.4054054054041	-155.84415584415703			H	buffer+NCOR2+protein	buffer+NCOR2+protein	buffer+NCOR2+protein	buffer+NCOR2	buffer+NCOR2	buffer+NCOR2				buffer	buffer	buffer
~End
Plate:	auto ptm Plate 21	1.3	PlateFormat	Endpoint	Fluor Polarization	Raw	FALSE	1						1
	Temperature(¡C)	1	2	3	4	5	6	7	8	9	10	11	12
	26	115006.333333333	86764.3333333333	30984.3333333333	31182.3333333333	34538.3333333333	31717.3333333333	27345.3333333333	38802.3333333333	33310.3333333333	29706.3333333333	45317.3333333333	35477.3333333333
		198673	147011	52044	50873	54896	51375	41804	58386	47099	40505	61318	46565
		126016.333333333	91014.3333333333	38454.3333333333	37560.3333333333	27740.3333333333	39525.3333333333	34750.3333333333	33661.3333333333	41318.3333333333	33065.3333333333	42316.3333333333	45364.3333333333
		216015	156083	64059	62114	45272	65379	52138	50729	60233	44089	56777	59656
		114812.333333333	101753.333333333	38932.3333333333	37726.3333333333	36504.3333333333	40004.3333333333	37590.3333333333	40179.3333333333	41901.3333333333	38371.3333333333	45697.3333333333	43307.3333333333
		199043	176414	65637	63124	59697	65177	57422	61017	60919	52584	63076	57931
		107127.333333333	111181.333333333	36857.3333333333	34479.3333333333	43854.3333333333	38134.3333333333	37593.3333333333	49738.3333333333	38969.3333333333	42061.3333333333	52156.3333333333	39972.3333333333
		186469	193082	60909	57535	74034	59713	58313	74055	55367	58296	71283	53478
		110895.333333333	107601.333333333	40067.3333333333	47837.3333333333	35397.3333333333	43957.3333333333	45521.3333333333	39885.3333333333	46878.3333333333	43679.3333333333	45362.3333333333	49229.3333333333
		192287	187678	67917	76786	56610	68895	67477	56569	64474	58691	60689	65081
		90169.3333333333	107816.333333333	36225.3333333333	38017.3333333333	37909.3333333333	38142.3333333333	42104.3333333333	40363.3333333333	39024.3333333333	46974.3333333333	40569.3333333333	39719.3333333333
		156879	187680	58205	61867	60605	57284	62728	57586	52722	65105	53726	52268
		74400.3333333333	100568.333333333	29314.3333333333	31227.3333333333	39976.3333333333	29532.3333333333	36263.3333333333	38666.3333333333	29821.3333333333	42594.3333333333	38439.3333333333	31492.3333333333
		128510	175455	47059	50549	64643	43739	53375	54493	39947	57105	50614	41009
		42400.3333333333	41060.3333333333	41060.3333333333	20347.3333333333	14753.3333333333	20157.3333333333	-204.666666666667	-159.666666666667	-98.6666666666667	-4.66666666666674	-4.66666666666674	9.33333333333326
		71388	69695	68906	25999	18742	25988	-382	-408	57	71	16	-87
		1	2	3	4	5	6	7	8	9	10	11	12				1	2	3	4	5	6	7	8	9	10	11	12	Unit	Name
		180.18680018985361	170.80439393106789	166.57625872511355	152.38334703789033	139.60681737975131	148.86879750614415	120.4743066053414	112.65683838214441	81.847770909851	63.785084159963034	59.959135271930194	44.786835663433436			A	0.015226	0.0304521	0.0609041	0.121808	0.243617	0.487233	0.974466	1.94893	3.89786	7.79573	15.5915	31.1829	µM	ZBED9
		176.4414355292231	176.65195879988031	162.55097355636167	158.99031966742049	152.53995651753311	159.1055355316135	111.22951797984619	113.4230147076576	96.990392933570092	52.652941359048974	55.760408938177676	45.74155164374384			B	0.015226	0.0304521	0.0609041	0.121808	0.243617	0.487233	0.974466	1.94893	3.89786	7.79573	15.5915	31.1829	µM	ZBED9
		181.90309419514057	181.93207779765379	168.3776004443028	164.69672200716633	153.54069768565302	151.71820303899372	120.09706389519594	117.19804233550175	95.659555793763715	66.292472036792219	69.875365524353569	54.251236125998382			C	0.0131414	0.0262827	0.0525655	0.105131	0.210262	0.420524	0.841048	1.6821	3.36419	6.72838	13.4568	26.9135	µM	ZNF532
		183.84822891622108	182.73958069167628	158.65083728211923	163.37849888080294	169.02680579065708	132.27689804710531	127.63838530335991	107.43900524147419	84.2434461109446	71.917153322251821	64.953768788666068	54.327082314716939			D	0.0131414	0.0262827	0.0525655	0.105131	0.210262	0.420524	0.841048	1.6821	3.36419	6.72838	13.4568	26.9135	µM	ZNF532
		181.99024223524978	184.83735459261948	171.00496733558737	144.43016957943465	142.63453860655503	132.73343976429538	105.25083003965519	83.371476395030612	68.08693923530582	56.484696623590715	54.325864851577144	48.372936671708729			E	0.0120929	0.0241859	0.0483718	0.0967435	0.193487	0.386974	0.773948	1.5479	3.09579	6.19159	12.3832	24.7663	µM	HNPNC
		183.62530565990474	183.87836230159886	144.91804310580534	151.14459501450395	142.45373538354809	111.71920182271954	107.74794884382953	86.302842806210037	59.193661151246744	71.914859286992581	49.2416696937384	46.079702835550812			F	0.0120929	0.0241859	0.0483718	0.0967435	0.193487	0.386974	0.773948	1.5479	3.09579	6.19159	12.3832	24.7663	µM	HNPNC
		180.12547844165769	184.95831321314128	144.48381612963638	148.55638035123124	148.03941940032641	104.82988918611032	101.75351683850926	80.217974360855024	54.948595452948943	55.36776623525428	46.379412287629215	40.840205178185791			G	0.0120929	0.0241859	0.0483718	0.0967435	0.193487	0.386974	0.773948	1.5479	3.09579	6.19159	12.3832	24.7663	µM	HNPNC
		167.72608458113461	171.6655150906887	166.13526668155939	31.383018815530065	28.48049168633046	35.857208909296737	217.33588272785195	360.90727151434265	-2856.6775244299647	1171.2538226299726	2076.923076923104	1295.5145118733481			H	buffer+NCOR2+protein	buffer+NCOR2+protein	buffer+NCOR2+protein	buffer+NCOR2	buffer+NCOR2	buffer+NCOR2				buffer	buffer	buffer
~End
Plate:	auto ptm Plate 22	1.3	PlateFormat	Endpoint	Fluor Polarization	Raw	FALSE	1						1
	Temperature(¡C)	1	2	3	4	5	6	7	8	9	10	11	12
	26	29131	38251	27837	32715	42789	25000	38889	38275	25687	44192	39204	37140
		45730.3333333333	63089.3333333333	44410.3333333333	52890.3333333333	69451.3333333333	40073.3333333333	61843.3333333333	58705.3333333333	38098.3333333333	63384.3333333333	52945.3333333333	47531.3333333333
		28144	42941	33820	27538	46523	31505	33452	46305	30515	38677	48734	34718
		43307.3333333333	70246.3333333333	54473.3333333333	43685.3333333333	75632.3333333333	49738.3333333333	52777.3333333333	72552.3333333333	44786.3333333333	55812.3333333333	67333.3333333333	44981.3333333333
		33582	42825	36944	34621	43115	32924	39643	43736	39135	42208	47044	41967
		52845.3333333333	69019.3333333333	58283.3333333333	55648.3333333333	70341.3333333333	53169.3333333333	63267.3333333333	68301.3333333333	56729.3333333333	60317.3333333333	64255.3333333333	55894.3333333333
		41303	43259	35668	42436	41573	38104	43979	44352	41858	44622	43738	46677
		66933.3333333333	69853.3333333333	55875.3333333333	68619.3333333333	64508.3333333333	56339.3333333333	64933.3333333333	62501.3333333333	57105.3333333333	60182.3333333333	57348.3333333333	60629.3333333333
		37259	38734	44313	37551	42569	40950	36726	46264	39892	40093	51588	44670
		59994.3333333333	62456.3333333333	71350.3333333333	59551.3333333333	67812.3333333333	64802.3333333333	54418.3333333333	67541.3333333333	56587.3333333333	54084.3333333333	69015.3333333333	60507.3333333333
		40106	34973	37607	36946	34594	38399	35270	37471	39432	37539	39333	42048
		64465.3333333333	54677.3333333333	58201.3333333333	58686.3333333333	53165.3333333333	59450.3333333333	51937.3333333333	52955.3333333333	54642.3333333333	48758.3333333333	51425.3333333333	55216.3333333333
		37953	28340	31473	38644	25222	36005	33112	27548	38612	30064	29159	40951
		60543.3333333333	44707.3333333333	49524.3333333333	61955.3333333333	39823.3333333333	57134.3333333333	53959.3333333333	43428.3333333333	62124.3333333333	48656.3333333333	45781.3333333333	63953.3333333333
		40379	40084	36386	17792	15290	19278	-96	-126	-87	25	-18	-7
		63689.3333333333	63930.3333333333	57941.3333333333	21686.3333333333	18948.3333333333	24186.3333333333	-269.666666666667	-254.666666666667	-224.666666666667	-75.6666666666665	63.3333333333335	12.3333333333335
		1	2	3	4	5	6	7	8	9	10	11	12				1	2	3	4	5	6	7	8	9	10	11	12	Unit	Name
		133.51670187794403	157.70299316515568	141.43765405180338	147.93901137658486	149.87428061802279	143.75416230615548	139.86282079953216	122.09387523653579	105.53750528369456	88.940059706073868	59.011155767369118	32.175404816538688			A	0.318624	0.637247	1.27449	2.54899	5.09798	10.196	20.3919	40.7838	81.5677	163.135	326.271	652.541	µM	HJURP
		123.69637831451607	153.70192041860625	146.11532689043807	138.66289475604802	150.6522392881177	136.30046490730413	135.97685744542244	132.58315879850653	100.34273359731057	91.953610704780516	70.361994306945917	38.315107829528742			B	0.318624	0.637247	1.27449	2.54899	5.09798	10.196	20.3919	40.7838	81.5677	163.135	326.271	652.541	µM	HJURP
		134.7050723040233	146.41168458701981	135.94873320764384	145.10361800476446	152.3872454524107	147.39758821210623	141.60848414275611	130.96158006985442	94.19623626532595	87.122650351095615	64.6396652642021	52.081758240103504			C	0.318624	0.637247	1.27449	2.54899	5.09798	10.196	20.3919	40.7838	81.5677	163.135	326.271	652.541	µM	HJURP
		149.10034827812348	147.35483136249209	132.49026790455594	148.03210907359053	127.8081563505463	103.99866227901157	103.2939100215109	80.181766229456827	64.058672417305615	58.34878432949516	44.273506244882462	39.582173561664042			D	0.0131414	0.0262827	0.0525655	0.105131	0.210262	0.420524	0.841048	1.6821	3.36419	6.72838	13.4568	26.9135	µM	ZNF532
		145.9673737740971	146.64910709969121	145.95139218658068	138.51240259293348	140.7083104607029	137.45842195028479	105.05820246212294	97.7142510423258	83.449382397728982	58.443943301070732	54.305550321975481	60.496474203555614			E	0.015226	0.0304521	0.0609041	0.121808	0.243617	0.487233	0.974466	1.94893	3.89786	7.79573	15.5915	31.1829	µM	ZBED9
		145.108497425525	131.50956697850694	126.51666574190327	139.30226884606009	123.07523314077459	126.70940157441521	101.98596808871791	81.598139443685	71.830920530844892	39.566420316727587	42.846501290410714	45.03223437631106			F	0.0172669	0.0345337	0.0690675	0.138135	0.27627	0.55254	1.10508	2.21016	4.42032	8.84064	17.6813	35.3625	µM	PLEKH64B
		141.3909598668765	135.92438576135103	134.68292984689691	143.8456738231128	136.35282770848042	138.81091352430565	151.82374345918544	135.59007364317105	145.58471086699026	148.46061792435395	133.59227852510196	130.9712582629989			G	0.0103335	0.0206669	0.0413338	0.0826676	0.165335	0.33067	0.661341	1.32268	2.64536	5.29073	10.5815	21.1629	µM	CTDSPL
		135.84779587221686	141.29584216768322	140.52653818596028	7.8057349458060088	16.096309735541443	22.247143205329966	401.35111727005	254.92772667542684	365.47811993516996	2313.8686131386903	2035.1437699680469	5271.1864406778022			H	buffer+NCOR2+protein	buffer+NCOR2+protein	buffer+NCOR2+protein	buffer+NCOR2	buffer+NCOR2	buffer+NCOR2				buffer	buffer	buffer
~End
Plate:	auto ptm Plate 24	1.3	PlateFormat	Endpoint	Fluor Polarization	Raw	FALSE	1						1
	Temperature(¡C)	1	2	3	4	5	6	7	8	9	10	11	12
	25.5	41286	64242	56327	73812	77359	58838	73244	75760	67076	69341	76643	74938
		72423.6666666667	114001.666666667	100776.666666667	129896.666666667	132503.666666667	98347.6666666667	120201.666666667	122219.666666667	105081.666666667	110837.666666667	121263.666666667	115340.666666667
		37372	75531	53420	65581	81822	53079	75404	77464	60976	79702	75528	65523
		65459.6666666667	136288.666666667	95932.6666666667	116188.666666667	142157.666666667	89373.6666666667	122896.666666667	125376.666666667	96966.6666666667	125702.666666667	120236.666666667	101644.666666667
		41996	67720	61679	63451	69051	65331	77203	73198	69721	79093	74528	72743
		75393.6666666667	123039.666666667	111874.666666667	113706.666666667	119107.666666667	111957.666666667	128348.666666667	118906.666666667	111577.666666667	126363.666666667	119174.666666667	114393.666666667
		45753	60540	58288	63262	67594	68324	70351	67190	65344	60934	62997	74959
		79797.6666666667	106621.666666667	103346.666666667	112036.666666667	117530.666666667	118585.666666667	121504.666666667	115626.666666667	112563.666666667	106413.666666667	109527.666666667	128428.666666667
		40254	71281	57947	65690	74098	64619	69577	65198	62679	64579	70475	65938
		71501.6666666667	126620.666666667	102374.666666667	115344.666666667	128959.666666667	112207.666666667	120287.666666667	112774.666666667	107678.666666667	112111.666666667	122704.666666667	112076.666666667
		46053	63037	63264	60859	68118	68914	67917	64022	67191	65147	60861	77450
		80657.6666666667	111859.666666667	110928.666666667	107757.666666667	118173.666666667	120715.666666667	116818.666666667	110631.666666667	116856.666666667	113421.666666667	105242.666666667	131933.666666667
		-108	-98	-77	437	-78	-107	-99	-55	-107	-163	-92	81
		-248.333333333333	-301.333333333333	-217.333333333333	500.666666666667	-234.333333333333	-210.333333333333	-211.333333333333	-281.333333333333	-217.333333333333	-275.333333333333	-206.333333333333	119.666666666667
		-184	-150	-146	26430	29568	28600	55639	52449	59556	14	-4	-10
		-342.333333333333	-215.333333333333	-214.333333333333	33064.6666666667	36592.6666666667	35581.6666666667	99287.6666666667	93153.6666666667	106366.666666667	6.66666666666652	-12.3333333333335	5.66666666666652
																															major groove
		1	2	3	4	5	6	7	8	9	10	11	12				1	2	3	4	5	6	7	8	9	10	11	12	Unit	Name
		187.5957568804206	193.15959741569603	197.0924191933911	189.14297118214898	176.06213223187925	164.19964652947431	155.26057556552041	146.89354780691122	132.5111106400972	142.38038027239472	137.36970963839949	123.81511623601742			A	0.0148251	0.0296502	0.0593004	0.118601	0.237202	0.474403	0.948806	1.89761	3.79522	7.59045	15.1809	30.3618	µM	ADNP
		186.87337233189348	201.17348161866667	198.88358917748016	192.37652944218979	182.95133005155665	167.7606578668283	151.89635338526745	148.48784825169574	139.85990968892685	135.80725841039759	140.38520999009191	127.67946557873211			B	0.0148251	0.0296502	0.0593004	0.118601	0.237202	0.474403	0.948806	1.89761	3.79522	7.59045	15.1809	30.3618	µM	ADNP
		198.73353921624229	204.47830109102299	203.66870348041954	197.87141844803458	179.46561400717539	176.3047473087984	161.56704125996572	150.2777666708372	142.96279881159981	142.14000118705846	142.5689745756321	134.37801934962039			C	0.0148251	0.0296502	0.0593004	0.118601	0.237202	0.474403	0.948806	1.89761	3.79522	7.59045	15.1809	30.3618	µM	ADNP
		184.80944747364418	189.51151802963506	192.74412707010595	192.18974016641218	183.33281873185192	182.46024668477244	180.08163455586609	178.33291437655834	178.82238195491451	185.43997308594783	183.28933281140115	176.1972737363586			D	0.0197756	0.0395512	0.0791024	0.158205	0.31641	0.632819	1.26564	2.53128	5.06255	10.1251	20.2502	40.5004	µM	ZMIZ2
		193.61948742889231	193.64573801647077	191.01892218689827	188.06285814343934	183.78267397638862	182.68659506151414	180.56362071396586	180.81072629192408	177.50151089778314	182.57218371947229	183.98131947303418	172.336171746918			E	0.0197756	0.0395512	0.0791024	0.158205	0.31641	0.632819	1.26564	2.53128	5.06255	10.1251	20.2502	40.5004	µM	ZMIZ2
		186.82923790684711	193.14389981230636	187.38408424501961	192.08563083117028	182.23754130499961	186.90529292370479	178.08810448886078	180.33508649578883	183.44333839248583	183.95418742917039	180.67205207809025	173.40254750445061			F	0.0197756	0.0395512	0.0791024	0.158205	0.31641	0.632819	1.26564	2.53128	5.06255	10.1251	20.2502	40.5004	µM	ZMIZ2
		314.1647556888343	438.57415658816063	403.35772707705587	-23.152965660770157	429.15226672087846	241.881519385948	280.29079159935412	619.96161228406936	257.2310065561129	169.30917327293346	302.88360345190523	103.59667998770303			G
		215.81626612998724	89.376053962900855	100.4620913914089	20.818968622325556	15.415580595570853	18.049164302234061	195.84457629765655	193.5703068309511	196.24758388728361	-431.81818181819108	439.68871595331234	-2789.4736842104353			H				buffer+myc	buffer+myc	buffer+myc	buffer+myc+protein	buffer+myc+protein	buffer+myc+protein	buffer	buffer	buffer
~End
Plate:	auto ptm Plate 25	1.3	PlateFormat	Endpoint	Fluor Polarization	Raw	FALSE	1						1
	Temperature(¡C)	1	2	3	4	5	6	7	8	9	10	11	12
	26	47258.6666666667	59250.6666666667	68434.6666666667	73817.6666666667	97688.6666666667	65877.6666666667	106125.666666667	90516.6666666667	67383.6666666667	134320.666666667	111146.666666667	114596.666666667
		83060.6666666667	103218.666666667	119696.666666667	124222.666666667	152789.666666667	95380.6666666667	148900.666666667	119229.666666667	86355.6666666667	170918.666666667	139363.666666667	143670.666666667
		48850.6666666667	70313.6666666667	62698.6666666667	67148.6666666667	100229.666666667	65587.6666666667	104612.666666667	91484.6666666667	73935.6666666667	122831.666666667	131323.666666667	87523.6666666667
		85709.6666666667	125943.666666667	108386.666666667	110428.666666667	157704.666666667	95606.6666666667	143759.666666667	120530.666666667	95209.6666666667	157044.666666667	166409.666666667	110374.666666667
		50097.6666666667	62487.6666666667	58329.6666666667	62913.6666666667	83851.6666666667	54827.6666666667	80255.6666666667	67922.6666666667	70940.6666666667	94776.6666666667	112708.666666667	108353.666666667
		90061.6666666667	113292.666666667	106114.666666667	113407.666666667	150031.666666667	94659.6666666667	134685.666666667	107680.666666667	105524.666666667	134047.666666667	152679.666666667	143805.666666667
		53421.6666666667	60205.6666666667	63252.6666666667	62140.6666666667	73989.6666666667	60889.6666666667	72047.6666666667	77201.6666666667	68466.6666666667	94405.6666666667	105626.666666667	107174.666666667
		96777.6666666667	110213.666666667	115443.666666667	112171.666666667	131508.666666667	105980.666666667	123717.666666667	122520.666666667	103053.666666667	136274.666666667	142290.666666667	141530.666666667
		51037.6666666667	59372.6666666667	59757.6666666667	71647.6666666667	67010.6666666667	61501.6666666667	91192.6666666667	71540.6666666667	92020.6666666667	93783.6666666667	101733.666666667	99596.6666666667
		91004.6666666667	108154.666666667	107823.666666667	127305.666666667	117346.666666667	103718.666666667	148590.666666667	110055.666666667	134172.666666667	128700.666666667	134198.666666667	128400.666666667
		52488.6666666667	56462.6666666667	61650.6666666667	66504.6666666667	65999.6666666667	65598.6666666667	84345.6666666667	66425.6666666667	94156.6666666667	89504.6666666667	99814.6666666667	113488.666666667
		94493.6666666667	101364.666666667	112079.666666667	120359.666666667	115753.666666667	110841.666666667	139558.666666667	101034.666666667	136222.666666667	122141.666666667	130912.666666667	145418.666666667
		58234.6666666667	49829.6666666667	65240.6666666667	71284.6666666667	62686.6666666667	65971.6666666667	84593.6666666667	66088.6666666667	104335.666666667	75302.6666666667	103167.666666667	132027.666666667
		104176.666666667	90908.6666666667	117061.666666667	127587.666666667	109292.666666667	112444.666666667	140019.666666667	100938.666666667	154387.666666667	103729.666666667	135278.666666667	169535.666666667
		-176.333333333333	-152.333333333333	-99.3333333333333	21942.6666666667	25630.6666666667	26913.6666666667	46463.6666666667	54873.6666666667	49478.6666666667	59.6666666666667	-61.3333333333333	1.66666666666674
		-222.333333333333	-287.333333333333	-297.333333333333	26747.6666666667	31481.6666666667	33583.6666666667	83453.6666666667	98833.6666666667	89677.6666666667	-27.3333333333335	42.6666666666665	-15.3333333333335
		1	2	3	4	5	6	7	8	9	10	11	12				1	2	3	4	5	6	7	8	9	10	11	12	Unit	Name
		188.52447287612228	184.24716000354914	186.18268448776027	167.48505196334153	131.70796503220419	93.602618451768578	78.008152958222553	46.564328233967153	32.863269518359651	29.30974122120978	21.953780100437626	21.888188154962272			A	0.00318624	0.00637247	0.0127449	0.0254899	0.0509798	0.10196	0.203919	0.407838	0.815677	1.63135	3.26271	6.52541	µM	HJURP
		187.6864067046136	197.63813945792458	180.52146838340161	156.27833664792854	134.64648809603747	96.961078955037721	67.674764440366843	46.671707166270487	35.267654396341861	31.686316416446203	27.226294148668778	24.819826149178915			B	0.00318624	0.00637247	0.0127449	0.0254899	0.0509798	0.10196	0.203919	0.407838	0.815677	1.63135	3.26271	6.52541	µM	HJURP
		199.39201387856176	203.46240025380931	205.09347552707516	200.69057980399936	197.12325506243005	179.90620713954218	166.14769832320644	138.34643377411803	106.97873489143655	81.990854778237079	60.532985903289934	50.327806710293061			C	0.0109834	0.0219668	0.0439337	0.0878674	0.175735	0.351469	0.702939	1.40588	2.81176	5.62351	11.247	22.494	µM	AFF2
		203.07634294759578	208.08270065442494	206.64287508583891	201.36431775008958	193.92551364162921	183.82231383418406	177.28317023633974	138.86547852167664	112.80845006038074	92.113045229738944	57.7553993914224	47.83095399328343			D	0.0109834	0.0219668	0.0439337	0.0878674	0.175735	0.351469	0.702939	1.40588	2.81176	5.62351	11.247	22.494	µM	AFF2
		195.46464846384106	205.72509836389665	201.15796810463309	193.77302693168355	186.76156084563337	168.52497925124214	151.76801552736615	123.56464902791055	97.089585555805641	66.988041836989581	47.285433119000992	35.837310924369767			E	0.0103335	0.0206669	0.0413338	0.0826676	0.165335	0.33067	0.661341	1.32268	2.64536	5.29073	10.5815	21.1629	µM	CTDSPL
		200.07145877933343	198.73162940052779	204.76604917326168	202.60291579058503	187.50168843883611	169.46220388893437	159.25287448616979	117.97732501912451	93.233034434053081	64.196219282651739	44.417626638343087	32.784448007090766			F	0.0103335	0.0206669	0.0413338	0.0826676	0.165335	0.33067	0.661341	1.32268	2.64536	5.29073	10.5815	21.1629	µM	CTDSPL
		197.03210495795671	206.4511334339573	198.47849523096446	197.27964781311121	184.63734080028905	173.67857043449217	159.42921036571812	120.01585988853691	104.38434119236774	68.866346796877011	44.300882250466891	33.852196946336193			G	0.0103335	0.0206669	0.0413338	0.0826676	0.165335	0.33067	0.661341	1.32268	2.64536	5.29073	10.5815	21.1629	µM	CTDSPL
		24.734982332156029	222.34826999432835	427.65685019206194	7.8461861155036043	11.64660226205233	19.539547116426661	198.96022845091193	200.29665241833666	203.30658503672774	-2234.9397590361527	-3758.6206896551571	1300.0000000000123			H				buffer+myc	buffer+myc	buffer+myc	buffer+myc+protein	buffer+myc+protein	buffer+myc+protein	buffer	buffer	buffer
~End
Plate:	auto ptm Plate 26	1.3	PlateFormat	Endpoint	Fluor Polarization	Raw	FALSE	1						1
	Temperature(¡C)	1	2	3	4	5	6	7	8	9	10	11	12
	26	71443.3333333333	54066.3333333333	69030.3333333333	68899.3333333333	58664.3333333333	79285.3333333333	70377.3333333333	62052.3333333333	78916.3333333333	61569.3333333333	76007.3333333333	94331.3333333333
		128685	95847	123198	123494	102879	138445	119191	102622	131754	99826	122322	152269
		76741.3333333333	64391.3333333333	53572.3333333333	77660.3333333333	59707.3333333333	61724.3333333333	83440.3333333333	59131.3333333333	75821.3333333333	77046.3333333333	61801.3333333333	87258.3333333333
		139031	116026	98117	141097	105074	107989	142447	98798	127303	125322	99695	141872
		70297.3333333333	51093.3333333333	67013.3333333333	75514.3333333333	53685.3333333333	73666.3333333333	75486.3333333333	71572.3333333333	73744.3333333333	68568.3333333333	78383.3333333333	83694.3333333333
		126852	92013	122447	136083	94039	128875	128666	119992	122183	112044	126255	135102
		68256.3333333333	63511.3333333333	76882.3333333333	69420.3333333333	74806.3333333333	97234.3333333333	82743.3333333333	97222.3333333333	112176.333333333	87181.3333333333	121570.333333333	122469.333333333
		119981	112255	135199	115287	117500	144699	115629	132154	148448	111694	154362	153904
		78868.3333333333	64822.3333333333	63319.3333333333	77248.3333333333	84780.3333333333	73755.3333333333	100491.333333333	85491.3333333333	114759.333333333	107712.333333333	99628.3333333333	120049.333333333
		141797	115965	109141	128157	134757	108904	141082	115645	150895	138157	126838	151191
		72883.3333333333	59938.3333333333	77884.3333333333	68860.3333333333	87443.3333333333	86846.3333333333	89274.3333333333	105591.333333333	105512.333333333	92668.3333333333	122295.333333333	104196.333333333
		128523	104627	132223	106714	133298	124412	120810	140316	136596	118120	154667	130912
		57570.3333333333	60677.3333333333	81465.3333333333	62535.3333333333	85557.3333333333	96339.3333333333	76060.3333333333	102321.333333333	114196.333333333	82395.3333333333	141073.333333333	99999.3333333333
		102560	106539	142391	99738	133320	140838	105274	136978	149046	105705	178212	124920
		-211.666666666667	-168.666666666667	-131.666666666667	30287.3333333333	25071.3333333333	30683.3333333333	74897.3333333333	75661.3333333333	75956.3333333333	-45.6666666666667	12.3333333333333	33.3333333333333
		-382	-233	-233	36905	31167	38503	133435	136374	135103	-39	85	-46
		1	2	3	4	5	6	7	8	9	10	11	12				1	2	3	4	5	6	7	8	9	10	11	12	Unit	Name
		200.32460112770917	192.67128154269426	195.89738412614597	197.9636538599585	187.45678864148681	185.38071830929241	170.58314566905554	159.01534180234552	163.6291054767953	149.34614862079846	145.70825379757869	147.18009723257092			A	0.0172669	0.0345337	0.0690675	0.138135	0.27627	0.55254	1.10508	2.21016	4.42032	8.84064	17.6813	35.3625	µM	PLEKH64B
		203.10348796256159	200.50327063833834	208.30916517963249	204.46763703351502	189.13914899492312	186.31294827697957	174.45544766699348	164.00283701980962	166.37332412228585	150.91726605491112	146.86471494323479	150.7084864264221			B	0.0172669	0.0345337	0.0690675	0.138135	0.27627	0.55254	1.10508	2.21016	4.42032	8.84064	17.6813	35.3625	µM	PLEKH64B
		201.19995000208331	200.23479536931353	207.18908820238298	200.5547414603075	186.90103709799357	186.28684623053047	173.69427355853793	165.65668733254719	159.91270015312597	153.155007564608	146.13167510155918	147.19158749944808			C	0.0172669	0.0345337	0.0690675	0.138135	0.27627	0.55254	1.10508	2.21016	4.42032	8.84064	17.6813	35.3625	µM	PLEKH64B
		188.58618069569067	191.23291625236243	188.78315010520637	161.04725582275972	133.79997645555798	107.1917459700467	76.0139772288423	62.242384881006778	48.881578296584976	32.713918254961868	28.235475929103583	23.069314302124056			D	0.0172669	0.0345337	0.0690675	0.138135	0.27627	0.55254	1.10508	2.21016	4.42032	8.84064	17.6813	35.3625	µM	SPRNT
		199.43833293153841	197.04694356387915	179.11110486905548	160.5533042041159	139.62588385130411	103.32586327771995	78.313427976135017	59.822777872986272	45.680931317483896	33.290228778236461	29.562648137926615	24.155106414830602			E	0.0172669	0.0345337	0.0690675	0.138135	0.27627	0.55254	1.10508	2.21016	4.42032	8.84064	17.6813	35.3625	µM	SPRNT
		190.12144474333633	185.21916931459674	171.75238674218221	127.1827718932074	119.06980648952698	88.3375410492872	60.019513975656679	50.955414012738892	37.920936374951225	30.16718849478033	26.25095630237271	22.9593869995265			F	0.0119572	0.0239143	0.0478287	0.0956573	0.191315	0.382629	0.765258	1.53052	3.06103	6.12207	12.2441	24.4883	µM	ZRANB3
		195.02879208409948	188.04494853132223	185.85347287979903	141.29501934999581	129.88413009430963	98.386711858907873	71.238140205061029	54.635830424278119	41.982427391345773	33.388503436807454	25.680575539568345	20.091524061813114			G	0.0119572	0.0239143	0.0478287	0.0956573	0.191315	0.382629	0.765258	1.53052	3.06103	6.12207	12.2441	24.4883	µM	ZRANB3
		201.25786163521994	70.280202112999319	191.81585677749334	7.647802451337812	17.654760777501714	22.343772818395443	195.05552326388494	200.64657107791786	194.27749583868513	-168.44349680170654	703.406813627256	14333.333333333098			H				buffer+myc	buffer+myc	buffer+myc	buffer+myc+protein	buffer+myc+protein	buffer+myc+protein	buffer	buffer	buffer
~End
Plate:	auto ptm Plate 27	1.3	PlateFormat	Endpoint	Fluor Polarization	Raw	FALSE	1						1
	Temperature(¡C)	1	2	3	4	5	6	7	8	9	10	11	12
	26	63536.3333333333	64814.3333333333	63641.3333333333	79263.3333333333	58440.3333333333	76088.3333333333	65732.3333333333	60113.3333333333	82175.3333333333	66689.3333333333	82168.3333333333	109494.333333333
		113358.666666667	116134.666666667	114505.666666667	143492.666666667	103571.666666667	137820.666666667	115472.666666667	100457.666666667	139789.666666667	106364.666666667	125444.666666667	159852.666666667
		68000.3333333333	70573.3333333333	52106.3333333333	79277.3333333333	60065.3333333333	60989.3333333333	74949.3333333333	61302.3333333333	75667.3333333333	76418.3333333333	71975.3333333333	107888.333333333
		123352.666666667	126883.666666667	95577.6666666667	146128.666666667	108183.666666667	109652.666666667	133443.666666667	104944.666666667	129387.666666667	123440.666666667	108644.666666667	157577.666666667
		62850.3333333333	66922.3333333333	63034.3333333333	70679.3333333333	63056.3333333333	69184.3333333333	68390.3333333333	63861.3333333333	77287.3333333333	74559.3333333333	81459.3333333333	100620.333333333
		112854.666666667	121494.666666667	113956.666666667	129327.666666667	113569.666666667	124438.666666667	121389.666666667	110221.666666667	132388.666666667	121637.666666667	123742.666666667	147350.666666667
		57695.3333333333	61526.3333333333	68856.3333333333	65673.3333333333	63740.3333333333	77938.3333333333	61293.3333333333	74335.3333333333	78896.3333333333	62166.3333333333	88826.3333333333	83459.3333333333
		101733.666666667	111076.666666667	125573.666666667	119998.666666667	112890.666666667	138960.666666667	106587.666666667	129049.666666667	135208.666666667	105371.666666667	149710.666666667	137342.666666667
		62787.3333333333	68906.3333333333	58865.3333333333	75243.3333333333	68756.3333333333	64111.3333333333	73047.3333333333	73130.3333333333	69317.3333333333	78698.3333333333	79112.3333333333	83397.3333333333
		111302.666666667	124860.666666667	106633.666666667	135963.666666667	122553.666666667	114870.666666667	128426.666666667	125563.666666667	118177.666666667	133057.666666667	131687.666666667	137978.666666667
		55475.3333333333	62124.3333333333	69135.3333333333	65876.3333333333	68400.3333333333	72034.3333333333	63860.3333333333	79443.3333333333	72531.3333333333	69108.3333333333	87528.3333333333	76344.3333333333
		97728.6666666667	112770.666666667	124711.666666667	118472.666666667	124018.666666667	127581.666666667	111545.666666667	137791.666666667	123241.666666667	116271.666666667	147372.666666667	124938.666666667
		-163.666666666667	-173.666666666667	-118.666666666667	-108.666666666667	-166.666666666667	-130.666666666667	-94.6666666666667	-75.6666666666667	-122.666666666667	-111.666666666667	67.3333333333333	-144.666666666667
		-285.333333333333	-379.333333333333	-274.333333333333	-335.333333333333	-290.333333333333	-207.333333333333	-234.333333333333	-303.333333333333	-238.333333333333	-273.333333333333	68.6666666666665	-231.333333333333
		-157.666666666667	-74.6666666666667	-145.666666666667	28555.3333333333	24503.3333333333	39174.3333333333	71912.3333333333	61016.3333333333	66137.3333333333	-0.666666666666742	-26.6666666666667	27.3333333333333
		-281.333333333333	-160.333333333333	-338.333333333333	35116.6666666667	30396.6666666667	49478.6666666667	128633.666666667	109767.666666667	119410.666666667	75.6666666666665	15.6666666666665	-91.3333333333335
		1	2	3	4	5	6	7	8	9	10	11	12				1	2	3	4	5	6	7	8	9	10	11	12	Unit	Name
		195.75223081018021	197.80876398143766	199.79574793870623	202.74480111088457	192.53456436977004	203.00852512438542	188.28706206487772	164.0944723734552	172.73177496315017	141.3015875513882	119.80837325557185	97.716293770578289			A	0.0267839	0.0535677	0.107135	0.214271	0.428542	0.857084	1.71417	3.42834	6.85667	13.7133	27.4267	54.8534	µM	KDR
		203.71623291966688	199.4391183444539	209.03836642169631	211.37178419429878	200.29320274814714	199.43936369821611	194.75292494828759	175.80142305905412	175.24472217285381	147.52381365543494	114.21818348394285	97.9351573686234			B	0.0267839	0.0535677	0.107135	0.214271	0.428542	0.857084	1.71417	3.42834	6.85667	13.7133	27.4267	54.8534	µM	KDR
		198.82753106624853	204.10092823904159	202.08806850147403	207.86341081327953	200.28859713678665	199.64086226476579	193.26472187061648	179.75445523076863	176.09050868196113	152.3690936082584	117.34621395084533	99.241910705307			C	0.0267839	0.0535677	0.107135	0.214271	0.428542	0.857084	1.71417	3.42834	6.85667	13.7133	27.4267	54.8534	µM	KDR
		190.08968926360913	201.42456223338132	206.27187987008733	207.18956440092563	192.21906257854624	195.42912855217509	183.38918505826035	182.57452163110489	176.31944653889607	170.98321991399368	168.23521394270409	156.59969324120087			D	0.015226	0.0304521	0.0609041	0.121808	0.243617	0.487233	0.974466	1.94893	3.89786	7.79573	15.5915	31.1829	µM	ZBED9
		192.65124412796743	203.19642916796229	203.0509788908274	201.85866431338008	195.28830245529881	197.79052534111165	188.67647439939884	177.232584151327	173.80379998920674	169.76001008077816	162.17662444176617	159.21443517925238			E	0.015226	0.0304521	0.0609041	0.121808	0.243617	0.487233	0.974466	1.94893	3.89786	7.79573	15.5915	31.1829	µM	ZBED9
		189.64360114035958	204.04384941550961	201.03264378059089	199.57581583224888	203.48596112031567	192.22463144903833	185.53313510501232	182.13366010314988	172.17135688444802	167.3764443068583	167.73989065265053	153.89138491225202			F	0.015226	0.0304521	0.0609041	0.121808	0.243617	0.487233	0.974466	1.94893	3.89786	7.79573	15.5915	31.1829	µM	ZBED9
		184.61112648768341	290.83484573502722	316.58934570468722	440.02290294875456	184.22841604350785	138.77700476016119	347.00134125311354	539.2422192151555	236.38250043230167	342.06219312602286	-81.177520071365421	142.57490945011534			G
		195.80617738736194	283.0088023472926	318.69559568663112	12.254671168565677	16.599591977792972	25.593546131534257	196.99050257651624	199.73010872523369	201.46282304456091	1021.3713268032083	-2918.3673469387281	2120.7289293849576			H				buffer+myc	buffer+myc	buffer+myc	buffer+myc+protein	buffer+myc+protein	buffer+myc+protein	buffer	buffer	buffer
~End
Plate:	auto ptm Plate 28	1.3	PlateFormat	Endpoint	Fluor Polarization	Raw	FALSE	1						1
	Temperature(¡C)	1	2	3	4	5	6	7	8	9	10	11	12
	26	51167.3333333333	68747.3333333333	78882.3333333333	50185.3333333333	75314.3333333333	79905.3333333333	59485.3333333333	87534.3333333333	73423.3333333333	70280.3333333333	103128.333333333	77607.3333333333
		90713	122601	140734	88356	132175	138290	98146	142892	116316	108247	156888	114458
		62882.3333333333	56475.3333333333	74247.3333333333	51946.3333333333	68084.3333333333	84678.3333333333	61657.3333333333	76308.3333333333	87060.3333333333	64153.3333333333	94285.3333333333	91112.3333333333
		112869	100802	135295	92205	121318	148826	102942	124324	141109	99676	144707	136633
		56812.3333333333	66171.3333333333	68253.3333333333	57960.3333333333	68176.3333333333	80415.3333333333	67325.3333333333	78017.3333333333	81922.3333333333	73516.3333333333	91751.3333333333	89784.3333333333
		102143	118276	123445	103846	121486	139482	114137	127784	133827	114127	140456	132659
		53586.3333333333	74854.3333333333	60861.3333333333	50755.3333333333	69162.3333333333	74616.3333333333	64092.3333333333	73713.3333333333	57245.3333333333	67271.3333333333	71076.3333333333	60224.3333333333
		96248	136119	108028	88785	119636	126501	105109	120869	93116	108244	114075	95305
		67607.3333333333	61168.3333333333	60626.3333333333	60017.3333333333	57546.3333333333	87874.3333333333	65284.3333333333	64488.3333333333	71314.3333333333	59821.3333333333	65621.3333333333	74095.3333333333
		121065	110496	107768	106594	98371	149518	109120	105148	117125	97534	105366	118794
		62857.3333333333	69920.3333333333	55782.3333333333	58693.3333333333	69577.3333333333	72339.3333333333	70191.3333333333	62772.3333333333	63399.3333333333	67389.3333333333	61770.3333333333	65712.3333333333
		111464	125960	98642	101831	119577	121350	116461	101884	102930	109192	99468	105034
		-161.666666666667	-114.666666666667	-174.666666666667	-179.666666666667	-134.666666666667	-133.666666666667	-135.666666666667	-38.6666666666667	-109.666666666667	-111.666666666667	-139.666666666667	30.3333333333333
		-246	-331	-324	-340	-389	-284	-268	-291	-228	-329	-286	19
		-196.666666666667	-139.666666666667	-158.666666666667	40613.3333333333	36054.3333333333	27335.3333333333	70642.3333333333	75553.3333333333	72228.3333333333	-24.6666666666667	39.3333333333333	-14.6666666666667
		-303	-334	-344	50715	43731	33456	127051	135912	130502	-19	57	-38
		1	2	3	4	5	6	7	8	9	10	11	12				1	2	3	4	5	6	7	8	9	10	11	12	Unit	Name
		192.69915024146394	195.53695846566865	195.73750768927516	189.35188425773868	187.81121912072763	181.07546277080016	157.87089360838661	152.66531468960187	137.9877118146598	124.15711842246012	118.06500808859691	102.74834430705619			A	0.0131414	0.0262827	0.0525655	0.105131	0.210262	0.420524	0.841048	1.6821	3.36419	6.72838	13.4568	26.9135	µM	ZNF532
		198.64406635663985	195.94904029366614	205.88185486278917	193.27865945906771	195.13819382600266	188.5162114678167	163.64137843721952	151.71334080613642	149.18312217456213	128.45013019359223	122.41486697273682	110.98281970241638			B	0.0131414	0.0262827	0.0525655	0.105131	0.210262	0.420524	0.841048	1.6821	3.36419	6.72838	13.4568	26.9135	µM	ZNF532
		199.44010549690049	196.63135061634475	202.29463011750735	197.77345119678157	195.1542959680784	182.14902593605234	171.07189651121396	154.30198441948869	153.01606228821487	128.03476806627842	121.1473928549763	103.6513280770981			C	0.0131414	0.0262827	0.0525655	0.105131	0.210262	0.420524	0.841048	1.6821	3.36419	6.72838	13.4568	26.9135	µM	ZNF532
		198.96656277483376	204.89041099528114	193.27344947796769	186.2404921057589	180.82739642739412	171.08543486733518	154.91831108483802	154.84533619968954	150.92725807488276	145.62342302677263	144.37423319653348	137.46626867381733			D	0.0120929	0.0241859	0.0483718	0.0967435	0.193487	0.386974	0.773948	1.5479	3.09579	6.19159	12.3832	24.7663	µM	HNPNC
		197.51446384607249	201.70964338927013	193.97561262045778	193.56290744104072	175.09404120970021	172.84105563382272	164.18757588236926	152.09221295758599	155.63619931110765	152.06981353605838	144.58839095418222	143.853594751103			E	0.0120929	0.0241859	0.0483718	0.0967435	0.193487	0.386974	0.773948	1.5479	3.09579	6.19159	12.3832	24.7663	µM	HNPNC
		192.81213615505789	200.39415927618026	191.46664347557206	182.27361650499526	177.69358122182626	165.94573716402798	160.6024397754554	149.8621980150194	149.99675994306438	149.03145967151289	145.99487074318927	142.36429842383015			F	0.0120929	0.0241859	0.0483718	0.0967435	0.193487	0.386974	0.773948	1.5479	3.09579	6.19159	12.3832	24.7663	µM	HNPNC
		118.18181818181796	412.71873666239838	214.39280359820072	223.90208783297317	413.00399564111854	278.12781278127784	244.19684308263669	724.95554238292777	268.07563959955479	421.16630669546407	261.0229276895941	-314.07942238267032			G
		124.30426716140984	331.73843700159466	287.42514970059858	19.899246865290447	5.354256852598108	9.8644096446640113	199.60268489834388	199.7034107760752	201.80867130806357	-218.1069958847751	94.049904030711119	366.90647482014168			H				buffer+myc	buffer+myc	buffer+myc	buffer+myc+protein	buffer+myc+protein	buffer+myc+protein	buffer	buffer	buffer
~End
Plate:	auto ptm Plate 29	1.3	PlateFormat	Endpoint	Fluor Polarization	Raw	FALSE	1						1
	Temperature(¡C)	1	2	3	4	5	6	7	8	9	10	11	12
	26	61190.6666666667	77739.6666666667	52787.6666666667	70564.6666666667	78087.6666666667	53908.6666666667	78041.6666666667	70063.6666666667	58294.6666666667	73553.6666666667	69739.6666666667	66928.6666666667
		105154	133478	87426	114387	129278	86052	124924	111194	92500	116219	109206	103197
		48969.6666666667	79214.6666666667	63132.6666666667	58583.6666666667	91890.6666666667	56573.6666666667	68836.6666666667	78786.6666666667	55128.6666666667	69349.6666666667	81542.6666666667	58550.6666666667
		84771	137813	106861	94722	152175	91755	110519	127506	88047	111351	131359	90237
		58551.6666666667	67947.6666666667	63045.6666666667	66115.6666666667	81588.6666666667	60387.6666666667	72093.6666666667	71731.6666666667	62692.6666666667	71582.6666666667	76624.6666666667	68483.6666666667
		102587	118623	107110	111027	132991	98384	115817	116168	100213	114971	121902	106287
		75110.6666666667	74562.6666666667	65753.6666666667	71108.6666666667	69058.6666666667	67760.6666666667	73982.6666666667	68044.6666666667	71906.6666666667	70904.6666666667	73769.6666666667	75946.6666666667
		119698	119859	105547	115079	111997	110039	120263	109307	115886	113541	117352	120076
		60760.6666666667	76167.6666666667	77815.6666666667	62807.6666666667	77502.6666666667	70235.6666666667	66391.6666666667	80231.6666666667	71773.6666666667	64953.6666666667	90996.6666666667	70916.6666666667
		97468	122094	124527	99364	125103	114806	106634	130071	115248	105183	146398	112366
		67222.6666666667	72842.6666666667	79259.6666666667	66627.6666666667	65960.6666666667	76501.6666666667	67388.6666666667	72460.6666666667	75927.6666666667	69674.6666666667	77875.6666666667	77803.6666666667
		106672	116095	127797	107884	106422	124033	109197	117635	123536	111808	125562	123676
		-155.333333333333	-154.333333333333	-113.333333333333	-54.3333333333333	-152.333333333333	-58.3333333333333	-93.3333333333333	0.666666666666742	-76.3333333333333	-76.3333333333333	-105.333333333333	113.666666666667
		-408	-308	-305	-246	-295	-292	-244	-244	-279	-337	-284	137
		-90.3333333333333	-87.3333333333333	-155.333333333333	32929.6666666667	29290.6666666667	29438.6666666667	49663.6666666667	47754.6666666667	50144.6666666667	-7.33333333333326	7.66666666666674	-0.333333333333258
		-292	-364	-241	40448	35803	36698	87273	83677	88085	23	9	-32
		1	2	3	4	5	6	7	8	9	10	11	12				1	2	3	4	5	6	7	8	9	10	11	12	Unit	Name
		177.64980726027375	177.23323114264241	159.7175057305374	149.24501895364617	159.53130101281172	141.70930010401855	143.08197681334468	138.87204614729106	138.78670586555182	136.70840762624246	132.29262142445367	124.69307083919576			A	0.0488281	0.0976562	0.195312	0.390625	0.78125	1.5625	3.125	6.25	12.5	25	50	100	µM	TPX2
		181.19254869557585	183.60153664739127	170.30865150733598	147.98960625951392	159.67685272046813	149.49944689226118	144.54518622846578	148.444044134204	141.97406768031942	144.58196664860978	146.18808412540105	124.46401134470388			B	0.0488281	0.0976562	0.195312	0.390625	0.78125	1.5625	3.125	6.25	12.5	25	50	100	µM	TPX2
		187.01294193197532	185.280590247212	172.10753930735029	166.45952161575238	151.94887426190155	151.70571474727421	144.83609401303019	148.77920947756692	142.39171200871846	144.729282890145	140.06161281935695	127.90859321028458			C	0.0488281	0.0976562	0.195312	0.390625	0.78125	1.5625	3.125	6.25	12.5	25	50	100	µM	TPX2
		140.90019196419209	145.14494048273051	144.442384281171	148.43914507004155	149.46881828361228	150.12244462816653	150.60978118293818	144.81207118117555	146.39864671025947	143.26077171939707	140.02825006945938	137.0187299964017			D	0.0488281	0.0976562	0.195312	0.390625	0.78125	1.5625	3.125	6.25	12.5	25	50	100	µM	NCOR2
		144.119525204718	143.76341950545023	142.94341866990231	137.32250081839055	147.17509176722166	153.31450086594526	144.73119203023015	149.29599865694127	144.60284323287132	148.74125881763192	145.55114752302481	138.07946684492521			E	0.0488281	0.0976562	0.195312	0.390625	0.78125	1.5625	3.125	6.25	12.5	25	50	100	µM	NCOR2
		138.81131124719227	140.9480399122975	146.63139959606761	148.69685025117497	146.94452048446232	149.33166539254523	149.05868252383144	149.9708193743713	151.05017861701791	144.2981594288334	146.61791456937675	139.65879163510567			F	0.0488281	0.0976562	0.195312	0.390625	0.78125	1.5625	3.125	6.25	12.5	25	50	100	µM	NCOR2
		372.81292059219408	248.98621248986237	383.21995464852637	580.97686375321382	234.82628714943519	613.25966850828786	370.78651685393305	1006.578947368422	505.66648677819791	572.56182921138623	384.01559454191056	2.1945866861737708			G
		458.54145854145884	552.90102389078538	127.74918109499328	11.660305438974751	9.2203439518094967	19.04354635373566	188.44361044574302	187.05428896899335	188.26159157040479	2239.436619718289	-10.989010989015874	975.30864197531434			H				buffer+myc	buffer+myc	buffer+myc	buffer+myc+protein	buffer+myc+protein	buffer+myc+protein	buffer	buffer	buffer
~End
Plate:	auto ptm Plate 30	1.3	PlateFormat	Endpoint	Fluor Polarization	Raw	FALSE	1						1
	Temperature(¡C)	1	2	3	4	5	6	7	8	9	10	11	12
	26	51327.3333333333	69957.3333333333	67012.3333333333	85582.3333333333	102159.333333333	71222.3333333333	111969.333333333	106746.333333333	91062.3333333333	102307.333333333	105199.333333333	108488.333333333
		85628.6666666667	114814.666666667	108073.666666667	129344.666666667	142411.666666667	94259.6666666667	146780.666666667	134998.666666667	114605.666666667	127696.666666667	129710.666666667	133741.666666667
		49206.3333333333	84819.3333333333	65513.3333333333	80020.3333333333	99033.3333333333	73781.3333333333	105869.333333333	107183.333333333	87388.3333333333	115855.333333333	110255.333333333	88650.3333333333
		82236.6666666667	141483.666666667	105443.666666667	119998.666666667	140325.666666667	98762.6666666667	138182.666666667	136037.666666667	109682.666666667	144328.666666667	135571.666666667	110210.666666667
		48173.3333333333	69778.3333333333	65697.3333333333	71330.3333333333	76154.3333333333	61820.3333333333	80482.3333333333	77389.3333333333	78337.3333333333	81023.3333333333	86469.3333333333	86916.3333333333
		83897.6666666667	120431.666666667	112932.666666667	121863.666666667	128765.666666667	104715.666666667	134756.666666667	131523.666666667	140650.666666667	152912.666666667	166345.666666667	165934.666666667
		54940.3333333333	67146.3333333333	65883.3333333333	77886.3333333333	74912.3333333333	65568.3333333333	82610.3333333333	80640.3333333333	85017.3333333333	85586.3333333333	91874.3333333333	90798.3333333333
		93544.6666666667	114859.666666667	113116.666666667	130375.666666667	125700.666666667	109790.666666667	140120.666666667	142431.666666667	160230.666666667	159748.666666667	168560.666666667	167973.666666667
		43392.3333333333	74054.3333333333	63697.3333333333	72282.3333333333	75872.3333333333	66451.3333333333	78969.3333333333	77335.3333333333	76775.3333333333	87930.3333333333	84078.3333333333	89004.3333333333
		75098.6666666667	128845.666666667	109375.666666667	123724.666666667	127773.666666667	110321.666666667	133046.666666667	130755.666666667	136479.666666667	161926.666666667	160340.666666667	167795.666666667
		30746.3333333333	33783.3333333333	33104.3333333333	35498.3333333333	37871.3333333333	26281.3333333333	37955.3333333333	38184.3333333333	29271.3333333333	44782.3333333333	35830.3333333333	35114.3333333333
		49849.6666666667	54646.6666666667	52506.6666666667	58019.6666666667	61075.6666666667	40871.6666666667	60226.6666666667	57863.6666666667	42553.6666666667	64680.6666666667	47850.6666666667	46670.6666666667
		28873.3333333333	36504.3333333333	36731.3333333333	31705.3333333333	35233.3333333333	27055.3333333333	34379.3333333333	37532.3333333333	27697.3333333333	35582.3333333333	38856.3333333333	26124.3333333333
		45648.6666666667	58709.6666666667	59632.6666666667	51462.6666666667	57738.6666666667	43872.6666666667	56115.6666666667	62484.6666666667	44922.6666666667	58475.6666666667	63419.6666666667	39477.6666666667
		14805.3333333333	8488.33333333333	2693.33333333333	25919.3333333333	41812.3333333333	37994.3333333333	69706.3333333333	73448.3333333333	70572.3333333333	64.3333333333333	-34.6666666666667	-29.6666666666667
		18401.6666666667	10506.6666666667	3376.66666666667	31642.6666666667	51191.6666666667	45936.6666666667	123966.666666667	129938.666666667	126062.666666667	-0.333333333333485	14.6666666666665	-14.3333333333335
		1	2	3	4	5	6	7	8	9	10	11	12				1	2	3	4	5	6	7	8	9	10	11	12	Unit	Name
		163.26332844576109	155.28943615392777	146.74036643090815	114.83135918213031	74.793404750590156	48.923605019034568	44.167659831573808	26.237997331248064	23.811218307864955	19.674834747677856	13.563072768417237	13.472125569758402			A	0.0112404	0.0224808	0.0449617	0.0899233	0.179847	0.359693	0.719387	1.43877	2.87755	5.75509	11.5102	23.0204	µM	DMTF1
		164.13056608331957	163.19718016126598	145.75527138844473	110.98012372752793	82.903213774458322	54.591842545872936	41.999925598006065	28.027401435565213	22.450228852505973	18.712446998183186	12.189376708955379	17.684324315007196			B	0.0112404	0.0224808	0.0449617	0.0899233	0.179847	0.359693	0.719387	1.43877	2.87755	5.75509	11.5102	23.0204	µM	DMTF1
		184.11166808196333	179.74455385087612	177.79611769965473	174.81565126911178	169.79477406857058	170.66101335531465	165.03248385029303	172.27290593823929	198.78448744144609	222.6134095215759	231.69349247574991	228.08012998104854			C	1.17496	2.34992	4.69984	9.39968	18.7994	37.5987	75.1975	150.395	300.79	601.58	1203.16	2406.32	µM	MLK2
		173.17197971987756	175.42415579037433	177.21540943229331	164.90434058486616	166.07894043535865	165.05664835572986	171.31762295767157	190.89989105354206	221.962025252099	217.35406362147378	209.14420054000956	213.10551941212941			D	1.17496	2.34992	4.69984	9.39968	18.7994	37.5987	75.1975	150.395	300.79	601.58	1203.16	2406.32	µM	MLK2
		181.08015446055708	183.64019802410724	177.2694117761026	175.73532952037289	167.84018070217084	160.8941443708745	168.0500815299776	169.76916660876478	193.99524838655398	210.92439362795221	227.56040545920402	222.10587827715037			E	1.17496	2.34992	4.69984	9.39968	18.7994	37.5987	75.1975	150.395	300.79	601.58	1203.16	2406.32	µM	MLK2
		149.33456503678585	148.20002801512817	138.57972443363747	153.26996915717254	146.73188890606508	128.90707358818716	138.79021502638349	116.14488260260411	95.624829963207674	92.399222650329961	53.433389153639851	51.048030279599772			F	0.117496	0.234992	0.469984	0.939968	1.87994	3.75987	7.51975	15.0395	30.079	60.158	120.316	240.632	µM	MLK2	minor groove
		137.00029058906554	145.38834367438079	149.98579375619514	149.8872367492009	154.55781587437011	149.41585173515352	152.61717570553265	162.25171311440846	149.51313212645604	155.93723581114332	152.58958423319919	114.76530092629633			G	0.0976534	0.195307	0.390614	0.781227	1.56245	3.12491	6.24982	12.4996	24.9993	49.9985	99.9971	199.994	µM	SPRNT
		17.564297050252428	15.496633267824322	21.890446887924995	8.597644678852749	10.031588355649449	3.7525091991829975	194.20181143620837	191.67876740595824	196.3272663086218	-1008.6730268863872	-2089.1089108910683	-425.90120160213286			H	buffer+NCOR2	buffer+NCOR2	buffer+NCOR2	buffer+myc	buffer+myc	buffer+myc	buffer+myc+protein	buffer+myc+protein	buffer+myc+protein	buffer	buffer	buffer
~End
Original Filename: 20-11-13 KPNA4 complete; Date Last Saved: 2020-11-13 11:31:44
