# Supplementary material for: Proteome‐scale mapping of binding sites in the unstructured regions of the human proteome
Source: Mol Syst Biol. 2022 Jan 19;18(1):e10584. doi: 10.15252/msb.202110584 (PMC8769072; doi:10.15252/msb.202110584)
Supplement: Supplementary file 16 — Source Data for Figure 6 [file MSB-18-e10584-s001.zip › Source data for Figure 6.xlsx]

## Sheet: Layout FP
96 well plate	1	2	3	4	5	6	7	8	9	10	11	12
Measurements	Raw values A row vertical
	Raw values A row horizontal
	Raw values B row vertical
	Raw values B row horizontal
	Raw values C row vertical
	Raw values C row horizontal
	Raw values D row vertical
	Raw values D row horizontal
	Raw values E row vertical
	Raw values E row horizontal
	Raw values F row vertical
	Raw values F row horizontal
	Raw values G row vertical
	Raw values G row horizontal
	Raw values H row vertical
	Raw values H row horizontal
	1	2	3	4	5	6	7	8	9	10	11	12			1	2	3	4	5	6	7	8	9	10	11	12	unit	Name
	Reduced values A row													A	Protein/Peptide concentration
	Reduced values B row													B	Protein/Peptide concentration
	Reduced values C row													C	Protein/Peptide concentration
	Reduced values D row													D	Protein/Peptide concentration
	Reduced values E row													E	Protein/Peptide concentration
	Reduced values F row													F	Protein/Peptide concentration
	Reduced values G row													G	Protein/Peptide concentration
	Reduced values H row													H	Protein/Peptide concentration

## Sheet: Fig 6b KEAP1 Kelch mutant 
Plate:	auto ptm Plate 3	1.3	PlateFormat	Endpoint	Fluor Polarization	Raw	FALSE	1
	Temperature(¡C)	1	2	3	4	5	6	7	8	9	10	11	12
	25.5	34965	33151	38810	36148	37901	41898	34590	40800	43260	40818	39363	29415
		48519	45910	53019	47973	49707	54006	43019	51047	52628	50968	47514	36659
		30009	36425	44095	28765	37431	40077	36584	42592	40903	40814	47420	31071
		41923	50309	61860	39085	50151	52006	46383	53333	51025	51114	58734	38867
		34546	34380	37111	39747	31941	44299	40747	35073	48753	38820	41196	48098
		48389	47804	51635	54445	42347	57283	52259	43324	61778	47625	51255	59403
		38750	37867	31433	41825	32827	37782	42780	36378	44227	42673	40587	50251
		54338	52417	43291	58114	44535	50044	56108	45681	55495	53385	50658	61740
		30825	39379	30077	36296	41550	31176	41770	44124	33259	47828	45721	43592
		42985	55387	41905	49698	56617	42880	54514	56270	41578	59485	56866	53789
		34693	36906	28588	41047	37590	32611	46033	37394	37941	49517	38961	50480
		48344	50751	39819	55823	50579	42423	60628	48076	46855	61647	47593	62377
		1515	1485	1518	1546	1617	1652	2235	1923	1570	2141	1784	1572
		2393	2574	2500	2621	2487	2639	2666	2663	2608	2539	2703	2512
		1953	1853	1891	27127	41940	43092	37106	36091	30545	2018	1663	1987
		2239	2246	2137	33066	51673	53529	52477	49492	42297	3535	2919	3273
		1	2	3	4	5	6	7	8	9	10	11	12				1	2	3	4	5	6	7	8	9	10	11	12	Unit	Name
		72.515666965085046	71.521929906454844	64.734765189625563	50.305088308122784	44.394158099428324	35.7525056672382	17.875944964330927	20.868539202255842	6.8490529940692566	19.874016504318188	2.9382709795081081	18.91407368289395			A	0.0753723	0.150745	0.301489	0.602978	1.20596	2.41191	4.82383	9.64765	19.2953	38.5906	77.1812	154.362	µM	PLEC_KEAP_wt
		75.861821186699558	70.187940735383279	77.944482199801357	62.049101259459533	55.053109241576081	39.097528032416093	27.493304446644963	21.280425570213136	19.392939267955015	21.352611828459803	15.825247755927981	20.771560112511562			B	0.0753723	0.150745	0.301489	0.602978	1.20596	2.41191	4.82383	9.64765	19.2953	38.5906	77.1812	154.362	µM	PLEC_KEAP_wt
		77.175822145447384	73.5234673253986	73.847696015938766	66.071152343711745	49.8015523785206	37.342745228708736	33.241922823695013	14.475785490495452	27.222783867191666	11.049899691112314	18.073258370725281	14.390295131684788			C	0.0753723	0.150745	0.301489	0.602978	1.20596	2.41191	4.82383	9.64765	19.2953	38.5906	77.1812	154.362	µM	PLEC_KEAP_wt
		77.728634046688754	71.29353528706055	68.773716032222964	73.16442605997932	61.274387148892963	49.334049048881127	44.413834183388552	22.694454332363957	22.314249028713949	20.817916372668826	19.661360836694751	11.789461263901067			D	0.0426017	0.0852034	0.170407	0.340814	0.681628	1.36326	2.72651	5.45302	10.906	21.8121	43.6242	87.2483	µM	PLEC_KEAP_RtoC
		74.960925289152868	79.228930123984625	74.522996920410165	65.87227033495904	63.459714304497695	68.112072057709966	41.954165790630555	30.4086842192004	20.459253296158547	17.893780384090853	17.907263145835746	13.935988327926442			E	0.0426017	0.0852034	0.170407	0.340814	0.681628	1.36326	2.72651	5.45302	10.906	21.8121	43.6242	87.2483	µM	PLEC_KEAP_RtoC
		74.602447774730052	68.012651754768115	74.380165289256212	62.491791921156754	57.176000919665164	40.337828393181674	46.504803758772951	34.461983371490589	14.350938796893873	18.391408422085597	8.90125940419437	14.647873577708555			F	0.0426017	0.0852034	0.170407	0.340814	0.681628	1.36326	2.72651	5.45302	10.906	21.8121	43.6242	87.2483	µM	PLEC_KEAP_RtoC
		136.54713844692472	181.81818181818181	156.9788967049241	171.0826147178411	123.45846320639657	142.07815813389885	-2.9917726252804786	71.500422484207149	161.17542297417631	-5.9120629575975521	116.06589867459439	142.23353946889782			G
		-22.82547025705929	5.0116341507070183	-30.003177341019434	7.827072894188249	13.186145233870256	17.280600231472231	81.9531525439105	66.624138480967943	71.474712163240483	186.91871201692243	187.8891466243438	157.06861809311698			H				buffer+NFE2L1+protein	buffer+NFE2L1+protein	buffer+NFE2L1+protein	buffer+NFE2L1	buffer+NFE2L1	buffer+NFE2L1	buffer	buffer	buffer
~End
Original Filename: 20-12-04 KEAP1 mutant; Date Last Saved: 2020-12-04 17:30:24
Plate:	auto ptm Plate 3	1.3	PlateFormat	Endpoint	Fluor Polarization	Raw	FALSE	1
	Temperature(¡C)	1	2	3	4	5	6	7	8	9	10	11	12
	26.5	23144.7	31454.7	27346.7	27669.7	29578.7	26153.7	28001.7	26054.7	28899.7	41766.7	21016.7	33271.7
		27358.3	38775.3	32957.3	33895.3	37636.3	31937.3	34955.3	32237.3	36183.3	51046.3	27737.3	40893.3
		30610.7	26328.7	17825.7	27758.7	21119.7	19673.7	32320.7	14621.7	31487.7	34112.7	31196.7	57639.7
		46593.3	37933.3	26169.3	40870.3	31682.3	29242.3	47911.3	20315.3	44634.3	47880.3	43052.3	77562.3
		15033.7	22695.7	23213.7	17951.7	28349.7	29917.7	15718.7	41347.7	24363.7	46434.7	87172.7	61818.7
		22548.3	33763.3	34327.3	27597.3	40783.3	42867.3	21632.3	60291.3	33659.3	63302.3	119883	82130.3
		38.6667	84.6667	159.667	172.667	113.667	139.667	110.667	141.667	168.667	187.667	206.667	117.667
		79.3333	60.3333	116.333	158.333	185.333	192.333	168.333	139.333	134.333	161.333	136.333	115.333
		115.667	111.667	90.6667	109.667	208.667	165.667	179.667	195.667	127.667	103.667	102.667	125.667
		61.3333	39.3333	17.3333	139.333	200.333	202.333	183.333	235.333	118.333	100.333	52.3333	26.3333
		88.6667	103.667	86.6667	25.6667	92.6667	140.667	145.667	149.667	114.667	117.667	45.6667	103.667
		35.3333	68.3333	85.3333	95.3333	22.3333	97.3333	135.333	-5.66667	171.333	2.33333	-21.6667	135.333
		74.6667	101.667	99.6667	101.667	156.667	39.6667	111.667	35.6667	109.667	88.6667	87.6667	66.6667
		75.3333	178.333	77.3333	57.3333	134.333	-19.6667	28.3333	112.333	8.33333	124.333	122.333	-4.66667
		108.667	80.6667	19.6667	28921.7	21375.7	17501.7	14624.7	19064.7	26489.7	8.66667	48.6667	-57.3333
		65.3333	65.3333	66.3333	41012.3	30688.3	25399.3	18180.3	23988.3	32947.3	6.33333	36.3333	-42.6667
		1	2	3	4	5	6	7	8	9	10	11	12				1	2	3	4	5	6	7	8	9	10	11	12	Unit	Name
		-7.53223	13.4569	2.14879	10.3092	29.2891	8.73213	19.7402	15.3022	21.2203	9.15654	47.5351	11.9691			A
		118.337	91.1713	100.474	101.912	111.155	106.601	105.27	73.1441	83.1009	78.1973	69.7782	57.2121			B	1.60576	3.21151	6.42303	12.8461	25.6921	51.3842	102.768	205.537	411.074	822.148	1644.3	3288.59	µM	NFE2L1 T80K
		111.064	107.028	104.062	123.228	90.4207	88.438	68.4023	97.1183	70.3217	63.6908	68.048	50.8464			C	1.68768	3.37537	6.75073	13.5015	27.0029	54.0059	108.012	216.023	432.047	864.094	1728.19	3456.38	µM	NFE2L1 E79K
		261.93	-254.837	-244.425	-133.686	152.093	68.7164	117.999	-99.1379	-202.138	-165.229	-290.546	-100.832			D
		-387.075	-546.154	-725.159	28.5433	-111.078	8.80838	-80.8824	1.13443	-128.407	-107.09	-403.722	-702.672			E
		-501.411	-290.903	-98.5915	511.628	-665.502	-268.537	-127.257	-1065.16	109.193	-967.487	-2307.85	42.0945			F
		-86.4996	187.569	-214.624	-360.595	-166.494	-2408.11	-650.924	448.217	-880.896	77.7232	75.3003	-1123.89			G
		-332.425	-194.079	475.167	83.2867	89.4145	94.7674	17.6528	23.7002	17.9151	-243.028	-232.935	-234.45			H				buffer+NFE2L1+protein	buffer+NFE2L1+protein	buffer+NFE2L1+protein	buffer+NFE2L1	buffer+NFE2L1	buffer+NFE2L1	buffer	buffer	buffer
~End
Plate:	auto ptm Plate 3.2	1.3	PlateFormat	Endpoint	Fluor Polarization	Raw	FALSE	1
	Temperature(¡C)	1	2	3	4	5	6	7	8	9	10	11	12
	27	24542.7	32252.7	28102.7	28462.7	29860.7	26681.7	28423.7	26799.7	29539.7	41427.7	21758.7	34758.7
		29955.3	39331.3	34582.3	34151.3	36142.3	32586.3	34284.3	32475.3	35667.3	50823.3	27391.3	42283.3
		31101.7	26162.7	18100.7	27503.7	21385.7	19318.7	32024.7	14750.7	31466.7	34310.7	32172.7	58627.7
		43816.3	38210.3	25966.3	39854.3	31010.3	27797.3	45540.3	20525.3	43559.3	46758.3	42826.3	77980.3
		15350.7	22451.7	23364.7	17976.7	28349.7	29984.7	15940.7	41087.7	24535.7	45791.7	86625.7	61736.7
		22417.3	32952.3	33814.3	26022.3	40135.3	42852.3	22202.3	59117.3	33155.3	62870.3	116940	81677.3
		21587.7	20764.7	25643.7	25025.7	24907.7	15888.7	27418.7	25379.7	21722.7	31451.7	41169.7	42383.7
		31130.3	31180.3	36941.3	35601.3	36376.3	23187.3	39500.3	36895.3	30661.3	43462.3	56035.3	55699.3
		24623.7	26448.7	16794.7	32515.7	15207.7	26416.7	22198.7	18589.7	29113.7	33845.7	34854.7	71121.7
		36044.3	38186.3	24566.3	46681.3	21840.3	38020.3	32148.3	26703.3	41262.3	46266.3	46516.3	96943.3
		14532.7	32129.7	17028.7	21899.7	27009.7	15259.7	29891.7	29160.7	26150.7	39790.7	63057.7	84174.7
		20770.3	46343.3	25308.3	32080.3	39282.3	21180.3	41964.3	42423.3	35944.3	55328.3	86047.3	110953
		24615.7	20669.7	21794.7	23713.7	17559.7	21017.7	26286.7	18798.7	33236.7	30267.7	59617.7	96088.7
		34619.3	30037.3	31915.3	33886.3	24908.3	30432.3	37772.3	26662.3	46669.3	40626.3	78080.3	128311
		96.6667	-1.33333	67.6667	28837.7	21136.7	17347.7	14582.7	19101.7	26296.7	4.66667	5.66667	-10.3333
		99.3333	-47.6667	3.33333	40809.3	30572.3	24873.3	17779.3	23450.3	32827.3	-63.6667	10.3333	53.3333
		1	2	3	4	5	6	7	8	9	10	11	12				1	2	3	4	5	6	7	8	9	10	11	12	Unit	Name
		8.48616	8.04943	12.5778	-0.0566076	4.30056	8.79714	2.5724	4.88487	3.08983	11.0421	23.9419	6.82114			A
		80.0403	97.9108	89.0289	94.0166	94.3575	90.5249	84.6819	73.8901	71.3156	63.5217	51.8108	51.4188			B
		97.8628	100.349	93.3962	93.5055	82.4724	87.1545	74.3636	90.499	59.3074	67.2238	58.8051	48.7498			C
		91.6119	111.639	91.1031	84.8751	97.896	97.5283	91.1282	95.6146	80.9845	70.4437	62.8964	45.4105			D	1.60576	3.21151	6.42303	12.8461	25.6921	51.3842	102.768	205.537	411.074	822.148	1644.3	3288.59	µM	NFE2L1 T80K
		99.0343	92.2125	98.6749	89.411	89.5778	90.6527	93.7275	89.6888	83.0189	65.049	53.0975	63.6205			E	1.60576	3.21151	6.42303	12.8461	25.6921	51.3842	102.768	205.537	411.074	822.148	1644.3	3288.59	µM	NFE2L1 T80K
		87.1807	91.7295	106.551	99.3958	95.8342	72.641	78.2988	95.9817	67.7835	73.5326	64.1748	46.9126			F	1.68768	3.37537	6.75073	13.5015	27.0029	54.0059	108.012	216.023	432.047	864.094	1728.19	3456.38	µM	NFE2L1 E79K
		79.1877	95.4348	99.2223	87.0981	83.4436	93.6353	89.8538	83.3781	78.3948	55.9489	43.7045	53.3825			G	1.68768	3.37537	6.75073	13.5015	27.0029	54.0059	108.012	216.023	432.047	864.094	1728.19	3456.38	µM	NFE2L1 E79K
		-77.3994	935.047	-921.136	82.2671	93.1118	88.774	7.94062	11.3933	19.7463	1192.88	206.226	1605.86			H				buffer+NFE2L1+protein	buffer+NFE2L1+protein	buffer+NFE2L1+protein	buffer+NFE2L1	buffer+NFE2L1	buffer+NFE2L1	buffer	buffer	buffer
~End
Plate:	auto ptm Plate 4.3	1.3	PlateFormat	Endpoint	Fluor Polarization	Raw	FALSE	1
	Temperature(¡C)	1	2	3	4	5	6	7	8	9	10	11	12
	27	27454	18300	25026	39234	26298	31643	25964	29197	30066	25925	28531	32858
		35283	23143	31508	47797	32160	38906	32172	35646	36930	31830	35286	39690
		22018	21175	24138	25494	27434	19563	29751	27581	25527	26932	29661	26253
		31734	30114	33846	34922	36199	25392	37185	34365	31916	33495	36270	32936
		15662	16607	17876	17786	32445	17204	27330	28723	26387	25674	31997	27495
		22010	23362	25336	25184	44960	24290	37161	37944	34061	32779	39198	33968
		23703	29899	28986	25171	23297	20250	20732	17487	22357	25975	25010	28058
		34601	41936	41372	35960	33493	28306	28240	22744	29023	32222	31574	35018
		20907	15594	14753	23143	15586	24654	20642	26732	32886	18627	31349	23646
		29277	21664	20227	33175	21688	34211	28081	35115	42658	23572	39227	29675
		125	127	151	162	168	142	200	175	170	134	138	105
		192	185	188	205	263	222	143	202	236	208	194	191
		77	92	180	22265	26208	13178	25848	21836	22008	88	33	33
		249	211	128	31391	36831	18419	32116	26891	27197	54	120	22
		103	120	99	22127	22314	31924	27374	18828	21769	-13	3	10
		48	240	150	31473	31943	45821	33618	23191	26771	-3	105	-102
		1	2	3	4	5	6	7	8	9	10	11	12				1	2	3	4	5	6	7	8	9	10	11	12	Unit	Name
		34.2705	26.2289	23.9977	7.54866	9.45422	12.1544	16.0306	8.62449	11.6533	11.4395	15.0856	3.29122			A
		91.348	84.7201	77.699	66.0797	47.4278	39.2162	20.3578	18.7927	20.5217	17.8778	9.41789	22.2286			B
		78.8052	79.3155	83.0313	82.5496	71.8287	81.122	62.3955	48.0089	36.4638	30.9839	10.3306	14.5456			C
		97.6674	77.8412	86.5181	86.9762	90.1001	76.151	63.285	40.2393	39.2936	16.5952	25.3629	19.6309			D	0.00226936	0.00453872	0.00907744	0.0181549	0.0363098	0.0726195	0.145239	0.290478	0.580956	1.16191	2.32383	4.64765	µM	NFE2L1 wt
		77.0453	73.0915	66.5268	88.6579	73.8973	72.5157	62.6398	45.1919	38.9035	26.5567	20.9276	22.391			E	0.00226936	0.00453872	0.00907744	0.0181549	0.0363098	0.0726195	0.145239	0.290478	0.580956	1.16191	2.32383	4.64765	µM	NFE2L1 wt
		122.807	96.6212	18.4182	26.5398	132.157	131.498	-253.264	-19.4175	72.7273	127.983	78.9766	205.047			F	0.00226936	0.00453872	0.00907744	0.0181549	0.0363098	0.0726195	0.145239	0.290478	0.580956	1.16191	2.32383	4.64765	µM	NFE2L1 wt
		458.699	313.006	-255.814	80.4178	78.813	76.1087	17.398	12.9543	14.6885	-323.308	503.759	-285.714			G
		-440.559	250	116.071	84.8008	87.9805	89.293	11.5727	13.0481	12.2547	-677.419	933.702	1266.67			H				buffer+NFE2L1+protein	buffer+NFE2L1+protein	buffer+NFE2L1+protein	buffer+NFE2L1	buffer+NFE2L1	buffer+NFE2L1	buffer	buffer	buffer
~End
Original Filename: 21-02-04 Mutant HD2; Date Last Saved: 2021-02-04 18:30:51

## Sheet: Fig 6e KPNA4 ARM mutant 
KEAP1 Kelch
Plate:	auto ptm Plate 1	1.3	PlateFormat	Endpoint	Fluor Polarization	Raw	FALSE	1						1
	Temperature(¡C)	1	2	3	4	5	6	7	8	9	10	11	12
	25.5	37543.3333333333	48727.3333333333	45469.3333333333	50360.3333333333	39782.3333333333	35721.3333333333	62152.3333333333	68896.3333333333	46391.3333333333	69866.3333333333	84905.3333333333	82859.3333333333
		67022.3333333333	89280.3333333333	80934.3333333333	86722.3333333333	63477.3333333333	52321.3333333333	90017.3333333333	93608.3333333333	59690.3333333333	89777.3333333333	108887.333333333	104964.333333333
		35125.3333333333	31445.3333333333	27954.3333333333	42817.3333333333	45420.3333333333	47155.3333333333	27796.3333333333	52720.3333333333	34363.3333333333	48492.3333333333	38594.3333333333	54509.3333333333
		64885.3333333333	56693.3333333333	51560.3333333333	80654.3333333333	83848.3333333333	89066.3333333333	49768.3333333333	95373.3333333333	59154.3333333333	80362.3333333333	58568.3333333333	80791.3333333333
		9249.33333333333	8839.33333333333	14805.3333333333	15291.3333333333	12849.3333333333	11951.3333333333	11468.3333333333	15284.3333333333	9613.33333333333	11368.3333333333	20520.3333333333	17714.3333333333
		15473.3333333333	14505.3333333333	25401.3333333333	25908.3333333333	21282.3333333333	19798.3333333333	18032.3333333333	23319.3333333333	13772.3333333333	15551.3333333333	29217.3333333333	24548.3333333333
		10468.3333333333	10590.3333333333	5226.33333333333	7877.33333333333	11082.3333333333	8950.33333333333	8491.33333333333	11769.3333333333	12997.3333333333	6698.33333333333	9481.33333333333	11667.3333333333
		17560.3333333333	18064.3333333333	8214.33333333333	12866.3333333333	18085.3333333333	14943.3333333333	13811.3333333333	19656.3333333333	21866.3333333333	10551.3333333333	14707.3333333333	17939.3333333333
		-4.66666666666674	68.3333333333333	56.3333333333333	21.3333333333333	79.3333333333333	136.333333333333	114.333333333333	41.3333333333333	110.333333333333	112.333333333333	55.3333333333333	115.333333333333
		34.3333333333335	101.333333333333	99.3333333333335	65.3333333333335	83.3333333333335	128.333333333333	37.3333333333335	175.333333333333	135.333333333333	70.3333333333335	83.3333333333335	130.333333333333
		37.3333333333333	44.3333333333333	389.333333333333	129.333333333333	190.333333333333	159.333333333333	41.3333333333333	106.333333333333	110.333333333333	34.3333333333333	131.333333333333	22.3333333333333
		31.3333333333335	43.3333333333335	383.333333333333	2.33333333333348	237.333333333333	94.3333333333335	33.3333333333335	82.3333333333335	5.33333333333348	108.333333333333	45.3333333333335	3.33333333333348
		19.3333333333333	125.333333333333	90.3333333333333	81.3333333333333	105.333333333333	79.3333333333333	162.333333333333	119.333333333333	146.333333333333	38.3333333333333	102.333333333333	48.3333333333333
		-114.666666666667	77.3333333333335	132.333333333333	167.333333333333	106.333333333333	204.333333333333	251.333333333333	109.333333333333	104.333333333333	28.3333333333335	72.3333333333335	69.3333333333335
		-177.666666666667	-122.666666666667	-150.666666666667	4927.33333333333	5324.33333333333	5798.33333333333	445.333333333333	444.333333333333	462.333333333333	20.3333333333333	-58.6666666666667	38.3333333333333
		-385.666666666667	-222.666666666667	-298.666666666667	6335.33333333333	6793.33333333333	7228.33333333333	631.333333333333	576.333333333333	656.333333333333	-9.66666666666652	-35.6666666666665	45.3333333333335
		1	2	3	4	5	6	7	8	9	10	11	12				1	2	3	4	5	6	7	8	9	10	11	12	Unit	Name
		196.03358485291008	208.50680211181077	194.62445318807767	178.65503023801247	141.51304187282179	99.338564676944486	93.769871389330547	62.017752421377807	34.853811173030067	34.200197062191343	33.215397491021974	27.070715504872407			A	0.0704567	0.140913	0.281827	0.563654	1.12731	2.25461	4.50923	9.01846	18.0369	36.0738	72.1477	144.295	µM	NKX2_5_wt
		212.40507842863693	200.77717280798868	211.6799299379673	221.71018117904976	212.09507485938113	222.99570073293046	197.44894972085862	202.40413588024032	178.4866404799931	160.02188330156849	116.8473890859719	105.19744755904821			B	0.058987	0.117974	0.235948	0.471896	0.943792	1.88758	3.77517	7.55034	15.1007	30.2013	60.4027	120.805	µM	NKX2_5_K194R
		164.61107710217067	155.22660663466849	176.86667202045965	170.78821273474134	159.75172699414915	159.83432890905854	134.31114559198176	119.4927893385906	88.363516628251574	65.4030600593743	85.304336413141755	71.850125821771215			C
		165.934467228081	174.04802086695798	134.11171297212476	152.942019851428	152.51443404522874	163.64183815437011	150.89968723438531	163.80135506115138	167.35208124609616	135.20298378998717	127.6496777194498	123.3098588609523			D
		1389.7911832946693	105.4545454545468	190.0958466453688	436.95014662756836	-66.4675130694534	-120.80383649234899	-572.1925133689823	558.98043864848933	10.95617529880575	-314.26714332141563	113.08993766696509	-30.017365418009451			E
		-176.88266199649402	-102.20994475137867	-98.604796990123518	-970.376639864577	19.181219582021743	-339.24819052066215	-196.14147909967539	-215.62400762146592	-922.55566311713233	448.95229603210134	-553.219448094611	-778.76106194689294			F
		1507.2886297376076	-320.84309133489342	99.418443644420819	263.21087065928623	-86.2217129762235	364.34453594480374	126.71846981470469	-134.1077085533253	-254.58442486306171	-237.66816143497408	-258.62658011615855	89.0052356020961			G
		287.98842257597653	204.03749098774279	245.82869855394836	34.497773810431084	30.656727589032013	19.055898869804381	83.152236074574191	38.8752027879591	83.833324159190013	-2312.2171945701093	-327.467001885609	-7.2992700729900246			H										buffer	buffer	buffer
~End
Plate:	auto ptm Plate 1.2	1.3	PlateFormat	Endpoint	Fluor Polarization	Raw	FALSE	1						1
	Temperature(¡C)	1	2	3	4	5	6	7	8	9	10	11	12
	25.5	37230.6666666667	48569.6666666667	45687.6666666667	50373.6666666667	39927.6666666667	35395.6666666667	61892.6666666667	67943.6666666667	45834.6666666667	69459.6666666667	84329.6666666667	80798.6666666667
		67173.6666666667	89106.6666666667	79937.6666666667	86450.6666666667	63046.6666666667	51488.6666666667	90569.6666666667	93853.6666666667	60400.6666666667	89698.6666666667	107648.666666667	105281.666666667
		35153.6666666667	30774.6666666667	27942.6666666667	42648.6666666667	44988.6666666667	47254.6666666667	27562.6666666667	52361.6666666667	34098.6666666667	47219.6666666667	38289.6666666667	54336.6666666667
		65018.6666666667	56345.6666666667	51545.6666666667	80493.6666666667	84348.6666666667	87971.6666666667	49257.6666666667	96562.6666666667	59253.6666666667	80643.6666666667	58242.6666666667	80297.6666666667
		9229.66666666667	8811.66666666667	14756.6666666667	15094.6666666667	12785.6666666667	11826.6666666667	11421.6666666667	14749.6666666667	9534.66666666667	11114.6666666667	20479.6666666667	17256.6666666667
		15489.6666666667	14415.6666666667	25339.6666666667	25786.6666666667	21026.6666666667	19537.6666666667	17695.6666666667	22747.6666666667	13881.6666666667	15384.6666666667	28355.6666666667	24263.6666666667
		10277.6666666667	10577.6666666667	5047.66666666667	7703.66666666667	10958.6666666667	8762.66666666667	8500.66666666667	11668.6666666667	12901.6666666667	6598.66666666667	9392.66666666667	11610.6666666667
		17501.6666666667	18007.6666666667	8395.66666666667	13048.6666666667	18504.6666666667	14898.6666666667	13838.6666666667	19304.6666666667	21482.6666666667	10350.6666666667	14460.6666666667	17753.6666666667
		105.666666666667	29.6666666666667	101.666666666667	74.6666666666667	58.6666666666667	113.666666666667	130.666666666667	128.666666666667	114.666666666667	115.666666666667	152.666666666667	170.666666666667
		88.6666666666665	40.6666666666665	148.666666666667	23.6666666666665	10.6666666666665	136.666666666667	81.6666666666665	91.6666666666665	86.6666666666665	127.666666666667	108.666666666667	77.6666666666665
		23505.6666666667	30895.6666666667	57253.6666666667	38010.6666666667	52388.6666666667	56449.6666666667	60645.6666666667	49882.6666666667	68614.6666666667	42919.6666666667	100852.666666667	55886.6666666667
		43139.6666666667	54895.6666666667	103040.666666667	65718.6666666667	85502.6666666667	87635.6666666667	87289.6666666667	67913.6666666667	91823.6666666667	55122.6666666667	129665.666666667	71496.6666666667
		36375.6666666667	46272.6666666667	37881.6666666667	43419.6666666667	50026.6666666667	42939.6666666667	56337.6666666667	61524.6666666667	69221.6666666667	55702.6666666667	64849.6666666667	98313.6666666667
		67853.6666666667	83247.6666666667	65936.6666666667	75076.6666666667	82649.6666666667	66321.6666666667	81381.6666666667	85164.6666666667	93281.6666666667	71828.6666666667	83708.6666666667	125363.666666667
		-126.333333333333	-150.333333333333	-124.333333333333	5252.66666666667	5456.66666666667	5743.66666666667	561.666666666667	417.666666666667	465.666666666667	7.66666666666674	-30.3333333333333	22.6666666666667
		-354.333333333333	-252.333333333333	-253.333333333333	6472.66666666667	6997.66666666667	7239.66666666667	707.666666666667	624.666666666667	510.666666666667	30.6666666666665	-39.3333333333335	8.66666666666652
		1	2	3	4	5	6	7	8	9	10	11	12				1	2	3	4	5	6	7	8	9	10	11	12	Unit	Name
		201.13341800987874	209.12552344026341	186.3455956957481	177.0077050637037	136.38684977992043	95.929481812789675	98.873944284851746	70.252254930171162	46.784754083397544	36.677589632915904	30.898940965261513	41.1553793659746			A
		213.00012561829706	208.15879021877183	211.74341948026608	222.63846394147896	219.48351490535549	216.10905007421118	196.5492921822229	211.60208285409573	183.03771976352695	174.64528461470118	118.00590458225783	103.7353524014617			B
		166.15932081740826	153.73020848617435	177.28409592467264	174.78405598143678	156.281276235377	158.48560614296031	127.05270420890622	124.80612616592146	96.356710166408277	71.271069599892343	71.4146270194428	79.064596227254214			C
		173.23578899855431	173.10477662954148	161.79950459655063	170.64797425806526	169.14406540501156	172.48326373003718	151.3289257665173	159.1934444342142	162.33520298663598	133.13579237764381	123.95006969309135	120.58355091658484			D
		-176.98019801980314	66.433566433563371	98.522167487683873	-582.10712183637679	-736.84210526316144	0.976562499999112	-315.06849315068604	-254.9444594960726	-227.11058263971574	-41.781336002002448	-255.36774783006027	-450.082605617183			E
		209.30071753144514	193.76727456712544	199.92578146834697	180.59464470062977	152.56729165468462	128.05169763184111	90.68137962745854	63.037379349710726	54.4671432875048	33.941605383038812	34.47487230519215	31.990800660120026			F	0.0704567	0.140913	0.281827	0.563654	1.12731	2.25461	4.50923	9.01846	18.0369	36.0738	72.1477	144.295	µM	NKX2_5_wt
		217.05737348638357	199.75134786654459	183.83884327197006	180.63389288904364	158.51838007686118	125.53380334992897	92.4676582231186	71.292298170919466	57.929128634156413	35.951536432768442	36.45842791602221	30.357790099506882			G	0.0704567	0.140913	0.281827	0.563654	1.12731	2.25461	4.50923	9.01846	18.0369	36.0738	72.1477	144.295	µM	NKX2_5_wt
		400.71155619976321	166.23016484363023	258.69493209672135	13.26459261733056	33.196348155621685	24.572957010298012	24.366706875753732	109.66366650876346	-45.006857000374225	538.46153846153334	38.732394366200396	-516.72862453532366			H										buffer	buffer	buffer
~End
Plate:	auto ptm Plate 2	1.3	PlateFormat	Endpoint	Fluor Polarization	Raw	FALSE	1						1
	Temperature(¡C)	1	2	3	4	5	6	7	8	9	10	11	12
	25.5	32615.6666666667	32776.6666666667	48835.6666666667	37374.6666666667	34763.6666666667	35303.6666666667	40318.6666666667	52782.6666666667	23190.6666666667	36948.6666666667	62070.6666666667	75034.6666666667
		59241.3333333333	58645.3333333333	91558.3333333333	69964.3333333333	64248.3333333333	67446.3333333333	73703.3333333333	98605.3333333333	37847.3333333333	60252.3333333333	101577.333333333	115496.333333333
		25469.6666666667	55345.6666666667	30624.6666666667	36932.6666666667	46083.6666666667	38778.6666666667	37252.6666666667	46864.6666666667	63341.6666666667	39296.6666666667	48413.6666666667	52609.6666666667
		46647.3333333333	105146.333333333	57748.3333333333	69178.3333333333	87727.3333333333	74457.3333333333	67694.3333333333	87104.3333333333	115664.333333333	68362.3333333333	76909.3333333333	80850.3333333333
		7926.66666666667	7407.66666666667	15609.6666666667	7128.66666666667	16330.6666666667	5679.66666666667	18133.6666666667	9594.66666666667	12710.6666666667	12995.6666666667	12347.6666666667	16244.6666666667
		13235.3333333333	12731.3333333333	27931.3333333333	11642.3333333333	27211.3333333333	9289.33333333333	30771.3333333333	14570.3333333333	19182.3333333333	18610.3333333333	17625.3333333333	22404.3333333333
		16976.6666666667	6520.66666666667	10793.6666666667	15151.6666666667	9504.66666666667	11345.6666666667	11407.6666666667	12836.6666666667	15022.6666666667	12938.6666666667	12031.6666666667	9344.66666666667
		30093.3333333333	10652.3333333333	18712.3333333333	26229.3333333333	15642.3333333333	19481.3333333333	18040.3333333333	19467.3333333333	22682.3333333333	18976.3333333333	16969.3333333333	13167.3333333333
		9356.66666666667	10366.6666666667	14222.6666666667	6503.66666666667	13131.6666666667	12250.6666666667	8276.66666666667	11764.6666666667	9582.66666666667	13524.6666666667	10764.6666666667	9454.66666666667
		16475.3333333333	18245.3333333333	24760.3333333333	11192.3333333333	23001.3333333333	21658.3333333333	14275.3333333333	20705.3333333333	16413.3333333333	22906.3333333333	17808.3333333333	14487.3333333333
		12169.6666666667	9762.66666666667	11962.6666666667	11072.6666666667	8789.66666666667	15181.6666666667	9443.66666666667	10975.6666666667	13698.6666666667	5696.66666666667	14936.6666666667	13743.6666666667
		21784.3333333333	16414.3333333333	21593.3333333333	19890.3333333333	15543.3333333333	26821.3333333333	16098.3333333333	18996.3333333333	22840.3333333333	8942.33333333333	24747.3333333333	21032.3333333333
		-28.3333333333333	34.6666666666667	87.6666666666667	12.6666666666667	40.6666666666667	17.6666666666667	32.6666666666667	67.6666666666667	56.6666666666667	122.666666666667	47.6666666666667	23.6666666666667
		16.3333333333335	151.333333333333	53.3333333333335	125.333333333333	119.333333333333	29.3333333333335	123.333333333333	245.333333333333	100.333333333333	116.333333333333	-2.66666666666652	95.3333333333335
		4836.66666666667	5139.66666666667	5255.66666666667	8810.66666666667	12676.6666666667	350.666666666667	393.666666666667	50669.6666666667	23611.6666666667	46.6666666666667	-62.3333333333333	15.6666666666667
		6146.33333333333	6829.33333333333	6793.33333333333	14954.3333333333	21499.3333333333	480.333333333333	579.333333333333	96059.3333333333	42924.3333333333	34.3333333333335	-0.666666666666515	-33.6666666666665
		1	2	3	4	5	6	7	8	9	10	11	12				1	2	3	4	5	6	7	8	9	10	11	12	Unit	Name
		204.33529262683118	197.12042241062568	219.46779836948488	218.74290518746565	212.63615378953131	228.41058038649533	207.40288518560186	217.76674153455011	152.54450627422244	152.154333621653	153.8805239968315	123.84445498949255			A	0.058987	0.117974	0.235948	0.471896	0.943792	1.88758	3.77517	7.55034	15.1007	30.2013	60.4027	120.805	µM	NKX2_5_K194R
		208.3090132312868	225.75936974069893	222.21367804163623	219.02796125378347	226.71780204864697	230.78381112538821	204.55193856567433	215.33638214265284	206.88389855710119	183.57547863975421	139.3491436906877	123.0621990073755			B	0.058987	0.117974	0.235948	0.471896	0.943792	1.88758	3.77517	7.55034	15.1007	30.2013	60.4027	120.805	µM	NKX2_5_K194R
		163.68218985375577	177.70761128310124	197.15291509035006	152.89271202273642	162.67543247469811	153.60096699148087	171.53314314141539	117.18835860644747	114.11407341726569	88.160256647637667	86.557153366568158	69.472002596786808			C
		192.63388728896402	153.02878873706959	181.9037372808024	181.19999399552665	156.63796864332215	177.25736339793974	137.13196748350117	116.52360104766096	114.34995570243177	99.990145708262773	80.596888200208056	80.1336563544191			D
		189.41162315004218	189.18918918918922	183.92510196632847	178.34294317268586	186.87971929341754	191.35586290102259	179.42221365426468	189.17801295697853	176.05472332619993	170.60365665654243	159.17281601426811	121.61736697858555			E
		197.33831178467588	167.05336976795442	201.34711105506389	199.02423929446232	191.47392197545005	191.0182211104368	173.74429168256535	181.10203582538696	162.98726537345911	133.49529946128661	159.90438545784053	120.9850924989918			F
		-2849.0566037736276	568.76295784381443	-327.165685449957	783.68121442125141	419.5083267248213	160.94986807387903	517.63740771123832	502.65414454879522	192.07920792079219	-117.12623324057638	-1097.799511002439	540.94827586206839			G
		28.646341803575961	50.914574720190416	37.139571098513024	171.64220032540544	171.26409646430716	66.064955241547764	101.67342799188644	224.75503029396367	204.75266050754297	-239.85239852398397	-982.33215547703583	3529.1479820628333			H										buffer	buffer	buffer
~End
Original Filename: 20-12-02 KPNA4 mutant; Date Last Saved: 2020-12-02 14:47:27
Plate:	auto ptm Plate 2	1.3	PlateFormat	Endpoint	Fluor Polarization	Raw	FALSE	1
	Temperature(¡C)	1	2	3	4	5	6	7	8	9	10	11	12
	25.5	20302.3	41377.3	28222.3	36194.3	42572.3	24274.3	36074.3	41671.3	30635.3	39477.3	51068.3	28677.3
		33005.7	69887.7	47196.7	59413.7	72219.7	39092.7	57486.7	65533.7	45382.7	56705.7	71140.7	37095.7
		44597.3	30428.3	34438.3	38279.3	20155.3	40865.3	38714.3	33076.3	41680.3	29608.3	43069.3	47228.3
		76655.7	50501.7	58057.7	65591.7	32190.7	68519.7	63346.7	51106.7	63088.7	41969.7	60001.7	62662.7
		25501.3	29765.3	49243.3	23943.3	35273.3	39874.3	27511.3	37804.3	41126.3	27694.3	49960.3	38939.3
		41612.7	50281.7	84944.7	39396.7	58860.7	67624.7	43049.7	59361.7	62381.7	38527.7	70315.7	50989.7
		30451.3	31956.3	37006.3	29143.3	33582.3	43117.3	33266.3	48919.3	56870.3	63221.3	136078	214222
		51434.7	53560.7	63509.7	49171.7	55998.7	72212.7	51745.7	75441.7	82620.7	84693.7	179339	276120
		38346.3	27832.3	23905.3	35371.3	27269.3	40504.3	31316.3	30351.3	43019.3	34217.3	28482.3	44125.3
		65420.7	47299.7	38498.7	61012.7	45811.7	69632.7	52291.7	50582.7	71742.7	54327.7	42462.7	64256.7
		34041.3	40004.3	20236.3	41074.3	37948.3	27456.3	39151.3	40760.3	29205.3	54080.3	45379.3	65352.3
		57229.7	68612.7	32370.7	69498.7	63679.7	42879.7	61336.7	60006.7	40402.7	74249.7	59229.7	84945.7
		135.333	212.333	112.333	246.333	219.333	188.333	187.333	199.333	351.333	233.333	289.333	173.333
		127.667	309.667	206.667	452.667	249.667	306.667	318.667	193.667	409.667	204.667	299.667	238.667
		166.333	164.333	112.333	28249.3	41635.3	35831.3	32462.3	-41.6667	-66.6667	-36.6667	58.3333	-21.6667
		362.667	265.667	185.667	47200.7	70598.7	61053.7	42115.7	-264.333	-198.333	32.6667	-6.33333	-26.3333
		1	2	3	4	5	6	7	8	9	10	11	12				1	2	3	4	5	6	7	8	9	10	11	12	Unit	Name
		150.655	169.272	164.437	155.381	171.385	146.045	140.882	134.396	104.94	89.6714	74.4485	37.5182			A	0.0297852	0.0595703	0.119141	0.238281	0.476562	0.953125	1.90625	3.8125	7.625	15.25	30.5	61	µM	NCOR1 WT
		177.755	160.749	168.354	176.249	141.977	165.716	153.815	125.719	115.576	83.0928	74.4816	50.183			B	0.0297852	0.0595703	0.119141	0.238281	0.476562	0.953125	1.90625	3.8125	7.625	15.25	30.5	61	µM	NCOR1 WT
		152.478	169.34	179.487	156.537	163.385	171.255	131.944	133.647	116.618	73.7793	79.5534	43.6206			C	0.0297852	0.0595703	0.119141	0.238281	0.476562	0.953125	1.90625	3.8125	7.625	15.25	30.5	61	µM	NCOR1 WT
		169.285	165.524	177.007	168.755	163.035	165.158	129.014	124.779	95.2922	54.9832	46.8276	35.734			D	0.146484	0.292969	0.585938	1.17188	2.34375	4.6875	9.375	18.75	37.5	75	150	300	µM	NCOR1 pS1242
		174.136	172.257	146.048	179.464	166.658	177.84	163.702	162.763	163.088	139.083	108.086	96.464			E	0.146484	0.292969	0.585938	1.17188	2.34375	4.6875	9.375	18.75	37.5	75	150	300	µM	NCOR1 pS1246
		167.008	176.709	142.744	170.131	166.106	130.983	132.527	101.858	70.9918	67.2191	41.9974	39.9273			F	0.146484	0.292969	0.585938	1.17188	2.34375	4.6875	9.375	18.75	37.5	75	150	300	µM	NCOR1 pY1247
		-119.743	97.2009	210.465	209.907	-26.3876	151.439	172.718	-105.19	-14.3556	-155.433	-73.4824	68.6567			G
		290.017	147.919	158.727	164.013	171.169	173.53	38.9891	681.866	425.15	-6764.71	-1198.95	6.36943			H				buffer+NCOR2+protein	buffer+NCOR2+protein	buffer+NCOR2+protein	buffer+NCOR2	buffer+NCOR2	buffer+NCOR2	buffer	buffer	buffer
~End
Plate:	auto ptm Plate 3	1.3	PlateFormat	Endpoint	Fluor Polarization	Raw	FALSE	1
	Temperature(¡C)	1	2	3	4	5	6	7	8	9	10	11	12
	26	16990.7	44863.7	32947.7	30594.7	40008.7	33497.7	40442.7	46420.7	52663.7	84411.7	123086	198866
		27967.7	76774.7	55018.7	50381.7	67958.7	54750.7	63868.7	71518.7	74856.7	115674	161784	255859
		47730.7	29208.7	35150.7	38968.7	27314.7	41930.7	40937.7	44070.7	67688.7	72610.7	121474	216297
		82436.7	48566.7	59828.7	66616.7	45015.7	68828.7	65561.7	67432.7	99365.7	99925.7	161033	274413
		25408.7	30783.7	43512.7	35441.7	35823.7	35891.7	23266.7	42045.7	39192.7	26367.7	53599.7	41025.7
		41957.7	52319.7	75530.7	60625.7	61387.7	61624.7	38389.7	71367.7	65031.7	40306.7	85214.7	59214.7
		34454.7	41304.7	33426.7	37924.7	38665.7	26801.7	41935.7	38241.7	31184.7	41946.7	38505.7	37560.7
		59437.7	71252.7	57576.7	65343.7	66137.7	44001.7	71630.7	63865.7	51360.7	67960.7	58941.7	53114.7
		47834.7	29911.7	27276.7	34241.7	27146.7	40921.7	45136.7	25604.7	44387.7	47191.7	48596.7	67119.7
		82434.7	50563.7	44640.7	57077.7	43483.7	67676.7	72349.7	36051.7	63231.7	64591.7	64780.7	87080.7
		40585.7	39664.7	26380.7	40071.7	33291.7	32028.7	49181.7	27184.7	42237.7	54917.7	42510.7	66691.7
		68918.7	68268.7	42953.7	67548.7	55515.7	52089.7	77911.7	38563.7	59176.7	74914.7	55905.7	87048.7
		128.667	100.667	117.667	56.6667	113.667	153.667	200.667	201.667	224.667	105.667	201.667	70.6667
		93.6667	200.667	89.6667	175.667	334.667	261.667	246.667	264.667	485.667	132.667	423.667	195.667
		202.667	181.667	132.667	22709.7	52345.7	27334.7	42749.7	-94.3333	-175.333	-3.33333	29.6667	-26.3333
		316.667	261.667	323.667	36376.7	90306.7	44305.7	54415.7	-227.333	-220.333	-10.3333	-41.3333	51.6667
		1	2	3	4	5	6	7	8	9	10	11	12				1	2	3	4	5	6	7	8	9	10	11	12	Unit	Name
		156.729	175.623	163.728	156.932	172.014	153.279	136.454	124.3	84.4622	66.2756	45.4975	34.823			A	0.146484	0.292969	0.585938	1.17188	2.34375	4.6875	9.375	18.75	37.5	75	150	300	µM	NCOR1 pS1242
		180.082	161.645	173.002	175.114	157.315	155.372	143.316	120.912	100.443	68.3897	49.753	27.8231			B	0.146484	0.292969	0.585938	1.17188	2.34375	4.6875	9.375	18.75	37.5	75	150	300	µM	NCOR1 pS1242
		158.283	172.297	182.514	175.421	176.279	177.226	157.891	171.667	160.628	120.441	139.734	92.0635			C	0.146484	0.292969	0.585938	1.17188	2.34375	4.6875	9.375	18.75	37.5	75	150	300	µM	NCOR1 pS1246
		179.515	179.502	178.779	178.922	175.4	155.45	174.721	163.779	157.003	148.987	121.113	81.9032			D	0.146484	0.292969	0.585938	1.17188	2.34375	4.6875	9.375	18.75	37.5	75	150	300	µM	NCOR1 pS1246
		179.017	169.675	153.913	162.861	143.409	159.019	143.745	79.7587	85.5514	65.6786	52.517	38.9983			E	0.146484	0.292969	0.585938	1.17188	2.34375	4.6875	9.375	18.75	37.5	75	150	300	µM	NCOR1 pY1247
		171.872	178.405	151.411	168.312	163.05	150.847	137.981	83.4733	77.2922	64.0089	45.7626	42.0082			F	0.146484	0.292969	0.585938	1.17188	2.34375	4.6875	9.375	18.75	37.5	75	150	300	µM	NCOR1 pY1247
		-244.827	248.445	-223.217	441.86	420.889	173.218	12.035	44.7368	286.08	22.6105	272.909	395.294			G
		131.222	91.0354	340.605	143.412	179.543	149.196	29.476	335.161	23.0614	441.86	13418.6	4149.5			H				buffer+NCOR2+protein	buffer+NCOR2+protein	buffer+NCOR2+protein	buffer+NCOR2	buffer+NCOR2	buffer+NCOR2	buffer	buffer	buffer
~End
Original Filename: 21-10-13 KPNA4; Date Last Saved: 2021-10-13 13:13:50
